# Supplementary material for: Nuclear and cytoplasmic specific RNA binding proteome enrichment and its changes upon ferroptosis induction
Source: Nat Commun. 2024 Jan 29;15:852. doi: 10.1038/s41467-024-44987-9 (PMC10825125; doi:10.1038/s41467-024-44987-9)
Supplement: Supplementary file 4 — Dataset 1 [file 41467_2024_44987_MOESM4_ESM.xlsx]

## Sheet: ALL RBPs
Supplementary Data 1. Datasets of RBPs identified by subcellular targeting probes.
Uniprot accession
Q92922
Q99439
O75683
Q07666
Q7L1Q6
Q8IX12
P10515
Q9Y3F4
Q8TCS8
P04792
O00629
Q14676
Q15287
P04075
Q15646
P37198
P08047
P62942
P04844
P62753
Q9Y4P3
P07814
P39748
Q01130
Q2TAY7
P46087
P16989
P31943
O15126
Q6DD88
Q01081
Q02978
P49720
P61586
P68104
P61978
P37108
P31689
Q9BTD8
P06748
P35251
Q71U36
P62249
P62913
O75694
P12236
O95429
P30041
O14684
P09661
Q9Y5B9
P19388
P63104
P61604
O00148
P38646
Q07021
Q96AE4
P33240
Q9ULM6
O94826
P80723
Q96J87
P04843
P18754
P62241
Q99714
Q9UJV9
P78371
P13073
Q9BY77
P52272
P07900
P62979
P23528
Q92804
P05023
P02545
P52292
P11021
P54709
P52907
Q9H0S4
P08648
P42766
P83731
Q14978
P62424
P42167
P51571
Q14562
Q15365
P49321
P62158
Q8IVF2
P07355
P62750
Q6NZI2
P62081
P62917
Q96PK6
P63244
P10412
Q13263
P61289
Q5F1R6
P08865
P84098
P61513
Q07955
P49736
P30040
O60216
P05388
P0DMV9
Q13247
P22695
P46783
P02786
P61106
O60832
P78347
P35232
P27797
O43707
P15924
P62826
Q15459
P17844
Q08945
P21796
P22087
P13639
P35659
P00338
Q92499
P29692
O43390
P27105
P25789
P20700
Q14331
Q12906
P61019
Q15029
P08195
P62263
O00299
P52701
Q1KMD3
P22626
Q15233
P42704
P60900
P12956
P20042
P46781
P55265
O14979
Q96I24
P50502
Q9NS69
Q16629
P61224
Q99623
Q9H0U3
Q9Y2S6
P00387
A4D1E9
Q96AG4
P07910
O75955
P62701
Q06830
P55072
P05387
P53999
O75525
Q9Y4Y9
Q9BZZ5
O43143
Q00839
P63162
P08670
Q14165
P12270
Q99547
Q07065
P62333
P04406
O75369
P67809
P39019
Q15019
P26599
Q05707
P19338
P39023
P61204
P55769
Q9NPE3
P28072
P30050
P21333
O75367
Q99880
P02795
Q99497
Q02543
Q71DI3
P62805
P23396
Q5JVF3
P18124
P26038
Q9UMS4
Q9BUJ2
P43307
Q15393
Q9GZV8
P05141
Q13838
P30048
P08238
Q9H501
P36871
Q96I25
P78316
P13797
Q92665
Q96EV2
O43823
Q01518
P35237
P55884
P49189
P05187
O15213
Q8WUM0
O15446
Q06587
Q6PD62
Q96T37
Q9BRJ6
P47813
Q13283
Q9UKL0
P25685
O00442
P60174
O00264
P21589
Q6NUM9
Q96TC7
Q9Y266
Q92597
P56192
P16435
O75489
P49848
Q92598
Q05048
Q9Y3B9
Q9NX40
Q27J81
Q9NZ01
O75717
P07305
Q8NBS9
Q9NTZ6
Q8WVC0
P22234
Q99460
Q99584
P62195
Q9NR30
O76094
Q15388
P23470
Q9Y6E2
Q86U06
Q9H078
Q6PL18
Q99459
P60228
P62745
P06703
P82979
Q96EY7
Q92905
Q9NQG5
Q96P63
Q99536
Q9NQT5
Q15366
Q14318
Q9UNX4
P28070
P35579
Q15436
P61009
O75976
Q9UHD8
O15347
O00461
P26358
P09012
Q8N684
Q9H0U4
Q7Z2W4
P49915
P41567
P05362
P62269
Q01650
O75083
Q12905
P26006
Q6PKG0
P62995
Q9UN86
Q7RTV0
O75844
Q13442
P13861
Q9P2X0
O95573
Q9Y5L4
O75306
O95816
P17655
Q9H307
P11166
Q13724
P38159
Q9Y3B2
Q9NQS7
Q9BYG3
Q9BQ04
O95785
P27338
P06756
O14647
P63241
Q6UXN9
P25788
P23634
P11310
O95602
Q9BTL3
P30101
Q9NSI8
P49327
P30876
Q7KZF4
P63267
Q12962
P07237
P61619
Q5JTV8
P13804
P20073
Q13620
P55809
Q13616
O43395
P30084
P51148
P67870
Q9GZT3
P31942
P15880
P53396
Q8N7H5
Q96FV9
Q9UKX7
P61247
Q96GM8
Q6P1J9
P48960
O75400
P05783
P26196
Q14498
P62070
P40261
Q9UGP8
Q8WWY3
P60903
P06493
P62829
P17480
Q9P2E9
Q8TAS1
O75554
P62316
Q8TAE8
P60468
Q9NX58
Q8IY81
P18615
Q8NFJ5
P18669
Q9NVU7
Q9Y3E5
P08758
P47756
Q96D46
Q9H583
P11802
Q16181
Q9Y5Q9
P39687
P15328
O15042
Q9UQ88
P37837
Q8NFH5
P51665
P01111
P61006
P26447
P32969
Q9NW13
Q96KC8
Q8IWA0
Q16576
Q8N1G4
Q9NVH2
Q12769
O00422
P62633
Q9GZL7
P49721
Q14241
Q9H8H0
P17987
Q8NCV1
P05198
Q9BZI7
Q8IUX4
P11387
Q14573
Q9UIF9
P54727
P13987
Q8TDD1
O60264
P09884
P61981
Q9Y5J1
P05549
Q14103
Q9H9Y6
O75643
P24534
Q9Y5M8
P57088
Q13148
P08559
Q9P2I0
Q15022
Q13765
Q04637
Q15067
Q15369
Q8N8A6
Q9H6R4
Q29RF7
Q14566
Q9BZJ0
Q99729
Q00610
Q9Y230
Q92621
P62851
Q8NBJ4
P50914
P62328
Q9P258
O60828
Q9UK59
O75937
P07437
Q9UHX1
P99999
Q9BQ52
P30519
Q9UKY7
Q15907
Q9UNM6
P09651
P62910
P35658
P62266
Q96HC4
Q9NTJ5
Q96QD9
P11388
P31040
P62857
Q9Y5S9
P51572
O60341
Q9UMY1
Q9NUP9
P04899
P60866
Q9UHA3
O75396
P09874
P63010
O00541
Q14444
Q86U42
P27348
Q9NTI5
Q15024
Q92841
Q9NRZ9
P29084
P40227
P53597
Q8IZL8
Q32P51
Q9ULW0
Q03701
P42285
Q10570
Q9NZI8
Q9BV40
Q68CQ4
Q5QJE6
Q9Y3C6
Q9NX24
Q6ZN17
Q86W50
Q9NYH9
Q9BZK7
Q9Y3T9
Q01105
Q5T653
Q92878
Q9Y2P8
O94906
O00567
O75533
Q9NR56
Q12792
Q15061
P46778
Q96GQ7
P60842
P49756
Q13435
Q9P0V9
P46060
Q9NPD3
P11177
Q14980
Q13428
Q99873
Q92797
O00232
Q5JTH9
P14866
Q7Z417
Q13636
P26368
P13693
P55735
Q9P0L0
Q8NEJ9
P40938
Q9UM00
P51149
P35637
P51610
P31948
P23193
Q15637
O75340
O95232
Q9HCD5
P13010
Q01085
O95347
Q9NQ55
Q86VP6
P46776
Q9UQ80
Q15397
Q9BQ75
P57740
P50991
Q8NI27
Q76FK4
Q9NVP1
P53007
Q9NRX1
Q92552
Q15050
P05556
Q7Z3Z4
O60506
P84095
P22392
O95071
Q9H2P0
Q15717
Q9BV38
O60231
P07737
Q2NL82
Q96N66
Q8WUY1
Q9Y5K5
Q14134
Q9Y2S7
Q99878
P62280
Q14690
P67936
Q9BYN8
P29401
Q3ZCQ8
P68871
P62937
Q8TB61
P40121
Q99590
Q9Y3U8
Q9NXV6
P61313
P11940
Q96KR1
P35241
P30153
Q7Z6Z7
O00592
P57721
O60664
Q08J23
P11413
Q5BKZ1
Q8N5K1
Q8N163
Q14839
O94776
Q96FQ6
P53985
P46777
P36578
P34932
P52209
O94905
Q6P2E9
P12277
P19784
P57105
P51659
Q92522
O15226
Q00688
O94874
P20618
P38919
O15144
Q9H6R0
P62140
P00966
P11498
Q14683
P08579
Q13123
O94842
P41223
Q8IVT2
P51858
P47914
Q15691
P52948
Q9H0D6
O75475
Q9NUU7
P35268
Q9HDC9
Q16643
Q16513
O95983
Q8TB72
O43172
Q5UIP0
P78346
P10620
P50990
P06753
P23229
Q13421
Q12996
Q09028
P49790
Q6IAN0
O15533
Q15084
Q15942
Q9NU22
P01891
Q9Y262
Q969X6
Q9HB71
Q15006
P40925
O14980
Q562R1
Q86UU0
Q15056
P14625
Q16790
P43246
P43243
Q96DI7
P46063
P63000
P63279
Q96C36
Q9NYV4
Q05682
Q9NZ45
O43242
Q70UQ0
Q9Y2W1
Q9C0J8
Q5T8P6
O95292
P28074
O96019
Q7Z434
Q9Y2W2
Q12788
O75150
Q15269
P18621
Q01082
Q9Y4W2
O60488
P52789
P25787
Q10471
Q9UKM9
Q13425
Q93009
O75691
P62244
P21912
P0CW22
P84103
P62906
Q14152
Q9Y277
P38432
O75494
P14868
Q12907
P08574
Q9BXS6
P78362
P25786
O14737
O14548
P21397
Q9NQZ2
Q9Y3Y2
Q13444
Q9BWF3
Q14344
Q8TDN6
O43290
Q96CS3
P56182
P46779
P61964
O43809
Q9NV06
Q13492
Q00341
Q96A26
P62308
P28066
Q5VTR2
Q14137
Q16778
Q9BUQ8
Q9BSC4
P09132
O95782
P61956
P11717
P16070
P82914
O95297
P62191
P13667
Q8NBU5
P51398
P63173
Q12872
Q8WUA4
Q96PZ0
O75821
Q15517
P07858
Q9BWJ5
O75934
Q6UVK1
Q96B26
O75531
Q9Y6D6
Q14677
Q13443
Q7Z2T5
Q13617
P35250
O94901
P60660
P51532
Q05519
O00267
P14618
Q9NR31
O75822
Q09666
Q9NZJ7
O60762
O60884
Q5VWP2
Q99805
O60437
Q9UPN9
P62318
Q99598
P43121
Q86YP4
O00116
Q9BVJ6
Q96QK1
Q9GZR7
Q6P2Q9
Q8IYB3
P51991
Q15149
Q14151
O15371
P50454
P35613
P51114
O43447
Q96ST3
P27635
P51153
Q12874
Q99627
P61254
Q13813
Q9NY93
Q68E01
O43660
O00231
Q96JB5
Q13895
Q9BUN8
Q08211
Q02218
P17676
Q9UNQ2
Q9UBU9
Q8WVV9
Q13185
O43175
P17980
P84090
P17931
P56537
P61158
Q7L014
Q86VM9
Q13347
P33992
Q8TED0
Q9Y3A5
Q9H7E2
P05165
Q14247
Q13451
P49257
P43686
Q9Y6C9
P41091
Q6PJT7
B0I1T2
P09429
P40429
Q9BXP5
Q99567
Q15428
P45973
Q92945
P34897
P06733
P27816
Q96EY1
Q9UKV3
Q9BVK6
Q8WTT2
P55036
P31949
Q92769
P18031
P00367
O60563
Q9H910
P49755
P20340
P07108
Q9NXF1
P25815
Q01844
P68371
Q8WXI9
Q99986
Q8IVS2
Q8WYP5
P16401
Q14694
Q9UGR2
P08754
Q13573
Q16543
Q86WR7
P31946
P37802
P27694
P61769
P43487
P62854
P27695
P98175
P55060
Q5RKV6
Q9UKD2
P25205
P20020
Q9UIG0
P62314
Q7Z6E9
Q16658
P36957
Q8NI36
P39656
O15427
P62277
Q8N5M9
O75940
Q16630
Q15155
Q9HAV4
P18583
P18085
Q15424
Q9Y2X3
Q969V3
P26373
P16403
P11142
P63167
Q71UI9
Q9UBI6
P05455
Q9Y2L1
Q5SSJ5
P58107
P62888
Q13601
P46782
Q9NWH9
Q9Y3C1
Q13206
Q9NYF8
P61353
Q03252
P54132
Q8NC56
Q02878
P83881
Q9Y618
P11233
O75534
Q16531
Q8N1F7
Q14254
O76021
Q13200
Q96S55
Q13085
P27824
Q9NWT1
P55145
Q9H0A0
P04083
A6NHR9
Q9Y4L1
P49588
P23526
O15027
Q9NYU2
O43709
P42166
P18858
A1KXE4
Q14697
P48047
Q99832
Q9HA38
Q92567
Q6PIU2
Q92688
Q13011
O14818
Q13310
O43324
P10253
Q92466
P55327
P00450
P62847
P06730
Q14126
P11586
O14776
P62899
P49903
Q9UPT8
P14314
O95817
Q15165
P23284
Q04760
P31153
Q14974
Q16881
P35244
Q02818
P26583
P49458
Q9HCC0
P23246
P49411
P42765
P06454
P33993
Q16762
P45974
P14384
Q8WUH6
Q16740
Q9UMS0
Q02790
P06744
Q9NQC3
P32119
Q8N257
P30419
Q13641
O75390
Q86UP2
P45880
Q9Y265
O95373
Q9UK76
P07954
O00170
Q5JRA6
O60568
P36776
Q5VTE0
Q86V81
Q9UHV9
P30086
P22061
Q14244
O14561
Q7Z5L9
Q14914
P30043
P55795
Q9BXF6
O00151
P49419
Q13126
Q14204
O43399
P16152
P52597
P18206
P31939
Q5SW79
O00571
P26641
P48634
O43684
P07602
P32320
P31937
P17096
Q04917
P20810
P22314
Q9UKS6
P33316
P19105
O14745
Q16555
Q01813
Q13561
P60891
Q9UHG3
Q12931
Q6XQN6
Q9Y224
P15121
P20290
P22102
P46937
O43670
P22307
P68402
Q9H7S9
P00558
P04080
Q969G3
P30044
Q9UMX0
O43719
P26640
Q9C005
P62714
Q16836
Q6YN16
P60953
Q15293
Q9Y490
Q9Y2T3
P11279
O75347
Q9UNX3
Q9H0L4
Q13162
P06576
Q9UI30
Q08257
P55209
Q15046
Q9BWD1
P40926
P12004
P42330
Q96EP5
P50395
P12814
P49005
P31947
P52565
O15067
Q16719
O15320
Q96CT7
Q96RQ3
P50402
Q8WU79
Q14847
P30046
Q9BTT0
Q96AY3
Q00796
P62861
P15311
Q8ND56
P31327
P00491
Q9H0E2
P09382
P09972
P32004
P10599
Q12904
P33991
P05166
Q8WUM4
P38117
P09622
P84085
P62304
Q99933
Q9HAV7
Q9UQE7
O95336
P48643
P14324
Q9NZL9
O00469
P23588
P78527
P25398
P00492
Q8IY67
P49368
P49748
Q8NC51
P62258
Q9Y3I0
Q07020
P10644
Q99613
P23921
P17812
P25325
Q9H3K6
Q9NR45
P14550
Q9UBQ5
Q9UGI8
Q16222
Q14C86
Q9HA64
A0FGR8
Q96HE7
P15170
Q9BRX8
Q9UBT2
Q9BRA2
Q9H773
P14174
P11766
P05386
P35520
P54577
P78344
Q06210
P48147
Q15181
P06132
O14744
P49773
Q9H9A6
P61970
P67775
P53634
O00487
Q15185
P61160
Q15477
P61163
O76003
Q14166
O95433
P29508
P36551
Q13057
P09104
P06865
Q14019
Q15847
O95831
Q96SB4
P55957
P62310
O60841
P51648
O95456
Q9Y639
P55786
O14773
Q9Y376
P61088
O43852
Q04446
Q96TA1
P09960
P04040
P68366
O95747
Q92890
Q10567
Q02952
P04818
P30740
P07741
P37235
Q00169
P11234
O43847
P41252
P24666
Q13155
O95394
Q8TAT6
P43897
P09496
Q01469
O60547
Q8WYA6
O60869
P62820
P12268
Q9NP79
Q9Y2Z0
P42771
Q9Y2Q3
Q04206
P08133
Q9Y2V2
O95340
P00505
P63151
P22059
Q9H4A4
O75131
Q9NP97
Q92973
P62495
O15145
Q9P2J5
Q96C19
Q96Q06
P52434
P04632
Q14232
P60510
Q16851
Q9BV86
P54136
P54819
Q92616
O00303
Q9Y5K6
P48507
Q86Y56
Q15631
P62841
P35998
P48739
P14735
Q9NRX4
P58546
Q9BZG1
P52788
Q04837
Q9NR33
O15372
P55010
O75223
O15260
O15143
P61026
P63208
P17858
P08237
P27144
P55263
Q9Y394
Q15008
A6NDG6
Q5T4S7
Q6NXS1
Q12965
O14929
P61758
P09525
Q8WU90
Q9BV57
Q8NBJ5
P23141
P36873
P36404
P08243
Q15382
P46926
P04179
P24752
Q9BT78
P21291
O75663
P35249
P62873
Q4VC31
Q96I99
Q13418
O60701
P10155
O43598
Q99471
P49770
P15531
Q6FI81
P54105
O75874
Q99426
Q9NYL9
P60981
Q32P28
Q96KB5
Q99436
P40939
P20839
P15927
P15374
P52735
Q8TC12
Q8NB16
Q15738
P30085
Q13409
P61201
Q15654
Q9UG63
P21399
P41250
O75608
Q96AC1
O00410
O00273
P61960
P19623
Q9NQW7
Q5VYK3
Q9Y570
P30566
Q9Y5L0
Q15418
Q9NRF9
O43615
P30520
Q5VT79
P23381
O95302
Q9H7Z7
Q969H8
Q8WX92
P69849
P08621
P36507
P16949
Q9H2U2
Q9BUF5
Q9UKK9
Q9NSE4
Q13177
Q96P70
P28482
P43490
Q9UNH7
P61221
P13798
Q9BXW7
Q9H2J4
P42126
P78330
O95757
Q96IU4
P54578
P21283
O60678
P48735
Q9Y295
P47897
Q02750
Q9Y678
Q9NZM1
P19525
Q13867
Q9UL46
O75439
Q15257
Q5M9N0
O60925
P61011
O15355
P40855
Q9BS40
Q13509
O95372
O00203
O43681
Q9H9P8
Q9BTE3
Q9BVA1
P30626
O95197
Q15833
Q16401
Q9Y333
Q14240
P57678
O43795
P53621
Q9H3N1
Q9BPX5
P07195
O95881
Q13144
Q06203
P07099
P07384
P62330
O00743
Q9ULV4
Q8NCW5
P16615
Q9BRT9
O60888
Q9Y2B0
Q99829
Q7Z4Q2
O15116
O75915
P43034
P48444
Q3ZCM7
Q16822
P61081
O00154
Q9Y315
Q10713
Q15645
Q9H2M9
O15212
Q00059
O75153
Q8N543
O15160
O94979
P55084
Q92734
P59998
Q15404
Q9BTW9
O14562
P47755
P54886
P62993
Q06124
A1L0T0
P35270
P13995
Q14258
Q5JRX3
O75832
P13674
Q53EL6
Q93008
Q7L0Y3
P41227
Q9BX68
Q92879
P63220
P06737
P12429
P21281
Q00765
Q96Q11
P07711
P40616
P78417
O00425
O14579
Q9P2R7
O60256
Q9UNN5
P78318
P21266
O00764
Q9HB07
O60610
P62879
Q14558
Q969Q0
P20339
P48594
O00429
O00625
Q9ULC4
Q99733
P21964
Q9Y285
Q9UBC2
Q9UII2
Q96DG6
O60749
Q7L5N1
P10301
O60936
P42224
Q9UBQ0
O43264
Q9NQR4
Q96G03
Q96H79
Q05209
Q8NEV1
Q9P287
P29144
P49591
P31150
Q16666
P31944
Q92882
Q9UMY4
P00568
Q8N142
P40763
Q13045
Q9UBQ7
P38606
O43592
Q9Y696
Q9BZX2
O00159
O00505
P19367
Q8NCF5
P55039
P48556
Q9UNZ2
O60443
Q9NUQ9
P09417
Q02809
Q8TEX9
Q8NE71
Q9UHD1
Q9UBE0
P61923
P34896
Q9Y263
Q9HC38
P53992
Q9BXS5
P33121
Q07960
Q6ZNE9
P04181
P42025
O95163
Q9NPJ3
Q96A49
P51812
P46940
Q96RP9
Q9NSD9
Q9BQA1
P52732
P11172
O94925
Q9Y305
P30042
Q9H993
P10768
P61086
O15296
P16083
O43237
Q99956
O00560
Q9NTK5
P54725
Q9BQE3
O75436
Q9BXJ9
Q9H4A3
Q15125
P27708
Q8TEQ6
P29218
Q9BRX5
P52815
Q06323
Q99798
P50570
Q9UJU6
P07339
P36952
Q9NY33
Q96E11
Q8IYB5
P47985
P15586
Q8WW12
Q14157
P10909
P62136
Q8IWX8
Q9UHB6
Q13243
Q14684
P10809
Q5T6F2
Q9UQ35
P68363
Q00325
P30049
Q6NUK1
P20674
Q9H6Z4
P09234
Q9Y617
P25705
O95400
Q9H6F5
P10606
Q8WWM7
Q96PU8
P29992
O43678
Q9Y241
Q9BY43
Q9Y3D9
Q96C01
O43776
P36542
Q9BRP8
Q04323
O43169
Q9BYD3
P31151
Q6YHK3
O60220
Q15746
P00390
P14406
P17275
Q16698
P35606
P52888
Q86XP3
Q14257
O00193
Q9UJZ1
Q9NRX2
Q9NPA0
Q9NR28
Q15070
O95202
P08174
P12081
Q9Y2R0
Q9UMX5
P20962
P24928
P48637
O14975
Q6UB35
P08134
Q9H9B4
P28331
Q6PI48
Q9UBW8
P49207
Q86SX6
O43865
Q13596
Q96A72
Q9NVI7
P26639
O14828
Q9UJS0
P23434
P14927
Q9NX63
Q14320
O76031
P50995
Q5RI15
O95218
Q92979
P15559
O96008
Q9BSJ8
P00441
Q16891
Q15785
Q9Y2R9
Q969X5
Q52LJ0
Q9BUP3
Q13423
P56556
Q96IX5
O95168
P24539
Q16718
P13489
Q9BY44
Q13501
Q9GZU8
P63313

## Sheet: Nuclear RBPs
Uniprot accession
Q92922
Q99439
O75683
Q07666
Q7L1Q6
Q8IX12
P10515
Q9Y3F4
Q8TCS8
P04792
O00629
Q14676
Q15287
P04075
Q15646
P37198
P08047
P62942
P04844
P62753
Q9Y4P3
P07814
P39748
Q01130
Q2TAY7
P46087
P16989
P31943
O15126
Q6DD88
Q01081
Q02978
P49720
P61586
P68104
P61978
P37108
P31689
Q9BTD8
P06748
P35251
Q71U36
P62249
P62913
O75694
P12236
O95429
P30041
O14684
P09661
Q9Y5B9
P19388
P63104
P61604
O00148
P38646
Q07021
Q96AE4
P33240
Q9ULM6
O94826
P80723
Q96J87
P04843
P18754
P62241
Q99714
Q9UJV9
P78371
P13073
Q9BY77
P52272
P07900
P62979
P23528
Q92804
P05023
P02545
P52292
P11021
P54709
P52907
Q9H0S4
P08648
P42766
P83731
Q14978
P62424
P42167
P51571
Q14562
Q15365
P49321
P62158
Q8IVF2
P07355
P62750
Q6NZI2
P62081
P62917
Q96PK6
P63244
P10412
Q13263
P61289
Q5F1R6
P08865
P84098
P61513
Q07955
P49736
P30040
O60216
P05388
P0DMV9
Q13247
P22695
P46783
P02786
P61106
O60832
P78347
P35232
P27797
O43707
P15924
P62826
Q15459
P17844
Q08945
P21796
P22087
P13639
P35659
P00338
Q92499
P29692
O43390
P27105
P25789
P20700
Q14331
Q12906
P61019
Q15029
P08195
P62263
O00299
P52701
Q1KMD3
P22626
Q15233
P42704
P60900
P12956
P20042
P46781
P55265
O14979
Q96I24
P50502
Q9NS69
Q16629
P61224
Q99623
Q9H0U3
Q9Y2S6
P00387
A4D1E9
Q96AG4
P07910
O75955
P62701
Q06830
P55072
P05387
P53999
O75525
Q9Y4Y9
Q9BZZ5
O43143
Q00839
P63162
P08670
Q14165
P12270
Q99547
Q07065
P62333
P04406
O75369
P67809
P39019
Q15019
P26599
Q05707
P19338
P39023
P61204
P55769
Q9NPE3
P28072
P30050
P21333
O75367
Q99880
P02795
Q99497
Q02543
Q71DI3
P62805
P23396
Q5JVF3
P18124
P26038
Q9UMS4
Q9BUJ2
P43307
Q15393
Q9GZV8
P05141
Q13838
P30048
P08238
Q9H501
P36871
Q96I25
P78316
P13797
Q92665
Q96EV2
O43823
Q01518
P35237
P55884
P49189
P05187
O15213
Q8WUM0
O15446
Q06587
Q6PD62
Q96T37
Q9BRJ6
P47813
Q13283
Q9UKL0
P25685
O00442
P60174
O00264
P21589
Q6NUM9
Q96TC7
Q9Y266
Q92597
P56192
P16435
O75489
P49848
Q92598
Q05048
Q9Y3B9
Q9NX40
Q27J81
Q9NZ01
O75717
P07305
Q8NBS9
Q9NTZ6
Q8WVC0
P22234
Q99460
Q99584
P62195
Q9NR30
O76094
Q15388
P23470
Q9Y6E2
Q86U06
Q9H078
Q6PL18
Q99459
P60228
P62745
P06703
P82979
Q96EY7
Q92905
Q9NQG5
Q96P63
Q99536
Q9NQT5
Q15366
Q14318
Q9UNX4
P28070
P35579
Q15436
P61009
O75976
Q9UHD8
O15347
O00461
P26358
P09012
Q8N684
Q9H0U4
Q7Z2W4
P49915
P41567
P05362
P62269
Q01650
O75083
Q12905
P26006
Q6PKG0
P62995
Q9UN86
Q7RTV0
O75844
Q13442
P13861
Q9P2X0
O95573
Q9Y5L4
O75306
O95816
P17655
Q9H307
P11166
Q13724
P38159
Q9Y3B2
Q9NQS7
Q9BYG3
Q9BQ04
O95785
P27338
P06756
O14647
P63241
Q6UXN9
P25788
P23634
P11310
O95602
Q9BTL3
P30101
Q9NSI8
P49327
P30876
Q7KZF4
P63267
Q12962
P07237
P61619
Q5JTV8
P13804
P20073
Q13620
P55809
Q13616
O43395
P30084
P51148
P67870
Q9GZT3
P31942
P15880
P53396
Q8N7H5
Q96FV9
Q9UKX7
P61247
Q96GM8
Q6P1J9
P48960
O75400
P05783
P26196
Q14498
P62070
P40261
Q9UGP8
Q8WWY3
P60903
P06493
P62829
P17480
Q9P2E9
Q8TAS1
O75554
P62316
Q8TAE8
P60468
Q9NX58
Q8IY81
P18615
Q8NFJ5
P18669
Q9NVU7
Q9Y3E5
P08758
P47756
Q96D46
Q9H583
P11802
Q16181
Q9Y5Q9
P39687
P15328
O15042
Q9UQ88
P37837
Q8NFH5
P51665
P01111
P61006
P26447
P32969
Q9NW13
Q96KC8
Q8IWA0
Q16576
Q8N1G4
Q9NVH2
Q12769
O00422
P62633
Q9GZL7
P49721
Q14241
Q9H8H0
P17987
Q8NCV1
P05198
Q9BZI7
Q8IUX4
P11387
Q14573
Q9UIF9
P54727
P13987
Q8TDD1
O60264
P09884
P61981
Q9Y5J1
P05549
Q14103
Q9H9Y6
O75643
P24534
Q9Y5M8
P57088
Q13148
P08559
Q9P2I0
Q15022
Q13765
Q04637
Q15067
Q15369
Q8N8A6
Q9H6R4
Q29RF7
Q14566
Q9BZJ0
Q99729
Q00610
Q9Y230
Q92621
P62851
Q8NBJ4
P50914
P62328
Q9P258
O60828
Q9UK59
O75937
P07437
Q9UHX1
P99999
Q9BQ52
P30519
Q9UKY7
Q15907
Q9UNM6
P09651
P62910
P35658
P62266
Q96HC4
Q9NTJ5
Q96QD9
P11388
P31040
P62857
Q9Y5S9
P51572
O60341
Q9UMY1
Q9NUP9
P04899
P60866
Q9UHA3
O75396
P09874
P63010
O00541
Q14444
Q86U42
P27348
Q9NTI5
Q15024
Q92841
Q9NRZ9
P29084
P40227
P53597
Q8IZL8
Q32P51
Q9ULW0
Q03701
P42285
Q10570
Q9NZI8
Q9BV40
Q68CQ4
Q5QJE6
Q9Y3C6
Q9NX24
Q6ZN17
Q86W50
Q9NYH9
Q9BZK7
Q9Y3T9
Q01105
Q5T653
Q92878
Q9Y2P8
O94906
O00567
O75533
Q9NR56
Q12792
Q15061
P46778
Q96GQ7
P60842
P49756
Q13435
Q9P0V9
P46060
Q9NPD3
P11177
Q14980
Q13428
Q99873
Q92797
O00232
Q5JTH9
P14866
Q7Z417
Q13636
P26368
P13693
P55735
Q9P0L0
Q8NEJ9
P40938
Q9UM00
P51149
P35637
P51610
P31948
P23193
Q15637
O75340
O95232
Q9HCD5
P13010
Q01085
O95347
Q9NQ55
Q86VP6
P46776
Q9UQ80
Q15397
Q9BQ75
P57740
P50991
Q8NI27
Q76FK4
Q9NVP1
P53007
Q9NRX1
Q92552
Q15050
P05556
Q7Z3Z4
O60506
P84095
P22392
O95071
Q9H2P0
Q15717
Q9BV38
O60231
P07737
Q2NL82
Q96N66
Q8WUY1
Q9Y5K5
Q14134
Q9Y2S7
Q99878
P62280
Q14690
P67936
Q9BYN8
P29401
Q3ZCQ8
P68871
P62937
Q8TB61
P40121
Q99590
Q9Y3U8
Q9NXV6
P61313
P11940
Q96KR1
P35241
P30153
Q7Z6Z7
O00592
P57721
O60664
Q08J23
P11413
Q5BKZ1
Q8N5K1
Q8N163
Q14839
O94776
Q96FQ6
P53985
P46777
P36578
P34932
P52209
O94905
Q6P2E9
P12277
P19784
P57105
P51659
Q92522
O15226
Q00688
O94874
P20618
P38919
O15144
Q9H6R0
P62140
P00966
P11498
Q14683
P08579
Q13123
O94842
P41223
Q8IVT2
P51858
P47914
Q15691
P52948
Q9H0D6
O75475
Q9NUU7
P35268
Q9HDC9
Q16643
Q16513
O95983
Q8TB72
O43172
Q5UIP0
P78346
P10620
P50990
P06753
P23229
Q13421
Q12996
Q09028
P49790
Q6IAN0
O15533
Q15084
Q15942
Q9NU22
P01891
Q9Y262
Q969X6
Q9HB71
Q15006
P40925
O14980
Q562R1
Q86UU0
Q15056
P14625
Q16790
P43246
P43243
Q96DI7
P46063
P63000
P63279
Q96C36
Q9NYV4
Q05682
Q9NZ45
O43242
Q70UQ0
Q9Y2W1
Q9C0J8
Q5T8P6
O95292
P28074
O96019
Q7Z434
Q9Y2W2
Q12788
O75150
Q15269
P18621
Q01082
Q9Y4W2
O60488
P52789
P25787
Q10471
Q9UKM9
Q13425
Q93009
O75691
P62244
P21912
P0CW22
P84103
P62906
Q14152
Q9Y277
P38432
O75494
P14868
Q12907
P08574
Q9BXS6
P78362
P25786
O14737
O14548
P21397
Q9NQZ2
Q9Y3Y2
Q13444
Q9BWF3
Q14344
Q8TDN6
O43290
Q96CS3
P56182
P46779
P61964
O43809
Q9NV06
Q13492
Q00341
Q96A26
P62308
P28066
Q5VTR2
Q14137
Q16778
Q9BUQ8
Q9BSC4
P09132
O95782
P61956
P11717
P16070
P82914
O95297
P62191
P13667
Q8NBU5
P51398
P63173
Q12872
Q8WUA4
Q96PZ0
O75821
Q15517
P07858
Q9BWJ5
O75934
Q6UVK1
Q96B26
O75531
Q9Y6D6
Q14677
Q13443
Q7Z2T5
Q13617
P35250
O94901
P60660
P51532
Q05519
O00267
P14618
Q9NR31
O75822
Q09666
Q9NZJ7
O60762
O60884
Q5VWP2
Q99805
O60437
Q9UPN9
P62318
Q99598
P43121
Q86YP4
O00116
Q9BVJ6
Q96QK1
Q9GZR7
Q6P2Q9
Q8IYB3
P51991
Q15149
Q14151
O15371
P50454
P35613
P51114
O43447
Q96ST3
P27635
P51153
Q12874
Q99627
P61254
Q13813
Q9NY93
Q68E01
O43660
O00231
Q96JB5
Q13895
Q9BUN8
Q08211
Q02218
P17676
Q9UNQ2
Q9UBU9
Q8WVV9
Q13185
O43175
P17980
P84090
P17931
P56537
P61158
Q7L014
Q86VM9
Q13347
P33992
Q8TED0
Q9Y3A5
Q9H7E2
P05165
Q14247
Q13451
P49257
P43686
Q9Y6C9
P41091
Q6PJT7
B0I1T2
P09429
P40429
Q9BXP5
Q99567
Q15428
P45973
Q92945
P34897
P06733
P27816
Q96EY1
Q9UKV3
Q9BVK6
Q8WTT2
P55036
P31949
Q92769
P18031
P00367
O60563
Q9H910
P49755
P20340
P07108
Q9NXF1
P25815
Q01844
P68371
Q8WXI9
Q99986
Q8IVS2
Q8WYP5
P16401
Q14694
Q9UGR2
P08754
Q13573
Q16543
Q86WR7
P31946
P37802
P27694
P61769
P43487
P62854
P27695
P98175
P55060
Q5RKV6
Q9UKD2
P25205
P20020
Q9UIG0
P62314
Q7Z6E9
Q16658
P36957
Q8NI36
P39656
O15427
P62277
Q8N5M9
O75940
Q16630
Q15155
Q9HAV4
P18583
P18085
Q15424
Q9Y2X3
Q969V3
P26373
P16403
P11142
P63167
Q71UI9
Q9UBI6
P05455
Q9Y2L1
Q5SSJ5
P58107
P62888
Q13601
P46782
Q9NWH9
Q9Y3C1
Q13206
Q9NYF8
P61353
Q03252
P54132
Q8NC56
Q02878
P83881
Q9Y618
P11233
O75534
Q16531
Q8N1F7
Q14254
O76021
Q13200
Q96S55
Q13085
P27824
Q9NWT1
P55145
Q9H0A0
P04083
A6NHR9
Q9Y4L1
P49588
P23526
O15027
Q9NYU2
O43709
P42166
P18858
A1KXE4
Q14697
P48047
Q99832
Q9HA38
Q92567
Q6PIU2
Q92688
Q13011
O14818
Q13310
O43324
P10253
Q92466
P55327
P00450
P62847
P06730
Q14126
P11586
O14776
P62899
P49903
Q9UPT8
P14314
O95817
Q15165
P23284
Q04760
P31153
Q14974
Q16881
P35244
Q02818
P26583
P49458
Q9HCC0
P23246
P49411
P42765
P06454
P33993
Q16762
P45974
P14384
Q8WUH6
Q16740
Q9UMS0
Q02790
P06744
Q9NQC3
P32119
Q8N257
P30419
Q13641
O75390
Q86UP2
P45880
Q9Y265
O95373
Q9UK76
P07954
O00170
Q5JRA6
O60568
P36776
Q5VTE0
Q86V81
Q9UHV9
P30086
P22061
Q14244
O14561
Q7Z5L9
Q14914
P30043
P55795
Q9BXF6
O00151
P49419
Q13126
Q14204
O43399
P16152
P52597
P18206
P31939
Q5SW79
O00571
P26641
P48634
O43684
P07602
P32320
P31937
P17096
Q04917
P20810
P22314
Q9UKS6
P33316
P19105
O14745
Q16555
Q01813
Q13561
P60891
Q9UHG3
Q12931
Q6XQN6
Q9Y224
P15121
P20290
P22102
P46937
O43670
P22307
P68402
Q9H7S9
P00558
P04080
Q969G3
P30044
Q9UMX0
O43719
P26640
Q9C005
P62714
Q16836
Q6YN16
P60953
Q15293
Q9Y490
Q9Y2T3
P11279
O75347
Q9UNX3
Q9H0L4
Q13162
P06576
Q9UI30
Q08257
P55209
Q15046
Q9BWD1
P40926
P12004
P42330
Q96EP5
P50395
P12814
P49005
P31947
P52565
O15067
Q16719
O15320
Q96CT7
Q96RQ3
P50402
Q8WU79
Q14847
P30046
Q9BTT0
Q96AY3
Q00796
P62861
P15311
Q8ND56
P31327
P00491
Q9H0E2
P09382
P09972
P32004
P10599
Q12904
P33991
P05166
Q8WUM4
P38117
P09622
P84085
P62304
Q99933
Q9HAV7
Q9UQE7
O95336
P48643
P14324
Q9NZL9
O00469
P23588
P78527
P25398
P00492
Q8IY67
P49368
P49748
Q8NC51
P62258
Q9Y3I0
Q07020

## Sheet: Cytoplasm RBPs
Uniprot accession
P10644
P38919
Q99584
Q13162
P20618
P18669
Q14974
Q15084
Q99613
Q15293
P46778
P30086
P55060
O60664
P62979
P05198
P23921
P43487
P49321
P17812
P25325
P19105
P14868
P08238
P07737
Q9H3K6
P27797
Q9NR45
P14550
P26038
P61604
P16152
P00966
Q9UBQ5
P63162
O95336
P09651
Q9UGI8
O94905
Q15165
Q00610
P67870
Q16222
Q14C86
Q9HA64
P25787
O75390
P30041
P28066
Q01105
A0FGR8
P60842
Q96HE7
P61978
P62258
P31947
P15170
P24534
P49411
P16401
P05455
P00492
Q9BRX8
Q9UBT2
Q9BRA2
P62888
Q9H773
P12956
P25789
Q15046
Q9UQ80
P14174
P14625
P52209
P11766
Q08211
P11940
Q12906
P13693
P61956
P25398
P62917
P53396
P05386
Q00688
P35520
Q15393
P54577
P78344
P28072
P52565
P18085
P63244
Q06210
P48147
P23528
P56192
P06744
P63241
Q02790
P37837
P07954
P20042
P23396
Q15181
Q9HAV4
P06132
P35579
Q8NC51
Q13347
P30153
P60174
P53597
P47914
P11413
P39687
P63173
Q16719
P09972
O14744
Q14103
P00491
P49773
Q9H9A6
P61970
Q99497
O75534
P46777
P55809
P51858
O75531
P27105
P67775
P42765
P11586
P53634
O00487
Q08J23
P46782
Q15185
P29692
O43399
Q9Y490
P25815
P61160
P80723
Q15477
P13804
P47756
Q96FQ6
P61163
P0CW22
Q7L1Q6
Q02878
P33993
Q9UKY7
P62910
P62854
O76003
P51149
P60900
P22234
Q14166
P52907
Q07021
O95433
Q01813
P05387
P50991
P02545
P29508
P26373
P60903
P60866
P36551
P15311
Q13057
P09104
P06865
P04083
Q9HB71
P50395
Q14019
P61313
P16435
Q01082
O14737
Q15847
P46779
O95831
Q96SB4
P55957
P62310
O60841
P51648
O95456
P07814
P06748
Q9Y639
P55786
O14773
Q9Y376
P17931
Q09666
P61088
O43852
Q07955
P84098
P08195
Q04446
P25685
P31153
Q96TA1
P31939
P61289
P09960
Q14697
P04040
P36578
P12277
P68366
P32119
P18124
P29401
O95747
Q92890
Q9Y2S6
P07437
Q9Y2T3
P50502
Q9NR31
O75694
Q10567
Q02952
P49720
O60762
P04818
Q04917
P61586
P35237
P40429
P30740
Q16531
P07741
P37235
Q00169
P11234
O43847
P41252
P24666
P61106
Q13155
O95394
Q16658
Q8TAT6
Q9Y2L1
P43897
P09874
Q15366
P09496
Q01469
P06733
P13010
P33316
P49327
O60547
Q15056
Q8WYA6
P13797
O60869
P62820
P12268
Q9NP79
P17987
Q15459
P25205
Q9Y2Z0
P42771
Q9Y2Q3
Q04206
P41091
P09429
P43307
P08133
Q9Y2V2
P54727
O95340
Q96AG4
P00505
P63151
P22059
P45974
P51571
Q9H4A4
O75131
P30084
Q9NP97
P34897
Q9Y6E2
Q92499
P62913
Q14914
P50454
Q92973
P37108
P62495
Q13765
P53999
O15145
Q9P2J5
P51659
Q96C19
O60488
Q96Q06
P04406
P52434
O76094
P04632
Q14232
P00558
Q6NUM9
P14324
P26599
P60510
Q16851
Q9BV86
P54136
P54819
Q92616
P05362
P13667
Q9Y265
O00303
Q9Y5K6
Q9Y3U8
P48507
P39656
P42766
Q86Y56
P68104
Q15631
P62633
P62841
P35998
P48739
Q14847
P14735
O00571
Q9NRX4
Q15691
P49721
P58546
Q99536
Q04760
P05388
Q8NBS9
Q9BZG1
P38117
P30044
P49915
P52788
O00469
Q04837
P31948
P62333
Q99460
Q6XQN6
Q9NR33
O15372
P55010
P08648
O75223
P62829
P22392
O15260
P51991
P04844
O15143
P26583
P61769
P61026
Q13126
P27824
P63208
Q9Y4L1
P17858
P08237
P49748
Q96HC4
Q9P258
Q96KC8
P27144
P55263
O95816
P34932
Q9Y394
Q15008
A6NDG6
P62750
Q5T4S7
Q6NXS1
Q15067
Q12965
O14929
P39023
P61224
P61758
Q7KZF4
P18621
P31943
P09525
O43175
Q8WU90
Q9Y5S9
Q9BV57
Q8NBJ5
Q9Y3F4
P11177
Q9NUU7
P62899
P61204
Q00796
P20810
P23141
P14314
P36873
O15144
Q15717
P25786
P35268
P00387
P17096
P36404
Q6PKG0
P08243
P49005
Q15382
Q07065
P62826
P46926
P43246
P04179
P24752
Q9BT78
P56537
P67936
P21291
O75663
Q16576
P35249
P62873
P62314
P10253
P07108
P58107
Q4VC31
Q96I99
Q02543
Q9BTT0
Q13418
O60701
P10155
O43598
Q92945
O43707
Q99471
P30040
P49770
P15531
Q6FI81
Q13148
P60891
P54105
O75347
O75874
Q99426
P27635
Q9Y262
O60884
P60228
Q9NYL9
P60981
Q9BWD1
Q32P28
Q96KB5
Q99436
P40939
P20839
P61981
Q9Y3I0
Q14204
P15927
P15374
P06753
P52735
Q8TC12
P62857
Q8NB16
P12814
Q15738
O75083
Q13085
P30085
Q13409
P27694
P62328
P22061
P20020
O75369
P61353
Q13838
P21333
P62195
P61201
P46776
P40261
Q9UMX0
Q15654
P23284
Q9UG63
P07858
P27348
P21399
P41250
O75608
Q15907
Q96AC1
O00410
O00273
P61960
P54709
O00232
P14618
P19623
P61247
Q9NQW7
Q14444
Q5VYK3
P05783
Q9Y570
P42330
P62805
P52597
P30566
P31040
P35613
Q9Y5L0
P20290
Q15418
Q13561
P62942
Q09028
P07602
Q9UK76
Q9NRF9
O95573
P62244
Q27J81
P33991
O43615
P30520
Q5VT79
P52292
P23381
O95302
P55327
Q9H7Z7
P63000
P49189
Q969H8
Q8WX92
P69849
P08621
O43670
P36507
P16949
Q99880
Q9H2U2
Q9BUF5
P07305
P62081
Q9UKK9
Q9NSE4
Q13177
P62277
Q96P70
Q9NQC3
P28482
P43490
P40227
P50990
O15427
P05023
Q9UHX1
Q9UNH7
P61221
Q01130
Q8N1F7
P13798
Q9BXW7
P52701
Q9H2J4
P42126
P47813
Q13617
O15371
P62701
P78330
Q99439
O95757
Q96IU4
O00231
P22626
P61158
P54578
Q92688
P00367
P21283
P62847
O60678
Q08257
O75475
Q12792
Q15369
P48735
Q9Y295
P47897
P49419
Q02750
O15067
Q9Y678
Q9NZM1
P19525
Q13867
P55036
P28074
Q14247
Q9UL46
O75439
P61513
Q15257
Q5M9N0
O60925
P61011
O15355
Q16543
P40855
P11498
Q9BS40
Q13509
Q96AY3
P62753
P31949
O95372
Q12905
O00203
O43681
P04843
P26196
Q13620
O60506
P62424
Q9Y3A5
P00338
Q13310
Q9H9P8
O75822
Q9BTE3
Q9BVA1
P30626
O95197
Q14566
Q15833
P00450
P51572
Q16401
Q9Y333
Q14240
Q06830
P57678
O43795
P53621
Q9H3N1
Q00839
P63167
Q9BPX5
P07195
O95881
P09382
P26641
Q13144
Q15637
Q06203
P07099
P07384
P62330
P27816
O00743
Q9ULV4
P61619
Q8NCW5
P16615
P30419
Q9BRT9
O60888
Q9Y2B0
Q99829
Q7Z4Q2
O15116
O95373
P13639
O75915
Q13442
Q13641
O00148
P04792
O95782
Q92905
P43034
Q99729
P48444
Q3ZCM7
Q16822
Q15436
P61081
O00154
Q9Y315
Q10713
Q15645
Q9H2M9
P15924
O15212
Q00059
P55884
O75153
Q13492
P49903
P49755
P15121
Q8N543
O15160
P63104
Q12904
O94979
P55084
P62269
Q15365
Q92734
P59998
P04080
Q15404
P48643
Q9BTW9
O14562
P47755
P11310
P54886
P62993
Q06124
A1L0T0
P35270
P13995
Q14258
Q5JRX3
Q8NI27
P62318
P07355
O75832
P13674
Q53EL6
Q93008
Q7Z6Z7
Q7L0Y3
P19388
P41227
Q9BX68
P62280
P68402
Q92879
P46783
P63220
P06737
P12429
P21281
Q00765
Q96Q11
P30050
P07711
P40616
Q01081
P78417
Q9Y224
O75937
P14384
O00425
O14579
Q96QK1
Q9P2R7
Q6P2Q9
O60256
Q9UNN5
P78318
P21266
O00764
Q04637
P49368
P01111
P05165
Q9HB07
Q96RQ3
P43686
O60610
P62879
P31689
Q14558
Q969Q0
P20339
P23193
P48594
O00429
O00625
Q9ULC4
Q99733
P21964
Q9Y285
Q9UBC2
Q9UII2
Q8N1G4
Q96DG6
O60749
Q7L5N1
P10301
O60936
P42224
Q9UBQ0
O43264
O00629
Q9NQR4
Q96G03
Q96H79
Q05209
Q8NEV1
Q9P287
P09622
P29144
P52789
P49591
O75643
O43143
P31150
O00116
P11279
Q16666
P31944
Q16181
P09012
P23588
Q92882
Q01518
Q13451
Q96EP5
P36776
Q9UMY4
P00568
Q8N142
P35241
P40763
Q86UP2
Q6P2E9
P63010
O43242
Q13045
Q9BZZ5
Q9UBQ7
P20073
P38606
Q15019
O14561
P31327
O43592
P11021
P39019
Q9UHV9
Q9Y696
P32004
Q9BZX2
O00159
O00505
P26368
P62266
P19367
Q96PZ0
O75821
Q8NCF5
P15880
P55039
P25788
P48556
Q9UNZ2
O60443
Q9NUQ9
O95347
P09417
Q02809
P46060
Q8TEX9
P83731
P19338
Q8NE71
P33240
Q9NYU2
Q13200
Q9UHD1
Q9UBE0
P61923
P34896
Q99832
P17980
P60660
P63279
P78371
Q9Y263
Q13813
P62906
Q9HC38
P06703
P53992
Q9BXS5
P11142
P33121
O14818
Q07960
Q6ZNE9
P31946
Q99627
P22314
P04181
P42025
P26447
O95163
P04075
Q99873
Q9NPJ3
Q96A49
P51812
P46940
P38646
Q96RP9
Q9BQ52
Q9NSD9
P62241
Q9BQA1
P52732
P11172
Q8TCS8
Q15942
O94925
Q9Y305
P46781
P30042
Q9H993
P10768
P61086
P18206
O15296
P08670
Q05707
P16083
P62191
P62308
P62937
P11387
O43237
P78527
P12004
Q99956
P08865
O00560
Q9NTK5
P26640
Q07020
P99999
P54725
P22307
P0DMV9
P30046
P42704
Q8WUM4
P22102
P40925
P37802
Q9BQE3
O75436
P07900
P06493
Q9BXJ9
Q6YN16
Q9H0U4
Q9H4A3
P05556
P67809
Q15125
P62249
P08758
P62158
P27708
Q8TEQ6
P55072
P61254
P29218
Q9BRX5
Q6DD88
Q9P0L0
P07237
Q96AE4
P10599
P30101
P62851
P39748
Q9Y266
P52815
Q06323
P32969
P62263
P30043
Q99798
P50570
Q9UJU6
Q13283
O43684
Q12931
P07339
Q16555
P60953
P36952
P31937
P52272
P28070
Q9NY33
P55209
Q99714
P33992
P35232
P56182
Q15029
P26006
Q96E11
P49588
Q86V81
P05166
P06454
Q13011
Q8IYB5
P47985
Q01085
P37198
O14776
P17844
P18754
Q9NR30
O96019
P15586
Q8WW12
Q9Y2W2
P01891
A1KXE4
Q9UMS4
Q92597
Q14157
P35658
Q13185
P10909
P62136
P62995
P48960
P09661
P40926
Q8IWX8
Q9UHB6
P62304
Q13243
Q14684
Q15428
P10809
Q9Y230
P14866
Q02818
P50914
O00299
Q5T6F2
P62316
Q9Y3Y2
Q9UQ35
P68363
P84103
Q9H910
P84090
P43243
Q00325
Q86UU0
P40121
Q9UQE7
Q01844
P31942
Q96I24
P30049
Q9NYF8
Q5SW79
Q13247
P49756
Q92841
P05187
Q8WUH6
Q6NUK1
Q9BWF3
P12270
P20674
Q99567
Q9BTD8
Q96PK6
Q9H6Z4
P51148
P49736
O75533
P09234
Q9Y617
P68371
Q99623
Q9HCC0
Q13435
Q9UKV3
P25705
P51610
P06576
P46087
O95400
Q9H6F5
Q71UI9
Q13263
P38159
Q5JRA6
P10606
P07910
Q8WWM7
P49257
Q05682
Q96PU8
P29992
P10515
Q6PIU2
O43678
Q9Y5M8
P12236
Q9Y241
O60832
P16070
Q92804
O75940
Q9BY43
Q8TAE8
Q9Y3D9
Q96C01
O43776
P61964
P36542
Q9UMS0
Q9NWH9
Q5JTV8
Q12907
Q9BRP8
Q04323
Q5RKV6
Q9BZK7
O43169
O00151
P55145
Q9BYD3
P31151
Q6YHK3
Q13123
Q9Y3B9
O60220
Q15746
P00390
O75396
P14406
P10412
P17275
Q16698
P35606
Q15388
Q14126
P52888
Q14498
Q86XP3
Q14257
O43172
P21796
P08754
O43395
P16403
O00193
O00592
Q9UJZ1
Q9BXP5
Q9NRX2
Q9NPA0
Q14165
Q9NR28
P42166
P11233
Q15070
Q1KMD3
P13987
Q96JB5
O95202
Q9UHD8
Q9Y6C9
P08174
P08574
P12081
P61019
Q9Y2R0
Q02218
Q9UMX5
P20962
P36957
O00264
P23246
P43121
P24928
Q9NZL9
Q9UNM6
P82979
Q92598
O43390
P48637
O14975
Q9HDC9
Q6UB35
P08134
O14745
Q9H9B4
P20340
P28331
Q6PI48
P51665
Q05519
Q15424
Q9UBW8
P49207
O60568
Q86SX6
P45973
O43865
Q08945
Q13596
Q9BVK6
Q96A72
P13073
Q9NVI7
P26639
O14828
Q9UJS0
P23434
P14927
Q9NX63
Q68E01
P55265
P55769
Q14320
O76031
P50995
O43809
Q8IZL8
Q15233
Q5RI15
Q8IVT2
O95218
Q99459
Q92979
P15559
O96008
Q8N5K1
Q9BY77
Q9BSJ8
P00441
Q16881
Q9NZ45
Q9Y5B9
Q16891
P35659
P22695
Q9UKD2
O94826
Q15785
Q92522
P42167
Q9Y2R9
Q969X5
P11717
Q9NS69
Q52LJ0
Q9BUP3
P78347
Q03252
Q9NTJ5
Q9Y2X3
Q13423
P56556
O75306
Q86VM9
Q07666
O75976
Q96IX5
O95168
P42285
P24539
Q16718
P13489
P27695
Q14683
P10620
P05141
Q9BY44
P02786
P11388
Q13501
Q9GZU8
Q01650
P63313
Q16762
Q8N163

## Sheet: BLF
Significant	-Log(P-value)	Difference	Protein ID	-Log Student's T-test p-value experiment_vs_control	Student's T-test Difference experiment_vs_control	Student's T-test Test statistic experiment_vs_control	Log2(Intensity.experiment.S1)	Log2(Intensity.experiment.S2)	Log2(Intensity.experiment.S3)	Log2(Intensity.control.S1)	Log2(Intensity.control.S2)	Log2(Intensity.control.S3)
+	6.93778	4.88505	sp|Q92922|SMRC1_HUMAN	6.93778	4.88505	84.8951	22.1091	22.2817	22.1091	17.2816	17.2816	17.2816
+	6.30992	4.22878	sp|Q99439|CNN2_HUMAN	6.30992	4.22878	59.1305	21.4388	21.6534	21.4388	17.2816	17.2816	17.2816
+	5.94521	4.65711	sp|O75683|SURF6_HUMAN	5.94521	4.65711	47.9209	22.133	21.8415	21.8415	17.2816	17.2816	17.2816
+	5.7887	9.35263	sp|Q07666|KHDR1_HUMAN;sp|O75525|KHDR3_HUMAN;sp|Q5VWX1|KHDR2_HUMAN	5.7887	9.35263	43.7861	26.2887	26.5894	27.0245	17.2816	17.2816	17.2816
+	5.59415	3.40251	sp|Q7L1Q6|BZW1_HUMAN	5.59415	3.40251	39.1385	20.8579	20.5971	20.5971	17.2816	17.2816	17.2816
+	5.15905	2.49138	sp|Q8IX12|CCAR1_HUMAN	5.15905	2.49138	30.4454	19.9366	19.6911	19.6911	17.2816	17.2816	17.2816
+	5.07632	5.77089	sp|P10515|ODP2_HUMAN	5.07632	5.77089	29.0242	23.328	23.163	22.6664	17.2816	17.2816	17.2816
+	5.05736	3.07907	sp|Q9Y3F4|STRAP_HUMAN	5.05736	3.07907	28.7078	20.2534	20.5751	20.2534	17.2816	17.2816	17.2816
+	5.04886	5.35781	sp|Q8TCS8|PNPT1_HUMAN	5.04886	5.35781	28.5671	22.7939	22.8581	22.2661	17.2816	17.2816	17.2816
+	5.04724	5.1147	sp|P04792|HSPB1_HUMAN	5.04724	5.1147	28.5405	22.2171	22.2171	22.7547	17.2816	17.2816	17.2816
+	5.03955	6.09803	sp|O00629|IMA3_HUMAN	5.03955	6.09803	28.414	23.165	23.165	23.8088	17.2816	17.2816	17.2816
+	4.99578	6.00038	sp|Q14676|MDC1_HUMAN	4.99578	6.00038	27.704	23.7151	23.0654	23.0654	17.2816	17.2816	17.2816
+	4.92838	4.79621	sp|Q15287|RNPS1_HUMAN	4.92838	4.79621	26.645	22.4378	21.8978	21.8978	17.2816	17.2816	17.2816
+	4.72101	7.60355	sp|P04075|ALDOA_HUMAN	4.72101	7.60355	23.6319	25.4307	24.9077	24.3169	17.2816	17.2816	17.2816
+	4.69073	4.7507	sp|Q15646|OASL_HUMAN	4.69073	4.7507	23.2211	22.4414	21.8277	21.8277	17.2816	17.2816	17.2816
+	4.57769	4.09625	sp|P37198|NUP62_HUMAN	4.57769	4.09625	21.7489	21.6594	21.4538	21.0203	17.2816	17.2816	17.2816
+	4.47627	3.03134	sp|P08047|SP1_HUMAN	4.47627	3.03134	20.5065	20.1651	20.6086	20.1651	17.2816	17.2816	17.2816
+	4.35215	1.91871	sp|P62942|FKB1A_HUMAN	4.35215	1.91871	19.0809	19.0997	19.0997	19.4014	17.2816	17.2816	17.2816
+	4.08769	7.37586	sp|P04844|RPN2_HUMAN	4.08769	7.37586	16.3596	25.5591	24.2066	24.2066	17.2816	17.2816	17.2816
+	4.07857	9.51311	sp|P62753|RS6_HUMAN	4.07857	9.51311	16.273	27.9208	25.9592	26.504	17.2816	17.2816	17.2816
+	4.07507	2.88256	sp|Q9Y4P3|TBL2_HUMAN	4.07507	2.88256	16.2398	20.5191	19.9866	19.9866	17.2816	17.2816	17.2816
+	4.06632	9.38198	sp|P07814|SYEP_HUMAN	4.06632	9.38198	16.1572	27.8022	25.8965	26.2919	17.2816	17.2816	17.2816
+	4.01078	5.23156	sp|P39748|FEN1_HUMAN	4.01078	5.23156	15.6422	23.182	22.1787	22.1787	17.2816	17.2816	17.2816
+	3.92613	8.28236	sp|Q01130|SRSF2_HUMAN	3.92613	8.28236	14.8879	26.6763	25.03	24.9855	17.2816	17.2816	17.2816
+	3.82785	4.48754	sp|Q2TAY7|SMU1_HUMAN	3.82785	4.48754	14.0563	22.4076	21.4499	21.4499	17.2816	17.2816	17.2816
+	3.80944	8.02567	sp|P46087|NOP2_HUMAN	3.80944	8.02567	13.9056	26.4615	24.7301	24.7301	17.2816	17.2816	17.2816
+	3.80271	2.07416	sp|P16989|YBOX3_HUMAN;sp|Q9Y2T7|YBOX2_HUMAN	3.80271	2.07416	13.8509	19.6552	19.206	19.206	17.2816	17.2816	17.2816
+	3.77489	10.4668	sp|P31943|HNRH1_HUMAN	3.77489	10.4668	13.6271	29.1009	27.7029	26.4414	17.2816	17.2816	17.2816
+	3.7349	3.18639	sp|O15126|SCAM1_HUMAN	3.7349	3.18639	13.3113	20.9467	20.2286	20.2286	17.2816	17.2816	17.2816
+	3.73324	4.45127	sp|Q6DD88|ATLA3_HUMAN	3.73324	4.45127	13.2983	22.4023	21.3981	21.3981	17.2816	17.2816	17.2816
+	3.70072	3.2073	sp|Q01081|U2AF1_HUMAN	3.70072	3.2073	13.0471	20.9568	20.3855	20.1243	17.2816	17.2816	17.2816
+	3.68707	6.39998	sp|Q02978|M2OM_HUMAN	3.68707	6.39998	12.9429	24.6705	23.1871	23.1871	17.2816	17.2816	17.2816
+	3.68277	5.32576	sp|P49720|PSB3_HUMAN	3.68277	5.32576	12.9103	23.4324	22.1948	22.1948	17.2816	17.2816	17.2816
+	3.65805	6.16338	sp|P61586|RHOA_HUMAN;sp|P08134|RHOC_HUMAN	3.65805	6.16338	12.7242	24.4137	22.9606	22.9606	17.2816	17.2816	17.2816
+	3.63226	10.8394	sp|P68104|EF1A1_HUMAN;sp|Q5VTE0|EF1A3_HUMAN;sp|Q05639|EF1A2_HUMAN	3.63226	10.8394	12.5329	29.8451	27.1386	27.3791	17.2816	17.2816	17.2816
+	3.6213	10.5255	sp|P61978|HNRPK_HUMAN	3.6213	10.5255	12.4524	29.4961	26.8995	27.0257	17.2816	17.2816	17.2816
+	3.57917	7.26376	sp|P37108|SRP14_HUMAN	3.57917	7.26376	12.1475	25.7245	24.1286	23.7829	17.2816	17.2816	17.2816
+	3.56266	6.27928	sp|P31689|DNJA1_HUMAN	3.56266	6.27928	12.03	24.5474	22.772	23.3632	17.2816	17.2816	17.2816
+	3.53819	4.74718	sp|Q9BTD8|RBM42_HUMAN	3.53819	4.74718	11.8579	22.8294	21.6284	21.6284	17.2816	17.2816	17.2816
+	3.52706	11.3057	sp|P06748|NPM_HUMAN	3.52706	11.3057	11.7804	30.4942	27.8229	27.4447	17.2816	17.2816	17.2816
+	3.47002	2.61062	sp|P35251|RFC1_HUMAN	3.47002	2.61062	11.3906	20.3506	19.663	19.663	17.2816	17.2816	17.2816
+	3.41893	8.5575	sp|Q71U36|TBA1A_HUMAN;sp|P68363|TBA1B_HUMAN;sp|Q9BQE3|TBA1C_HUMAN;sp|Q6PEY2|TBA3E_HUMAN;sp|Q13748|TBA3C_HUMAN;sp|Q9NY65|TBA8_HUMAN;sp|A6NHL2|TBAL3_HUMAN	3.41893	8.5575	11.0519	27.3867	25.0184	25.112	17.2816	17.2816	17.2816
+	3.37257	4.84145	sp|P62249|RS16_HUMAN	3.37257	4.84145	10.7528	21.8662	21.5039	22.9989	17.2816	17.2816	17.2816
+	3.3379	6.88879	sp|P62913|RL11_HUMAN	3.3379	6.88879	10.5342	25.4782	23.5164	23.5164	17.2816	17.2816	17.2816
+	3.2886	5.60181	sp|O75694|NU155_HUMAN	3.2886	5.60181	10.2305	23.9785	22.3358	22.3358	17.2816	17.2816	17.2816
+	3.28733	7.47595	sp|P12236|ADT3_HUMAN	3.28733	7.47595	10.2228	26.198	23.8176	24.257	17.2816	17.2816	17.2816
+	3.28285	5.87744	sp|O95429|BAG4_HUMAN	3.28285	5.87744	10.1956	24.312	22.5825	22.5825	17.2816	17.2816	17.2816
+	3.26849	5.45621	sp|P30041|PRDX6_HUMAN	3.26849	5.45621	10.109	23.574	22.9108	21.7285	17.2816	17.2816	17.2816
+	3.24549	6.61674	sp|O14684|PTGES_HUMAN	3.24549	6.61674	9.97164	25.2254	23.2348	23.2348	17.2816	17.2816	17.2816
+	3.20881	6.50704	sp|P09661|RU2A_HUMAN	3.20881	6.50704	9.75628	25.0865	23.4061	22.8731	17.2816	17.2816	17.2816
+	3.14682	7.08437	sp|Q9Y5B9|SP16H_HUMAN	3.14682	7.08437	9.40213	25.8406	23.8975	23.3597	17.2816	17.2816	17.2816
+	3.1374	4.12366	sp|P19388|RPAB1_HUMAN	3.1374	4.12366	9.3494	22.2873	20.9642	20.9642	17.2816	17.2816	17.2816
+	3.12948	7.04119	sp|P63104|1433Z_HUMAN	3.12948	7.04119	9.30527	25.706	23.0994	24.1629	17.2816	17.2816	17.2816
+	3.11796	5.24329	sp|P61604|CH10_HUMAN	3.11796	5.24329	9.24137	23.6596	21.9575	21.9575	17.2816	17.2816	17.2816
+	3.11637	2.88187	sp|O00148|DX39A_HUMAN	3.11637	2.88187	9.23261	20.7877	19.8513	19.8513	17.2816	17.2816	17.2816
+	3.10613	8.13173	sp|P38646|GRP75_HUMAN	3.10613	8.13173	9.17623	27.1518	24.2455	24.8425	17.2816	17.2816	17.2816
+	3.10438	6.75179	sp|Q07021|C1QBP_HUMAN	3.10438	6.75179	9.16661	25.4611	23.0054	23.6336	17.2816	17.2816	17.2816
+	3.10393	8.36862	sp|Q96AE4|FUBP1_HUMAN	3.10393	8.36862	9.16417	27.2639	25.584	24.1026	17.2816	17.2816	17.2816
+	3.10065	4.73937	sp|P33240|CSTF2_HUMAN;sp|Q9H0L4|CSTFT_HUMAN	3.10065	4.73937	9.14617	23.0573	21.5028	21.5028	17.2816	17.2816	17.2816
+	3.08306	9.41005	sp|Q9ULM6|CNOT6_HUMAN	3.08306	9.41005	9.05039	28.7677	25.5504	25.7567	17.2816	17.2816	17.2816
+	3.07497	7.52755	sp|O94826|TOM70_HUMAN	3.07497	7.52755	9.00662	25.944	25.3045	23.1789	17.2816	17.2816	17.2816
+	3.07119	9.4489	sp|P80723|BASP1_HUMAN	3.07119	9.4489	8.98623	28.8025	26.0055	25.3834	17.2816	17.2816	17.2816
+	3.06243	4.32508	sp|Q96J87|CELF6_HUMAN	3.06243	4.32508	8.9392	22.5743	21.1228	21.1228	17.2816	17.2816	17.2816
+	3.06227	7.61701	sp|P04843|RPN1_HUMAN	3.06227	7.61701	8.93834	26.5848	23.8407	24.2703	17.2816	17.2816	17.2816
+	3.06148	6.86119	sp|P18754|RCC1_HUMAN	3.06148	6.86119	8.93408	25.6068	23.813	23.0085	17.2816	17.2816	17.2816
+	3.0578	7.16417	sp|P62241|RS8_HUMAN	3.0578	7.16417	8.91438	25.9681	23.238	24.1311	17.2816	17.2816	17.2816
+	3.04112	5.19678	sp|Q99714|HCD2_HUMAN	3.04112	5.19678	8.82565	23.656	21.8895	21.8895	17.2816	17.2816	17.2816
+	3.00964	3.90766	sp|Q9UJV9|DDX41_HUMAN	3.00964	3.90766	8.66037	22.0917	20.738	20.738	17.2816	17.2816	17.2816
+	3.00853	7.73608	sp|P78371|TCPB_HUMAN	3.00853	7.73608	8.65455	26.4855	25.1676	23.3999	17.2816	17.2816	17.2816
+	3.00782	7.4761	sp|P13073|COX41_HUMAN	3.00782	7.4761	8.6509	26.4861	23.8935	23.8935	17.2816	17.2816	17.2816
+	2.99174	5.21428	sp|Q9BY77|PDIP3_HUMAN	2.99174	5.21428	8.56763	23.602	21.5028	22.3828	17.2816	17.2816	17.2816
+	2.98851	8.10102	sp|P52272|HNRPM_HUMAN	2.98851	8.10102	8.55097	28.563	26.859	26.4436	18.4968	20.5689	18.4968
+	2.98343	8.52861	sp|P07900|HS90A_HUMAN;sp|Q14568|HS902_HUMAN;sp|Q58FG0|HS905_HUMAN	2.98343	8.52861	8.52489	27.8053	24.6815	24.9437	17.2816	17.2816	17.2816
+	2.9697	6.76897	sp|P62979|RS27A_HUMAN;sp|P62987|RL40_HUMAN;sp|P0CG47|UBB_HUMAN;sp|P0CG48|UBC_HUMAN	2.9697	6.76897	8.4547	29.227	28.3679	27.6181	20.9835	22.9391	20.9835
+	2.96715	7.12527	sp|P23528|COF1_HUMAN;sp|P60981|DEST_HUMAN	2.96715	7.12527	8.44175	26.0949	23.5628	23.5628	17.2816	17.2816	17.2816
+	2.95191	6.17734	sp|Q92804|RBP56_HUMAN	2.95191	6.17734	8.36458	24.9359	22.7204	22.7204	17.2816	17.2816	17.2816
+	2.9413	8.24656	sp|P05023|AT1A1_HUMAN;sp|P13637|AT1A3_HUMAN;sp|P50993|AT1A2_HUMAN;sp|Q13733|AT1A4_HUMAN;sp|P20648|ATP4A_HUMAN;sp|P54707|AT12A_HUMAN	2.9413	8.24656	8.31124	27.4053	24.0321	25.147	17.2816	17.2816	17.2816
+	2.93472	10.2279	sp|P02545|LMNA_HUMAN	2.93472	10.2279	8.27828	29.9382	25.901	26.6891	17.2816	17.2816	17.2816
+	2.91082	4.69531	sp|P52292|IMA1_HUMAN	2.91082	4.69531	8.15969	22.9841	21.9554	20.9911	17.2816	17.2816	17.2816
+	2.90723	8.87372	sp|P11021|GRP78_HUMAN	2.90723	8.87372	8.142	28.3291	25.2078	24.929	17.2816	17.2816	17.2816
+	2.89369	5.16712	sp|P54709|AT1B3_HUMAN	2.89369	5.16712	8.07559	23.7284	21.8088	21.8088	17.2816	17.2816	17.2816
+	2.8597	4.60116	sp|P52907|CAZA1_HUMAN;sp|P47755|CAZA2_HUMAN	2.8597	4.60116	7.91113	23.0459	21.3011	21.3011	17.2816	17.2816	17.2816
+	2.85571	3.88773	sp|Q9H0S4|DDX47_HUMAN	2.85571	3.88773	7.89199	22.1545	20.6767	20.6767	17.2816	17.2816	17.2816
+	2.84341	6.65076	sp|P08648|ITA5_HUMAN	2.84341	6.65076	7.83333	25.6304	23.0833	23.0833	17.2816	17.2816	17.2816
+	2.83903	7.08995	sp|P42766|RL35_HUMAN	2.83903	7.08995	7.81258	26.1865	23.464	23.464	17.2816	17.2816	17.2816
+	2.83147	7.90347	sp|P83731|RL24_HUMAN	2.83147	7.90347	7.77679	27.2176	24.1688	24.1688	17.2816	17.2816	17.2816
+	2.82446	5.80763	sp|Q14978|NOLC1_HUMAN	2.82446	5.80763	7.74374	24.5892	22.3392	22.3392	17.2816	17.2816	17.2816
+	2.82099	8.23237	sp|P62424|RL7A_HUMAN	2.82099	8.23237	7.72744	27.621	24.7343	24.1865	17.2816	17.2816	17.2816
+	2.82092	7.59713	sp|P42167|LAP2B_HUMAN	2.82092	7.59713	7.72711	26.8184	24.1885	23.6292	17.2816	17.2816	17.2816
+	2.81351	6.36379	sp|P51571|SSRD_HUMAN	2.81351	6.36379	7.69241	25.2753	22.5843	23.0765	17.2816	17.2816	17.2816
+	2.8131	5.07482	sp|Q14562|DHX8_HUMAN	2.8131	5.07482	7.69048	23.6762	21.6965	21.6965	17.2816	17.2816	17.2816
+	2.79734	8.25093	sp|Q15365|PCBP1_HUMAN	2.79734	8.25093	7.61713	27.5345	25.2484	23.8146	17.2816	17.2816	17.2816
+	2.79369	6.96828	sp|P49321|NASP_HUMAN	2.79369	6.96828	7.60023	26.0811	23.4165	23.252	17.2816	17.2816	17.2816
+	2.78894	6.82238	sp|P62158|CALM_HUMAN;sp|P27482|CALL3_HUMAN;sp|P02585|TNNC2_HUMAN	2.78894	6.82238	7.57831	25.9041	23.2349	23.1729	17.2816	17.2816	17.2816
+	2.77381	3.12114	sp|Q8IVF2|AHNK2_HUMAN	2.77381	3.12114	7.5088	21.234	19.987	19.987	17.2816	17.2816	17.2816
+	2.76974	9.98091	sp|P07355|ANXA2_HUMAN;sp|A6NMY6|AXA2L_HUMAN	2.76974	9.98091	7.49017	29.8765	26.4051	25.5059	17.2816	17.2816	17.2816
+	2.75892	6.93373	sp|P62750|RL23A_HUMAN	2.75892	6.93373	7.44093	26.0741	23.1693	23.4025	17.2816	17.2816	17.2816
+	2.7537	4.9177	sp|Q6NZI2|PTRF_HUMAN	2.7537	4.9177	7.41725	23.5253	21.5363	21.5363	17.2816	17.2816	17.2816
+	2.73287	5.17451	sp|P62081|RS7_HUMAN	2.73287	5.17451	7.32354	23.8692	21.7495	21.7495	17.2816	17.2816	17.2816
+	2.72995	8.52962	sp|P62917|RL8_HUMAN	2.72995	8.52962	7.31048	28.3646	24.8283	25.1972	17.2816	18.238	17.2816
+	2.72815	6.98005	sp|Q96PK6|RBM14_HUMAN	2.72815	6.98005	7.3024	26.1672	23.1767	23.4409	17.2816	17.2816	17.2816
+	2.72542	5.30798	sp|P63244|GBLP_HUMAN	2.72542	5.30798	7.29025	24.7229	22.5138	23.157	18.7884	17.8406	17.8406
+	2.72539	7.80116	sp|P10412|H14_HUMAN;sp|P16402|H13_HUMAN;sp|Q02539|H11_HUMAN;sp|P22492|H1T_HUMAN	2.72539	7.80116	7.2901	32.2193	28.6132	30.4433	22.9571	22.1398	22.7754
+	2.70616	7.22268	sp|Q13263|TIF1B_HUMAN	2.70616	7.22268	7.20485	26.6224	24.5739	24.4635	19.4287	17.2816	17.2816
+	2.67801	5.55864	sp|P61289|PSME3_HUMAN	2.67801	5.55864	7.08161	24.4101	22.0553	22.0553	17.2816	17.2816	17.2816
+	2.67449	4.03581	sp|Q5F1R6|DJC21_HUMAN	2.67449	4.03581	7.06632	22.4596	20.7462	20.7462	17.2816	17.2816	17.2816
+	2.67425	7.06757	sp|P08865|RSSA_HUMAN	2.67425	7.06757	7.06527	26.3498	23.3488	23.3488	17.2816	17.2816	17.2816
+	2.66836	7.30707	sp|P84098|RL19_HUMAN	2.66836	7.30707	7.03979	26.5965	23.128	24.0414	17.2816	17.2816	17.2816
+	2.65591	5.29549	sp|P61513|RL37A_HUMAN	2.65591	5.29549	6.98614	24.0931	21.8191	21.8191	17.2816	17.2816	17.2816
+	2.6485	5.85004	sp|Q07955|SRSF1_HUMAN	2.6485	5.85004	6.9544	24.8114	22.3732	22.2102	17.2816	17.2816	17.2816
+	2.64643	7.75465	sp|P49736|MCM2_HUMAN	2.64643	7.75465	6.94556	27.2688	23.9551	23.8847	17.2816	17.2816	17.2816
+	2.6437	4.63569	sp|P30040|ERP29_HUMAN	2.6437	4.63569	6.93391	23.1132	20.8014	21.8371	17.2816	17.2816	17.2816
+	2.62977	3.61162	sp|O60216|RAD21_HUMAN	2.62977	3.61162	6.87469	21.9439	20.3678	20.3678	17.2816	17.2816	17.2816
+	2.62944	6.67637	sp|P05388|RLA0_HUMAN;sp|Q8NHW5|RLA0L_HUMAN	2.62944	6.67637	6.87332	25.9343	23.0132	24.369	18.7242	17.2816	17.2816
+	2.62153	7.70108	sp|P0DMV9|HS71B_HUMAN;sp|P0DMV8|HS71A_HUMAN	2.62153	7.70108	6.83989	26.7082	25.3728	22.8669	17.2816	17.2816	17.2816
+	2.61495	6.78931	sp|Q13247|SRSF6_HUMAN	2.61495	6.78931	6.8122	25.9283	23.7685	22.5158	17.2816	17.2816	17.2816
+	2.5975	6.75895	sp|P22695|QCR2_HUMAN	2.5975	6.75895	6.73927	26.0284	23.2782	22.8149	17.2816	17.2816	17.2816
+	2.58678	5.16255	sp|P46783|RS10_HUMAN;sp|Q9NQ39|RS10L_HUMAN	2.58678	5.16255	6.69478	23.748	22.5056	21.0788	17.2816	17.2816	17.2816
+	2.58483	6.88502	sp|P02786|TFR1_HUMAN	2.58483	6.88502	6.6867	28.1936	24.8925	25.5865	19.1146	19.7884	19.1146
+	2.58095	5.52568	sp|P61106|RAB14_HUMAN	2.58095	5.52568	6.6707	24.4639	21.9789	21.9789	17.2816	17.2816	17.2816
+	2.5788	5.83302	sp|O60832|DKC1_HUMAN	2.5788	5.83302	6.66184	24.8457	22.0201	22.478	17.2816	17.2816	17.2816
+	2.57386	6.23088	sp|P78347|GTF2I_HUMAN;sp|Q86UP8|GTD2A_HUMAN;sp|Q6EKJ0|GTD2B_HUMAN	2.57386	6.23088	6.64149	25.3723	22.3676	22.7974	17.2816	17.2816	17.2816
+	2.56816	8.44842	sp|P35232|PHB_HUMAN	2.56816	8.44842	6.6181	28.2819	24.5225	24.3855	17.2816	17.2816	17.2816
+	2.56323	4.89284	sp|P27797|CALR_HUMAN	2.56323	4.89284	6.59794	23.6575	21.427	21.4387	17.2816	17.2816	17.2816
+	2.56295	6.39428	sp|O43707|ACTN4_HUMAN;sp|Q08043|ACTN3_HUMAN	2.56295	6.39428	6.59679	25.6072	22.5655	22.8549	17.2816	17.2816	17.2816
+	2.55428	6.28948	sp|P15924|DESP_HUMAN	2.55428	6.28948	6.56145	25.4882	22.6125	22.6125	17.2816	17.2816	17.2816
+	2.55169	7.93033	sp|P62826|RAN_HUMAN	2.55169	7.93033	6.55095	27.5844	23.6076	24.4437	17.2816	17.2816	17.2816
+	2.54941	6.22095	sp|Q15459|SF3A1_HUMAN	2.54941	6.22095	6.54168	25.2857	23.1837	22.0381	17.2816	17.2816	17.2816
+	2.5445	8.94444	sp|P17844|DDX5_HUMAN	2.5445	8.94444	6.5218	28.966	24.9669	24.7451	17.2816	17.2816	17.2816
+	2.52129	6.48701	sp|Q08945|SSRP1_HUMAN	2.52129	6.48701	6.42851	25.7847	22.8401	22.681	17.2816	17.2816	17.2816
+	2.51468	8.40762	sp|P21796|VDAC1_HUMAN	2.51468	8.40762	6.40214	28.5247	25.8631	24.8361	19.4379	17.2816	17.2816
+	2.5025	6.07623	sp|P22087|FBRL_HUMAN	2.5025	6.07623	6.35378	25.2692	22.3429	22.4613	17.2816	17.2816	17.2816
+	2.491	7.67417	sp|P13639|EF2_HUMAN	2.491	7.67417	6.30844	27.241	24.5361	23.0901	17.2816	17.2816	17.2816
+	2.48781	6.27237	sp|P35659|DEK_HUMAN	2.48781	6.27237	6.29593	25.5465	22.5577	22.5577	17.2816	17.2816	17.2816
+	2.47647	8.05648	sp|P00338|LDHA_HUMAN;sp|Q6ZMR3|LDH6A_HUMAN;sp|P07864|LDHC_HUMAN	2.47647	8.05648	6.25155	27.9132	23.9574	24.1435	17.2816	17.2816	17.2816
+	2.47251	5.78403	sp|Q92499|DDX1_HUMAN	2.47251	5.78403	6.23608	24.9206	22.1381	22.1381	17.2816	17.2816	17.2816
+	2.47189	6.40867	sp|P29692|EF1D_HUMAN	2.47189	6.40867	6.23368	25.7464	22.6622	22.6622	17.2816	17.2816	17.2816
+	2.47026	6.42605	sp|O43390|HNRPR_HUMAN	2.47026	6.42605	6.22735	25.7029	22.2531	23.1669	17.2816	17.2816	17.2816
+	2.4595	7.10597	sp|P27105|STOM_HUMAN	2.4595	7.10597	6.18561	26.6851	23.2387	23.2387	17.2816	17.2816	17.2816
+	2.45668	5.44199	sp|P25789|PSA4_HUMAN	2.45668	5.44199	6.17473	24.4862	21.8422	21.8422	17.2816	17.2816	17.2816
+	2.44465	8.70596	sp|P20700|LMNB1_HUMAN	2.44465	8.70596	6.1284	29.0167	26.3081	25.0141	17.2816	17.2816	19.6579
+	2.42501	2.86286	sp|Q14331|FRG1_HUMAN	2.42501	2.86286	6.05346	21.0903	19.6715	19.6715	17.2816	17.2816	17.2816
+	2.4188	6.60555	sp|Q12906|ILF3_HUMAN	2.4188	6.60555	6.02988	28.6114	25.7882	25.0119	19.8016	19.9916	19.8016
+	2.41662	5.24277	sp|P61019|RAB2A_HUMAN;sp|Q8WUD1|RAB2B_HUMAN	2.41662	5.24277	6.02167	24.2656	21.6537	21.6537	17.2816	17.2816	17.2816
+	2.41432	6.75647	sp|Q15029|U5S1_HUMAN	2.41432	6.75647	6.01296	25.9474	22.0569	24.1098	17.2816	17.2816	17.2816
+	2.41204	7.28288	sp|P08195|4F2_HUMAN	2.41204	7.28288	6.00434	26.9903	23.3515	23.3515	17.2816	17.2816	17.2816
+	2.41149	6.24973	sp|P62263|RS14_HUMAN	2.41149	6.24973	6.0023	25.8225	22.9824	23.4779	17.2816	17.2816	18.9705
+	2.40549	4.74262	sp|O00299|CLIC1_HUMAN	2.40549	4.74262	5.97971	23.5635	20.9228	21.5863	17.2816	17.2816	17.2816
+	2.40471	5.389	sp|P52701|MSH6_HUMAN	2.40471	5.389	5.97675	24.4739	21.7689	21.7689	17.2816	17.2816	17.2816
+	2.40461	5.64439	sp|Q1KMD3|HNRL2_HUMAN	2.40461	5.64439	5.97641	24.8148	21.9815	21.9815	17.2816	17.2816	17.2816
+	2.40358	8.95696	sp|P22626|ROA2_HUMAN	2.40358	8.95696	5.97251	30.5109	26.5848	26.3747	18.2033	18.2033	20.1929
+	2.39645	8.82719	sp|Q15233|NONO_HUMAN	2.39645	8.82719	5.9458	28.5181	27.151	26.832	21.4564	17.2816	17.2816
+	2.39524	6.82736	sp|P42704|LPPRC_HUMAN	2.39524	6.82736	5.94128	26.3726	23.3214	22.6328	17.2816	17.2816	17.2816
+	2.39131	6.14552	sp|P60900|PSA6_HUMAN	2.39131	6.14552	5.92659	25.3718	23.0788	21.8307	17.2816	17.2816	17.2816
+	2.39129	6.75093	sp|P12956|XRCC6_HUMAN	2.39129	6.75093	5.92652	26.303	23.0589	22.7355	17.2816	17.2816	17.2816
+	2.38599	3.74212	sp|P20042|IF2B_HUMAN	2.38599	3.74212	5.90677	22.2908	20.3902	20.3902	17.2816	17.2816	17.2816
+	2.3852	5.81658	sp|P46781|RS9_HUMAN	2.3852	5.81658	5.90385	25.0686	22.1129	22.1129	17.2816	17.2816	17.2816
+	2.38003	5.05855	sp|P55265|DSRAD_HUMAN	2.38003	5.05855	5.88462	24.0594	21.4805	21.4805	17.2816	17.2816	17.2816
+	2.37814	6.08501	sp|O14979|HNRDL_HUMAN	2.37814	6.08501	5.87761	25.4176	22.0955	22.5866	17.2816	17.2816	17.2816
+	2.37628	5.97674	sp|Q96I24|FUBP3_HUMAN	2.37628	5.97674	5.87072	25.2944	22.2402	22.2402	17.2816	17.2816	17.2816
+	2.37218	5.00202	sp|P50502|F10A1_HUMAN;sp|Q8IZP2|ST134_HUMAN;sp|Q8NFI4|F10A5_HUMAN	2.37218	5.00202	5.85559	23.992	21.4294	21.4294	17.2816	17.2816	17.2816
+	2.34435	6.50827	sp|Q9NS69|TOM22_HUMAN	2.34435	6.50827	5.75354	25.8696	23.5211	21.9788	17.2816	17.2816	17.2816
+	2.34069	6.68097	sp|Q16629|SRSF7_HUMAN	2.34069	6.68097	5.74022	26.2903	22.7987	22.7987	17.2816	17.2816	17.2816
+	2.32565	6.54874	sp|P61224|RAP1B_HUMAN;sp|A6NIZ1|RP1BL_HUMAN	2.32565	6.54874	5.68576	26.4036	23.3785	23.3785	18.9513	17.2816	17.2816
+	2.32008	7.92167	sp|Q99623|PHB2_HUMAN	2.32008	7.92167	5.6657	27.9417	23.3437	24.3244	17.2816	17.2816	17.2816
+	2.30252	5.16239	sp|Q9H0U3|MAGT1_HUMAN	2.30252	5.16239	5.60287	24.2867	21.5226	21.5226	17.2816	17.2816	17.2816
+	2.30209	6.52356	sp|Q9Y2S6|TMA7_HUMAN	2.30209	6.52356	5.60134	26.1304	22.5238	22.7612	17.2816	17.2816	17.2816
+	2.30078	6.31898	sp|P00387|NB5R3_HUMAN	2.30078	6.31898	5.59667	25.8468	22.6774	22.2774	17.2816	17.2816	17.2816
+	2.29265	8.849	sp|A4D1E9|GTPBA_HUMAN	2.29265	8.849	5.56779	29.2943	24.8145	24.2828	17.2816	17.2816	17.2816
+	2.28261	5.98262	sp|Q96AG4|LRC59_HUMAN	2.28261	5.98262	5.53231	25.2279	23.7181	23.7181	17.2816	20.153	17.2816
+	2.27134	7.7834	sp|P07910|HNRPC_HUMAN;sp|P0DMR1|HNRC4_HUMAN;sp|O60812|HNRC1_HUMAN;sp|B7ZW38|HNRC3_HUMAN;sp|B2RXH8|HNRC2_HUMAN;sp|Q86SE5|RALYL_HUMAN	2.27134	7.7834	5.49268	28.1641	24.9825	24.6591	17.2816	17.2816	19.8924
+	2.26308	4.97429	sp|O75955|FLOT1_HUMAN	2.26308	4.97429	5.46381	24.0727	21.4518	21.2431	17.2816	17.2816	17.2816
+	2.26158	6.40523	sp|P62701|RS4X_HUMAN;sp|P22090|RS4Y1_HUMAN;sp|Q8TD47|RS4Y2_HUMAN	2.26158	6.40523	5.45855	26.0302	22.4049	22.6252	17.2816	17.2816	17.2816
+	2.25911	7.77599	sp|Q06830|PRDX1_HUMAN;sp|Q13162|PRDX4_HUMAN	2.25911	7.77599	5.44994	27.7519	22.8964	24.5243	17.2816	17.2816	17.2816
+	2.25847	7.38174	sp|P55072|TERA_HUMAN	2.25847	7.38174	5.44772	27.3442	22.9795	23.6662	17.2816	17.2816	17.2816
+	2.25472	7.46069	sp|P05387|RLA2_HUMAN	2.25472	7.46069	5.43467	27.4878	23.3695	23.3695	17.2816	17.2816	17.2816
+	2.24779	5.52078	sp|P53999|TCP4_HUMAN	2.24779	5.52078	5.41061	24.8415	21.7141	21.8514	17.2816	17.2816	17.2816
+	2.23771	6.93504	sp|O75525|KHDR3_HUMAN	2.23771	6.93504	5.3758	26.7902	23.0888	22.7708	17.2816	17.2816	17.2816
+	2.23244	6.42641	sp|Q9Y4Y9|LSM5_HUMAN	2.23244	6.42641	5.35767	26.1069	22.5085	22.5085	17.2816	17.2816	17.2816
+	2.23213	5.89394	sp|Q9BZZ5|API5_HUMAN	2.23213	5.89394	5.35659	25.3761	22.0752	22.0752	17.2816	17.2816	17.2816
+	2.22261	6.34754	sp|O43143|DHX15_HUMAN	2.22261	6.34754	5.32398	25.973	22.0775	22.8368	17.2816	17.2816	17.2816
+	2.21791	9.1928	sp|Q00839|HNRPU_HUMAN	2.21791	9.1928	5.30792	30.1279	24.5862	26.5107	19.0833	17.2816	17.2816
+	2.21504	6.48095	sp|P63162|RSMN_HUMAN;sp|P14678|RSMB_HUMAN	2.21504	6.48095	5.29814	26.209	22.5393	22.5393	17.2816	17.2816	17.2816
+	2.21148	10.0582	sp|P08670|VIME_HUMAN;sp|P17661|DESM_HUMAN;sp|P41219|PERI_HUMAN;sp|Q16352|AINX_HUMAN;sp|P07196|NFL_HUMAN;sp|P07197|NFM_HUMAN	2.21148	10.0582	5.28602	31.1113	27.9352	27.5831	21.892	17.2816	17.2816
+	2.1983	5.22104	sp|Q14165|MLEC_HUMAN	2.1983	5.22104	5.24139	24.4948	21.5065	21.5065	17.2816	17.2816	17.2816
+	2.19773	6.61249	sp|P12270|TPR_HUMAN	2.19773	6.61249	5.23946	26.4128	22.7767	22.4927	17.2816	17.2816	17.2816
+	2.19493	8.40931	sp|Q99547|MPH6_HUMAN	2.19493	8.40931	5.23001	29.139	25.5851	25.6386	17.2816	17.2816	20.5716
+	2.19416	6.20814	sp|Q07065|CKAP4_HUMAN;sp|Q96K21|ANCHR_HUMAN	2.19416	6.20814	5.22742	25.8649	22.3021	22.3021	17.2816	17.2816	17.2816
+	2.18655	3.74845	sp|P62333|PRS10_HUMAN	2.18655	3.74845	5.20182	22.4712	20.3094	20.3094	17.2816	17.2816	17.2816
+	2.17116	5.14478	sp|P04406|G3P_HUMAN;sp|O14556|G3PT_HUMAN	2.17116	5.14478	5.15035	29.4223	26.2215	26.7322	22.5305	22.1704	22.2407
+	2.16236	7.50194	sp|O75369|FLNB_HUMAN;sp|Q14315|FLNC_HUMAN	2.16236	7.50194	5.12112	27.763	25.4143	23.3745	19.4828	17.2816	17.2816
+	2.15709	6.1705	sp|P67809|YBOX1_HUMAN	2.15709	6.1705	5.10367	25.8406	21.9314	22.5842	17.2816	17.2816	17.2816
+	2.15407	8.0706	sp|P39019|RS19_HUMAN	2.15407	8.0706	5.0937	28.5112	23.557	23.9883	17.2816	17.2816	17.2816
+	2.15278	3.82028	sp|Q15019|SEPT2_HUMAN	2.15278	3.82028	5.08942	22.6031	20.3512	20.3512	17.2816	17.2816	17.2816
+	2.14622	9.3847	sp|P26599|PTBP1_HUMAN;sp|O95758|PTBP3_HUMAN	2.14622	9.3847	5.0678	29.3799	27.4923	23.1266	17.2816	17.2816	17.2816
+	2.13443	5.54961	sp|Q05707|COEA1_HUMAN	2.13443	5.54961	5.02914	25.0369	21.6628	21.7938	17.2816	17.2816	17.2816
+	2.12381	7.93748	sp|P19338|NUCL_HUMAN	2.12381	7.93748	4.99452	28.2829	24.4196	22.9546	17.2816	17.2816	17.2816
+	2.12115	5.61092	sp|P39023|RL3_HUMAN;sp|Q92901|RL3L_HUMAN	2.12115	5.61092	4.98589	25.1432	21.7671	21.7671	17.2816	17.2816	17.2816
+	2.12063	5.41048	sp|P61204|ARF3_HUMAN;sp|P84077|ARF1_HUMAN;sp|P84085|ARF5_HUMAN	2.12063	5.41048	4.9842	24.8631	21.6065	21.6065	17.2816	17.2816	17.2816
+	2.12056	6.40273	sp|P55769|NH2L1_HUMAN	2.12056	6.40273	4.98397	26.2536	22.3996	22.3996	17.2816	17.2816	17.2816
+	2.11848	5.81602	sp|Q9NPE3|NOP10_HUMAN	2.11848	5.81602	4.97721	25.5806	22.859	23.2669	17.2816	17.2816	19.6953
+	2.11784	5.35095	sp|P28072|PSB6_HUMAN	2.11784	5.35095	4.97514	24.5387	20.8162	22.5426	17.2816	17.2816	17.2816
+	2.11759	6.1717	sp|P30050|RL12_HUMAN	2.11759	6.1717	4.97433	25.8997	22.5899	21.8703	17.2816	17.2816	17.2816
+	2.10441	8.00095	sp|P21333|FLNA_HUMAN	2.10441	8.00095	4.93175	28.3095	24.781	22.7571	17.2816	17.2816	17.2816
+	2.10379	6.59415	sp|O75367|H2AY_HUMAN;sp|Q9P0M6|H2AW_HUMAN	2.10379	6.59415	4.92975	26.4284	23.2926	21.9061	17.2816	17.2816	17.2816
+	2.10172	8.67566	sp|Q99880|H2B1L_HUMAN;sp|Q99879|H2B1M_HUMAN;sp|Q99877|H2B1N_HUMAN;sp|Q93079|H2B1H_HUMAN;sp|Q5QNW6|H2B2F_HUMAN;sp|P62807|H2B1C_HUMAN;sp|P58876|H2B1D_HUMAN;sp|P57053|H2BFS_HUMAN;sp|O60814|H2B1K_HUMAN;sp|Q96A08|H2B1A_HUMAN	2.10172	8.67566	4.9231	29.8684	24.8871	24.8871	17.2816	17.2816	19.0525
+	2.10116	8.20229	sp|P02795|MT2_HUMAN;sp|P80297|MT1X_HUMAN;sp|P13640|MT1G_HUMAN;sp|P80294|MT1H_HUMAN;sp|P04731|MT1A_HUMAN	2.10116	8.20229	4.92128	28.7142	24.5809	23.1565	17.2816	17.2816	17.2816
+	2.09591	4.8191	sp|Q99497|PARK7_HUMAN	2.09591	4.8191	4.90443	24.0659	21.1181	21.1181	17.2816	17.2816	17.2816
+	2.08923	6.00049	sp|Q02543|RL18A_HUMAN	2.08923	6.00049	4.88303	25.7397	22.0532	22.0532	17.2816	17.2816	17.2816
+	2.08672	6.73175	sp|Q71DI3|H32_HUMAN;sp|Q16695|H31T_HUMAN;sp|P84243|H33_HUMAN;sp|P68431|H31_HUMAN;sp|Q6NXT2|H3C_HUMAN	2.08672	6.73175	4.87504	31.4455	27.3035	27.3035	21.998	21.9296	21.9296
+	2.08533	7.39723	sp|P62805|H4_HUMAN	2.08533	7.39723	4.87061	33.2759	29.0044	28.6762	23.5898	22.5875	22.5875
+	2.08384	6.83471	sp|P23396|RS3_HUMAN	2.08384	6.83471	4.86584	26.8536	23.2945	22.2007	17.2816	17.2816	17.2816
+	2.08164	6.37322	sp|Q5JVF3|PCID2_HUMAN	2.08164	6.37322	4.85885	26.1917	22.9647	21.8079	17.2816	17.2816	17.2816
+	2.07672	6.55975	sp|P18124|RL7_HUMAN	2.07672	6.55975	4.84318	26.366	23.4292	21.7287	17.2816	17.2816	17.2816
+	2.06776	6.11493	sp|P26038|MOES_HUMAN	2.06776	6.11493	4.81481	25.8822	21.7009	22.6065	17.2816	17.2816	17.2816
+	2.06523	6.86734	sp|Q9UMS4|PRP19_HUMAN	2.06523	6.86734	4.8068	27.0062	22.7202	22.7202	17.2816	17.2816	17.2816
+	2.04794	5.44105	sp|Q9BUJ2|HNRL1_HUMAN	2.04794	5.44105	4.75242	24.9675	21.9913	21.2091	17.2816	17.2816	17.2816
+	2.04155	5.08014	sp|P43307|SSRA_HUMAN	2.04155	5.08014	4.73244	24.4964	21.4925	21.0962	17.2816	17.2816	17.2816
+	2.04142	6.37984	sp|Q15393|SF3B3_HUMAN	2.04142	6.37984	4.73204	26.3579	22.3132	22.3132	17.2816	17.2816	17.2816
+	2.03902	5.70307	sp|Q9GZV8|PRD14_HUMAN	2.03902	5.70307	4.72458	25.3938	21.9155	21.6446	17.2816	17.2816	17.2816
+	2.03206	8.83918	sp|P05141|ADT2_HUMAN;sp|Q9H0C2|ADT4_HUMAN	2.03206	8.83918	4.70289	30.2635	25.418	24.6006	19.2014	17.2816	17.2816
+	2.02593	6.84807	sp|Q13838|DX39B_HUMAN	2.02593	6.84807	4.6839	27.0537	22.6676	22.6676	17.2816	17.2816	17.2816
+	2.01005	4.73737	sp|P30048|PRDX3_HUMAN	2.01005	4.73737	4.63489	23.9252	21.705	20.4265	17.2816	17.2816	17.2816
+	2.00121	8.04456	sp|P08238|HS90B_HUMAN;sp|Q58FF8|H90B2_HUMAN;sp|Q58FF7|H90B3_HUMAN	2.00121	8.04456	4.6078	29.1834	24.5917	25.1149	20.1932	17.2816	17.2816

## Sheet: BLTF
Significant	-Log(P-value)	Difference	Protein ID	-Log Student's T-test p-value experiment_vs_control	Student's T-test Difference experiment_vs_control	Student's T-test Test statistic experiment_vs_control	Log2(Intensity.experiment.S1)	Log2(Intensity.experiment.S2)	Log2(Intensity.experiment.S3)	Log2(Intensity.control.S1)	Log2(Intensity.control.S2)	Log2(Intensity.control.S3)
+	20.2518	6.67166	sp|Q9H501|AL3A2_HUMAN;sp|P48448|AL3B2_HUMAN;sp|P30838|AL3A1_HUMAN;sp|P43353|AL3B1_HUMAN	20.2518	6.67166	180924	21.3115	21.3114	21.3114	14.6398	14.6398	14.6398
+	12.5142	6.34268	sp|P36871|PGM1_HUMAN	12.5142	6.34268	2104.23	20.9885	20.9795	20.9795	14.6398	14.6398	14.6398
+	12.3012	5.9717	sp|Q96I25|SPF45_HUMAN	12.3012	5.9717	1861.41	20.6083	20.6179	20.6083	14.6398	14.6398	14.6398
+	11.6161	6.44024	sp|P78316|NDUB8_HUMAN	11.6161	6.44024	1254.75	21.0903	21.0749	21.0749	14.6398	14.6398	14.6398
+	11.0708	5.85702	sp|P13797|PLST_HUMAN	11.0708	5.85702	916.738	20.4904	20.4904	20.5096	14.6398	14.6398	14.6398
+	10.31	7.10461	sp|Q92665|RT31_HUMAN	10.31	7.10461	591.624	21.7684	21.7324	21.7324	14.6398	14.6398	14.6398
+	10.3077	5.9122	sp|Q96EV2|RBM33_HUMAN	10.3077	5.9122	590.831	20.542	20.572	20.542	14.6398	14.6398	14.6398
+	10.3002	6.11553	sp|O43823|AKAP8_HUMAN	10.3002	6.11553	588.276	20.7761	20.7449	20.7449	14.6398	14.6398	14.6398
+	10.0329	5.6923	sp|Q01518|CAP1_HUMAN;sp|P40123|CAP2_HUMAN	10.0329	5.6923	504.378	20.3547	20.3208	20.3208	14.6398	14.6398	14.6398
+	9.81017	6.40306	sp|P35237|SPB6_HUMAN	9.81017	6.40306	443.686	21.0336	21.0238	21.0712	14.6398	14.6398	14.6398
+	9.73556	6.73765	sp|P55884|EIF3B_HUMAN	9.73556	6.73765	425.035	21.4091	21.3616	21.3616	14.6398	14.6398	14.6398
+	9.5813	6.3466	sp|P49189|AL9A1_HUMAN	9.5813	6.3466	388.917	20.9701	21.019	20.9701	14.6398	14.6398	14.6398
+	9.42472	6.96439	sp|P05187|PPB1_HUMAN;sp|P10696|PPBN_HUMAN;sp|P09923|PPBI_HUMAN	9.42472	6.96439	355.397	21.6434	21.5846	21.5846	14.6398	14.6398	14.6398
+	9.37247	7.69468	sp|O15213|NDUA2_HUMAN	9.37247	7.69468	344.865	22.3122	22.3122	22.3791	14.6398	14.6398	14.6398
+	9.1488	7.15023	sp|Q8WUM0|NU133_HUMAN	9.1488	7.15023	303.201	21.7664	21.8372	21.7664	14.6398	14.6398	14.6398
+	9.04059	7.03772	sp|O15446|RPA34_HUMAN	9.04059	7.03772	284.889	21.7269	21.6528	21.6528	14.6398	14.6398	14.6398
+	8.99405	7.10947	sp|Q06587|RING1_HUMAN;sp|Q99496|RING2_HUMAN	8.99405	7.10947	277.358	21.7236	21.7236	21.8005	14.6398	14.6398	14.6398
+	8.94853	7.19513	sp|Q6PD62|CTR9_HUMAN	8.94853	7.19513	270.185	21.8882	21.8083	21.8083	14.6398	14.6398	14.6398
+	8.91954	6.6025	sp|Q96T37|RBM15_HUMAN	8.91954	6.6025	265.712	21.2174	21.292	21.2174	14.6398	14.6398	14.6398
+	8.77327	7.32237	sp|Q9BRJ6|CG050_HUMAN	8.77327	7.32237	244.255	21.9322	21.9322	22.0221	14.6398	14.6398	14.6398
+	8.71025	8.48643	sp|P47813|IF1AX_HUMAN;sp|O14602|IF1AY_HUMAN	8.71025	8.48643	235.552	23.0902	23.0902	23.1983	14.6398	14.6398	14.6398
+	8.61481	9.26928	sp|Q13283|G3BP1_HUMAN	8.61481	9.26928	222.959	23.8675	23.8675	23.9922	14.6398	14.6398	14.6398
+	8.54515	6.74301	sp|Q9UKL0|RCOR1_HUMAN;sp|Q9P2K3|RCOR3_HUMAN	8.54515	6.74301	214.195	21.4458	21.3513	21.3513	14.6398	14.6398	14.6398
+	8.48589	10.7216	sp|P25685|ATP5L_HUMAN	8.48589	10.7216	207.011	25.3938	25.4305	25.26	14.6398	14.6398	14.6398
+	8.32613	8.78332	sp|O00442|RTCA_HUMAN	8.32613	8.78332	188.821	23.5086	23.3485	23.4122	14.6398	14.6398	14.6398
+	8.27095	10.7448	sp|P60174|TPIS_HUMAN	8.27095	10.7448	182.917	25.473	25.4074	25.2734	14.6398	14.6398	14.6398
+	8.26498	9.70552	sp|O00264|PGRC1_HUMAN;sp|O15173|PGRC2_HUMAN	8.26498	9.70552	182.289	24.4518	24.2921	24.2921	14.6398	14.6398	14.6398
+	8.22789	7.92002	sp|P21589|5NTD_HUMAN	8.22789	7.92002	178.438	22.6486	22.5154	22.5154	14.6398	14.6398	14.6398
+	8.15353	6.6565	sp|Q6NUM9|RETST_HUMAN	8.15353	6.6565	170.96	21.2574	21.2574	21.3742	14.6398	14.6398	14.6398
+	8.13967	6.32561	sp|Q96TC7|RMD3_HUMAN	8.13967	6.32561	169.601	20.9281	21.04	20.9281	14.6398	14.6398	14.6398
+	7.96672	7.10084	sp|Q9Y266|NUDC_HUMAN	7.96672	7.10084	153.527	21.6944	21.6944	21.8331	14.6398	14.6398	14.6398
+	7.93323	7.4101	sp|Q92597|NDRG1_HUMAN	7.93323	7.4101	150.596	22.0007	22.1483	22.0007	14.6398	14.6398	14.6398
+	7.89847	10.4198	sp|P56192|SYMC_HUMAN	7.89847	10.4198	147.612	25.1456	24.9196	25.1135	14.6398	14.6398	14.6398
+	7.89437	9.56964	sp|P16435|NCPR_HUMAN	7.89437	9.56964	147.264	24.3394	24.1444	24.1444	14.6398	14.6398	14.6398
+	7.8822	7.95805	sp|O75489|NDUS3_HUMAN	7.8822	7.95805	146.236	22.5434	22.7067	22.5434	14.6398	14.6398	14.6398
+	7.80588	5.43981	sp|P49848|TAF6_HUMAN	7.80588	5.43981	139.949	20.1573	20.0407	20.0407	14.6398	14.6398	14.6398
+	7.65283	11.6806	sp|Q07666|KHDR1_HUMAN;sp|O75525|KHDR3_HUMAN;sp|Q5VWX1|KHDR2_HUMAN	7.65283	11.6806	128.145	26.2887	26.4918	26.1808	14.6398	14.6398	14.6398
+	7.56546	7.08688	sp|Q92598|HS105_HUMAN;sp|O95757|HS74L_HUMAN	7.56546	7.08688	121.858	21.843	21.6685	21.6685	14.6398	14.6398	14.6398
+	7.54962	8.0562	sp|Q9BTD8|RBM42_HUMAN	7.54962	8.0562	120.752	22.8294	22.6293	22.6293	14.6398	14.6398	14.6398
+	7.52973	7.6491	sp|Q05048|CSTF1_HUMAN	7.52973	7.6491	119.376	22.2248	22.2248	22.417	14.6398	14.6398	14.6398
+	7.52369	8.05883	sp|Q9Y3B9|RRP15_HUMAN	7.52369	8.05883	118.962	22.8341	22.6309	22.6309	14.6398	14.6398	14.6398
+	7.48566	7.1312	sp|Q9NX40|OCAD1_HUMAN	7.48566	7.1312	116.386	21.8593	21.6532	21.8005	14.6398	14.6398	14.6398
+	7.47599	5.23219	sp|Q27J81|INF2_HUMAN	7.47599	5.23219	115.739	19.9624	19.8268	19.8268	14.6398	14.6398	14.6398
+	7.39247	10.2067	sp|Q9NZ01|TECR_HUMAN	7.39247	10.2067	110.305	25.0315	24.7539	24.7539	14.6398	14.6398	14.6398
+	7.37977	6.75669	sp|O75717|WDHD1_HUMAN	7.37977	6.75669	109.502	21.5199	21.3348	21.3348	14.6398	14.6398	14.6398
+	7.34888	10.524	sp|P07305|H10_HUMAN	7.34888	10.524	107.571	25.3264	24.9882	25.1769	14.6398	14.6398	14.6398
+	7.34668	6.95766	sp|Q8NBS9|TXND5_HUMAN	7.34668	6.95766	107.435	21.5699	21.7208	21.5016	14.6398	14.6398	14.6398
+	7.30761	7.04627	sp|Q9NTZ6|RBM12_HUMAN	7.30761	7.04627	105.045	21.619	21.619	21.8202	14.6398	14.6398	14.6398
+	7.29042	11.2424	sp|P23528|COF1_HUMAN;sp|P60981|DEST_HUMAN	7.29042	11.2424	104.01	26.0949	25.7426	25.8091	14.6398	14.6398	14.6398
+	7.22998	6.82454	sp|Q8WVC0|LEO1_HUMAN	7.22998	6.82454	100.453	21.3639	21.4352	21.5938	14.6398	14.6398	14.6398
+	7.16636	11.0027	sp|Q9NS69|TOM22_HUMAN	7.16636	11.0027	96.8393	25.8696	25.5342	25.5236	14.6398	14.6398	14.6398
+	7.11805	8.43629	sp|P22234|PUR6_HUMAN	7.11805	8.43629	94.1821	23.2552	22.9865	22.9865	14.6398	14.6398	14.6398
+	7.10993	7.18457	sp|Q99460|PSMD1_HUMAN	7.10993	7.18457	93.743	21.7477	21.7477	21.9776	14.6398	14.6398	14.6398
+	7.10685	8.60797	sp|Q99584|S10AD_HUMAN	7.10685	8.60797	93.5765	23.4276	23.1912	23.1244	14.6398	14.6398	14.6398
+	7.10307	9.25052	sp|P62195|PRS8_HUMAN;sp|Q8NB90|SPAT5_HUMAN	7.10307	9.25052	93.3733	24.0885	23.7912	23.7912	14.6398	14.6398	14.6398
+	7.10244	12.7378	sp|Q9NR30|DDX21_HUMAN;sp|Q9BQ39|DDX50_HUMAN	7.10244	12.7378	93.3396	27.6061	27.1341	27.3925	14.6398	14.6398	14.6398
+	7.05126	9.24281	sp|O76094|SRP72_HUMAN	7.05126	9.24281	90.6286	24.0327	23.9271	23.688	14.6398	14.6398	14.6398
+	7.01788	9.93001	sp|Q15388|TOM20_HUMAN	7.01788	9.93001	88.9029	24.7834	24.4064	24.5196	14.6398	14.6398	14.6398
+	6.99534	8.53111	sp|P23470|PTPRG_HUMAN	6.99534	8.53111	87.7562	23.3653	23.0737	23.0737	14.6398	14.6398	14.6398
+	6.98339	5.85246	sp|Q9Y6E2|BZW2_HUMAN	6.98339	5.85246	87.1547	20.6232	20.4526	20.4009	14.6398	14.6398	14.6398
+	6.95004	9.67115	sp|Q86U06|RBM23_HUMAN	6.95004	9.67115	85.4968	24.5372	24.1978	24.1978	14.6398	14.6398	14.6398
+	6.94554	5.65724	sp|Q9H078|CLPB_HUMAN	6.94554	5.65724	85.2755	20.2307	20.4297	20.2307	14.6398	14.6398	14.6398
+	6.89608	6.82156	sp|Q6PL18|ATAD2_HUMAN;sp|Q9ULI0|ATD2B_HUMAN	6.89608	6.82156	82.8805	21.626	21.379	21.379	14.6398	14.6398	14.6398
+	6.89551	9.6402	sp|Q99459|CDC5L_HUMAN	6.89551	9.6402	82.8534	24.5107	24.1386	24.1906	14.6398	14.6398	14.6398
+	6.82029	6.71168	sp|P60228|EIF3E_HUMAN	6.82029	6.71168	79.3404	21.2669	21.2669	21.5207	14.6398	14.6398	14.6398
+	6.78701	6.14138	sp|P62745|RHOB_HUMAN	6.78701	6.14138	77.8344	20.939	20.7023	20.7023	14.6398	14.6398	14.6398
+	6.77426	8.67462	sp|P06703|S10A6_HUMAN	6.77426	8.67462	77.2646	23.2021	23.539	23.2021	14.6398	14.6398	14.6398
+	6.77075	8.93314	sp|P30041|PRDX6_HUMAN	6.77075	8.93314	77.1088	23.574	23.773	23.3717	14.6398	14.6398	14.6398
+	6.77058	9.72172	sp|P82979|SARNP_HUMAN	6.77058	9.72172	77.1012	24.2354	24.2354	24.6137	14.6398	14.6398	14.6398
+	6.76185	7.99753	sp|Q96EY7|PTCD3_HUMAN	6.76185	7.99753	76.7145	22.8458	22.5331	22.5331	14.6398	14.6398	14.6398
+	6.7601	10.4036	sp|Q05707|COEA1_HUMAN	6.7601	10.4036	76.637	25.0369	24.8115	25.2816	14.6398	14.6398	14.6398
+	6.75383	5.44786	sp|Q92905|CSN5_HUMAN	6.75383	5.44786	76.3608	20.2303	20.0163	20.0163	14.6398	14.6398	14.6398
+	6.70285	11.4115	sp|P42766|RL35_HUMAN	6.70285	11.4115	74.1515	26.1865	26.2231	25.7442	14.6398	14.6398	14.6398
+	6.69145	7.2318	sp|Q9NQG5|RPR1B_HUMAN	6.69145	7.2318	73.6658	21.8058	22.0647	21.7443	14.6398	14.6398	14.6398
+	6.68776	6.49388	sp|Q96P63|SPB12_HUMAN	6.68776	6.49388	73.5095	21.0453	21.3104	21.0453	14.6398	14.6398	14.6398
+	6.68211	6.17203	sp|Q99536|VAT1_HUMAN	6.68211	6.17203	73.2705	20.7276	20.7276	20.9803	14.6398	14.6398	14.6398
+	6.66205	10.665	sp|Q9NPE3|NOP10_HUMAN	6.66205	10.665	72.429	25.5806	25.0775	25.2562	14.6398	14.6398	14.6398
+	6.64934	5.61241	sp|Q9NQT5|EXOS3_HUMAN	6.64934	5.61241	71.9008	20.1741	20.4083	20.1741	14.6398	14.6398	14.6398
+	6.61622	13.183	sp|P07910|HNRPC_HUMAN;sp|P0DMR1|HNRC4_HUMAN;sp|O60812|HNRC1_HUMAN;sp|B7ZW38|HNRC3_HUMAN;sp|B2RXH8|HNRC2_HUMAN;sp|Q86SE5|RALYL_HUMAN	6.61622	13.183	70.5419	28.1641	27.7839	27.5202	14.6398	14.6398	14.6398
+	6.61192	11.0818	sp|Q15366|PCBP2_HUMAN;sp|P57721|PCBP3_HUMAN	6.61192	11.0818	70.3676	25.9092	25.8468	25.4087	14.6398	14.6398	14.6398
+	6.54361	9.03544	sp|Q14318|FKBP8_HUMAN	6.54361	9.03544	67.6523	23.9423	23.5417	23.5417	14.6398	14.6398	14.6398
+	6.49274	8.73804	sp|Q9UNX4|WDR3_HUMAN	6.49274	8.73804	65.6986	23.6438	23.2448	23.2448	14.6398	14.6398	14.6398
+	6.47631	8.77714	sp|P28070|PSB4_HUMAN	6.47631	8.77714	65.0795	23.2821	23.2821	23.6867	14.6398	14.6398	14.6398
+	6.47419	7.35927	sp|P35579|MYH9_HUMAN;sp|P35749|MYH11_HUMAN;sp|P35580|MYH10_HUMAN	6.47419	7.35927	64.9999	22.2255	21.8858	21.8858	14.6398	14.6398	14.6398
+	6.47138	5.86007	sp|Q15436|SC23A_HUMAN;sp|Q15437|SC23B_HUMAN	6.47138	5.86007	64.8949	20.6805	20.4096	20.4096	14.6398	14.6398	14.6398
+	6.46629	11.8396	sp|Q9Y2S6|TMA7_HUMAN	6.46629	11.8396	64.7049	26.1304	26.5587	26.7492	14.6398	14.6398	14.6398
+	6.44001	7.35484	sp|P61009|SPCS3_HUMAN	6.44001	7.35484	63.7326	22.2254	21.8792	21.8792	14.6398	14.6398	14.6398
+	6.43676	5.8231	sp|O75976|CBPD_HUMAN	6.43676	5.8231	63.6135	20.3714	20.3714	20.646	14.6398	14.6398	14.6398
+	6.43615	8.37714	sp|Q9UHD8|SEPT9_HUMAN	6.43615	8.37714	63.591	23.1686	22.7545	23.1277	14.6398	14.6398	14.6398
+	6.41681	8.04692	sp|O15347|HMGB3_HUMAN	6.41681	8.04692	62.8864	22.5588	22.5588	22.9426	14.6398	14.6398	14.6398
+	6.41338	6.03192	sp|O00461|GOLI4_HUMAN	6.41338	6.03192	62.7623	20.5756	20.5756	20.8639	14.6398	14.6398	14.6398
+	6.4059	9.14601	sp|P26358|DNMT1_HUMAN	6.4059	9.14601	62.4926	23.6829	24.0746	23.5999	14.6398	14.6398	14.6398
+	6.40155	9.28275	sp|Q99714|HCD2_HUMAN	6.40155	9.28275	62.3362	23.656	24.1709	23.9407	14.6398	14.6398	14.6398
+	6.40038	7.29127	sp|Q9H0S4|DDX47_HUMAN	6.40038	7.29127	62.2939	22.1545	21.7589	21.8797	14.6398	14.6398	14.6398
+	6.39525	10.8053	sp|P09012|SNRPA_HUMAN	6.39525	10.8053	62.1102	25.6586	25.1005	25.5764	14.6398	14.6398	14.6398
+	6.38189	7.77368	sp|P19388|RPAB1_HUMAN	6.38189	7.77368	61.6339	22.2873	22.2873	22.6657	14.6398	14.6398	14.6398
+	6.37802	7.99797	sp|Q8N684|CPSF7_HUMAN	6.37802	7.99797	61.4967	22.8979	22.5077	22.5077	14.6398	14.6398	14.6398
+	6.37744	11.5015	sp|Q9H0U4|RAB1B_HUMAN	6.37744	11.5015	61.476	26.4026	25.7787	26.2426	14.6398	14.6398	14.6398
+	6.36156	7.86567	sp|P61019|RAB2A_HUMAN;sp|Q8WUD1|RAB2B_HUMAN	6.36156	7.86567	60.9161	22.7637	22.3763	22.3763	14.6398	14.6398	14.6398
+	6.33954	5.9686	sp|Q7Z2W4|ZCCHV_HUMAN	6.33954	5.9686	60.1483	20.4763	20.8027	20.5462	14.6398	14.6398	14.6398
+	6.31819	7.25141	sp|P49915|GUAA_HUMAN	6.31819	7.25141	59.4128	22.1353	21.7691	21.7691	14.6398	14.6398	14.6398
+	6.30847	6.16471	sp|P41567|EIF1_HUMAN;sp|O60739|EIF1B_HUMAN	6.30847	6.16471	59.0812	20.9588	20.6057	20.849	14.6398	14.6398	14.6398
+	6.2933	9.25759	sp|P54709|AT1B3_HUMAN	6.2933	9.25759	58.5668	23.7284	23.7505	24.2133	14.6398	14.6398	14.6398
+	6.26754	7.31414	sp|P05362|ICAM1_HUMAN	6.26754	7.31414	57.704	21.8272	22.2074	21.8272	14.6398	14.6398	14.6398
+	6.24906	11.1639	sp|P62269|RS18_HUMAN	6.24906	11.1639	57.0928	26.0011	25.4126	25.9972	14.6398	14.6398	14.6398
+	6.24637	10.5643	sp|Q01650|LAT1_HUMAN;sp|Q9UM01|YLAT1_HUMAN;sp|Q92536|YLAT2_HUMAN	6.24637	10.5643	57.0042	25.5082	24.8685	25.2355	14.6398	14.6398	14.6398
+	6.24305	7.70386	sp|O75083|WDR1_HUMAN	6.24305	7.70386	56.8954	22.2082	22.6145	22.2082	14.6398	14.6398	14.6398
+	6.12067	11.6723	sp|Q12905|ILF2_HUMAN	6.12067	11.6723	53.0209	26.2548	26.7188	25.9627	14.6398	14.6398	14.6398
+	6.11733	6.23581	sp|P49720|PSB3_HUMAN	6.11733	6.23581	52.9191	21.1113	20.7578	20.7578	14.6398	14.6398	14.6398
+	6.10255	5.70751	sp|P26006|ITA3_HUMAN	6.10255	5.70751	52.4703	20.2385	20.5649	20.2385	14.6398	14.6398	14.6398
+	6.08801	7.89886	sp|Q6PKG0|LARP1_HUMAN	6.08801	7.89886	52.0324	22.274	22.7999	22.542	14.6398	14.6398	14.6398
+	6.07369	9.81184	sp|P62995|TRA2B_HUMAN	6.07369	9.81184	51.6046	24.6408	24.0714	24.6427	14.6398	14.6398	14.6398
+	6.05405	6.32955	sp|Q9UN86|G3BP2_HUMAN	6.05405	6.32955	51.0239	21.2174	20.8453	20.8453	14.6398	14.6398	14.6398
+	6.0487	9.90479	sp|P53999|TCP4_HUMAN	6.0487	9.90479	50.8665	24.8415	24.1779	24.6143	14.6398	14.6398	14.6398
+	5.99974	8.92037	sp|Q7RTV0|PHF5A_HUMAN	5.99974	8.92037	49.4513	23.2013	23.7717	23.7075	14.6398	14.6398	14.6398
+	5.98051	10.8007	sp|P04844|RPN2_HUMAN	5.98051	10.8007	48.906	25.5591	25.7496	25.0127	14.6398	14.6398	14.6398
+	5.96994	11.315	sp|Q16629|SRSF7_HUMAN	5.96994	11.315	48.6089	26.2903	25.5075	26.0665	14.6398	14.6398	14.6398
+	5.94977	7.3708	sp|O75844|FACE1_HUMAN	5.94977	7.3708	48.0471	22.3174	21.8572	21.8572	14.6398	14.6398	14.6398
+	5.93855	7.06074	sp|Q13442|HAP28_HUMAN	5.93855	7.06074	47.7374	21.5526	21.5526	21.9963	14.6398	14.6398	14.6398
+	5.91247	6.50383	sp|P13861|KAP2_HUMAN	5.91247	6.50383	47.0249	21.4202	21.0053	21.0053	14.6398	14.6398	14.6398
+	5.89165	9.19444	sp|P50502|F10A1_HUMAN;sp|Q8NFI4|F10A5_HUMAN;sp|Q8IZP2|ST134_HUMAN	5.89165	9.19444	46.4639	23.992	23.441	24.0696	14.6398	14.6398	14.6398
+	5.86945	8.97135	sp|Q9P2X0|DPM3_HUMAN	5.86945	8.97135	45.873	23.634	23.9379	23.2616	14.6398	14.6398	14.6398
+	5.84391	7.96182	sp|O95573|ACSL3_HUMAN	5.84391	7.96182	45.2025	22.4255	22.4255	22.9539	14.6398	14.6398	14.6398
+	5.8369	6.93245	sp|Q9Y5L4|TIM13_HUMAN	5.8369	6.93245	45.0201	21.3477	21.867	21.502	14.6398	14.6398	14.6398
+	5.82257	9.57577	sp|O75306|NDUS2_HUMAN	5.82257	9.57577	44.6495	24.592	24.2054	23.8493	14.6398	14.6398	14.6398
+	5.81821	9.37198	sp|O95816|BAG2_HUMAN	5.81821	9.37198	44.5375	24.2572	23.593	24.1852	14.6398	14.6398	14.6398
+	5.8157	5.6145	sp|P17655|CAN2_HUMAN	5.8157	5.6145	44.4731	20.5068	20.128	20.128	14.6398	14.6398	14.6398
+	5.80945	7.45799	sp|Q9H307|PININ_HUMAN	5.80945	7.45799	44.313	22.4344	21.9295	21.9295	14.6398	14.6398	14.6398
+	5.80685	7.66044	sp|P11166|GTR1_HUMAN	5.80685	7.66044	44.2468	22.6465	22.1271	22.1271	14.6398	14.6398	14.6398
+	5.80364	7.16799	sp|Q13724|MOGS_HUMAN	5.80364	7.16799	44.1649	22.1324	21.6455	21.6455	14.6398	14.6398	14.6398
+	5.80147	12.6787	sp|P38159|RBMX_HUMAN;sp|O75526|RMXL2_HUMAN;sp|Q8N7X1|RMXL3_HUMAN	5.80147	12.6787	44.1096	27.8691	26.9001	27.1861	14.6398	14.6398	14.6398
+	5.78811	10.1404	sp|Q9Y3B2|MIC19_HUMAN	5.78811	10.1404	43.7712	24.4559	24.6558	25.229	14.6398	14.6398	14.6398
+	5.76877	6.98496	sp|Q9NQS7|INCE_HUMAN	5.76877	6.98496	43.2856	21.4634	21.9475	21.4634	14.6398	14.6398	14.6398
+	5.76069	8.87033	sp|Q9BYG3|MK67I_HUMAN	5.76069	8.87033	43.0845	23.9219	23.3042	23.3042	14.6398	14.6398	14.6398
+	5.75605	8.85546	sp|Q9BQ04|RBM4B_HUMAN	5.75605	8.85546	42.9692	23.7901	23.5972	23.0984	14.6398	14.6398	14.6398
+	5.74158	6.14555	sp|O95785|WIZ_HUMAN	5.74158	6.14555	42.6122	21.0738	20.6411	20.6411	14.6398	14.6398	14.6398
+	5.72017	11.0609	sp|Q9Y4Y9|LSM5_HUMAN	5.72017	11.0609	42.0893	26.1069	25.2088	25.7865	14.6398	14.6398	14.6398
+	5.70879	9.15401	sp|P27338|AOFB_HUMAN	5.70879	9.15401	41.814	24.2115	23.6987	23.4712	14.6398	14.6398	14.6398
+	5.7065	12.1064	sp|Q96AE4|FUBP1_HUMAN	5.7065	12.1064	41.7589	27.2639	26.2612	26.7133	14.6398	14.6398	14.6398
+	5.70183	5.40399	sp|P06756|ITAV_HUMAN	5.70183	5.40399	41.6466	20.3033	19.914	19.914	14.6398	14.6398	14.6398
+	5.69955	11.3358	sp|P04075|ALDOA_HUMAN	5.69955	11.3358	41.5917	25.4307	26.2324	26.2635	14.6398	14.6398	14.6398
+	5.69955	9.39559	sp|P25789|PSA4_HUMAN	5.69955	9.39559	41.5917	24.4862	23.7844	23.8356	14.6398	14.6398	14.6398
+	5.68578	9.95117	sp|P46781|RS9_HUMAN	5.68578	9.95117	41.2628	25.0686	24.2939	24.4104	14.6398	14.6398	14.6398
+	5.68404	7.63713	sp|O14647|NDUB3_HUMAN	5.68404	7.63713	41.2214	22.0917	22.0917	22.6475	14.6398	14.6398	14.6398
+	5.65562	11.0269	sp|P63241|IF5A1_HUMAN;sp|Q6IS14|IF5AL_HUMAN;sp|Q9GZV4|IF5A2_HUMAN	5.65562	11.0269	40.5513	26.2005	25.3098	25.4899	14.6398	14.6398	14.6398
+	5.65521	7.7057	sp|Q6UXN9|WDR82_HUMAN	5.65521	7.7057	40.5416	22.1554	22.7256	22.1554	14.6398	14.6398	14.6398
+	5.64939	9.26803	sp|P25788|PSA3_HUMAN	5.64939	9.26803	40.4056	23.7128	23.6457	24.3649	14.6398	14.6398	14.6398
+	5.64334	9.42933	sp|P23634|AT2B4_HUMAN;sp|Q16720|AT2B3_HUMAN;sp|Q01814|AT2B2_HUMAN	5.64334	9.42933	40.2649	24.2607	23.6032	24.3435	14.6398	14.6398	14.6398
+	5.59655	6.60078	sp|P11310|ACADM_HUMAN	5.59655	6.60078	39.1926	21.0722	21.0722	21.5774	14.6398	14.6398	14.6398
+	5.57771	6.91958	sp|O95602|RPA1_HUMAN	5.57771	6.91958	38.7689	21.3809	21.3809	21.9163	14.6398	14.6398	14.6398
+	5.57263	11.553	sp|O75525|KHDR3_HUMAN	5.57263	11.553	38.6554	26.7902	25.9124	25.8758	14.6398	14.6398	14.6398
+	5.56504	10.7406	sp|Q9BTL3|RAMAC_HUMAN	5.56504	10.7406	38.4867	25.9377	25.0742	25.1294	14.6398	14.6398	14.6398
+	5.56374	11.3009	sp|P30101|PDIA3_HUMAN	5.56374	11.3009	38.4578	26.5171	25.5532	25.7518	14.6398	14.6398	14.6398
+	5.56292	8.74866	sp|Q9NSI8|SAMN1_HUMAN	5.56292	8.74866	38.4397	23.8436	23.1623	23.1594	14.6398	14.6398	14.6398
+	5.53924	6.19287	sp|P49327|FAS_HUMAN	5.53924	6.19287	37.9181	21.1593	20.6693	20.6693	14.6398	14.6398	14.6398
+	5.52239	9.3313	sp|P61106|RAB14_HUMAN	5.52239	9.3313	37.5511	24.4639	23.7801	23.6693	14.6398	14.6398	14.6398
+	5.51197	6.78894	sp|P30876|RPB2_HUMAN	5.51197	6.78894	37.326	21.7925	21.2468	21.2468	14.6398	14.6398	14.6398
+	5.50392	8.18724	sp|Q7KZF4|SND1_HUMAN	5.50392	8.18724	37.153	23.1264	22.3972	22.9575	14.6398	14.6398	14.6398
+	5.49365	12.3352	sp|P63267|ACTH_HUMAN;sp|P68133|ACTS_HUMAN;sp|P68032|ACTC_HUMAN;sp|P62736|ACTA_HUMAN	5.49365	12.3352	36.9335	26.4415	27.5899	26.8938	14.6398	14.6398	14.6398
+	5.47632	6.15987	sp|Q12962|TAF10_HUMAN	5.47632	6.15987	36.566	21.1366	20.6312	20.6312	14.6398	14.6398	14.6398
+	5.47491	8.04993	sp|P07237|PDIA1_HUMAN	5.47491	8.04993	36.5362	23.1105	22.5926	22.366	14.6398	14.6398	14.6398
+	5.45793	10.3955	sp|P61619|S61A1_HUMAN;sp|Q9H9S3|S61A2_HUMAN	5.45793	10.3955	36.18	24.6289	24.8866	25.5903	14.6398	14.6398	14.6398
+	5.45128	8.68152	sp|Q5JTV8|TOIP1_HUMAN	5.45128	8.68152	36.0414	23.463	23.6492	22.8517	14.6398	14.6398	14.6398
+	5.44593	5.76706	sp|P13804|ETFA_HUMAN	5.44593	5.76706	35.9302	20.4971	20.0949	20.6285	14.6398	14.6398	14.6398
+	5.44072	5.52896	sp|P20073|ANXA7_HUMAN	5.44072	5.52896	35.8225	20.0144	20.0144	20.4774	14.6398	14.6398	14.6398
+	5.43228	8.44645	sp|Q13620|CUL4B_HUMAN;sp|Q13619|CUL4A_HUMAN	5.43228	8.44645	35.6483	23.4424	22.6375	23.1789	14.6398	14.6398	14.6398
+	5.41646	6.40897	sp|P55809|SCOT1_HUMAN	5.41646	6.40897	35.3243	20.8673	21.4116	20.8673	14.6398	14.6398	14.6398
+	5.40732	7.66582	sp|Q13616|CUL1_HUMAN	5.40732	7.66582	35.1384	22.0874	22.0874	22.7419	14.6398	14.6398	14.6398
+	5.38905	9.3288	sp|O43395|PRPF3_HUMAN	5.38905	9.3288	34.7698	23.434	24.1954	24.2763	14.6398	14.6398	14.6398
+	5.38676	6.47067	sp|P30084|ECHM_HUMAN	5.38676	6.47067	34.724	21.4832	20.9241	20.9241	14.6398	14.6398	14.6398
+	5.37181	10.2217	sp|Q92499|DDX1_HUMAN	5.37181	10.2217	34.4255	24.9206	24.3202	25.3437	14.6398	14.6398	14.6398
+	5.3714	9.8095	sp|P51148|RAB5C_HUMAN;sp|P61020|RAB5B_HUMAN	5.3714	9.8095	34.4174	24.9484	23.9613	24.4382	14.6398	14.6398	14.6398
+	5.36916	8.26256	sp|P67870|CSK2B_HUMAN	5.36916	8.26256	34.3729	23.3831	22.662	22.662	14.6398	14.6398	14.6398
+	5.35871	7.41868	sp|Q9GZT3|SLIRP_HUMAN	5.35871	7.41868	34.1661	22.4927	21.8413	21.8413	14.6398	14.6398	14.6398
+	5.35505	11.1268	sp|Q15459|SF3A1_HUMAN	5.35505	11.1268	34.0941	25.2346	26.3601	25.7051	14.6398	14.6398	14.6398
+	5.35367	10.1996	sp|P31942|HNRH3_HUMAN	5.35367	10.1996	34.067	25.4052	24.3868	24.7261	14.6398	14.6398	14.6398
+	5.35244	11.4288	sp|P15880|RS2_HUMAN	5.35244	11.4288	34.0427	26.6328	25.4713	26.1016	14.6398	14.6398	14.6398
+	5.34757	9.30867	sp|P43307|SSRA_HUMAN	5.34757	9.30867	33.9472	24.4964	23.6936	23.6553	14.6398	14.6398	14.6398
+	5.34329	8.72102	sp|P53396|ACLY_HUMAN	5.34329	8.72102	33.8634	23.1069	23.0997	23.8759	14.6398	14.6398	14.6398
+	5.3323	6.86414	sp|Q8N7H5|PAF1_HUMAN	5.3323	6.86414	33.6493	21.9003	21.222	21.3895	14.6398	14.6398	14.6398
+	5.33083	6.41143	sp|Q96FV9|THOC1_HUMAN	5.33083	6.41143	33.6207	21.4326	20.8605	20.8605	14.6398	14.6398	14.6398
+	5.33024	9.65633	sp|Q9UKX7|NUP50_HUMAN	5.33024	9.65633	33.6092	24.8707	24.0088	24.0088	14.6398	14.6398	14.6398
+	5.32606	11.9079	sp|P61247|RS3A_HUMAN	5.32606	11.9079	33.5283	27.2546	26.1339	26.2546	14.6398	14.6398	14.6398
+	5.32328	7.81437	sp|Q96GM8|TOE1_HUMAN	5.32328	7.81437	33.4745	22.2207	22.2207	22.9211	14.6398	14.6398	14.6398
+	5.30693	7.73274	sp|Q6P1J9|CDC73_HUMAN	5.30693	7.73274	33.16	22.8389	22.1393	22.1393	14.6398	14.6398	14.6398
+	5.30681	11.2325	sp|P12236|ADT3_HUMAN	5.30681	11.2325	33.1577	26.198	26.224	25.1949	14.6398	14.6398	14.6398
+	5.30033	7.92917	sp|P48960|CD97_HUMAN	5.30033	7.92917	33.0338	23.049	22.3289	22.3289	14.6398	14.6398	14.6398
+	5.2914	6.56205	sp|O75400|PR40A_HUMAN	5.2914	6.56205	32.8639	21.0022	21.0022	21.6012	14.6398	14.6398	14.6398
+	5.2845	13.8442	sp|P05783|K1C18_HUMAN;CON__H-INV:HIT000015463	5.2845	13.8442	32.7331	29.1716	28.567	27.7135	14.6398	14.6398	14.6398
+	5.28081	8.17822	sp|P26196|DDX6_HUMAN	5.28081	8.17822	32.6636	23.2336	22.3683	22.8521	14.6398	14.6398	14.6398
+	5.26852	10.383	sp|Q14498|RBM39_HUMAN	5.26852	10.383	32.4325	25.5299	25.1078	24.4307	14.6398	14.6398	14.6398
+	5.26205	12.5145	sp|P00338|LDHA_HUMAN;sp|Q6ZMR3|LDH6A_HUMAN;sp|P07864|LDHC_HUMAN	5.26205	12.5145	32.3115	27.9132	26.6406	26.9091	14.6398	14.6398	14.6398
+	5.25955	8.65794	sp|P62070|RRAS2_HUMAN;sp|P10301|RRAS_HUMAN	5.25955	8.65794	32.265	23.8344	23.0294	23.0294	14.6398	14.6398	14.6398
+	5.25444	7.97114	sp|Q15287|RNPS1_HUMAN	5.25444	7.97114	32.17	22.4378	22.2954	23.0996	14.6398	14.6398	14.6398
+	5.24647	5.80595	sp|P40261|NNMT_HUMAN	5.24647	5.80595	32.0222	20.124	20.4617	20.7515	14.6398	14.6398	14.6398
+	5.24129	10.9146	sp|Q96PK6|RBM14_HUMAN	5.24129	10.9146	31.9265	26.1672	24.9854	25.5105	14.6398	14.6398	14.6398
+	5.22909	11.3536	sp|P0DMV9|HS71B_HUMAN;sp|P0DMV8|HS71A_HUMAN	5.22909	11.3536	31.7023	26.7082	25.6752	25.5967	14.6398	14.6398	14.6398
+	5.22849	7.40551	sp|Q9UGP8|SEC63_HUMAN	5.22849	7.40551	31.6913	22.5049	21.889	21.7421	14.6398	14.6398	14.6398
+	5.22571	7.65169	sp|Q8WWY3|PRP31_HUMAN	5.22571	7.65169	31.6406	22.7631	22.1486	21.9627	14.6398	14.6398	14.6398
+	5.20561	9.29575	sp|P60903|S10AA_HUMAN	5.20561	9.29575	31.2752	24.53	23.6383	23.6383	14.6398	14.6398	14.6398
+	5.19996	6.38119	sp|P06493|CDK1_HUMAN	5.19996	6.38119	31.1735	21.4304	20.8163	20.8163	14.6398	14.6398	14.6398
+	5.18407	11.3239	sp|P27105|STOM_HUMAN	5.18407	11.3239	30.8886	26.6851	25.4895	25.7165	14.6398	14.6398	14.6398
+	5.17287	11.2573	sp|P62829|RL23_HUMAN	5.17287	11.2573	30.6894	26.6044	25.3748	25.7122	14.6398	14.6398	14.6398
+	5.16639	8.49546	sp|Q9BY77|PDIP3_HUMAN	5.16639	8.49546	30.5747	23.602	22.6406	23.1632	14.6398	14.6398	14.6398
+	5.15622	11.8388	sp|P38646|GRP75_HUMAN	5.15622	11.8388	30.3957	27.1651	25.8165	26.454	14.6398	14.6398	14.6398
+	5.15569	8.74165	sp|P27797|CALR_HUMAN	5.15569	8.74165	30.3864	23.6575	23.6806	22.8062	14.6398	14.6398	14.6398
+	5.12914	8.49965	sp|P17480|UBF1_HUMAN	5.12914	8.49965	29.9238	23.6856	22.731	23.0018	14.6398	14.6398	14.6398
+	5.10782	10.5011	sp|Q9P2E9|RRBP1_HUMAN;sp|Q8N4C6|NIN_HUMAN	5.10782	10.5011	29.5574	25.4262	24.4347	25.5618	14.6398	14.6398	14.6398
+	5.10754	11.5672	sp|Q8TAS1|UHMK1_HUMAN	5.10754	11.5672	29.5527	26.9898	25.8112	25.82	14.6398	14.6398	14.6398
+	5.10496	9.97073	sp|O75554|WBP4_HUMAN	5.10496	9.97073	29.5085	25.1977	24.6066	24.0272	14.6398	14.6398	14.6398
+	5.10225	11.4649	sp|P62316|SMD2_HUMAN	5.10225	11.4649	29.4624	26.7478	25.4035	26.1628	14.6398	14.6398	14.6398
+	5.10003	7.48208	sp|Q8TAE8|G45IP_HUMAN	5.10003	7.48208	29.4246	22.6304	21.8676	21.8676	14.6398	14.6398	14.6398
+	5.09615	8.62203	sp|P61604|CH10_HUMAN	5.09615	8.62203	29.3588	23.6596	22.6887	23.4372	14.6398	14.6398	14.6398
+	5.09089	8.10753	sp|P60468|SC61B_HUMAN	5.09089	8.10753	29.2696	22.4703	22.4703	23.3013	14.6398	14.6398	14.6398
+	5.09053	6.17546	sp|Q9NX58|LYAR_HUMAN	5.09053	6.17546	29.2635	21.2373	20.6042	20.6042	14.6398	14.6398	14.6398
+	5.08854	8.95968	sp|Q8IY81|SPB1_HUMAN	5.08854	8.95968	29.2299	23.6026	23.067	24.1288	14.6398	14.6398	14.6398
+	5.08653	5.91309	sp|P18615|NELFE_HUMAN	5.08653	5.91309	29.196	20.9579	20.3504	20.3504	14.6398	14.6398	14.6398
+	5.08447	8.86161	sp|Q8NFJ5|RAI3_HUMAN	5.08447	8.86161	29.1612	23.1975	23.1975	24.1092	14.6398	14.6398	14.6398
+	5.07749	8.42188	sp|P18669|PGAM1_HUMAN;sp|P15259|PGAM2_HUMAN;sp|Q8N0Y7|PGAM4_HUMAN	5.07749	8.42188	29.0438	23.6183	22.6424	22.9244	14.6398	14.6398	14.6398
+	5.07531	6.53417	sp|Q9NVU7|SDA1_HUMAN	5.07531	6.53417	29.0072	20.9487	21.6245	20.9487	14.6398	14.6398	14.6398
+	5.07327	10.608	sp|O94826|TOM70_HUMAN	5.07327	10.608	28.9731	25.944	24.7033	25.0959	14.6398	14.6398	14.6398
+	5.06273	8.76246	sp|Q9Y3E5|PTH2_HUMAN	5.06273	8.76246	28.7972	23.3964	23.9322	22.8782	14.6398	14.6398	14.6398
+	5.05821	5.72727	sp|P08758|ANXA5_HUMAN	5.05821	5.72727	28.722	20.1677	20.1677	20.7659	14.6398	14.6398	14.6398
+	5.05459	7.54262	sp|P47756|CAPZB_HUMAN	5.05459	7.54262	28.662	22.7087	21.9193	21.9193	14.6398	14.6398	14.6398
+	5.04975	11.3167	sp|Q96D46|ATPO_HUMAN	5.04975	11.3167	28.5819	26.7032	25.3548	25.8116	14.6398	14.6398	14.6398
+	5.03968	11.1259	sp|P42704|LPPRC_HUMAN	5.03968	11.1259	28.416	26.4553	25.0996	25.7423	14.6398	14.6398	14.6398
+	5.0293	9.72776	sp|Q9H583|HEAT1_HUMAN	5.0293	9.72776	28.246	24.9885	24.3153	23.7989	14.6398	14.6398	14.6398
+	5.01691	10.9583	sp|P11802|ATP5H_HUMAN	5.01691	10.9583	28.0445	25.4405	26.3397	25.0139	14.6398	14.6398	14.6398
+	5.00859	6.37969	sp|Q16181|SEPT7_HUMAN;sp|Q6ZU15|SEP14_HUMAN	5.00859	6.37969	27.9099	20.7909	20.7909	21.4766	14.6398	14.6398	14.6398
+	4.99813	5.0058	sp|Q9Y5Q9|TF3C3_HUMAN	4.99813	5.0058	27.7416	20.0065	19.4652	19.4652	14.6398	14.6398	14.6398
+	4.99114	6.24841	sp|P39687|AN32A_HUMAN	4.99114	6.24841	27.6298	20.6621	21.3405	20.6621	14.6398	14.6398	14.6398
+	4.98662	7.28546	sp|P15328|FOLR1_HUMAN	4.98662	7.28546	27.5576	22.454	21.6609	21.6609	14.6398	14.6398	14.6398
+	4.9859	6.91317	sp|O15042|SR140_HUMAN	4.9859	6.91317	27.5461	21.4986	22.0123	21.148	14.6398	14.6398	14.6398
+	4.98587	11.3349	sp|P83731|RL24_HUMAN	4.98587	11.3349	27.5457	25.2147	26.6281	26.0814	14.6398	14.6398	14.6398
+	4.98393	7.15646	sp|Q9UQ88|CD11A_HUMAN;sp|P21127|CD11B_HUMAN	4.98393	7.15646	27.5147	21.5362	21.5362	22.3164	14.6398	14.6398	14.6398
+	4.98189	6.85648	sp|P37837|TALDO_HUMAN	4.98189	6.85648	27.4824	21.2468	21.2468	21.9952	14.6398	14.6398	14.6398
+	4.97777	8.86388	sp|Q8NFH5|NUP53_HUMAN	4.97777	8.86388	27.417	24.1503	23.1804	23.1804	14.6398	14.6398	14.6398
+	4.97193	7.8039	sp|P51665|PSMD7_HUMAN	4.97193	7.8039	27.3246	23.0148	22.15	22.1663	14.6398	14.6398	14.6398
+	4.96321	8.4767	sp|P01111|RASN_HUMAN;sp|P01116|RASK_HUMAN;sp|P01112|RASH_HUMAN	4.96321	8.4767	27.1871	23.4462	22.4933	23.41	14.6398	14.6398	14.6398
+	4.9541	9.24992	sp|P61006|RAB8A_HUMAN;sp|Q92930|RAB8B_HUMAN;sp|P59190|RAB15_HUMAN;sp|P20337|RAB3B_HUMAN;sp|P20336|RAB3A_HUMAN;sp|Q96E17|RAB3C_HUMAN	4.9541	9.24992	27.0443	24.5664	23.4646	23.6381	14.6398	14.6398	14.6398
+	4.93546	10.6462	sp|P26447|S10A4_HUMAN	4.93546	10.6462	26.7543	25.8608	25.4753	24.5219	14.6398	14.6398	14.6398
+	4.93085	10.1303	sp|P32969|RL9_HUMAN	4.93085	10.1303	26.6831	25.0814	24.0147	25.2142	14.6398	14.6398	14.6398
+	4.92771	8.81319	sp|Q9NW13|RBM28_HUMAN	4.92771	8.81319	26.6347	23.1829	24.1112	23.0648	14.6398	14.6398	14.6398
+	4.91807	8.28555	sp|Q96KC8|DNJC1_HUMAN	4.91807	8.28555	26.4867	23.551	22.6125	22.6125	14.6398	14.6398	14.6398
+	4.91202	7.02461	sp|Q8IWA0|CPSM_HUMAN;spsp|P27708|PYR1_HUMAN	4.91202	7.02461	26.3941	27.914	27.0524	27.7649	20.5406	20.5406	20.5763
+	4.89676	10.9373	sp|P12270|TPR_HUMAN	4.89676	10.9373	26.1622	26.4128	25.1367	25.1818	14.6398	14.6398	14.6398
+	4.89456	9.21849	sp|Q16576|RBBP7_HUMAN	4.89456	9.21849	26.1289	23.8557	23.2485	24.4707	14.6398	14.6398	14.6398
+	4.88327	8.98027	sp|O95429|BAG4_HUMAN	4.88327	8.98027	25.9588	24.312	23.2741	23.2741	14.6398	14.6398	14.6398
+	4.87259	5.30231	sp|Q8N1G4|LRC47_HUMAN	4.87259	5.30231	25.7989	20.3532	19.7366	19.7366	14.6398	14.6398	14.6398
+	4.86655	5.91848	sp|Q9NVH2|INT7_HUMAN	4.86655	5.91848	25.7088	21.0187	20.3281	20.3281	14.6398	14.6398	14.6398
+	4.86504	11.0927	sp|P30050|RL12_HUMAN	4.86504	11.0927	25.6864	26.5597	25.1037	25.534	14.6398	14.6398	14.6398
+	4.85756	7.15385	sp|Q12769|NU160_HUMAN	4.85756	7.15385	25.5755	22.3531	21.5139	21.5139	14.6398	14.6398	14.6398
+	4.84907	10.4395	sp|P22087|FBRL_HUMAN	4.84907	10.4395	25.4503	25.2692	24.2931	25.6755	14.6398	14.6398	14.6398
+	4.84812	10.9403	sp|Q15393|SF3B3_HUMAN	4.84812	10.9403	25.4361	26.3579	24.873	25.5094	14.6398	14.6398	14.6398
+	4.8455	7.91821	sp|O00422|SAP18_HUMAN	4.8455	7.91821	25.3977	23.1815	22.2462	22.2462	14.6398	14.6398	14.6398
+	4.84078	8.01373	sp|P62633|CNBP_HUMAN	4.84078	8.01373	25.3284	23.2863	22.3371	22.3371	14.6398	14.6398	14.6398
+	4.8396	7.87971	sp|Q9GZL7|WDR12_HUMAN	4.8396	7.87971	25.3111	23.1421	22.2082	22.2082	14.6398	14.6398	14.6398
+	4.83805	8.81015	sp|P49721|PSB2_HUMAN	4.83805	8.81015	25.2884	24.0567	22.8499	23.4432	14.6398	14.6398	14.6398
+	4.83146	9.28405	sp|Q14241|ELOA1_HUMAN	4.83146	9.28405	25.1922	24.6609	23.5553	23.5553	14.6398	14.6398	14.6398
+	4.82988	8.32347	sp|Q9H8H0|NOL11_HUMAN	4.82988	8.32347	25.1692	23.6247	22.6326	22.6326	14.6398	14.6398	14.6398
+	4.82754	10.173	sp|P17987|TCPA_HUMAN	4.82754	10.173	25.135	25.2228	24.0033	25.2122	14.6398	14.6398	14.6398
+	4.81777	8.49176	sp|Q8NCV1|ADAD2_HUMAN	4.81777	8.49176	24.9933	23.8111	22.7918	22.7918	14.6398	14.6398	14.6398
+	4.81662	8.13141	sp|P05198|IF2A_HUMAN	4.81662	8.13141	24.9767	23.3927	22.2923	22.6286	14.6398	14.6398	14.6398
+	4.8148	6.62871	sp|Q9BZI7|REN3B_HUMAN	4.8148	6.62871	24.9505	20.9456	21.0645	21.7954	14.6398	14.6398	14.6398
+	4.80563	7.54105	sp|P62333|PRS10_HUMAN	4.80563	7.54105	24.8184	22.4712	22.498	21.5733	14.6398	14.6398	14.6398
+	4.80435	7.33511	sp|Q8IUX4|ABC3F_HUMAN	4.80435	7.33511	24.8	22.5664	21.6791	21.6791	14.6398	14.6398	14.6398
+	4.80081	11.2173	sp|P11387|TOP1_HUMAN;sp|Q969P6|TOP1M_HUMAN	4.80081	11.2173	24.7493	26.6403	25.0703	25.8608	14.6398	14.6398	14.6398
+	4.79819	7.0655	sp|Q14573|ITPR3_HUMAN;sp|Q14643|ITPR1_HUMAN	4.79819	7.0655	24.7117	21.9843	21.9981	21.1335	14.6398	14.6398	14.6398
+	4.79815	8.49317	sp|Q9UIF9|BAZ2A_HUMAN	4.79815	8.49317	24.7113	23.8204	22.7893	22.7893	14.6398	14.6398	14.6398
+	4.79028	7.32128	sp|P54727|RD23B_HUMAN;sp|P54725|RD23A_HUMAN	4.79028	7.32128	24.5989	21.6634	22.5563	21.6634	14.6398	14.6398	14.6398
+	4.78675	12.3937	sp|P13987|CD59_HUMAN	4.78675	12.3937	24.5486	27.7675	26.066	27.2669	14.6398	14.6398	14.6398
+	4.77993	7.76212	sp|Q8TDD1|DDX54_HUMAN	4.77993	7.76212	24.452	21.782	22.5931	22.8306	14.6398	14.6398	14.6398
+	4.77347	9.94513	sp|O60264|SMCA5_HUMAN;sp|P28370|SMCA1_HUMAN	4.77347	9.94513	24.3606	25.3863	24.0487	24.3198	14.6398	14.6398	14.6398
+	4.76943	5.7661	sp|P09884|DPOLA_HUMAN	4.76943	5.7661	24.3038	20.1686	20.8804	20.1686	14.6398	14.6398	14.6398
+	4.76735	9.29698	sp|P61981|1433G_HUMAN	4.76735	9.29698	24.2745	24.686	23.7003	23.4241	14.6398	14.6398	14.6398
+	4.75767	7.6161	sp|Q9Y5J1|UTP18_HUMAN	4.75767	7.6161	24.139	22.7246	21.6557	22.3874	14.6398	14.6398	14.6398
+	4.75752	4.74688	sp|P05549|AP2A_HUMAN;sp|Q6VUC0|AP2E_HUMAN	4.75752	4.74688	24.1368	19.78	19.19	19.19	14.6398	14.6398	14.6398
+	4.75679	11.516	sp|Q14103|HNRPD_HUMAN	4.75679	11.516	24.1266	26.5441	25.2064	26.717	14.6398	14.6398	14.6398
+	4.74328	8.24573	sp|Q9H9Y6|P5CS_HUMAN	4.74328	8.24573	23.9387	23.297	22.2013	23.1583	14.6398	14.6398	14.6398
+	4.73767	11.9062	sp|O75643|U520_HUMAN	4.73767	11.9062	23.861	27.4792	25.7732	26.3856	14.6398	14.6398	14.6398
+	4.73541	8.66251	sp|P24534|EF1B_HUMAN	4.73541	8.66251	23.8297	23.9927	22.7598	23.1543	14.6398	14.6398	14.6398
+	4.73264	8.88015	sp|Q9Y5M8|SRPRB_HUMAN	4.73264	8.88015	23.7916	23.82	22.778	23.9619	14.6398	14.6398	14.6398
+	4.72901	7.75945	sp|P57088|TMM33_HUMAN	4.72901	7.75945	23.7416	23.0529	22.0724	22.0724	14.6398	14.6398	14.6398
+	4.72298	9.47507	sp|Q13148|TADBP_HUMAN	4.72298	9.47507	23.6589	24.0777	23.4405	24.8263	14.6398	14.6398	14.6398
+	4.71718	9.25359	sp|P08559|ODPA_HUMAN;sp|P29803|ODPAT_HUMAN	4.71718	9.25359	23.5795	24.6657	23.6285	23.386	14.6398	14.6398	14.6398
+	4.71268	11.3168	sp|Q9P2I0|CPSF2_HUMAN	4.71268	11.3168	23.5182	26.9114	25.3748	25.5835	14.6398	14.6398	14.6398
+	4.70882	8.32668	sp|Q15022|ATP5J_HUMAN	4.70882	8.32668	23.4656	23.6762	22.6116	22.6116	14.6398	14.6398	14.6398
+	4.69357	8.45984	sp|Q13765|NACA_HUMAN;sp|E9PAV3|NACAM_HUMAN	4.69357	8.45984	23.2593	23.8271	22.7359	22.7359	14.6398	14.6398	14.6398
+	4.69302	8.01177	sp|Q04637|IF4G1_HUMAN;sp|O43432|IF4G3_HUMAN	4.69302	8.01177	23.2519	23.3407	22.307	22.307	14.6398	14.6398	14.6398
+	4.69227	10.0985	sp|O43707|ACTN4_HUMAN;sp|Q08043|ACTN3_HUMAN	4.69227	10.0985	23.2418	25.6072	24.3038	24.3038	14.6398	14.6398	14.6398
+	4.68655	7.03143	sp|Q13263|TIF1B_HUMAN	4.68655	7.03143	23.1649	26.6224	25.7505	26.6659	19.4287	19.2579	19.2579
+	4.67931	13.6445	sp|Q15067|ATPA_HUMAN	4.67931	13.6445	23.068	29.1724	27.1635	28.5169	14.6398	14.6398	14.6398
+	4.66387	5.97199	sp|P35251|RFC1_HUMAN	4.66387	5.97199	22.8626	20.3506	20.3506	21.1342	14.6398	14.6398	14.6398
+	4.65723	5.94559	sp|Q15369|ELOC_HUMAN	4.65723	5.94559	22.7748	21.1075	20.3243	20.3243	14.6398	14.6398	14.6398
+	4.65581	6.61993	sp|Q8N8A6|DDX51_HUMAN	4.65581	6.61993	22.7561	20.9688	20.9688	21.8415	14.6398	14.6398	14.6398
+	4.64806	8.04034	sp|Q9H6R4|NOL6_HUMAN	4.64806	8.04034	22.6542	23.3523	22.1465	22.5416	14.6398	14.6398	14.6398
+	4.63927	7.5815	sp|Q29RF7|PDS5A_HUMAN	4.63927	7.5815	22.539	22.5036	22.609	21.5513	14.6398	14.6398	14.6398
+	4.63671	6.05193	sp|Q14566|MCM6_HUMAN	4.63671	6.05193	22.5056	26.3515	26.2267	26.3004	19.9745	20.7739	19.9745
+	4.6332	6.0743	sp|Q9BZJ0|CRNL1_HUMAN	4.6332	6.0743	22.4599	21.255	20.4436	20.4436	14.6398	14.6398	14.6398
+	4.62941	10.26	sp|Q99729|ROAA_HUMAN	4.62941	10.26	22.4107	25.5183	25.1752	24.0058	14.6398	14.6398	14.6398
+	4.62758	10.8958	sp|Q00610|CLH1_HUMAN;sp|P53675|CLH2_HUMAN	4.62758	10.8958	22.3869	26.4218	24.7438	25.4413	14.6398	14.6398	14.6398
+	4.62699	9.82433	sp|Q9Y230|RUVB2_HUMAN	4.62699	9.82433	22.3793	24.9604	23.5888	24.8432	14.6398	14.6398	14.6398
+	4.62086	7.7948	sp|Q92621|NU205_HUMAN	4.62086	7.7948	22.2999	22.768	21.7357	22.8001	14.6398	14.6398	14.6398
+	4.62074	10.6346	sp|P62851|RS25_HUMAN	4.62074	10.6346	22.2983	24.7975	24.7975	26.2283	14.6398	14.6398	14.6398
+	4.61605	8.43385	sp|Q8NBJ4|GOLM1_HUMAN	4.61605	8.43385	22.2379	23.2461	22.3477	23.6271	14.6398	14.6398	14.6398
+	4.6069	12.6932	sp|P19338|NUCL_HUMAN	4.6069	12.6932	22.1202	28.2829	26.3003	27.4158	14.6398	14.6398	14.6398
+	4.60146	10.5875	sp|P50914|RL14_HUMAN	4.60146	10.5875	22.0506	25.6071	24.2736	25.8012	14.6398	14.6398	14.6398
+	4.60081	9.81194	sp|P62328|TYB4_HUMAN	4.60081	9.81194	22.0423	25.342	24.0066	24.0066	14.6398	14.6398	14.6398
+	4.59909	13.3652	sp|P80723|BASP1_HUMAN	4.59909	13.3652	22.0203	28.8025	26.8137	28.3988	14.6398	14.6398	14.6398
+	4.58994	7.09757	sp|Q9P258|RCC2_HUMAN	4.58994	7.09757	21.9039	22.3854	21.4133	21.4133	14.6398	14.6398	14.6398
+	4.58962	10.9561	sp|P84098|RL19_HUMAN	4.58962	10.9561	21.8997	26.5965	25.0983	25.0929	14.6398	14.6398	14.6398
+	4.58769	7.01296	sp|O60828|PQBP1_HUMAN	4.58769	7.01296	21.8753	21.3322	21.3322	22.2939	14.6398	14.6398	14.6398
+	4.58376	6.45556	sp|Q9UK59|DBR1_HUMAN	4.58376	6.45556	21.8256	21.4198	20.5047	21.3615	14.6398	14.6398	14.6398
+	4.5812	7.13582	sp|O75937|DNJC8_HUMAN	4.5812	7.13582	21.7932	21.8372	21.1802	22.3095	14.6398	14.6398	14.6398
+	4.57391	10.8985	sp|P07437|TBB5_HUMAN;sp|Q9BVA1|TBB2B_HUMAN;sp|Q13885|TBB2A_HUMAN;sp|A6NNZ2|TBB8L_HUMAN;sp|Q9H4B7|TBB1_HUMAN;CON__ENSEMBL:ENSBTAP00000025008	4.57391	10.8985	21.7012	25.8738	24.5507	26.1905	14.6398	14.6398	14.6398
+	4.57308	9.64722	sp|Q9UHX1|PUF60_HUMAN	4.57308	9.64722	21.6908	25.17	23.9383	23.7527	14.6398	14.6398	14.6398
+	4.57254	10.1703	sp|P99999|CYC_HUMAN	4.57254	10.1703	21.684	25.7	24.622	24.1083	14.6398	14.6398	14.6398
+	4.57054	8.57546	sp|Q9BQ52|RNZ2_HUMAN	4.57054	8.57546	21.6589	23.9728	23.0361	22.6368	14.6398	14.6398	14.6398
+	4.56743	6.25601	sp|P30519|HMOX2_HUMAN	4.56743	6.25601	21.6198	21.2393	20.3207	21.1274	14.6398	14.6398	14.6398
+	4.56422	9.42975	sp|Q92804|RBP56_HUMAN	4.56422	9.42975	21.5797	24.9359	23.7356	23.5371	14.6398	14.6398	14.6398
+	4.55647	11.229	sp|P22626|ROA2_HUMAN	4.55647	11.229	21.4829	30.5927	29.2803	29.2876	18.2033	19.067	18.2033
+	4.5536	6.78008	sp|Q9UKY7|CDV3_HUMAN	4.5536	6.78008	21.4472	21.311	20.935	22.0137	14.6398	14.6398	14.6398
+	4.55113	11.3646	sp|Q15907|RB11B_HUMAN;sp|P62491|RB11A_HUMAN	4.55113	11.3646	21.4166	26.9797	25.1543	25.8792	14.6398	14.6398	14.6398
+	4.53928	10.7188	sp|P18124|RL7_HUMAN	4.53928	10.7188	21.2698	26.366	24.8277	24.8821	14.6398	14.6398	14.6398
+	4.53912	6.52104	sp|Q9UNM6|PSD13_HUMAN	4.53912	6.52104	21.2679	21.7741	20.8542	20.8542	14.6398	14.6398	14.6398
+	4.53745	13.6989	sp|P09651|ROA1_HUMAN;sp|Q32P51|RA1L2_HUMAN	4.53745	13.6989	21.2474	29.4353	27.2029	28.3777	14.6398	14.6398	14.6398
+	4.52745	10.9483	sp|P55769|NH2L1_HUMAN	4.52745	10.9483	21.1245	26.2536	24.5671	25.9434	14.6398	14.6398	14.6398
+	4.52157	10.712	sp|P62910|RL32_HUMAN	4.52157	10.712	21.0525	26.0309	24.3559	25.6687	14.6398	14.6398	14.6398
+	4.51714	6.54518	sp|P35658|NU214_HUMAN	4.51714	6.54518	20.9985	21.8084	20.8733	20.8733	14.6398	14.6398	14.6398
+	4.51612	8.92726	sp|P62266|RS23_HUMAN	4.51612	8.92726	20.9861	24.261	22.7938	23.6464	14.6398	14.6398	14.6398
+	4.51091	6.31759	sp|Q96HC4|PDLI5_HUMAN	4.51091	6.31759	20.9228	20.6554	20.6554	21.5613	14.6398	14.6398	14.6398
+	4.51023	5.98758	sp|Q9NTJ5|SAC1_HUMAN	4.51023	5.98758	20.9145	21.1502	20.5682	20.1637	14.6398	14.6398	14.6398
+	4.50827	5.8494	sp|Q96QD9|UIF_HUMAN	4.50827	5.8494	20.8907	20.2092	21.0492	20.2092	14.6398	14.6398	14.6398
+	4.50673	11.6368	sp|P11388|TOP2A_HUMAN;sp|Q02880|TOP2B_HUMAN	4.50673	11.6368	20.8721	26.8808	25.1629	26.7862	14.6398	14.6398	14.6398
+	4.50419	11.8374	sp|P31040|SDHA_HUMAN	4.50419	11.8374	20.8414	27.6109	25.9725	25.8482	14.6398	14.6398	14.6398
+	4.49787	8.11106	sp|P62857|RS28_HUMAN	4.49787	8.11106	20.7651	22.3602	22.3602	23.5321	14.6398	14.6398	14.6398
+	4.49608	8.50664	sp|Q9Y5S9|RBM8A_HUMAN	4.49608	8.50664	20.7436	23.9557	22.8572	22.6264	14.6398	14.6398	14.6398
+	4.4957	8.98759	sp|P51572|BAP31_HUMAN	4.4957	8.98759	20.7389	22.8732	23.6346	24.3744	14.6398	14.6398	14.6398
+	4.48889	8.4922	sp|Q2TAY7|SMU1_HUMAN	4.48889	8.4922	20.6572	22.4076	23.1573	23.831	14.6398	14.6398	14.6398
+	4.48737	8.79469	sp|Q9H0U3|MAGT1_HUMAN	4.48737	8.79469	20.639	24.2867	23.0084	23.0084	14.6398	14.6398	14.6398
+	4.48558	6.09469	sp|O60341|KDM1A_HUMAN	4.48558	6.09469	20.6176	20.4389	20.4389	21.3257	14.6398	14.6398	14.6398
+	4.48214	7.84406	sp|Q9UMY1|NOL7_HUMAN	4.48214	7.84406	20.5764	23.2461	22.0879	22.1175	14.6398	14.6398	14.6398
+	4.47485	6.81372	sp|Q9NUP9|LIN7C_HUMAN;sp|Q9HAP6|LIN7B_HUMAN;sp|O14910|LIN7A_HUMAN	4.47485	6.81372	20.4897	22.0925	21.2938	20.9742	14.6398	14.6398	14.6398
+	4.4729	10.7431	sp|O75367|H2AY_HUMAN;sp|Q9P0M6|H2AW_HUMAN	4.4729	10.7431	20.4664	26.4284	24.7773	24.9431	14.6398	14.6398	14.6398
+	4.46965	6.00991	sp|P04899|GNAI2_HUMAN;sp|P09471|GNAO_HUMAN;sp|P11488|GNAT1_HUMAN;sp|P19087|GNAT2_HUMAN;sp|A8MTJ3|GNAT3_HUMAN;sp|P38405|GNAL_HUMAN	4.46965	6.00991	20.4279	21.1647	20.1457	20.6387	14.6398	14.6398	14.6398
+	4.46699	10.7764	sp|Q9Y5B9|SP16H_HUMAN	4.46699	10.7764	20.3964	25.9713	24.36	25.9174	14.6398	14.6398	14.6398
+	4.46462	9.24641	sp|P60866|RS20_HUMAN	4.46462	9.24641	20.3684	24.7941	23.4322	23.4322	14.6398	14.6398	14.6398
+	4.4631	10.5337	sp|Q15029|U5S1_HUMAN	4.4631	10.5337	20.3504	25.9474	24.1911	25.3821	14.6398	14.6398	14.6398
+	4.45766	7.37193	sp|Q9UHA3|RLP24_HUMAN	4.45766	7.37193	20.2862	22.7384	21.6568	21.6399	14.6398	14.6398	14.6398
+	4.45033	8.33722	sp|P33240|CSTF2_HUMAN	4.45033	8.33722	20.2001	23.0573	22.2254	23.6483	14.6398	14.6398	14.6398
+	4.4416	9.62162	sp|O75396|SC22B_HUMAN	4.4416	9.62162	20.0981	25.0736	23.4162	24.2944	14.6398	14.6398	14.6398
+	4.43854	11.8213	sp|P09874|PARP1_HUMAN	4.43854	11.8213	20.0624	27.6391	25.9011	25.8431	14.6398	14.6398	14.6398
+	4.43429	8.91409	sp|P63010|AP2B1_HUMAN;sp|Q10567|AP1B1_HUMAN	4.43429	8.91409	20.013	24.1182	23.8686	22.6748	14.6398	14.6398	14.6398
+	4.43066	8.88631	sp|O00541|PESC_HUMAN	4.43066	8.88631	19.9708	24.416	23.0811	23.0811	14.6398	14.6398	14.6398
+	4.43048	9.45139	sp|Q14444|CAPR1_HUMAN	4.43048	9.45139	19.9687	24.6155	23.1465	24.5115	14.6398	14.6398	14.6398
+	4.42034	12.6351	sp|P39019|RS19_HUMAN	4.42034	12.6351	19.8516	28.5112	26.919	26.3943	14.6398	14.6398	14.6398
+	4.4088	8.39007	sp|Q86U42|PABP2_HUMAN;sp|A6NDY0|EPAB2_HUMAN	4.4088	8.39007	19.719	22.6044	22.6044	23.8808	14.6398	14.6398	14.6398
+	4.40741	3.7159	sp|P27348|1433T_HUMAN	4.40741	3.7159	19.7032	24.6248	25.1098	24.5985	20.9727	20.9727	21.24
+	4.40586	10.2135	sp|Q07065|CKAP4_HUMAN;sp|Q96K21|ANCHR_HUMAN	4.40586	10.2135	19.6854	25.8649	24.1474	24.5476	14.6398	14.6398	14.6398
+	4.40509	6.7431	sp|Q9NTI5|PDS5B_HUMAN	4.40509	6.7431	19.6766	22.0683	21.0402	21.0402	14.6398	14.6398	14.6398
+	4.39891	5.59071	sp|Q15024|EXOS7_HUMAN	4.39891	5.59071	19.6061	20.8008	19.9454	19.9454	14.6398	14.6398	14.6398
+	4.3872	6.93687	sp|Q92841|DDX17_HUMAN	4.3872	6.93687	19.4733	28.4644	27.2524	27.6665	20.8971	20.8378	20.8378
+	4.37751	7.6192	sp|P52907|CAZA1_HUMAN;sp|P47755|CAZA2_HUMAN	4.37751	7.6192	19.364	23.0459	21.8655	21.8655	14.6398	14.6398	14.6398
+	4.37402	7.67539	sp|Q9NRZ9|HELLS_HUMAN	4.37402	7.67539	19.3248	21.8171	22.0283	23.1001	14.6398	14.6398	14.6398
+	4.37242	9.72464	sp|P29084|T2EB_HUMAN	4.37242	9.72464	19.3069	25.3652	23.9638	23.7643	14.6398	14.6398	14.6398
+	4.37075	10.4954	sp|P40227|TCPZ_HUMAN;sp|Q92526|TCPW_HUMAN	4.37075	10.4954	19.2881	26.1073	24.2255	25.0729	14.6398	14.6398	14.6398
+	4.36998	6.90972	sp|P53597|SUCA_HUMAN	4.36998	6.90972	19.2794	21.1911	21.1911	22.2663	14.6398	14.6398	14.6398
+	4.36934	7.9045	sp|Q8IZL8|PELP1_HUMAN	4.36934	7.9045	19.2724	23.3645	22.1422	22.1262	14.6398	14.6398	14.6398
+	4.3656	8.86525	sp|Q32P51|RA1L2_HUMAN	4.3656	8.86525	19.2305	23.3127	22.8203	24.3821	14.6398	14.6398	14.6398
+	4.3599	7.07138	sp|Q9ULW0|TPX2_HUMAN	4.3599	7.07138	19.1669	21.3422	21.3422	22.449	14.6398	14.6398	14.6398
+	4.35988	8.45581	sp|Q03701|CEBPZ_HUMAN	4.35988	8.45581	19.1667	23.9474	22.4703	22.8692	14.6398	14.6398	14.6398
+	4.35383	12.3254	sp|Q99623|PHB2_HUMAN	4.35383	12.3254	19.0995	27.9417	25.7461	27.2079	14.6398	14.6398	14.6398
+	4.34758	7.39062	sp|P42285|SK2L2_HUMAN	4.34758	7.39062	19.0303	22.8071	21.642	21.642	14.6398	14.6398	14.6398
+	4.34591	5.30143	sp|Q10570|CPSF1_HUMAN	4.34591	5.30143	19.0118	19.6624	20.4989	19.6624	14.6398	14.6398	14.6398
+	4.34402	10.0605	sp|P05141|ADT2_HUMAN;sp|Q9H0C2|ADT4_HUMAN	4.34402	10.0605	18.9909	30.2635	28.4982	29.4522	19.2014	19.2014	19.6296
+	4.34199	8.04087	sp|P04792|HSPB1_HUMAN	4.34199	8.04087	18.9686	22.2171	23.5272	22.2977	14.6398	14.6398	14.6398
+	4.34156	7.36186	sp|Q9NZI8|IF2B1_HUMAN	4.34156	7.36186	18.9639	22.7779	21.6264	21.6006	14.6398	14.6398	14.6398
+	4.33826	11.7131	sp|P55072|TERA_HUMAN	4.33826	11.7131	18.9275	27.3442	25.2155	26.4991	14.6398	14.6398	14.6398
+	4.33666	9.7863	sp|Q07021|C1QBP_HUMAN	4.33666	9.7863	18.9099	25.4611	23.9086	23.9086	14.6398	14.6398	14.6398
+	4.3362	7.58533	sp|Q9BV40|VAMP8_HUMAN	4.3362	7.58533	18.9048	23.0276	21.8239	21.8239	14.6398	14.6398	14.6398
+	4.33357	4.93019	sp|Q68CQ4|DIEXF_HUMAN	4.33357	4.93019	18.8759	19.3088	19.3088	20.0924	14.6398	14.6398	14.6398
+	4.33105	7.1279	sp|Q5QJE6|TDIF2_HUMAN	4.33105	7.1279	18.8484	21.0412	22.3131	21.9487	14.6398	14.6398	14.6398
+	4.33029	8.32757	sp|Q9Y3C6|PPIL1_HUMAN	4.33029	8.32757	18.84	23.851	22.503	22.5481	14.6398	14.6398	14.6398
+	4.32896	8.59489	sp|Q9NX24|NHP2_HUMAN	4.32896	8.59489	18.8255	24.1478	22.7781	22.7781	14.6398	14.6398	14.6398
+	4.32759	10.4924	sp|P62701|RS4X_HUMAN;sp|P22090|RS4Y1_HUMAN;sp|Q8TD47|RS4Y2_HUMAN	4.32759	10.4924	18.8105	26.0302	24.11	25.2564	14.6398	14.6398	14.6398
+	4.31719	10.5362	sp|P12956|XRCC6_HUMAN	4.31719	10.5362	18.6972	26.303	24.6195	24.6056	14.6398	14.6398	14.6398
+	4.31567	7.73078	sp|Q6ZN17|LN28B_HUMAN	4.31567	7.73078	18.6806	23.1892	21.8557	22.0668	14.6398	14.6398	14.6398
+	4.31517	10.6492	sp|O43143|DHX15_HUMAN	4.31517	10.6492	18.6753	25.973	24.1567	25.7374	14.6398	14.6398	14.6398
+	4.30984	11.9567	sp|P63104|1433Z_HUMAN	4.30984	11.9567	18.6175	27.669	25.4481	26.6722	14.6398	14.6398	14.6398
+	4.30726	10.2739	sp|Q86W50|MET16_HUMAN	4.30726	10.2739	18.5896	25.1809	23.8512	25.7089	14.6398	14.6398	14.6398
+	4.30647	7.5159	sp|Q9NYH9|NDUA5_HUMAN	4.30647	7.5159	18.581	22.9647	21.7512	21.7512	14.6398	14.6398	14.6398
+	4.30427	8.12108	sp|Q9BZK7|TBL1R_HUMAN;sp|Q9BQ87|TBL1Y_HUMAN	4.30427	8.12108	18.5573	23.6268	22.2175	22.4383	14.6398	14.6398	14.6398
+	4.28641	8.09728	sp|Q9Y3T9|NOC2L_HUMAN	4.28641	8.09728	18.3656	23.6003	22.1495	22.4615	14.6398	14.6398	14.6398
+	4.28336	7.19117	sp|O00148|DX39A_HUMAN	4.28336	7.19117	18.3331	21.0759	22.393	22.024	14.6398	14.6398	14.6398
+	4.28155	9.33796	sp|Q01105|SET_HUMAN;sp|P0DME0|SETLP_HUMAN	4.28155	9.33796	18.3138	24.9975	23.4679	23.4679	14.6398	14.6398	14.6398
+	4.27892	8.58555	sp|Q5T653|RM02_HUMAN	4.27892	8.58555	18.2859	24.1644	22.7558	22.7558	14.6398	14.6398	14.6398
+	4.27843	7.8448	sp|Q92878|RAD50_HUMAN	4.27843	7.8448	18.2807	22.0555	22.0555	23.3429	14.6398	14.6398	14.6398
+	4.27642	5.96283	sp|Q9Y2P8|ABCBA_HUMAN	4.27642	5.96283	18.2594	21.2557	20.2761	20.2761	14.6398	14.6398	14.6398
+	4.27441	8.64249	sp|O94906|PRP6_HUMAN	4.27441	8.64249	18.238	24.2192	22.9376	22.69	14.6398	14.6398	14.6398
+	4.27253	10.0059	sp|O00567|NOP56_HUMAN	4.27253	10.0059	18.218	25.4473	24.8952	23.5945	14.6398	14.6398	14.6398
+	4.26933	11.6183	sp|O75533|SF3B1_HUMAN	4.26933	11.6183	18.1842	27.2976	25.0947	26.3818	14.6398	14.6398	14.6398
+	4.2675	10.4772	sp|P00387|NB5R3_HUMAN	4.2675	10.4772	18.1649	25.8468	23.9784	25.5257	14.6398	14.6398	14.6398
+	4.26326	5.98532	sp|Q9NR56|MBNL1_HUMAN	4.26326	5.98532	18.1201	20.2948	20.2948	21.2857	14.6398	14.6398	14.6398
+	4.25961	5.235	sp|Q12792|TWF1_HUMAN;sp|Q6IBS0|TWF2_HUMAN	4.25961	5.235	18.0817	19.5853	20.4538	19.5853	14.6398	14.6398	14.6398
+	4.25481	9.59157	sp|Q15061|AT5F1_HUMAN	4.25481	9.59157	18.0313	25.0262	23.2215	24.4464	14.6398	14.6398	14.6398
+	4.2544	11.209	sp|P04843|RPN1_HUMAN	4.2544	11.209	18.027	26.5848	24.6127	26.3489	14.6398	14.6398	14.6398
+	4.25369	8.30141	sp|P08238|HS90B_HUMAN;sp|Q58FF8|H90B2_HUMAN;sp|Q58FF7|H90B3_HUMAN;sp|Q58FF6|H90B4_HUMAN	4.25369	8.30141	18.0195	29.1834	28.0311	27.6951	20.1932	19.9061	19.9061
+	4.25351	8.94123	sp|P46778|RL21_HUMAN	4.25351	8.94123	18.0177	24.5735	23.0848	23.0848	14.6398	14.6398	14.6398
+	4.2526	8.28284	sp|Q96GQ7|DDX27_HUMAN	4.2526	8.28284	18.0081	23.3665	23.3985	22.0029	14.6398	14.6398	14.6398
+	4.24917	11.0841	sp|P60842|IF4A1_HUMAN;sp|Q14240|IF4A2_HUMAN	4.24917	11.0841	17.9722	26.7004	24.583	25.8881	14.6398	14.6398	14.6398
+	4.24805	8.90618	sp|P49756|RBM25_HUMAN	4.24805	8.90618	17.9606	24.5377	23.0501	23.0501	14.6398	14.6398	14.6398
+	4.24217	10.515	sp|Q13435|SF3B2_HUMAN	4.24217	10.515	17.8993	26.3047	24.3713	24.7882	14.6398	14.6398	14.6398
+	4.22841	11.0344	sp|P13073|COX41_HUMAN	4.22841	11.0344	17.7565	26.4861	24.4533	26.0833	14.6398	14.6398	14.6398
+	4.22748	6.78117	sp|Q9P0V9|SEP10_HUMAN	4.22748	6.78117	17.7469	22.1852	21.0389	21.0389	14.6398	14.6398	14.6398
+	4.22637	9.36693	sp|P46060|RAGP1_HUMAN	4.22637	9.36693	17.7355	25.0604	23.4151	23.5447	14.6398	14.6398	14.6398
+	4.22371	7.90999	sp|Q9NPD3|EXOS4_HUMAN	4.22371	7.90999	17.7081	22.1031	23.4432	22.1031	14.6398	14.6398	14.6398
+	4.22149	9.59063	sp|P39023|RL3_HUMAN;sp|Q92901|RL3L_HUMAN	4.22149	9.59063	17.6852	25.1432	23.2667	24.2814	14.6398	14.6398	14.6398
+	4.21294	10.0164	sp|P11177|ODPB_HUMAN	4.21294	10.0164	17.5974	25.2346	23.5179	25.2162	14.6398	14.6398	14.6398
+	4.21016	9.46572	sp|Q14980|NUMA1_HUMAN	4.21016	9.46572	17.5691	25.16	23.3861	23.7704	14.6398	14.6398	14.6398
+	4.20885	11.1248	sp|P23396|RS3_HUMAN	4.20885	11.1248	17.5556	26.8536	24.6587	25.7815	14.6398	14.6398	14.6398
+	4.20771	3.30717	sp|Q13428|TCOF_HUMAN	4.20771	3.30717	17.544	25.1958	25.0825	25.6932	21.9977	22.0545	21.9977
+	4.20316	9.30266	sp|Q99873|ANM1_HUMAN;sp|Q9NR22|ANM8_HUMAN	4.20316	9.30266	17.4976	24.7782	22.9552	24.0939	14.6398	14.6398	14.6398
+	4.20106	6.31075	sp|Q92797|SYMPK_HUMAN	4.20106	6.31075	17.4762	21.447	21.1566	20.2481	14.6398	14.6398	14.6398
+	4.19444	7.21629	sp|O00232|PSD12_HUMAN	4.19444	7.21629	17.4091	22.6851	21.4416	21.4416	14.6398	14.6398	14.6398
+	4.1937	9.93068	sp|P62081|RS7_HUMAN	4.1937	9.93068	17.4016	23.8692	24.1413	25.701	14.6398	14.6398	14.6398
+	4.18822	9.17576	sp|Q5JTH9|RRP12_HUMAN	4.18822	9.17576	17.3461	24.5119	22.7776	24.1572	14.6398	14.6398	14.6398
+	4.18733	11.7206	sp|P14866|HNRPL_HUMAN	4.18733	11.7206	17.3372	27.6803	25.4465	25.9544	14.6398	14.6398	14.6398
+	4.17463	9.91195	sp|Q7Z417|NUFP2_HUMAN	4.17463	9.91195	17.2095	25.7037	23.9758	23.9758	14.6398	14.6398	14.6398
+	4.17261	7.3126	sp|Q13636|RAB31_HUMAN;sp|Q9UL26|RB22A_HUMAN	4.17261	7.3126	17.1892	21.527	21.527	22.8032	14.6398	14.6398	14.6398
+	4.16926	10.5791	sp|P26368|U2AF2_HUMAN	4.16926	10.5791	17.1558	25.2474	26.2725	24.1369	14.6398	14.6398	14.6398
+	4.15408	6.35145	sp|P13693|TCTP_HUMAN;sp|Q56UQ5|TPT1L_HUMAN	4.15408	6.35145	17.0048	20.6177	21.7383	20.6177	14.6398	14.6398	14.6398
+	4.1498	6.64799	sp|P55735|SEC13_HUMAN	4.1498	6.64799	16.9625	22.0716	20.8959	20.8959	14.6398	14.6398	14.6398
+	4.1454	10.5208	sp|Q9P0L0|VAPA_HUMAN	4.1454	10.5208	16.9191	26.4042	24.541	24.5365	14.6398	14.6398	14.6398
+	4.14514	7.10847	sp|Q8NEJ9|NGDN_HUMAN	4.14514	7.10847	16.9165	21.3281	21.3281	22.5887	14.6398	14.6398	14.6398
+	4.1308	10.7634	sp|P78371|TCPB_HUMAN	4.1308	10.7634	16.7758	26.4855	24.265	25.4591	14.6398	14.6398	14.6398
+	4.12888	7.97323	sp|P40938|RFC3_HUMAN	4.12888	7.97323	16.7571	23.5647	22.1372	22.1372	14.6398	14.6398	14.6398
+	4.12634	8.57106	sp|Q9UM00|TMCO1_HUMAN	4.12634	8.57106	16.7323	22.6986	22.6986	24.2353	14.6398	14.6398	14.6398
+	4.12327	8.72285	sp|Q6NZI2|PTRF_HUMAN	4.12327	8.72285	16.7024	22.8212	22.8598	24.4069	14.6398	14.6398	14.6398
+	4.11639	11.9473	sp|P62424|RL7A_HUMAN	4.11639	11.9473	16.6356	27.621	25.2066	26.9336	14.6398	14.6398	14.6398
+	4.11422	10.7675	sp|P51149|RAB7A_HUMAN	4.11422	10.7675	16.6146	25.7004	24.1674	26.3542	14.6398	14.6398	14.6398
+	4.10954	12.1524	sp|P35637|FUS_HUMAN	4.10954	12.1524	16.5693	27.9527	25.4349	26.9889	14.6398	14.6398	14.6398
+	4.10741	9.26928	sp|P51610|HCFC1_HUMAN	4.10741	9.26928	16.5488	25.0293	23.3489	23.3489	14.6398	14.6398	14.6398
+	4.1061	11.464	sp|P05387|RLA2_HUMAN	4.1061	11.464	16.5362	27.4878	25.4833	25.3402	14.6398	14.6398	14.6398
+	4.10457	6.50478	sp|P31948|STIP1_HUMAN	4.10457	6.50478	16.5214	21.4856	21.5888	20.3594	14.6398	14.6398	14.6398
+	4.09946	10.8758	sp|P08865|RSSA_HUMAN	4.09946	10.8758	16.4723	26.3498	24.212	25.985	14.6398	14.6398	14.6398
+	4.09636	10.1104	sp|P23193|TCEA1_HUMAN;sp|Q15560|TCEA2_HUMAN	4.09636	10.1104	16.4425	25.5737	23.5475	25.1293	14.6398	14.6398	14.6398
+	4.09312	8.94338	sp|Q15637|SF01_HUMAN	4.09312	8.94338	16.4116	22.5562	24.4127	23.7807	14.6398	14.6398	14.6398
+	4.09147	6.43435	sp|P26038|MOES_HUMAN	4.09147	6.43435	16.3958	25.8117	25.494	26.6954	19.4084	19.4084	19.8812
+	4.08934	8.42996	sp|O75340|PDCD6_HUMAN	4.08934	8.42996	16.3755	23.9877	22.207	23.0145	14.6398	14.6398	14.6398
+	4.08638	9.71077	sp|Q07955|SRSF1_HUMAN	4.08638	9.71077	16.3472	25.1719	23.1965	24.6834	14.6398	14.6398	14.6398
+	4.08522	9.45075	sp|P09661|RU2A_HUMAN	4.08522	9.45075	16.3362	25.0865	23.0826	24.1025	14.6398	14.6398	14.6398
+	4.08399	8.03899	sp|O95232|LC7L3_HUMAN	4.08399	8.03899	16.3244	21.718	22.9714	23.3469	14.6398	14.6398	14.6398
+	4.08346	8.40367	sp|Q9HCD5|NCOA5_HUMAN	4.08346	8.40367	16.3194	23.9922	22.2221	22.9161	14.6398	14.6398	14.6398
+	4.08141	10.6946	sp|P13010|XRCC5_HUMAN	4.08141	10.6946	16.2999	26.3657	24.1161	25.5214	14.6398	14.6398	14.6398
+	4.07651	7.64972	sp|Q01085|TIAR_HUMAN;sp|P31483|TIA1_HUMAN	4.07651	7.64972	16.2535	21.8189	21.8189	23.2308	14.6398	14.6398	14.6398
+	4.07635	7.56823	sp|O95347|SMC2_HUMAN	4.07635	7.56823	16.252	23.1394	21.7423	21.7423	14.6398	14.6398	14.6398
+	4.07534	6.20382	sp|Q9NQ55|SSF1_HUMAN	4.07534	6.20382	16.2424	20.1796	21.5027	20.8485	14.6398	14.6398	14.6398
+	4.07397	6.8307	sp|Q86VP6|CAND1_HUMAN	4.07397	6.8307	16.2293	21.9533	20.6319	21.8263	14.6398	14.6398	14.6398
+	4.07327	10.089	sp|P46776|RL27A_HUMAN	4.07327	10.089	16.2227	25.9727	24.1069	24.1069	14.6398	14.6398	14.6398
+	4.06847	10.5984	sp|Q9UQ80|PA2G4_HUMAN	4.06847	10.5984	16.1774	26.3909	24.1223	25.2014	14.6398	14.6398	14.6398
+	4.06593	9.46381	sp|P51571|SSRD_HUMAN	4.06593	9.46381	16.1535	25.2753	23.5177	23.5177	14.6398	14.6398	14.6398
+	4.06535	7.55255	sp|Q15397|K0020_HUMAN	4.06535	7.55255	16.1481	23.1278	21.7246	21.7246	14.6398	14.6398	14.6398
+	4.06351	6.26954	sp|Q9BQ75|CMS1_HUMAN	4.06351	6.26954	16.1307	21.6867	20.5207	20.5207	14.6398	14.6398	14.6398
+	4.06288	7.97332	sp|P57740|NU107_HUMAN	4.06288	7.97332	16.1248	23.6021	22.1186	22.1186	14.6398	14.6398	14.6398
+	4.05888	10.4638	sp|P50991|TCPD_HUMAN	4.05888	10.4638	16.0872	26.403	24.3994	24.5085	14.6398	14.6398	14.6398
+	4.05635	7.59418	sp|Q8NI27|THOC2_HUMAN	4.05635	7.59418	16.0635	21.7612	21.7612	23.1795	14.6398	14.6398	14.6398
+	4.05278	6.31809	sp|Q76FK4|NOL8_HUMAN	4.05278	6.31809	16.0301	21.7462	20.5637	20.5637	14.6398	14.6398	14.6398
+	4.0501	9.71413	sp|Q9NVP1|DDX18_HUMAN	4.0501	9.71413	16.0051	25.1198	23.1554	24.7866	14.6398	14.6398	14.6398
+	4.04959	7.7702	sp|P53007|TXTP_HUMAN	4.04959	7.7702	16.0004	23.3472	22.1621	21.7206	14.6398	14.6398	14.6398
+	4.03407	9.99776	sp|Q9NRX1|PNO1_HUMAN	4.03407	9.99776	15.8561	25.0248	23.4046	25.4832	14.6398	14.6398	14.6398
+	4.03136	6.22544	sp|Q92552|RT27_HUMAN	4.03136	6.22544	15.8311	21.6517	20.472	20.472	14.6398	14.6398	14.6398
+	4.02734	7.08807	sp|Q15050|RRS1_HUMAN	4.02734	7.08807	15.794	22.358	20.8592	21.9664	14.6398	14.6398	14.6398
+	4.02674	10.0503	sp|P05556|ITB1_HUMAN	4.02674	10.0503	15.7885	25.033	25.5805	23.4569	14.6398	14.6398	14.6398
+	4.02629	6.50915	sp|Q7Z3Z4|PIWL4_HUMAN	4.02629	6.50915	15.7844	21.9366	20.9668	20.5434	14.6398	14.6398	14.6398
+	4.02476	5.23635	sp|O60506|HNRPQ_HUMAN	4.02476	5.23635	15.7703	25.2764	25.2982	25.0159	19.6411	19.6411	20.5993
+	4.02244	10.97	sp|P62158|CALM_HUMAN;sp|P27482|CALL3_HUMAN;sp|P02585|TNNC2_HUMAN	4.02244	10.97	15.749	26.6602	24.2921	25.877	14.6398	14.6398	14.6398
+	4.02199	6.89149	sp|P84095|RHOG_HUMAN	4.02199	6.89149	15.7449	21.0936	21.0936	22.4067	14.6398	14.6398	14.6398
+	4.02092	8.91937	sp|Q71DI3|H32_HUMAN;sp|Q16695|H31T_HUMAN;sp|P84243|H33_HUMAN;sp|P68431|H31_HUMAN;sp|Q6NXT2|H3C_HUMAN	4.02092	8.91937	15.735	31.45	29.59	30.656	21.998	21.4751	21.4648
+	4.01863	9.69153	sp|Q00839|HNRPU_HUMAN	4.01863	9.69153	15.714	30.1523	28.4727	28.4479	19.0833	19.8317	19.0833
+	4.01331	10.9404	sp|P22392|NDKB_HUMAN;sp|O60361|NDK8_HUMAN	4.01331	10.9404	15.6653	26.4511	24.199	26.0905	14.6398	14.6398	14.6398
+	4.0092	6.1829	sp|O95071|UBR5_HUMAN	4.0092	6.1829	15.6278	20.4271	20.4271	21.614	14.6398	14.6398	14.6398
+	3.99475	6.26569	sp|Q9H2P0|ADNP_HUMAN	3.99475	6.26569	15.4965	21.7141	20.5012	20.5012	14.6398	14.6398	14.6398
+	3.99055	10.6601	sp|Q15717|ELAV1_HUMAN	3.99055	10.6601	15.4586	26.6036	25.0377	24.2583	14.6398	14.6398	14.6398
+	3.98842	7.86576	sp|Q9BV38|WDR18_HUMAN	3.98842	7.86576	15.4394	21.5301	23.2483	22.7382	14.6398	14.6398	14.6398
+	3.98071	5.15478	sp|O60231|DHX16_HUMAN	3.98071	5.15478	15.3701	19.4592	20.4653	19.4592	14.6398	14.6398	14.6398
+	3.98017	10.5468	sp|P07737|PROF1_HUMAN;CON__P02584	3.98017	10.5468	15.3652	26.3538	23.9771	25.2288	14.6398	14.6398	14.6398
+	3.96414	8.40397	sp|Q2NL82|TSR1_HUMAN	3.96414	8.40397	15.2221	24.1479	22.4917	22.4917	14.6398	14.6398	14.6398
+	3.96379	7.58466	sp|Q96N66|MBOA7_HUMAN	3.96379	7.58466	15.2189	21.7261	23.2212	21.7261	14.6398	14.6398	14.6398
+	3.96097	9.42598	sp|P62805|H4_HUMAN	3.96097	9.42598	15.194	33.2897	31.7088	32.5221	23.5898	22.2473	23.4056
+	3.94749	7.02612	sp|Q8WUY1|THEM6_HUMAN	3.94749	7.02612	15.0748	22.5981	21.1998	21.1998	14.6398	14.6398	14.6398
+	3.94242	8.0831	sp|Q9Y5K5|UCHL5_HUMAN	3.94242	8.0831	15.0302	23.7985	22.1851	22.1851	14.6398	14.6398	14.6398
+	3.93693	10.4692	sp|Q14134|TRI29_HUMAN	3.93693	10.4692	14.9821	26.1557	23.7837	25.3876	14.6398	14.6398	14.6398
+	3.93253	6.49617	sp|Q9Y2S7|PDIP2_HUMAN	3.93253	6.49617	14.9437	22.0054	20.7013	20.7013	14.6398	14.6398	14.6398
+	3.92869	8.55133	sp|Q99878|H2A1J_HUMAN;sp|Q96KK5|H2A1H_HUMAN;sp|Q9BTM1|H2AJ_HUMAN;sp|Q16777|H2A2C_HUMAN;sp|Q6FI13|H2A2A_HUMAN;sp|P20671|H2A1D_HUMAN;sp|P0C0S8|H2A1_HUMAN;sp|Q93077|H2A1C_HUMAN;sp|Q7L7L0|H2A3_HUMAN;sp|P04908|H2A1B_HUMAN	3.92869	8.55133	14.9101	24.3382	22.6176	22.6176	14.6398	14.6398	14.6398
+	3.92846	10.4039	sp|P62280|RS11_HUMAN	3.92846	10.4039	14.9082	25.5557	25.9121	23.6632	14.6398	14.6398	14.6398
+	3.92578	8.84698	sp|Q14690|RRP5_HUMAN	3.92578	8.84698	14.8848	24.6203	22.61	23.23	14.6398	14.6398	14.6398
+	3.91352	8.92846	sp|P67936|TPM4_HUMAN	3.91352	8.92846	14.7785	24.1366	22.3606	24.2075	14.6398	14.6398	14.6398
+	3.91183	6.10236	sp|Q9BYN8|RT26_HUMAN	3.91183	6.10236	14.764	21.5688	20.3288	20.3288	14.6398	14.6398	14.6398
+	3.90261	8.32394	sp|P29401|TKT_HUMAN	3.90261	8.32394	14.6846	23.9698	22.0082	22.9132	14.6398	14.6398	14.6398
+	3.90237	7.31418	sp|Q3ZCQ8|TIM50_HUMAN	3.90237	7.31418	14.6826	22.6742	22.19	20.9977	14.6398	14.6398	14.6398
+	3.90207	2.98667	sp|P68871|HBB_HUMAN	3.90207	2.98667	14.68	21.9698	21.8275	21.8275	19.2839	18.6904	18.6904
+	3.90139	11.321	sp|P62937|PPIA_HUMAN;sp|Q9Y536|PAL4A_HUMAN	3.90139	11.321	14.6742	27.4391	24.8389	25.6043	14.6398	14.6398	14.6398
+	3.90067	6.4407	sp|Q8TB61|S35B2_HUMAN	3.90067	6.4407	14.668	21.9587	20.6414	20.6414	14.6398	14.6398	14.6398
+	3.8999	8.3932	sp|P40121|CAPG_HUMAN	3.8999	8.3932	14.6614	23.0207	22.0476	24.0306	14.6398	14.6398	14.6398
+	3.89954	6.77952	sp|Q01081|U2AF1_HUMAN	3.89954	6.77952	14.6583	20.9568	22.3443	20.9568	14.6398	14.6398	14.6398
+	3.89575	8.15773	sp|Q99590|SCAFB_HUMAN	3.89575	8.15773	14.6258	23.8907	22.4434	22.0585	14.6398	14.6398	14.6398
+	3.89013	9.52142	sp|Q9Y3U8|RL36_HUMAN	3.89013	9.52142	14.5779	24.6382	22.8696	24.9759	14.6398	14.6398	14.6398
+	3.88346	7.16567	sp|Q9NXV6|OXA1L_HUMAN	3.88346	7.16567	14.5211	21.1747	21.4635	22.7782	14.6398	14.6398	14.6398
+	3.88266	9.85975	sp|P61313|RL15_HUMAN	3.88266	9.85975	14.5144	25.7762	24.2638	23.4586	14.6398	14.6398	14.6398
+	3.88236	10.3912	sp|P11940|PABP1_HUMAN;sp|Q4VXU2|PAP1L_HUMAN;sp|Q96DU9|PABP5_HUMAN;sp|Q9H361|PABP3_HUMAN	3.88236	10.3912	14.5118	25.9679	23.6246	25.5005	14.6398	14.6398	14.6398
+	3.88234	8.52555	sp|Q96KR1|ZFR_HUMAN	3.88234	8.52555	14.5117	24.3401	22.5964	22.5595	14.6398	14.6398	14.6398
+	3.8823	9.04812	sp|P28072|PSB6_HUMAN	3.8823	9.04812	14.5113	24.5387	22.4729	24.0521	14.6398	14.6398	14.6398
+	3.87925	7.11532	sp|P35241|RADI_HUMAN	3.87925	7.11532	14.4854	22.7375	21.2639	21.2639	14.6398	14.6398	14.6398
+	3.87891	6.7199	sp|P30153|2AAA_HUMAN	3.87891	6.7199	14.4826	20.432	21.8428	21.8043	14.6398	14.6398	14.6398
+	3.87215	7.69063	sp|Q7Z6Z7|HUWE1_HUMAN	3.87215	7.69063	14.4254	23.2954	21.4552	22.2407	14.6398	14.6398	14.6398
+	3.86962	4.78097	sp|O00592|PODXL_HUMAN	3.86962	4.78097	14.4041	19.0888	20.0846	19.0888	14.6398	14.6398	14.6398
+	3.86894	10.5429	sp|P49321|NASP_HUMAN	3.86894	10.5429	14.3984	26.0811	23.7319	25.735	14.6398	14.6398	14.6398
+	3.86157	5.40036	sp|P57721|PCBP3_HUMAN	3.86157	5.40036	14.3365	19.6635	19.6635	20.7935	14.6398	14.6398	14.6398
+	3.84234	7.7749	sp|P62249|RS16_HUMAN	3.84234	7.7749	14.1761	21.8662	21.8662	23.5116	14.6398	14.6398	14.6398
+	3.84091	7.62774	sp|O60664|PLIN3_HUMAN	3.84091	7.62774	14.1642	23.2992	21.4838	22.0195	14.6398	14.6398	14.6398
+	3.84069	9.50555	sp|Q08J23|NSUN2_HUMAN	3.84069	9.50555	14.1624	25.4357	23.8205	23.1798	14.6398	14.6398	14.6398
+	3.83581	6.60515	sp|P11413|G6PD_HUMAN	3.83581	6.60515	14.122	20.3969	21.3271	22.0108	14.6398	14.6398	14.6398
+	3.832	8.18636	sp|Q06830|PRDX1_HUMAN	3.832	8.18636	14.0905	27.9619	25.9965	27.3537	18.9116	18.9299	18.9116
+	3.83003	8.83638	sp|Q5BKZ1|ZN326_HUMAN	3.83003	8.83638	14.0743	22.8483	22.8483	24.7318	14.6398	14.6398	14.6398
+	3.82191	8.66557	sp|P61586|RHOA_HUMAN;sp|P08134|RHOC_HUMAN	3.82191	8.66557	14.0076	24.4137	23.2274	22.2749	14.6398	14.6398	14.6398
+	3.81836	6.5717	sp|Q8N5K1|CISD2_HUMAN	3.81836	6.5717	13.9785	22.1385	20.8843	20.6117	14.6398	14.6398	14.6398
+	3.81723	9.92762	sp|Q8N163|CCAR2_HUMAN	3.81723	9.92762	13.9692	25.965	23.6445	24.0927	14.6398	14.6398	14.6398
+	3.81514	8.52881	sp|Q14839|CHD4_HUMAN;sp|Q8TDI0|CHD5_HUMAN;sp|Q12873|CHD3_HUMAN	3.81514	8.52881	13.9521	24.1445	22.0429	23.3184	14.6398	14.6398	14.6398
+	3.81262	7.96476	sp|P46783|RS10_HUMAN;sp|Q9NQ39|RS10L_HUMAN	3.81262	7.96476	13.9316	23.748	22.0328	22.0328	14.6398	14.6398	14.6398
+	3.80783	9.16727	sp|O94776|MTA2_HUMAN;sp|Q9BTC8|MTA3_HUMAN	3.80783	9.16727	13.8926	24.7646	22.5418	24.1148	14.6398	14.6398	14.6398
+	3.80689	8.67257	sp|Q96FQ6|S10AG_HUMAN	3.80689	8.67257	13.8849	23.7476	24.1088	22.0807	14.6398	14.6398	14.6398
+	3.80415	9.14829	sp|P53985|MOT1_HUMAN	3.80415	9.14829	13.8627	25.1079	23.1282	23.1282	14.6398	14.6398	14.6398
+	3.80037	10.801	sp|P46777|RL5_HUMAN	3.80037	10.801	13.832	26.9878	24.4821	24.8524	14.6398	14.6398	14.6398
+	3.79975	4.73223	sp|P36578|RL4_HUMAN	3.79975	4.73223	13.827	27.6563	26.8789	27.1223	22.2331	22.2331	22.9946
+	3.7956	8.89768	sp|P31689|DNJA1_HUMAN	3.7956	8.89768	13.7934	24.5474	22.3373	23.7278	14.6398	14.6398	14.6398
+	3.7938	8.1829	sp|P34932|HSP74_HUMAN	3.7938	8.1829	13.7789	24.0104	22.2288	22.2288	14.6398	14.6398	14.6398
+	3.79342	6.05181	sp|P52209|6PGD_HUMAN	3.79342	6.05181	13.7758	21.3059	19.8404	20.9285	14.6398	14.6398	14.6398
+	3.79111	8.96718	sp|O94905|ERLN2_HUMAN;sp|O75477|ERLN1_HUMAN	3.79111	8.96718	13.7572	23.9925	22.3357	24.4927	14.6398	14.6398	14.6398
+	3.78622	5.27562	sp|Q6P2E9|EDC4_HUMAN	3.78622	5.27562	13.7178	19.5308	19.5308	20.6846	14.6398	14.6398	14.6398
+	3.78019	6.05031	sp|P12277|KCRB_HUMAN	3.78019	6.05031	13.6694	21.5753	20.2475	20.2475	14.6398	14.6398	14.6398
+	3.76108	6.60919	sp|P19784|CSK22_HUMAN	3.76108	6.60919	13.5172	20.76	20.76	22.2269	14.6398	14.6398	14.6398
+	3.75924	6.54655	sp|P57105|SYJ2B_HUMAN	3.75924	6.54655	13.5027	20.7015	20.7015	22.156	14.6398	14.6398	14.6398
+	3.75834	6.65682	sp|P51659|DHB4_HUMAN	3.75834	6.65682	13.4955	21.9015	20.3193	21.6691	14.6398	14.6398	14.6398
+	3.75715	9.69272	sp|Q92522|H1X_HUMAN	3.75715	9.69272	13.4861	25.7691	23.6562	23.5722	14.6398	14.6398	14.6398
+	3.75706	7.06093	sp|O15226|ABCB7_HUMAN	3.75706	7.06093	13.4854	22.7479	21.1771	21.1771	14.6398	14.6398	14.6398
+	3.73905	8.55789	sp|Q00688|FKBP3_HUMAN	3.73905	8.55789	13.3438	22.4753	22.6409	24.4768	14.6398	14.6398	14.6398
+	3.73662	7.5321	sp|O94874|UFL1_HUMAN	3.73662	7.5321	13.3247	23.3024	21.6066	21.6066	14.6398	14.6398	14.6398
+	3.73499	8.9925	sp|P20618|PSB1_HUMAN	3.73499	8.9925	13.3121	24.9387	23.2774	22.6808	14.6398	14.6398	14.6398
+	3.72854	10.8332	sp|P38919|IF4A3_HUMAN	3.72854	10.8332	13.2618	26.7208	23.9358	25.7625	14.6398	14.6398	14.6398
+	3.72569	6.32014	sp|O15144|ARPC2_HUMAN	3.72569	6.32014	13.2396	21.9147	20.4826	20.4826	14.6398	14.6398	14.6398
+	3.71821	7.29738	sp|Q9H6R0|KAD2_HUMAN	3.71821	7.29738	13.1817	22.6313	20.8431	22.3372	14.6398	14.6398	14.6398
+	3.71795	8.00213	sp|P62140|PP1B_HUMAN	3.71795	8.00213	13.1796	23.8562	22.0348	22.0348	14.6398	14.6398	14.6398
+	3.71448	5.99344	sp|P00966|ASSY_HUMAN	3.71448	5.99344	13.1528	20.1776	21.5446	20.1776	14.6398	14.6398	14.6398
+	3.70682	3.07697	sp|P11498|PYC_HUMAN	3.70682	3.07697	13.0938	32.5217	31.7806	32.2626	29.2112	28.9319	29.1908
+	3.705	9.09391	sp|Q14683|SMC1A_HUMAN	3.705	9.09391	13.0799	25.1185	22.9326	23.15	14.6398	14.6398	14.6398
+	3.70086	10.3025	sp|Q02543|RL18A_HUMAN	3.70086	10.3025	13.0481	25.7397	23.3632	25.724	14.6398	14.6398	14.6398
+	3.6993	6.69379	sp|P08579|RU2B_HUMAN	3.6993	6.69379	13.0362	22.3605	20.8201	20.8201	14.6398	14.6398	14.6398
+	3.69755	6.9537	sp|Q13123|RED_HUMAN	3.69755	6.9537	13.0228	22.6614	21.0595	21.0595	14.6398	14.6398	14.6398
+	3.69069	10.9779	sp|P42167|LAP2B_HUMAN	3.69069	10.9779	12.9705	26.8184	23.984	26.0507	14.6398	14.6398	14.6398
+	3.69002	6.88462	sp|O94842|TOX4_HUMAN;sp|O94900|TOX_HUMAN;sp|O15405|TOX3_HUMAN	3.69002	6.88462	12.9654	22.5864	20.9934	20.9934	14.6398	14.6398	14.6398
+	3.68985	6.66032	sp|P41223|BUD31_HUMAN	3.68985	6.66032	12.9641	22.3276	20.7864	20.7864	14.6398	14.6398	14.6398
+	3.68059	7.47565	sp|Q8IVT2|MISP_HUMAN	3.68059	7.47565	12.8938	23.247	21.3304	21.7689	14.6398	14.6398	14.6398
+	3.68054	7.52078	sp|P51858|HDGF_HUMAN	3.68054	7.52078	12.8934	21.5773	21.5773	23.3272	14.6398	14.6398	14.6398
+	3.67769	9.87361	sp|P22695|QCR2_HUMAN	3.67769	9.87361	12.8718	26.0284	23.5469	23.9649	14.6398	14.6398	14.6398
+	3.67753	10.3906	sp|P47914|RL29_HUMAN	3.67753	10.3906	12.8706	23.4253	25.9852	25.6806	14.6398	14.6398	14.6398
+	3.67726	7.28809	sp|Q15691|MARE1_HUMAN	3.67726	7.28809	12.8686	23.0606	21.3615	21.3615	14.6398	14.6398	14.6398
+	3.67258	8.31967	sp|P52948|NUP98_HUMAN	3.67258	8.31967	12.8333	24.2547	22.2614	22.3623	14.6398	14.6398	14.6398
+	3.6704	7.47012	sp|Q9H0D6|NDUV1_HUMAN	3.6704	7.47012	12.8169	22.7103	20.9444	22.675	14.6398	14.6398	14.6398
+	3.66492	8.35551	sp|O75475|PSIP1_HUMAN;sp|Q9Y3E1|HDGR3_HUMAN;sp|Q7Z4V5|HDGR2_HUMAN	3.66492	8.35551	12.7757	24.3033	22.3413	22.3413	14.6398	14.6398	14.6398
+	3.65804	6.08057	sp|Q9NUU7|DD19A_HUMAN;sp|Q9UMR2|DD19B_HUMAN	3.65804	6.08057	12.7242	21.6761	20.2425	20.2425	14.6398	14.6398	14.6398
+	3.65652	9.8482	sp|P35268|RL22_HUMAN	3.65652	9.8482	12.7128	25.6591	23.0239	24.781	14.6398	14.6398	14.6398
+	3.65164	7.56476	sp|Q9HDC9|APMAP_HUMAN	3.65164	7.56476	12.6764	23.3981	21.6078	21.6078	14.6398	14.6398	14.6398
+	3.64577	6.72851	sp|Q16643|DREB_HUMAN	3.64577	6.72851	12.6327	22.2439	20.4051	21.4559	14.6398	14.6398	14.6398
+	3.64422	8.08266	sp|Q16513|PKN2_HUMAN	3.64422	8.08266	12.6213	23.489	21.4506	23.2278	14.6398	14.6398	14.6398
+	3.642	6.41151	sp|O95983|MBD3_HUMAN	3.642	6.41151	12.6048	22.0686	20.5426	20.5426	14.6398	14.6398	14.6398
+	3.63977	7.6108	sp|Q8TB72|PUM2_HUMAN	3.63977	7.6108	12.5883	23.4559	21.5639	21.732	14.6398	14.6398	14.6398
+	3.63375	8.01572	sp|O43172|PRP4_HUMAN	3.63375	8.01572	12.5438	23.7405	21.5281	22.698	14.6398	14.6398	14.6398
+	3.62628	6.52427	sp|Q5UIP0|RIF1_HUMAN	3.62628	6.52427	12.4889	22.2089	20.6417	20.6417	14.6398	14.6398	14.6398
+	3.62001	7.35647	sp|P78346|RPP30_HUMAN	3.62001	7.35647	12.4429	23.1787	21.405	21.405	14.6398	14.6398	14.6398
+	3.61843	10.1443	sp|P62241|RS8_HUMAN	3.61843	10.1443	12.4313	25.9681	23.2193	25.165	14.6398	14.6398	14.6398
+	3.61792	8.85065	sp|P10620|MGST1_HUMAN	3.61792	8.85065	12.4276	24.9148	22.7783	22.7783	14.6398	14.6398	14.6398
+	3.61391	8.04152	sp|O75694|NU155_HUMAN	3.61391	8.04152	12.3984	23.9785	22.0327	22.0327	14.6398	14.6398	14.6398
+	3.61359	4.72503	sp|Q92922|SMRC1_HUMAN	3.61359	4.72503	12.396	20.1272	18.9837	18.9837	14.6398	14.6398	14.6398
+	3.6036	9.66234	sp|P60900|PSA6_HUMAN	3.6036	9.66234	12.3234	25.3718	22.7742	24.7604	14.6398	14.6398	14.6398
+	3.60356	5.34881	sp|P63244|GBLP_HUMAN	3.60356	5.34881	12.3231	24.7229	23.3393	23.6569	18.7884	18.4421	18.4421
+	3.60342	5.91291	sp|P50990|TCPQ_HUMAN	3.60342	5.91291	12.3221	26.8768	25.3859	26.3112	20.0748	20.6855	20.0748
+	3.60038	8.27935	sp|P06753|TPM3_HUMAN	3.60038	8.27935	12.3001	24.2021	21.9244	22.6309	14.6398	14.6398	14.6398
+	3.59685	11.4444	sp|Q13838|DX39B_HUMAN	3.59685	11.4444	12.2746	27.0537	24.2199	26.9788	14.6398	14.6398	14.6398
+	3.59616	5.91923	sp|P23229|ITA6_HUMAN	3.59616	5.91923	12.2696	21.5236	20.0574	20.0961	14.6398	14.6398	14.6398
+	3.5953	5.83973	sp|Q13421|MSLN_HUMAN	3.5953	5.83973	12.2634	20.0033	20.0033	21.4319	14.6398	14.6398	14.6398
+	3.5943	7.30705	sp|Q15019|SEPT2_HUMAN	3.5943	7.30705	12.2561	22.6031	22.4809	20.7565	14.6398	14.6398	14.6398
+	3.5907	7.09848	sp|Q12996|CSTF3_HUMAN	3.5907	7.09848	12.2302	22.742	21.7414	20.7314	14.6398	14.6398	14.6398
+	3.58831	9.86052	sp|Q09028|RBBP4_HUMAN	3.58831	9.86052	12.213	25.8404	23.05	24.6105	14.6398	14.6398	14.6398
+	3.58795	8.90614	sp|P49790|NU153_HUMAN	3.58795	8.90614	12.2104	24.4982	22.1128	24.0268	14.6398	14.6398	14.6398
+	3.5772	5.35937	sp|Q6IAN0|DRS7B_HUMAN	3.5772	5.35937	12.1335	19.5575	20.8826	19.5575	14.6398	14.6398	14.6398
+	3.56774	10.4372	sp|Q13247|SRSF6_HUMAN	3.56774	10.4372	12.0661	26.185	23.3724	25.6737	14.6398	14.6398	14.6398
+	3.56769	7.98748	sp|O15533|TPSN_HUMAN	3.56769	7.98748	12.0657	23.5418	21.3409	22.9991	14.6398	14.6398	14.6398
+	3.56074	8.08691	sp|O75955|FLOT1_HUMAN	3.56074	8.08691	12.0164	24.0727	22.0537	22.0537	14.6398	14.6398	14.6398
+	3.55844	12.9005	sp|P26599|PTBP1_HUMAN;sp|O95758|PTBP3_HUMAN	3.55844	12.9005	12.0002	29.3799	25.6567	27.5843	14.6398	14.6398	14.6398
+	3.5528	8.48688	sp|Q15084|PDIA6_HUMAN	3.5528	8.48688	11.9603	24.486	22.8002	22.0938	14.6398	14.6398	14.6398
+	3.54322	9.66543	sp|Q08945|SSRP1_HUMAN	3.54322	9.66543	11.893	25.7847	22.9826	24.1484	14.6398	14.6398	14.6398
+	3.53961	8.96545	sp|Q14676|MDC1_HUMAN	3.53961	8.96545	11.8678	23.2299	25.0604	22.5254	14.6398	14.6398	14.6398
+	3.53913	5.67497	sp|Q15942|ZYX_HUMAN	3.53913	5.67497	11.8645	21.2714	19.8364	19.8364	14.6398	14.6398	14.6398
+	3.53777	6.81537	sp|Q9NU22|MDN1_HUMAN	3.53777	6.81537	11.8549	22.3243	20.3687	21.6725	14.6398	14.6398	14.6398
+	3.53542	9.32629	sp|P01891|1A68_HUMAN	3.53542	9.32629	11.8386	25.3297	22.6007	23.9678	14.6398	14.6398	14.6398
+	3.53538	8.44465	sp|P30048|PRDX3_HUMAN	3.53538	8.44465	11.8383	23.9252	21.6659	23.6622	14.6398	14.6398	14.6398
+	3.53264	6.24966	sp|Q9Y262|EIF3L_HUMAN	3.53264	6.24966	11.8192	20.3607	20.3607	21.947	14.6398	14.6398	14.6398
+	3.51935	5.96828	sp|Q969X6|CIR1A_HUMAN	3.51935	5.96828	11.7269	21.3234	20.8775	19.6233	14.6398	14.6398	14.6398
+	3.51875	8.08737	sp|Q9HB71|CYBP_HUMAN	3.51875	8.08737	11.7228	24.1069	22.0373	22.0373	14.6398	14.6398	14.6398
+	3.51247	7.36574	sp|Q15006|EMC2_HUMAN	3.51247	7.36574	11.6794	22.8305	22.4193	20.7668	14.6398	14.6398	14.6398
+	3.51157	6.77065	sp|P40925|MDHC_HUMAN	3.51157	6.77065	11.6733	22.5526	20.6637	21.015	14.6398	14.6398	14.6398
+	3.5104	7.3779	sp|O14980|XPO1_HUMAN	3.5104	7.3779	11.6652	23.2826	21.3852	21.3852	14.6398	14.6398	14.6398
+	3.50606	13.6293	sp|Q99880|H2B1L_HUMAN;sp|Q99879|H2B1M_HUMAN;sp|Q99877|H2B1N_HUMAN;sp|Q93079|H2B1H_HUMAN;sp|Q5QNW6|H2B2F_HUMAN;sp|P62807|H2B1C_HUMAN;sp|P58876|H2B1D_HUMAN;sp|P57053|H2BFS_HUMAN;sp|O60814|H2B1K_HUMAN;sp|Q96A08|H2B1A_HUMAN	3.50606	13.6293	11.6353	29.8684	25.9869	28.9519	14.6398	14.6398	14.6398
+	3.50477	8.23006	sp|Q562R1|ACTBL_HUMAN	3.50477	8.23006	11.6265	22.162	22.162	24.2856	14.6398	14.6398	14.6398
+	3.50199	5.3669	sp|Q86UU0|BCL9L_HUMAN	3.50199	5.3669	11.6075	20.9314	19.5443	19.5443	14.6398	14.6398	14.6398
+	3.49322	8.48199	sp|Q15056|IF4H_HUMAN	3.49322	8.48199	11.5476	24.3799	23.1495	21.8359	14.6398	14.6398	14.6398
+	3.49225	8.49374	sp|P14625|ENPL_HUMAN;sp|Q58FF3|ENPLL_HUMAN	3.49225	8.49374	11.541	24.6055	22.3976	22.3976	14.6398	14.6398	14.6398
+	3.49131	6.86277	sp|Q16790|CAH9_HUMAN	3.49131	6.86277	11.5346	20.6643	21.1903	22.6531	14.6398	14.6398	14.6398
+	3.49101	8.50035	sp|P43246|MSH2_HUMAN	3.49101	8.50035	11.5326	21.9851	22.9244	24.5109	14.6398	14.6398	14.6398
+	3.47723	5.77597	sp|P43243|MATR3_HUMAN	3.47723	5.77597	11.4391	26.8064	28.1386	26.9006	22.0377	21.24	21.24
+	3.47042	8.83083	sp|Q96DI7|SNR40_HUMAN	3.47042	8.83083	11.3932	25.0208	22.6955	22.6955	14.6398	14.6398	14.6398
+	3.46453	6.78278	sp|P46063|RECQ1_HUMAN	3.46453	6.78278	11.3537	22.0788	20.2298	21.9592	14.6398	14.6398	14.6398
+	3.46421	9.2801	sp|P63000|RAC1_HUMAN;sp|P60763|RAC3_HUMAN;sp|P15153|RAC2_HUMAN	3.46421	9.2801	11.3515	23.1024	23.1024	25.5549	14.6398	14.6398	14.6398
+	3.46394	7.1424	sp|P63279|UBC9_HUMAN	3.46394	7.1424	11.3497	23.0408	21.1529	21.1529	14.6398	14.6398	14.6398
+	3.46345	1.96752	sp|Q96C36|P5CR2_HUMAN	3.46345	1.96752	11.3465	21.3302	21.1405	21.1405	19.5592	19.0748	19.0748
+	3.46285	7.54662	sp|Q9NYV4|TIM14_HUMAN	3.46285	7.54662	11.3424	23.481	21.2725	21.8058	14.6398	14.6398	14.6398
+	3.45899	7.4326	sp|Q05682|CALD1_HUMAN	3.45899	7.4326	11.3166	23.2548	20.9857	21.9767	14.6398	14.6398	14.6398
+	3.45294	6.79612	sp|Q9NZ45|CISD1_HUMAN	3.45294	6.79612	11.2762	22.6413	20.8332	20.8332	14.6398	14.6398	14.6398
+	3.45269	7.81615	sp|O43242|PSMD3_HUMAN	3.45269	7.81615	11.2746	23.7412	21.3629	22.2638	14.6398	14.6398	14.6398
+	3.44912	8.43895	sp|Q70UQ0|IKIP_HUMAN	3.44912	8.43895	11.2508	22.4876	22.1803	24.5684	14.6398	14.6398	14.6398
+	3.44903	9.70693	sp|Q9Y2W1|TR150_HUMAN	3.44903	9.70693	11.2502	25.354	22.6297	25.0565	14.6398	14.6398	14.6398
+	3.44348	5.58743	sp|Q9C0J8|WDR33_HUMAN	3.44348	5.58743	11.2134	20.5067	20.9159	19.2591	14.6398	14.6398	14.6398
+	3.44318	6.4921	sp|Q5T8P6|RBM26_HUMAN;sp|Q9P2N5|RBM27_HUMAN	3.44318	6.4921	11.2114	21.5872	19.982	21.8264	14.6398	14.6398	14.6398
+	3.44251	8.28059	sp|O95292|VAPB_HUMAN	3.44251	8.28059	11.207	24.397	22.2333	22.1309	14.6398	14.6398	14.6398
+	3.43785	9.43484	sp|P28074|PSB5_HUMAN	3.43785	9.43484	11.1762	24.6075	22.4208	25.1957	14.6398	14.6398	14.6398
+	3.43721	7.69727	sp|O96019|ACL6A_HUMAN	3.43721	7.69727	11.1719	23.715	21.6481	21.6481	14.6398	14.6398	14.6398
+	3.43498	7.16941	sp|Q7Z434|MAVS_HUMAN	3.43498	7.16941	11.1572	23.0944	21.1666	21.1666	14.6398	14.6398	14.6398
+	3.43322	7.48885	sp|Q9Y2W2|WBP11_HUMAN	3.43322	7.48885	11.1456	23.4725	21.4567	21.4567	14.6398	14.6398	14.6398
+	3.43004	8.61669	sp|Q12788|TBL3_HUMAN	3.43004	8.61669	11.1247	24.7799	22.2513	22.7382	14.6398	14.6398	14.6398
+	3.42871	11.6293	sp|P17844|DDX5_HUMAN	3.42871	11.6293	11.1159	27.9099	24.3243	26.5731	14.6398	14.6398	14.6398
+	3.42541	4.90593	sp|O75150|BRE1B_HUMAN	3.42541	4.90593	11.0943	20.4301	19.1035	19.1035	14.6398	14.6398	14.6398
+	3.41909	8.25165	sp|Q15269|PWP2_HUMAN	3.41909	8.25165	11.0529	24.3846	22.1449	22.1449	14.6398	14.6398	14.6398
+	3.41825	11.7901	sp|P18621|RL17_HUMAN	3.41825	11.7901	11.0474	27.5287	24.2958	27.4654	14.6398	14.6398	14.6398
+	3.41729	8.04244	sp|Q01082|SPTB2_HUMAN;sp|O15020|SPTN2_HUMAN;sp|P11277|SPTB1_HUMAN	3.41729	8.04244	11.0411	23.8099	21.3196	22.9171	14.6398	14.6398	14.6398
+	3.40726	6.15598	sp|Q9Y4W2|LAS1L_HUMAN	3.40726	6.15598	10.9759	21.9175	20.2349	20.2349	14.6398	14.6398	14.6398
+	3.4011	5.17201	sp|O60488|ACSL4_HUMAN	3.4011	5.17201	10.9359	19.3389	19.3389	20.7577	14.6398	14.6398	14.6398
+	3.39937	8.11939	sp|P52789|HXK2_HUMAN;sp|P19367|HXK1_HUMAN;sp|Q2TB90|HKDC1_HUMAN;sp|P52790|HXK3_HUMAN	3.39937	8.11939	10.9247	24.2456	22.016	22.016	14.6398	14.6398	14.6398
+	3.39904	6.60541	sp|P25787|PSA2_HUMAN	3.39904	6.60541	10.9226	21.0834	22.3641	20.288	14.6398	14.6398	14.6398
+	3.39631	9.6796	sp|O14684|PTGES_HUMAN	3.39631	9.6796	10.9049	25.2254	22.5443	25.1885	14.6398	14.6398	14.6398
+	3.39231	7.15759	sp|P30040|ERP29_HUMAN	3.39231	7.15759	10.8792	23.1132	21.1394	21.1395	14.6398	14.6398	14.6398
+	3.3896	8.22711	sp|Q10471|GALT2_HUMAN;sp|Q8N4A0|GALT4_HUMAN	3.3896	8.22711	10.8617	23.6821	21.3535	23.5651	14.6398	14.6398	14.6398
+	3.38785	9.15837	sp|P10515|ODP2_HUMAN	3.38785	9.15837	10.8505	23.328	25.4373	22.6291	14.6398	14.6398	14.6398
+	3.38556	9.26097	sp|Q9UKM9|RALY_HUMAN	3.38556	9.26097	10.8358	24.5975	22.2006	24.9042	14.6398	14.6398	14.6398
+	3.38509	6.86287	sp|Q13425|SNTB2_HUMAN	3.38509	6.86287	10.8328	20.8691	20.8691	22.7697	14.6398	14.6398	14.6398
+	3.38348	7.18515	sp|Q93009|UBP7_HUMAN	3.38348	7.18515	10.8225	21.4919	20.8783	23.1046	14.6398	14.6398	14.6398
+	3.37879	6.65774	sp|O75691|UTP20_HUMAN	3.37879	6.65774	10.7925	20.796	20.5721	22.5245	14.6398	14.6398	14.6398
+	3.37567	6.07204	sp|Q86WX3|RS15A_HUMAN	3.37567	6.07204	10.7726	21.8392	20.1482	20.1482	14.6398	14.6398	14.6398
+	3.37277	9.28719	sp|P21912|SDHB_HUMAN	3.37277	9.28719	10.7541	25.6335	22.8432	23.3042	14.6398	14.6398	14.6398
+	3.36692	8.96518	sp|P0CW22|RS17L_HUMAN;sp|P08708|RS17_HUMAN	3.36692	8.96518	10.7169	24.9553	22.0743	23.7854	14.6398	14.6398	14.6398
+	3.36585	10.0853	sp|P37108|SRP14_HUMAN	3.36585	10.0853	10.7101	25.7245	22.843	25.6079	14.6398	14.6398	14.6398
+	3.3607	10.144	sp|P84103|SRSF3_HUMAN	3.3607	10.144	10.6775	25.3159	26.0974	22.938	14.6398	14.6398	14.6398
+	3.35551	10.273	sp|P62906|RL10A_HUMAN	3.35551	10.273	10.6447	25.1457	26.336	25.9537	14.6398	17.3369	14.6398
+	3.35534	5.98254	sp|Q14152|EIF3A_HUMAN	3.35534	5.98254	10.6436	20.0603	21.7465	20.0603	14.6398	14.6398	14.6398
+	3.35124	9.1809	sp|Q9Y277|VDAC3_HUMAN	3.35124	9.1809	10.6178	22.6353	23.3229	25.5039	14.6398	14.6398	14.6398
+	3.34496	8.05293	sp|P38432|CLPX_HUMAN	3.34496	8.05293	10.5783	23.4635	21.1702	23.4444	14.6398	14.6398	14.6398
+	3.3398	9.62444	sp|O75494|SRS10_HUMAN	3.3398	9.62444	10.5461	26.069	23.1257	23.598	14.6398	14.6398	14.6398
+	3.33974	6.28634	sp|P14868|SYDC_HUMAN	3.33974	6.28634	10.5456	22.1184	20.33	20.33	14.6398	14.6398	14.6398
+	3.33474	8.68087	sp|Q12907|LMAN2_HUMAN	3.33474	8.68087	10.5144	24.9719	22.495	22.495	14.6398	14.6398	14.6398
+	3.3299	8.05188	sp|P08574|CY1_HUMAN	3.3299	8.05188	10.4843	24.2277	21.9237	21.9237	14.6398	14.6398	14.6398
+	3.32715	7.07055	sp|Q9BXS6|NUSAP_HUMAN	3.32715	7.07055	10.4672	22.8492	20.5115	21.7703	14.6398	14.6398	14.6398
+	3.32109	6.4458	sp|P78362|NDUAA_HUMAN	3.32109	6.4458	10.4297	20.9084	20.1148	22.2336	14.6398	14.6398	14.6398
+	3.31544	8.47467	sp|P25786|PSA1_HUMAN	3.31544	8.47467	10.3948	24.5019	21.6789	23.1626	14.6398	14.6398	14.6398
+	3.31045	7.31756	sp|O14737|PDCD5_HUMAN	3.31045	7.31756	10.364	23.3695	21.2513	21.2513	14.6398	14.6398	14.6398
+	3.30861	7.68754	sp|O14548|COX7R_HUMAN	3.30861	7.68754	10.3527	21.5848	21.5848	23.8125	14.6398	14.6398	14.6398
+	3.30539	4.99474	sp|P21397|AOFA_HUMAN	3.30539	4.99474	10.3329	26.638	25.2528	25.5051	20.5753	20.5753	21.261
+	3.30492	7.21869	sp|Q9NQZ2|ATP5I_HUMAN	3.30492	7.21869	10.3301	23.2242	20.9185	21.4327	14.6398	14.6398	14.6398
+	3.30395	9.21805	sp|Q9Y3Y2|CHTOP_HUMAN	3.30395	9.21805	10.3242	24.4356	22.1057	25.0323	14.6398	14.6398	14.6398
+	3.29314	4.57337	sp|Q13444|ADA15_HUMAN	3.29314	4.57337	10.2581	18.7673	20.1048	18.7673	14.6398	14.6398	14.6398
+	3.28627	7.6881	sp|P52292|IMA1_HUMAN	3.28627	7.6881	10.2163	23.5598	20.9631	22.4608	14.6398	14.6398	14.6398
+	3.28469	7.73072	sp|Q9BWF3|RBM4_HUMAN;sp|Q9BQ04|RBM4B_HUMAN	3.28469	7.73072	10.2067	23.1057	20.8559	23.1499	14.6398	14.6398	14.6398
+	3.27178	5.77906	sp|Q14344|GNA13_HUMAN	3.27178	5.77906	10.1287	21.56	19.8483	19.8483	14.6398	14.6398	14.6398
+	3.26359	6.23121	sp|Q8TDN6|BRX1_HUMAN	3.26359	6.23121	10.0796	22.1074	20.2528	20.2528	14.6398	14.6398	14.6398
+	3.26128	9.41155	sp|P62913|RL11_HUMAN	3.26128	9.41155	10.0658	25.4782	22.2911	24.3846	14.6398	14.6398	14.6398
+	3.26023	8.01801	sp|P55265|DSRAD_HUMAN	3.26023	8.01801	10.0595	24.0594	22.6148	21.2993	14.6398	14.6398	14.6398
+	3.25521	7.21557	sp|O43290|SNUT1_HUMAN	3.25521	7.21557	10.0295	23.2795	21.3211	20.9655	14.6398	14.6398	14.6398
+	3.2537	7.40271	sp|Q96CS3|FAF2_HUMAN	3.2537	7.40271	10.0205	23.52	21.3037	21.3037	14.6398	14.6398	14.6398
+	3.25079	8.31895	sp|P56182|RRP1_HUMAN	3.25079	8.31895	10.0032	24.6208	22.072	22.1835	14.6398	14.6398	14.6398
+	3.25041	8.31245	sp|P46779|RL28_HUMAN	3.25041	8.31245	10.0009	24.0611	23.4704	21.3253	14.6398	14.6398	14.6398
+	3.24863	7.451	sp|P61964|WDR5_HUMAN	3.24863	7.451	9.99032	23.4264	20.8477	21.9983	14.6398	14.6398	14.6398
+	3.24428	9.94548	sp|O43809|CPSF5_HUMAN	3.24428	9.94548	9.96446	26.0662	22.6856	25.0041	14.6398	14.6398	14.6398
+	3.24415	5.90823	sp|Q9NV06|TRAP1_HUMAN	3.24415	5.90823	9.96369	21.317	19.3816	20.9454	14.6398	14.6398	14.6398
+	3.24049	11.1634	sp|P07814|SYEP_HUMAN	3.24049	11.1634	9.94202	27.8022	25.6899	23.9175	14.6398	14.6398	14.6398
+	3.23376	7.49201	sp|Q13492|PICAL_HUMAN	3.23376	7.49201	9.90229	23.3299	22.3332	20.7323	14.6398	14.6398	14.6398
+	3.22404	7.67995	sp|Q00341|VIGLN_HUMAN	3.22404	7.67995	9.84517	23.8799	21.5397	21.5397	14.6398	14.6398	14.6398
+	3.22363	8.44664	sp|Q96A26|F162A_HUMAN	3.22363	8.44664	9.8428	24.5533	21.5813	23.1248	14.6398	14.6398	14.6398
+	3.22337	8.08604	sp|P62308|RUXG_HUMAN;sp|A8MWD9|RUXGL_HUMAN	3.22337	8.08604	9.84126	24.3691	21.9042	21.9042	14.6398	14.6398	14.6398
+	3.21367	9.19453	sp|P28066|PSA5_HUMAN	3.21367	9.19453	9.78459	25.7059	23.047	22.7501	14.6398	14.6398	14.6398
+	3.21224	7.64506	sp|Q5F1R6|DJC21_HUMAN	3.21224	7.64506	9.77626	22.4596	20.8515	23.5434	14.6398	14.6398	14.6398
+	3.208	6.23575	sp|Q5VTR2|BRE1A_HUMAN	3.208	6.23575	9.75156	22.0328	19.8255	20.7683	14.6398	14.6398	14.6398
+	3.19869	7.5894	sp|P21796|VDAC1_HUMAN	3.19869	7.5894	9.69765	28.5247	27.3947	27.128	19.4379	21.4033	19.4379
+	3.19656	6.41041	sp|Q14137|BOP1_HUMAN	3.19656	6.41041	9.68534	22.0358	19.7921	21.3227	14.6398	14.6398	14.6398
+	3.1945	8.12458	sp|Q16778|H2B2E_HUMAN;sp|P33778|H2B1B_HUMAN;sp|P23527|H2B1O_HUMAN;sp|P06899|H2B1J_HUMAN;sp|Q8N257|H2B3B_HUMAN;sp|Q6DRA6|H2B2D_HUMAN;sp|Q6DN03|H2B2C_HUMAN	3.1945	8.12458	9.67345	32.0485	30.4347	31.1907	23.806	21.7028	23.7913
+	3.19214	8.44539	sp|Q9BUQ8|DDX23_HUMAN	3.19214	8.44539	9.65987	24.7356	21.7598	22.7602	14.6398	14.6398	14.6398
+	3.19085	5.16445	sp|Q9BSC4|NOL10_HUMAN	3.19085	5.16445	9.65241	19.2692	20.8743	19.2692	14.6398	14.6398	14.6398
+	3.18759	5.93405	sp|P09132|SRP19_HUMAN	3.18759	5.93405	9.6337	21.8058	19.9579	19.9579	14.6398	14.6398	14.6398
+	3.18711	8.05685	sp|O95782|AP2A1_HUMAN	3.18711	8.05685	9.63092	23.9393	21.1051	23.0455	14.6398	14.6398	14.6398
+	3.18306	6.87271	sp|P61956|SUMO2_HUMAN	3.18306	6.87271	9.6077	20.7972	22.9432	20.7972	14.6398	14.6398	14.6398
+	3.17955	6.01516	sp|P11717|MPRI_HUMAN	3.17955	6.01516	9.58761	21.9097	20.0276	20.0276	14.6398	14.6398	14.6398
+	3.17479	7.8322	sp|P16070|CD44_HUMAN	3.17479	7.8322	9.56046	23.0852	20.8496	23.4812	14.6398	14.6398	14.6398
+	3.17226	6.06765	sp|P82914|RT15_HUMAN	3.17226	6.06765	9.54602	20.0718	20.0718	21.9787	14.6398	14.6398	14.6398
+	3.16653	5.99255	sp|O95297|MPZL1_HUMAN	3.16653	5.99255	9.51344	21.8347	19.7055	20.3568	14.6398	14.6398	14.6398
+	3.16215	8.1355	sp|P62191|PRS4_HUMAN	3.16215	8.1355	9.4886	22.9394	21.215	24.1715	14.6398	14.6398	14.6398
+	3.16189	7.28435	sp|P13667|PDIA4_HUMAN	3.16189	7.28435	9.48713	22.1719	20.4878	23.1127	14.6398	14.6398	14.6398
+	3.158	7.31817	sp|Q8NBU5|ATAD1_HUMAN	3.158	7.31817	9.46515	23.3374	20.6631	21.8734	14.6398	14.6398	14.6398
+	3.15746	6.33043	sp|P51398|RT29_HUMAN	3.15746	6.33043	9.46207	22.281	20.5478	20.0819	14.6398	14.6398	14.6398
+	3.15724	3.42752	sp|P78347|GTF2I_HUMAN	3.15724	3.42752	9.46081	25.3723	24.3727	25.2629	21.3989	21.9276	21.3989
+	3.15698	7.90002	sp|P63173|RL38_HUMAN	3.15698	7.90002	9.45935	23.4832	20.8744	23.2618	14.6398	14.6398	14.6398
+	3.15257	7.73353	sp|Q12872|SFSWA_HUMAN	3.15257	7.73353	9.43447	24.0127	21.5536	21.5536	14.6398	14.6398	14.6398
+	3.15129	5.16247	sp|Q8WUA4|TF3C2_HUMAN	3.15129	5.16247	9.42726	19.2547	19.2547	20.8975	14.6398	14.6398	14.6398
+	3.14988	7.60852	sp|Q96PZ0|PUS7_HUMAN	3.14988	7.60852	9.41934	23.8638	21.4406	21.4406	14.6398	14.6398	14.6398
+	3.14881	9.26648	sp|P18754|RCC1_HUMAN	3.14881	9.26648	9.41332	25.6068	22.1968	23.9152	14.6398	14.6398	14.6398
+	3.13727	6.05488	sp|O75821|EIF3G_HUMAN	3.13727	6.05488	9.34866	20.047	21.99	20.047	14.6398	14.6398	14.6398
+	3.1338	1.63202	sp|Q15517|CDSN_HUMAN	3.1338	1.63202	9.32928	22.1335	21.7993	21.7993	20.5485	20.1438	20.1438
+	3.13358	6.42798	sp|P07858|CATB_HUMAN	3.13358	6.42798	9.32809	20.3787	20.3787	22.446	14.6398	14.6398	14.6398
+	3.13315	8.39619	sp|Q9BWJ5|SF3B5_HUMAN	3.13315	8.39619	9.32569	24.8334	22.043	22.2316	14.6398	14.6398	14.6398
+	3.13234	7.07878	sp|O75934|SPF27_HUMAN	3.13234	7.07878	9.32118	23.2374	20.9591	20.9591	14.6398	14.6398	14.6398
+	3.13039	6.72714	sp|Q6UVK1|CSPG4_HUMAN	3.13039	6.72714	9.31034	22.812	20.6444	20.6444	14.6398	14.6398	14.6398
+	3.12905	5.75109	sp|Q96B26|EXOS8_HUMAN	3.12905	5.75109	9.30285	19.7727	19.7727	21.6273	14.6398	14.6398	14.6398
+	3.12315	7.56362	sp|Q99439|CNN2_HUMAN;sp|Q15417|CNN3_HUMAN	3.12315	7.56362	9.27011	23.3717	20.6326	22.6059	14.6398	14.6398	14.6398
+	3.12098	6.99107	sp|O75531|BAF_HUMAN	3.12098	6.99107	9.25811	21.5856	22.9608	20.3461	14.6398	14.6398	14.6398
+	3.11814	7.28305	sp|Q9Y6D6|SAM50_HUMAN	3.11814	7.28305	9.2424	23.3512	21.7854	20.6319	14.6398	14.6398	14.6398
+	3.11785	4.95674	sp|P08648|ITA5_HUMAN	3.11785	4.95674	9.24078	25.6304	23.8207	24.9355	19.7392	19.7392	20.0381
+	3.11685	5.70873	sp|Q14677|EPN4_HUMAN	3.11685	5.70873	9.23524	21.5848	19.7304	19.7304	14.6398	14.6398	14.6398
+	3.11597	6.38069	sp|Q9ULM6|CNOT6_HUMAN	3.11597	6.38069	9.23038	28.7677	28.0299	27.6512	21.1603	22.9861	21.1603
+	3.11291	7.54396	sp|Q13443|ADAM9_HUMAN	3.11291	7.54396	9.21351	21.365	21.365	23.8213	14.6398	14.6398	14.6398
+	3.10915	7.82265	sp|Q7Z2T5|TRM1L_HUMAN	3.10915	7.82265	9.1928	23.4331	23.1877	20.7664	14.6398	14.6398	14.6398
+	3.108	7.30876	sp|Q13617|ATP8_HUMAN	3.108	7.30876	9.18649	22.5943	20.3662	22.8851	14.6398	14.6398	14.6398
+	3.1069	7.23924	sp|P35250|RFC2_HUMAN	3.1069	7.23924	9.18046	23.4561	21.0905	21.0905	14.6398	14.6398	14.6398
+	3.10421	6.60919	sp|O94901|SUN1_HUMAN	3.10421	6.60919	9.16566	19.8493	22.2498	21.6479	14.6398	14.6398	14.6398
+	3.10288	9.11055	sp|P60660|MYL6_HUMAN;sp|P14649|MYL6B_HUMAN	3.10288	9.11055	9.15841	25.3963	21.9594	23.8953	14.6398	14.6398	14.6398
+	3.09645	7.67655	sp|P51532|SMCA4_HUMAN;sp|P51531|SMCA2_HUMAN	3.09645	7.67655	9.12323	23.9543	21.1629	21.8318	14.6398	14.6398	14.6398
+	3.09275	6.1644	sp|O60216|RAD21_HUMAN	3.09275	6.1644	9.10302	21.9439	20.868	19.6007	14.6398	14.6398	14.6398
+	3.09258	8.12018	sp|Q05519|SRS11_HUMAN	3.09258	8.12018	9.10212	24.4917	21.5219	22.2663	14.6398	14.6398	14.6398
+	3.08705	8.89444	sp|O00267|SPT5H_HUMAN	3.08705	8.89444	9.07205	25.417	22.1184	23.0673	14.6398	14.6398	14.6398
+	3.06881	6.73271	sp|Q8IX12|CCAR1_HUMAN	3.06881	6.73271	8.97342	19.9366	21.713	22.4679	14.6398	14.6398	14.6398
+	3.06797	5.99587	sp|P14618|KPYM_HUMAN;sp|P30613|KPYR_HUMAN	3.06797	5.99587	8.96893	26.71	24.9162	26.8013	20.6768	19.8816	19.8816
+	3.06384	7.03934	sp|Q9NR31|SAR1A_HUMAN;sp|Q9Y6B6|SAR1B_HUMAN	3.06384	7.03934	8.94672	23.2234	20.645	21.169	14.6398	14.6398	14.6398
+	3.05845	6.0508	sp|O75822|EIF3J_HUMAN	3.05845	6.0508	8.91787	20.0121	20.0121	22.0476	14.6398	14.6398	14.6398
+	3.04766	6.15097	sp|Q09666|AHNK_HUMAN	3.04766	6.15097	8.86034	29.1196	26.7216	27.7701	21.7056	21.7056	21.7472
+	3.03848	5.85267	sp|Q9NZJ7|MTCH1_HUMAN	3.03848	5.85267	8.81169	20.494	21.6421	19.3413	14.6398	14.6398	14.6398
+	3.038	7.15401	sp|O60762|DPM1_HUMAN	3.038	7.15401	8.80913	23.418	20.9817	20.9817	14.6398	14.6398	14.6398
+	3.03465	5.62338	sp|O60884|DNJA2_HUMAN	3.03465	5.62338	8.79145	19.6235	19.6235	21.5425	14.6398	14.6398	14.6398
+	3.03065	8.01934	sp|Q5VWP2|TET5C_HUMAN	3.03065	8.01934	8.77037	24.3531	21.2155	22.4088	14.6398	14.6398	14.6398
+	3.02965	6.89037	sp|Q99805|TM9S2_HUMAN	3.02965	6.89037	8.76507	23.0091	21.2528	20.3286	14.6398	14.6398	14.6398
+	3.02393	10.1232	sp|P62750|RL23A_HUMAN	3.02393	10.1232	8.73505	26.0741	22.4521	25.7627	14.6398	14.6398	14.6398
+	3.01968	8.43793	sp|Q9BUJ2|HNRL1_HUMAN	3.01968	8.43793	8.71276	24.9675	21.7649	22.5008	14.6398	14.6398	14.6398
+	3.01879	7.37521	sp|P39748|FEN1_HUMAN	3.01879	7.37521	8.70808	23.182	20.3683	22.4947	14.6398	14.6398	14.6398
+	3.01873	6.1468	sp|O60437|PEPL_HUMAN	3.01873	6.1468	8.7078	20.0807	22.1984	20.0807	14.6398	14.6398	14.6398
+	3.01641	6.40147	sp|Q9UPN9|TRI33_HUMAN	3.01641	6.40147	8.69563	22.5102	20.22	20.3936	14.6398	14.6398	14.6398
+	3.01543	8.03466	sp|P07355|ANXA2_HUMAN;sp|A6NMY6|AXA2L_HUMAN	3.01543	8.03466	8.69055	29.9117	28.6813	28.874	20.2791	20.2791	22.8048
+	3.00735	7.96789	sp|P61289|PSME3_HUMAN	3.00735	7.96789	8.64844	24.4101	21.3749	22.0381	14.6398	14.6398	14.6398
+	3.00422	8.68347	sp|Q99497|PARK7_HUMAN	3.00422	8.68347	8.63219	24.0659	21.3327	24.5713	14.6398	14.6398	14.6398
+	3.00034	10.4927	sp|P62318|SMD3_HUMAN	3.00034	10.4927	8.61205	26.7457	22.7443	25.9076	14.6398	14.6398	14.6398
+	2.99683	7.10884	sp|Q99598|TSNAX_HUMAN	2.99683	7.10884	8.59391	23.403	20.9214	20.9214	14.6398	14.6398	14.6398
+	2.9914	6.59043	sp|P43121|MUC18_HUMAN	2.9914	6.59043	8.56587	22.769	20.4608	20.4608	14.6398	14.6398	14.6398
+	2.98931	10.5139	sp|P62263|RS14_HUMAN	2.98931	10.5139	8.55509	25.8496	22.7642	26.8472	14.6398	14.6398	14.6398
+	2.96683	7.03847	sp|Q86YP4|P66A_HUMAN	2.96683	7.03847	8.44011	20.0812	22.0604	22.8932	14.6398	14.6398	14.6398
+	2.96482	6.88324	sp|O00116|ADAS_HUMAN	2.96482	6.88324	8.42988	22.1078	19.9102	22.5511	14.6398	14.6398	14.6398
+	2.9578	10.09	sp|Q9UMS4|PRP19_HUMAN	2.9578	10.09	8.39433	27.0062	22.9224	24.2607	14.6398	14.6398	14.6398
+	2.95618	7.28362	sp|Q9BVJ6|UT14A_HUMAN;sp|Q5TAP6|UT14C_HUMAN	2.95618	7.28362	8.3861	23.5671	20.615	21.5882	14.6398	14.6398	14.6398
+	2.93514	5.61626	sp|Q96QK1|VPS35_HUMAN	2.93514	5.61626	8.28038	21.6126	19.5778	19.5778	14.6398	14.6398	14.6398
+	2.92221	6.97301	sp|Q9GZR7|DDX24_HUMAN	2.92221	6.97301	8.21602	23.3102	20.7641	20.7641	14.6398	14.6398	14.6398
+	2.91364	9.47573	sp|P10412|H14_HUMAN;sp|P16402|H13_HUMAN;sp|Q02539|H11_HUMAN;sp|P22492|H1T_HUMAN	2.91364	9.47573	8.17358	32.2193	31.5274	32.4707	22.9571	20.494	24.3391
+	2.91	5.65665	sp|Q6P2Q9|PRP8_HUMAN	2.91	5.65665	8.15564	26.8457	24.5584	25.4382	19.7642	20.344	19.7642
+	2.90373	4.22356	sp|P15924|DESP_HUMAN	2.90373	4.22356	8.12477	25.6196	24.4708	25.3089	20.4974	21.6902	20.5409
+	2.89973	7.77614	sp|Q8IYB3|SRRM1_HUMAN	2.89973	7.77614	8.10516	24.0459	20.7242	22.4777	14.6398	14.6398	14.6398
+	2.89475	10.9944	sp|P51991|ROA3_HUMAN	2.89475	10.9944	8.08077	27.6973	26.4016	26.7138	14.6398	14.6398	18.5498
+	2.89371	5.75392	sp|Q15149|PLEC_HUMAN;sp|Q9UPN3|MACF1_HUMAN	2.89371	5.75392	8.07572	30.2241	29.0618	29.5126	24.8188	24.044	22.674
+	2.89258	7.68516	sp|Q14151|SAFB2_HUMAN	2.89258	7.68516	8.07017	23.8306	20.562	22.5823	14.6398	14.6398	14.6398
+	2.88691	6.96648	sp|O15371|EIF3D_HUMAN	2.88691	6.96648	8.04254	23.0844	20.0847	21.6497	14.6398	14.6398	14.6398
+	2.88323	6.47228	sp|P50454|SERPH_HUMAN	2.88323	6.47228	8.02465	22.7252	20.3055	20.3055	14.6398	14.6398	14.6398
+	2.88266	10.7164	sp|P35613|BASI_HUMAN	2.88266	10.7164	8.02188	26.7925	26.6693	26.6113	14.6398	18.6443	14.6398
+	2.88208	7.28834	sp|O00629|IMA3_HUMAN	2.88208	7.28834	8.0191	23.165	22.4633	20.1561	14.6398	14.6398	14.6398
+	2.87862	7.47613	sp|P51114|FXR1_HUMAN	2.87862	7.47613	8.00232	23.9844	21.1817	21.1817	14.6398	14.6398	14.6398
+	2.87621	7.19787	sp|O43447|PPIH_HUMAN	2.87621	7.19787	7.99061	23.6313	20.7948	21.0869	14.6398	14.6398	14.6398
+	2.87537	7.84452	sp|Q96ST3|EFTU_HUMAN	2.87537	7.84452	7.98658	24.2278	20.8287	22.3964	14.6398	14.6398	14.6398
+	2.87461	7.15613	sp|P27635|RL10_HUMAN;sp|Q96L21|RL10L_HUMAN	2.87461	7.15613	7.98292	26.4903	25.8201	23.6239	18.621	17.9224	17.9224
+	2.87452	7.15846	sp|P51153|RAB13_HUMAN	2.87452	7.15846	7.98246	21.6539	23.4187	20.3222	14.6398	14.6398	14.6398
+	2.86657	13.3252	sp|P06748|NPM_HUMAN	2.86657	13.3252	7.9441	30.6786	28.7126	29.2148	14.6398	14.6398	19.3507
+	2.86075	8.63372	sp|Q12874|SF3A3_HUMAN	2.86075	8.63372	7.91614	25.3721	22.7394	21.709	14.6398	14.6398	14.6398
+	2.85925	10.9823	sp|P05023|AT1A1_HUMAN;sp|P13637|AT1A3_HUMAN;sp|P50993|AT1A2_HUMAN;sp|Q13733|AT1A4_HUMAN;sp|P20648|ATP4A_HUMAN	2.85925	10.9823	7.90896	27.2921	26.153	27.4098	14.6398	14.6398	18.6283
+	2.85753	6.14662	sp|Q99627|CSN8_HUMAN	2.85753	6.14662	7.90072	21.6864	19.2372	21.4356	14.6398	14.6398	14.6398
+	2.85589	8.96363	sp|P61254|RL26_HUMAN	2.85589	8.96363	7.89286	25.2536	21.4267	24.13	14.6398	14.6398	14.6398
+	2.85363	13.1924	sp|P68104|EF1A1_HUMAN;sp|Q5VTE0|EF1A3_HUMAN;sp|Q05639|EF1A2_HUMAN	2.85363	13.1924	7.88205	29.8451	28.5795	29.9207	14.6398	19.4884	14.6398
+	2.84848	7.29916	sp|Q13813|SPTN1_HUMAN	2.84848	7.29916	7.85748	23.6361	21.745	20.4357	14.6398	14.6398	14.6398
+	2.845	8.3795	sp|Q9NY93|DDX56_HUMAN	2.845	8.3795	7.84092	25.1436	22.162	21.7524	14.6398	14.6398	14.6398
+	2.8406	5.85531	sp|Q68E01|INT3_HUMAN	2.8406	5.85531	7.82001	21.9926	19.7463	19.7463	14.6398	14.6398	14.6398
+	2.83995	7.59266	sp|O43660|PLRG1_HUMAN	2.83995	7.59266	7.81692	21.2475	24.175	21.2748	14.6398	14.6398	14.6398
+	2.8369	7.28508	sp|O00231|PSD11_HUMAN	2.8369	7.28508	7.80248	23.6121	20.3883	21.7742	14.6398	14.6398	14.6398
+	2.8368	5.59866	sp|Q96JB5|CK5P3_HUMAN	2.8368	5.59866	7.802	21.6555	19.727	19.3328	14.6398	14.6398	14.6398
+	2.83231	12.1268	sp|P20700|LMNB1_HUMAN	2.83231	12.1268	7.78076	28.9359	28.0329	27.9039	14.6398	14.6398	19.2129
+	2.83029	5.48276	sp|Q13895|BYST_HUMAN	2.83029	5.48276	7.77123	19.417	19.417	21.5336	14.6398	14.6398	14.6398
+	2.82331	4.98351	sp|Q9BUN8|DERL1_HUMAN	2.82331	4.98351	7.73837	18.9793	18.9793	20.9113	14.6398	14.6398	14.6398
+	2.82267	6.2315	sp|Q08211|DHX9_HUMAN	2.82267	6.2315	7.73534	28.9484	26.2432	27.9658	21.3329	21.3329	21.7971
+	2.81493	8.94741	sp|Q15233|NONO_HUMAN	2.81493	8.94741	7.69904	28.5159	27.662	28.2249	21.4564	18.052	18.052
+	2.81158	8.30918	sp|Q02218|ODO1_HUMAN;sp|Q9ULD0|OGDHL_HUMAN	2.81158	8.30918	7.68337	25.029	22.4226	21.3953	14.6398	14.6398	14.6398
+	2.80768	7.8155	sp|P17676|CEBPB_HUMAN	2.80768	7.8155	7.66522	23.4504	20.4163	23.4992	14.6398	14.6398	14.6398
+	2.80675	6.66128	sp|Q9UNQ2|YMEL1_HUMAN	2.80675	6.66128	7.66089	23.0401	20.4316	20.4316	14.6398	14.6398	14.6398
+	2.80345	6.53714	sp|Q9UBU9|NXF1_HUMAN	2.80345	6.53714	7.64552	22.887	20.3219	20.3219	14.6398	14.6398	14.6398
+	2.80326	4.28687	sp|Q8WVV9|HNRLL_HUMAN	2.80326	4.28687	7.64464	20.0482	18.3659	18.3659	14.6398	14.6398	14.6398
+	2.79257	8.76122	sp|Q13185|CBX3_HUMAN;sp|P83916|CBX1_HUMAN	2.79257	8.76122	7.59508	24.1669	21.1334	24.9027	14.6398	14.6398	14.6398
+	2.79176	7.80788	sp|O43175|SERA_HUMAN	2.79176	7.80788	7.59133	24.3105	20.7606	22.2719	14.6398	14.6398	14.6398
+	2.78247	7.71019	sp|P17980|PRS6A_HUMAN	2.78247	7.71019	7.54848	24.1286	20.5905	22.3308	14.6398	14.6398	14.6398
+	2.78145	10.8549	sp|P84090|ERH_HUMAN	2.78145	10.8549	7.54384	27.7124	25.881	26.9039	18.6532	14.6398	14.6398
+	2.78026	9.1705	sp|P17931|LEG3_HUMAN	2.78026	9.1705	7.53835	26.1666	22.1073	23.1569	14.6398	14.6398	14.6398
+	2.77874	8.69837	sp|P56537|IF6_HUMAN	2.77874	8.69837	7.53139	24.8722	21.0756	24.0668	14.6398	14.6398	14.6398
+	2.77814	6.39505	sp|Q9Y3F4|STRAP_HUMAN	2.77814	6.39505	7.52862	20.2534	20.1192	22.7319	14.6398	14.6398	14.6398
+	2.77569	5.50608	sp|P61158|ARP3_HUMAN;sp|Q9P1U1|ARP3B_HUMAN	2.77569	5.50608	7.51737	21.6108	19.4134	19.4134	14.6398	14.6398	14.6398
+	2.77563	5.26973	sp|Q7L014|DDX46_HUMAN	2.77563	5.26973	7.51711	26.2266	24.3553	25.0581	20.8173	19.4155	19.598
+	2.77445	10.2773	sp|Q5JVF3|PCID2_HUMAN	2.77445	10.2773	7.51172	26.1355	22.1861	26.4299	14.6398	14.6398	14.6398
+	2.76675	6.38267	sp|Q86VM9|ZCH18_HUMAN	2.76675	6.38267	7.47653	20.1688	20.1688	22.7298	14.6398	14.6398	14.6398
+	2.76251	6.46377	sp|Q13347|EIF3I_HUMAN	2.76251	6.46377	7.45724	20.2368	20.2368	22.8371	14.6398	14.6398	14.6398
+	2.75695	10.3713	sp|P33992|MCM5_HUMAN	2.75695	10.3713	7.43197	27.0363	25.3804	26.536	14.6398	14.6398	18.5593
+	2.75625	6.65861	sp|Q8TED0|UTP15_HUMAN	2.75625	6.65861	7.42883	20.4021	20.4021	23.091	14.6398	14.6398	14.6398
+	2.7511	8.46052	sp|Q9Y3A5|NDUBB_HUMAN	2.7511	8.46052	7.40551	20.8171	24.3196	24.1642	14.6398	14.6398	14.6398
+	2.74836	6.64781	sp|Q9H7E2|TDRD3_HUMAN	2.74836	6.64781	7.39315	23.084	20.4618	20.3169	14.6398	14.6398	14.6398
+	2.74561	2.4409	sp|P05165|PCCA_HUMAN	2.74561	2.4409	7.38075	30.0474	29.0302	29.2411	27.2193	26.9467	26.83
+	2.7389	9.88927	sp|P63162|RSMN_HUMAN;sp|P14678|RSMB_HUMAN	2.7389	9.88927	7.35055	26.5427	21.9766	25.068	14.6398	14.6398	14.6398
+	2.73716	6.33551	sp|Q14247|SRC8_HUMAN	2.73716	6.33551	7.34274	22.701	20.1125	20.1125	14.6398	14.6398	14.6398
+	2.73149	8.75234	sp|Q13451|FKBP5_HUMAN	2.73149	8.75234	7.31735	24.9945	21.0527	24.1293	14.6398	14.6398	14.6398
+	2.72804	8.37625	sp|P61513|RL37A_HUMAN;sp|A6NKH3|RL37L_HUMAN	2.72804	8.37625	7.30195	24.8262	20.8902	23.3317	14.6398	14.6398	14.6398
+	2.72554	7.96363	sp|P49257|LMAN1_HUMAN	2.72554	7.96363	7.29077	24.788	21.5111	21.5111	14.6398	14.6398	14.6398
+	2.71981	7.09621	sp|P43686|PRS6B_HUMAN	2.71981	7.09621	7.26525	23.4342	20.0507	21.7231	14.6398	14.6398	14.6398
+	2.71214	8.00838	sp|P61204|ARF3_HUMAN;sp|P84077|ARF1_HUMAN;sp|P84085|ARF5_HUMAN	2.71214	8.00838	7.23126	24.8631	21.5407	21.5407	14.6398	14.6398	14.6398
+	2.70758	9.38985	sp|Q9Y6C9|MTCH2_HUMAN	2.70758	9.38985	7.21108	26.3626	21.8609	23.8654	14.6398	14.6398	14.6398
+	2.70613	9.15172	sp|P41091|IF2G_HUMAN;sp|Q2VIR3|IF2GL_HUMAN	2.70613	9.15172	7.20469	25.576	21.3333	24.4652	14.6398	14.6398	14.6398
+	2.70253	7.22685	sp|Q6PJT7|ZC3HE_HUMAN	2.70253	7.22685	7.18885	22.8099	22.8152	22.9857	14.6398	17.6507	14.6398
+	2.688	7.14633	sp|B0I1T2|MYO1G_HUMAN;sp|O94832|MYO1D_HUMAN	2.688	7.14633	7.12514	23.7703	21.0492	20.5389	14.6398	14.6398	14.6398
+	2.68734	6.25291	sp|O60832|NDUS6_HUMAN	2.68734	6.25291	7.12222	21.9167	19.1454	21.616	14.6398	14.6398	14.6398
+	2.6804	10.3758	sp|P09429|HMGB1_HUMAN;sp|B2RPK0|HGB1A_HUMAN;sp|P23497|SP100_HUMAN	2.6804	10.3758	7.09197	27.5725	22.5051	24.9691	14.6398	14.6398	14.6398
+	2.67973	10.1244	sp|P40429|RL13A_HUMAN;sp|Q6NVV1|R13P3_HUMAN	2.67973	10.1244	7.0891	25.8685	21.9307	26.4934	14.6398	14.6398	14.6398
+	2.67969	6.85524	sp|Q7L1Q6|BZW1_HUMAN	2.67969	6.85524	7.08891	20.8579	20.2321	23.3951	14.6398	14.6398	14.6398
+	2.67413	4.25734	sp|Q9BXP5|SRRT_HUMAN	2.67413	4.25734	7.06474	24.8846	23.8574	25.5623	20.1679	21.1964	20.1679
+	2.67257	6.26228	sp|Q99567|NUP88_HUMAN	2.67257	6.26228	7.05802	22.6766	20.0148	20.0148	14.6398	14.6398	14.6398
+	2.65471	6.56304	sp|Q15428|SF3A2_HUMAN	2.65471	6.56304	6.981	23.0831	20.2627	20.2627	14.6398	14.6398	14.6398
+	2.65006	7.91387	sp|P45973|CBX5_HUMAN	2.65006	7.91387	6.96108	24.2481	20.3934	23.0194	14.6398	14.6398	14.6398
+	2.64011	10.366	sp|Q92945|FUBP2_HUMAN	2.64011	10.366	6.91861	27.4301	24.7276	26.6539	18.4339	14.6398	14.6398
+	2.63658	7.78883	sp|P34897|GLYM_HUMAN	2.63658	7.78883	6.90358	24.5812	20.7662	21.9385	14.6398	14.6398	14.6398
+	2.63565	7.50178	sp|P06733|ENOA_HUMAN	2.63565	7.50178	6.89965	28.2286	27.8795	27.724	22.5962	19.3653	19.3653
+	2.63098	7.83737	sp|P27816|MAP4_HUMAN	2.63098	7.83737	6.8798	23.9662	20.2392	23.226	14.6398	14.6398	14.6398
+	2.62478	6.27015	sp|Q96EY1|DNJA3_HUMAN	2.62478	6.27015	6.85359	22.7397	19.9951	19.9951	14.6398	14.6398	14.6398
+	2.62391	8.6461	sp|Q9UKV3|ACINU_HUMAN	2.62391	8.6461	6.84995	25.3613	21.0035	23.4929	14.6398	14.6398	14.6398
+	2.61883	8.53501	sp|Q9BVK6|TMED9_HUMAN	2.61883	8.53501	6.82851	24.9347	20.7574	23.8324	14.6398	14.6398	14.6398
+	2.61134	7.4763	sp|Q8WTT2|NOC3L_HUMAN	2.61134	7.4763	6.79707	23.9865	20.178	22.1837	14.6398	14.6398	14.6398
+	2.59071	7.61007	sp|P55036|PSMD4_HUMAN	2.59071	7.61007	6.71104	23.8758	22.8062	20.0676	14.6398	14.6398	14.6398
+	2.59014	11.7169	sp|P31943|HNRH1_HUMAN	2.59014	11.7169	6.7087	29.1009	27.2498	27.6834	14.6398	14.6398	19.6038
+	2.58799	9.36812	sp|P31949|S10AB_HUMAN	2.58799	9.36812	6.69978	25.6044	21.2212	25.1981	14.6398	14.6398	14.6398
+	2.58765	9.20554	sp|Q92769|HDAC2_HUMAN	2.58765	9.20554	6.69838	25.7507	21.1771	24.6082	14.6398	14.6398	14.6398
+	2.58491	6.33784	sp|P18031|PTN1_HUMAN	2.58491	6.33784	6.68706	22.8732	20.0299	20.0299	14.6398	14.6398	14.6398
+	2.57866	5.97003	sp|Q6DD88|ATLA3_HUMAN	2.57866	5.97003	6.66125	22.4023	19.7136	19.7136	14.6398	14.6398	14.6398
+	2.57524	8.24835	sp|P00367|DHE3_HUMAN;sp|P49448|DHE4_HUMAN	2.57524	8.24835	6.64719	24.7634	23.3582	20.5427	14.6398	14.6398	14.6398
+	2.57445	6.76093	sp|O60563|NDUS7_HUMAN	2.57445	6.76093	6.64394	23.4359	20.3831	20.3831	14.6398	14.6398	14.6398
+	2.57224	5.46489	sp|Q9H910|HN1L_HUMAN	2.57224	5.46489	6.63487	19.281	19.281	21.752	14.6398	14.6398	14.6398
+	2.55568	9.29315	sp|P49755|TMEDA_HUMAN	2.55568	9.29315	6.56716	25.9186	21.1936	24.6867	14.6398	14.6398	14.6398
+	2.54706	10.8285	sp|O75369|FLNB_HUMAN;sp|Q14315|FLNC_HUMAN	2.54706	10.8285	6.53218	27.7485	26.4443	27.0551	19.4828	14.6398	14.6398
+	2.54469	8.51506	sp|O14979|HNRDL_HUMAN	2.54469	8.51506	6.52257	25.4176	20.8953	23.1516	14.6398	14.6398	14.6398
+	2.53566	9.69236	sp|P20340|RAB6A_HUMAN;sp|Q9NRW1|RAB6B_HUMAN;sp|Q14964|RB39A_HUMAN	2.53566	9.69236	6.48615	26.3406	21.4113	25.2446	14.6398	14.6398	14.6398
+	2.52978	4.07691	sp|Q1KMD3|HNRL2_HUMAN	2.52978	4.07691	6.46251	24.8148	23.5513	23.1596	19.3796	19.3796	20.5358
+	2.52634	8.31728	sp|P07108|ACBP_HUMAN	2.52634	8.31728	6.4487	25.5366	21.6673	21.6673	14.6398	14.6398	14.6398
+	2.5253	6.37757	sp|O75683|SURF6_HUMAN	2.5253	6.37757	6.44454	22.133	19.0437	21.8753	14.6398	14.6398	14.6398
+	2.52498	6.6702	sp|Q9NXF1|TEX10_HUMAN	2.52498	6.6702	6.44326	22.9781	19.4138	21.5381	14.6398	14.6398	14.6398
+	2.51739	9.14805	sp|P25815|S100P_HUMAN	2.51739	9.14805	6.41294	25.469	24.911	25.2354	14.6398	18.8917	14.6398
+	2.51463	5.15012	sp|Q01844|EWS_HUMAN	2.51463	5.15012	6.40193	25.7237	24.4926	24.5036	21.1425	19.0635	19.0635
+	2.50558	10.7085	sp|P68371|TBB4B_HUMAN;sp|P04350|TBB4A_HUMAN;sp|Q3ZCM7|TBB8_HUMAN	2.50558	10.7085	6.36597	27.7068	26.085	27.0959	14.6398	14.6398	19.4827
+	2.50516	9.08365	sp|A4D1E9|GTPBA_HUMAN	2.50516	9.08365	6.36431	29.2943	27.238	28.7781	18.0664	18.0664	21.9266
+	2.50113	6.20092	sp|Q8WXI9|P66B_HUMAN	2.50113	6.20092	6.3484	22.7943	19.8639	19.8639	14.6398	14.6398	14.6398
+	2.49406	6.22212	sp|Q99986|VRK1_HUMAN	2.49406	6.22212	6.3205	22.8271	19.7752	19.9834	14.6398	14.6398	14.6398
+	2.49045	4.26657	sp|Q8IVS2|FABD_HUMAN	2.49045	4.26657	6.30627	20.2595	18.2298	18.2298	14.6398	14.6398	14.6398
+	2.48817	12.2738	sp|P61978|HNRPK_HUMAN	2.48817	12.2738	6.29731	29.4961	28.3212	28.6769	14.6398	14.6398	20.3931
+	2.48464	6.25729	sp|Q8WYP5|ELYS_HUMAN	2.48464	6.25729	6.28348	22.8254	19.5013	20.3646	14.6398	14.6398	14.6398
+	2.47155	11.4459	sp|P16401|H15_HUMAN	2.47155	11.4459	6.23235	27.8788	28.0419	27.8429	20.1463	14.6398	14.6398
+	2.47106	10.1314	sp|P13639|EF2_HUMAN	2.47106	10.1314	6.23044	27.241	25.2383	26.3915	14.6398	19.1969	14.6398
+	2.4699	6.06717	sp|Q14694|UBP10_HUMAN	2.4699	6.06717	6.22594	22.656	19.7325	19.7325	14.6398	14.6398	14.6398
+	2.46924	6.82594	sp|Q9UGR2|Z3H7B_HUMAN	2.46924	6.82594	6.22335	23.6594	20.3689	20.3689	14.6398	14.6398	14.6398
+	2.46529	8.6411	sp|P08754|GNAI3_HUMAN	2.46529	8.6411	6.20804	26.035	22.2553	21.5523	14.6398	14.6398	14.6398
+	2.46049	7.73836	sp|Q13573|SNW1_HUMAN	2.46049	7.73836	6.18944	24.6907	20.3982	22.0455	14.6398	14.6398	14.6398
+	2.45826	6.55428	sp|Q16543|CDC37_HUMAN	2.45826	6.55428	6.18083	23.1103	21.023	19.4489	14.6398	14.6398	14.6398
+	2.45304	2.76604	sp|Q86WR7|PRSR2_HUMAN	2.45304	2.76604	6.16066	18.3038	16.9569	16.9569	14.6398	14.6398	14.6398
+	2.45049	8.79285	sp|P31946|1433B_HUMAN	2.45049	8.79285	6.15085	24.9278	24.7955	20.5746	14.6398	14.6398	14.6398
+	2.44616	4.84359	sp|P37802|TAGL2_HUMAN;sp|Q9UI15|TAGL3_HUMAN	2.44616	4.84359	6.1342	25.9807	25.8091	26.2921	22.7374	20.4069	20.4069
+	2.44536	10.9752	sp|P02786|TFR1_HUMAN	2.44536	10.9752	6.13114	28.2708	26.042	27.5296	14.6398	19.6372	14.6398
+	2.44328	6.62072	sp|P27694|RFA1_HUMAN	2.44328	6.62072	6.12315	23.423	20.1793	20.1793	14.6398	14.6398	14.6398
+	2.4331	8.86531	sp|P61769|B2MG_HUMAN	2.4331	8.86531	6.08423	25.2567	24.7715	24.8345	14.6398	14.6398	18.9871
+	2.42919	6.3601	sp|P43487|RANG_HUMAN	2.42919	6.3601	6.06932	20.7719	22.9181	19.3096	14.6398	14.6398	14.6398
+	2.42365	9.71097	sp|P62854|RS26_HUMAN;sp|Q5JNZ5|RS26L_HUMAN	2.42365	9.71097	6.04826	26.6918	21.2767	25.0838	14.6398	14.6398	14.6398
+	2.4113	7.39175	sp|P27695|APEX1_HUMAN	2.4113	7.39175	6.00158	24.24	19.9825	21.8721	14.6398	14.6398	14.6398
+	2.40158	7.34733	sp|P98175|RBM10_HUMAN	2.40158	7.34733	5.96501	23.493	19.5458	22.9226	14.6398	14.6398	14.6398
+	2.40087	6.54746	sp|P55060|XPO2_HUMAN	2.40087	6.54746	5.96236	23.3828	20.0423	20.1366	14.6398	14.6398	14.6398
+	2.39935	11.2219	sp|Q12906|ILF3_HUMAN	2.39935	11.2219	5.95666	28.5555	26.3895	27.9499	14.6398	19.9498	14.6398
+	2.39835	6.13083	sp|Q5RKV6|EXOS6_HUMAN	2.39835	6.13083	5.95292	19.7407	22.8304	19.7407	14.6398	14.6398	14.6398
+	2.39771	6.48047	sp|Q9UKD2|MRT4_HUMAN	2.39771	6.48047	5.95052	23.2984	20.0312	20.0312	14.6398	14.6398	14.6398
+	2.38139	10.2507	sp|P25205|MCM3_HUMAN	2.38139	10.2507	5.88969	26.9249	25.8803	26.9764	19.75	14.6398	14.6398
+	2.38119	6.47079	sp|P20020|AT2B1_HUMAN	2.38119	6.47079	5.88895	22.7944	19.0457	21.4916	14.6398	14.6398	14.6398
+	2.37524	6.80861	sp|Q9UIG0|BAZ1B_HUMAN	2.37524	6.80861	5.86688	23.4604	21.8764	22.1691	14.6398	17.8005	14.6398
+	2.37495	8.69656	sp|P62314|SMD1_HUMAN	2.37495	8.69656	5.8658	26.3015	21.8538	21.8538	14.6398	14.6398	14.6398
+	2.37272	4.05758	sp|P52701|MSH6_HUMAN	2.37272	4.05758	5.85758	24.4739	22.2091	22.8508	18.9602	18.9602	19.4406
+	2.36782	6.35581	sp|Q7Z6E9|ABCD3_HUMAN	2.36782	6.35581	5.8395	23.1724	19.9072	19.9072	14.6398	14.6398	14.6398
+	2.3647	9.23558	sp|Q16658|FSCN1_HUMAN	2.3647	9.23558	5.828	25.7682	25.0164	25.5483	19.3465	14.6398	14.6398
+	2.36134	8.78315	sp|P36957|ODO2_HUMAN	2.36134	8.78315	5.81566	25.7107	23.6888	25.0346	14.6398	14.6398	18.8051
+	2.35789	5.84087	sp|Q8NI36|WDR36_HUMAN	2.35789	5.84087	5.80298	22.4937	19.4741	19.4741	14.6398	14.6398	14.6398
+	2.35433	9.21414	sp|P39656|OST48_HUMAN	2.35433	9.21414	5.78993	26.0653	20.7658	24.7307	14.6398	14.6398	14.6398
+	2.34649	7.46876	sp|O15427|MOT4_HUMAN	2.34649	7.46876	5.7613	22.6821	19.632	24.0115	14.6398	14.6398	14.6398
+	2.34258	8.93106	sp|P62277|RS13_HUMAN	2.34258	8.93106	5.74707	25.0223	24.5414	25.7004	14.6398	14.6398	19.1915
+	2.33291	6.04236	sp|Q8N5M9|JAGN1_HUMAN	2.33291	6.04236	5.712	22.7978	19.6243	19.6243	14.6398	14.6398	14.6398
+	2.33256	9.40019	sp|P61224|RAP1B_HUMAN;sp|A6NIZ1|RP1BL_HUMAN	2.33256	9.40019	5.71072	26.4036	23.8788	26.149	18.9513	14.6398	14.6398
+	2.31989	5.39058	sp|O75940|SPF30_HUMAN	2.31989	5.39058	5.66504	19.0788	19.0788	21.9335	14.6398	14.6398	14.6398
+	2.31981	7.99886	sp|Q16630|CPSF6_HUMAN	2.31981	7.99886	5.66475	23.7794	23.849	24.4719	14.6398	18.8241	14.6398
+	2.31516	6.99805	sp|Q15155|NOMO1_HUMAN;sp|P69849|NOMO3_HUMAN;sp|Q5JPE7|NOMO2_HUMAN	2.31516	6.99805	5.64805	23.2733	19.2078	22.4324	14.6398	14.6398	14.6398
+	2.30342	8.56489	sp|P05388|RLA0_HUMAN;sp|Q8NHW5|RLA0L_HUMAN	2.30342	8.56489	5.60608	25.9343	24.0763	23.688	18.7242	14.6398	14.6398
+	2.30028	5.43975	sp|Q9HAV4|XPO5_HUMAN	2.30028	5.43975	5.59492	22.0241	19.1073	19.1073	14.6398	14.6398	14.6398
+	2.29296	7.62227	sp|P18583|SON_HUMAN	2.29296	7.62227	5.56889	20.8933	24.9995	20.8933	14.6398	14.6398	14.6398
+	2.28643	5.62492	sp|P18085|ARF4_HUMAN	2.28643	5.62492	5.54578	20.9866	21.763	20.9866	17.5819	14.6398	14.6398
+	2.28559	9.93132	sp|Q15424|SAFB1_HUMAN	2.28559	9.93132	5.54284	26.5213	20.9924	26.1996	14.6398	14.6398	14.6398
+	2.28409	4.01401	sp|Q9Y2X3|NOP58_HUMAN	2.28409	4.01401	5.53753	25.5193	23.864	24.9013	19.6873	21.0942	21.461
+	2.28267	11.8403	sp|P62979|RS27A_HUMAN;sp|P62987|RL40_HUMAN;sp|P0CG47|UBB_HUMAN;sp|P0CG48|UBC_HUMAN	2.28267	11.8403	5.53253	29.2417	28.1939	28.3501	14.6398	20.9851	14.6398
+	2.2785	10.3401	sp|P07900|HS90A_HUMAN;sp|Q14568|HS902_HUMAN;sp|Q58FG0|HS905_HUMAN	2.2785	10.3401	5.51783	27.8053	26.4074	26.1292	14.6398	14.6398	20.0421
+	2.27723	8.33563	sp|P20042|IF2B_HUMAN	2.27723	8.33563	5.51336	25.2545	23.557	20.1149	14.6398	14.6398	14.6398
+	2.2715	7.49665	sp|Q14165|MLEC_HUMAN	2.2715	7.49665	5.49324	24.4948	19.7674	22.1471	14.6398	14.6398	14.6398
+	2.26344	5.21304	sp|Q969V3|NCLN_HUMAN	2.26344	5.21304	5.46504	21.7606	18.8989	18.8989	14.6398	14.6398	14.6398
+	2.26187	9.7709	sp|P26373|RL13_HUMAN	2.26187	9.7709	5.45958	26.8295	25.477	26.1652	14.6398	14.6398	19.8795
+	2.26074	9.89308	sp|P62753|RS6_HUMAN	2.26074	9.89308	5.45561	27.9208	24.137	25.8808	14.6398	14.6398	18.9797
+	2.25837	12.5582	sp|P16403|H12_HUMAN	2.25837	12.5582	5.44738	28.0738	30.0962	30.0454	14.6398	21.2612	14.6398
+	2.25661	11.7591	sp|P11142|HSP7C_HUMAN;sp|P54652|HSP72_HUMAN	2.25661	11.7591	5.44125	29.0207	27.8536	28.7202	14.6398	14.6398	21.0376
+	2.24973	6.65231	sp|P63167|DYL1_HUMAN;sp|Q96FJ2|DYL2_HUMAN	2.24973	6.65231	5.41733	21.0399	19.3025	23.5339	14.6398	14.6398	14.6398
+	2.24233	7.27814	sp|Q71UI9|H2AV_HUMAN;sp|P0C0S5|H2AZ_HUMAN;sp|Q96QV6|H2A1A_HUMAN;sp|P16104|H2AX_HUMAN	2.24233	7.27814	5.39175	31.0824	26.8377	30.5991	22.0792	22.0792	22.5264
+	2.22977	4.09397	sp|Q9UBI6|GBG12_HUMAN	2.22977	4.09397	5.3485	17.9683	20.2646	17.9683	14.6398	14.6398	14.6398
+	2.22943	9.35965	sp|Q96AG4|LRC59_HUMAN	2.22943	9.35965	5.34733	25.5669	25.5669	26.0895	14.6398	14.6398	19.8647
+	2.22715	8.93483	sp|Q8TCS8|PNPT1_HUMAN	2.22715	8.93483	5.33952	22.7939	26.7833	21.1466	14.6398	14.6398	14.6398
+	2.22396	8.04706	sp|P05455|LA_HUMAN	2.22396	8.04706	5.3286	24.6186	24.0983	23.8194	14.6398	19.1155	14.6398
+	2.22377	7.57069	sp|Q9Y2L1|RRP44_HUMAN	2.22377	7.57069	5.32794	23.562	19.3697	23.6998	14.6398	14.6398	14.6398
+	2.21256	7.99687	sp|Q5SSJ5|HP1B3_HUMAN	2.21256	7.99687	5.28969	23.463	24.3711	24.5039	14.6398	19.0677	14.6398
+	2.20994	9.75261	sp|P58107|EPIPL_HUMAN	2.20994	9.75261	5.28078	26.5506	25.9087	26.2304	14.6398	20.1523	14.6398
+	2.20879	7.42528	sp|P62888|RL30_HUMAN	2.20879	7.42528	5.27688	24.804	21.2557	20.1355	14.6398	14.6398	14.6398
+	2.19963	7.04721	sp|Q13601|NDUBA_HUMAN	2.19963	7.04721	5.24585	22.4414	23.543	19.0766	14.6398	14.6398	14.6398
+	2.19482	6.45612	sp|O00299|CLIC1_HUMAN	2.19482	6.45612	5.22964	23.5635	19.9362	19.7881	14.6398	14.6398	14.6398
+	2.19346	9.31217	sp|P46782|RS5_HUMAN	2.19346	9.31217	5.22505	26.9659	23.7967	25.6725	14.6398	14.6398	19.219
+	2.19314	7.60111	sp|Q9NWH9|SLTM_HUMAN	2.19314	7.60111	5.22399	23.6776	22.8434	24.3631	14.6398	14.6398	18.8011
+	2.18617	11.4088	sp|P62917|RL8_HUMAN	2.18617	11.4088	5.20055	28.3646	28.0884	28.2697	14.6398	21.2166	14.6398
+	2.18242	5.71908	sp|Q9Y3C1|NOP16_HUMAN	2.18242	5.71908	5.18795	22.5636	19.2565	19.2565	14.6398	14.6398	14.6398
+	2.17377	4.80423	sp|Q13206|DDX10_HUMAN	2.17377	4.80423	5.15904	18.5128	18.5128	21.3065	14.6398	14.6398	14.6398
+	2.17186	7.9913	sp|Q9NYF8|BCLF1_HUMAN	2.17186	7.9913	5.15268	25.5268	22.7047	23.5851	14.6398	18.5632	14.6398
+	2.16453	8.52298	sp|P04406|G3P_HUMAN;sp|O14556|G3PT_HUMAN	2.16453	8.52298	5.12831	29.4223	27.1683	27.5247	22.5305	18.0079	18.0079
+	2.16345	7.66245	sp|P08670|VIME_HUMAN;sp|P41219|PERI_HUMAN;sp|Q16352|AINX_HUMAN;sp|P07196|NFL_HUMAN;sp|P07197|NFM_HUMAN	2.16345	7.66245	5.12471	31.2427	29.9677	30.1527	21.7084	25.6471	21.0203
+	2.15628	8.33544	sp|P61353|RL27_HUMAN	2.15628	8.33544	5.10099	26.2434	21.3412	21.3412	14.6398	14.6398	14.6398
+	2.15243	4.30628	sp|P35659|DEK_HUMAN	2.15243	4.30628	5.08828	25.5465	24.7472	24.6575	19.8797	22.2729	19.8797
+	2.14892	5.02153	sp|Q03252|LMNB2_HUMAN	2.14892	5.02153	5.07669	25.3882	24.6814	24.8651	21.8891	18.9905	18.9905
+	2.14448	5.56517	sp|P54132|NDUB4_HUMAN	2.14448	5.56517	5.06211	22.0583	20.3028	18.2537	14.6398	14.6398	14.6398
+	2.13696	4.70404	sp|Q8NC56|LEMD2_HUMAN	2.13696	4.70404	5.03744	18.41	18.41	21.2115	14.6398	14.6398	14.6398
+	2.13665	10.433	sp|Q02878|RL6_HUMAN	2.13665	10.433	5.0364	27.3751	26.5635	27.4368	14.6398	14.6398	20.7968
+	2.13214	6.02515	sp|P83881|RL36A_HUMAN;sp|Q969Q0|RL36L_HUMAN	2.13214	6.02515	5.02168	23.0646	19.4651	19.4651	14.6398	14.6398	14.6398
+	2.13073	4.51876	sp|Q9Y618|NCOR2_HUMAN	2.13073	4.51876	5.01707	17.6908	18.988	20.7969	14.6398	14.6398	14.6398
+	2.12431	9.28221	sp|P11233|RALA_HUMAN	2.12431	9.28221	4.99614	26.1013	20.226	25.4387	14.6398	14.6398	14.6398
+	2.08977	4.71709	sp|O75534|CSDE1_HUMAN	2.08977	4.71709	4.88477	21.1212	17.7944	19.155	14.6398	14.6398	14.6398
+	2.07904	8.13632	sp|Q16531|DDB1_HUMAN	2.07904	8.13632	4.85056	25.4667	22.628	24.5908	14.6398	18.9969	14.6398
+	2.07287	8.42281	sp|Q8N1F7|NUP93_HUMAN	2.07287	8.42281	4.83098	25.6264	23.3324	25.0355	19.4463	14.6398	14.6398
+	2.06944	6.61837	sp|Q14254|FLOT2_HUMAN	2.06944	6.61837	4.8201	22.7861	18.5181	22.4703	14.6398	14.6398	14.6398
+	2.06329	9.17253	sp|O76021|RL1D1_HUMAN	2.06329	9.17253	4.80067	26.3349	25.3254	25.4273	14.6398	20.2904	14.6398
+	2.05608	8.66875	sp|Q13200|PSMD2_HUMAN	2.05608	8.66875	4.77798	25.0165	19.682	25.2272	14.6398	14.6398	14.6398
+	2.04906	6.77548	sp|Q96S55|WRIP1_HUMAN	2.04906	6.77548	4.75593	23.259	22.6052	22.6052	14.6398	18.8634	14.6398
+	2.04454	3.43872	sp|Q13085|ACACA_HUMAN;sp|O00763|ACACB_HUMAN	2.04454	3.43872	4.74178	25.371	23.4085	24.8361	21.9502	20.7522	20.597
+	2.03325	9.26627	sp|P27824|CALX_HUMAN	2.03325	9.26627	4.70662	26.6672	25.5842	25.2287	14.6398	14.6398	20.4018
+	2.03212	5.53049	sp|Q9NWT1|PK1IP_HUMAN	2.03212	5.53049	4.70309	21.416	21.3105	21.3105	14.6398	18.166	14.6398
+	2.03158	5.51339	sp|P55145|MANF_HUMAN	2.03158	5.51339	4.70141	21.2673	21.4389	21.2673	14.6398	18.1537	14.6398
+	2.02434	7.97674	sp|Q9H0A0|NAT10_HUMAN	2.02434	7.97674	4.67895	25.266	23.5805	23.8739	14.6398	19.5106	14.6398
+	2.01569	8.0595	sp|P04083|ANXA1_HUMAN	2.01569	8.0595	4.65226	24.4553	23.8482	24.9091	14.6398	19.7545	14.6398
+	2.01269	6.06848	sp|A6NHR9|SMHD1_HUMAN	2.01269	6.06848	4.64301	22.4127	18.1397	21.5724	14.6398	14.6398	14.6398

## Sheet: BL3F
Significant	-Log(P-value)	Difference	Protein ID	-Log Student's T-test p-value experiment_vs_control	Student's T-test Difference experiment_vs_control	Student's T-test Test statistic experiment_vs_control	Log2(Intensity.experiment.S1)	Log2(Intensity.experiment.S2)	Log2(Intensity.experiment.S3)	Log2(Intensity.control.S1)	Log2(Intensity.control.S2)	Log2(Intensity.control.S3)
+	10.7417	8.30729	sp|P62942|FKB1A_HUMAN	10.7417	8.30729	758.518	25.0644	25.0315	25.0315	16.7352	16.7352	16.7352
+	10.6719	6.73985	sp|Q9Y4L1|HYOU1_HUMAN	10.6719	6.73985	728.632	23.4658	23.4658	23.4935	16.7352	16.7352	16.7352
+	10.4541	6.66227	sp|P49588|SYAC_HUMAN	10.4541	6.66227	642.795	23.3871	23.4182	23.3871	16.7352	16.7352	16.7352
+	10.3792	10.5805	sp|P37802|TAGL2_HUMAN;sp|Q9UI15|TAGL3_HUMAN	10.3792	10.5805	615.657	27.3419	27.2833	27.3217	16.7352	16.7352	16.7352
+	10.2019	8.65961	sp|P23526|SAHH_HUMAN	10.2019	8.65961	555.905	25.4001	25.3655	25.4187	16.7352	16.7352	16.7352
+	10.1051	7.14669	sp|O15027|SC16A_HUMAN	10.1051	7.14669	525.785	23.8683	23.909	23.8683	16.7352	16.7352	16.7352
+	9.91093	5.01464	sp|P15328|FOLR1_HUMAN	9.91093	5.01464	470.184	21.7711	21.7391	21.7391	16.7352	16.7352	16.7352
+	9.27556	7.62326	sp|P13797|PLST_HUMAN;sp|P13796|PLSL_HUMAN;sp|Q14651|PLSI_HUMAN	9.27556	7.62326	326.152	24.335	24.335	24.4052	16.7352	16.7352	16.7352
+	9.01312	8.97969	sp|Q01130|SRSF2_HUMAN	9.01312	8.97969	280.42	25.7381	25.6515	25.7549	16.7352	16.7352	16.7352
+	8.82846	5.79572	sp|Q9NYU2|UGGG1_HUMAN	8.82846	5.79572	252.14	22.5079	22.5769	22.5079	16.7352	16.7352	16.7352
+	8.80639	9.91818	sp|Q16576|RBBP7_HUMAN	8.80639	9.91818	248.957	26.7303	26.6328	26.5969	16.7352	16.7352	16.7352
+	8.65593	8.02096	sp|P62140|PP1B_HUMAN;sp|P36873|PP1G_HUMAN;sp|P62136|PP1A_HUMAN	8.65593	8.02096	228.3	24.8264	24.721	24.721	16.7352	16.7352	16.7352
+	8.6253	7.94751	sp|P27105|STOM_HUMAN	8.6253	7.94751	224.31	24.6472	24.7535	24.6472	16.7352	16.7352	16.7352
+	8.42857	5.02833	sp|Q2TAY7|SMU1_HUMAN	8.42857	5.02833	200.291	21.7384	21.7384	21.8137	16.7352	16.7352	16.7352
+	8.19349	6.36975	sp|O75489|NDUS3_HUMAN	8.19349	6.36975	174.939	23.1777	23.0685	23.0685	16.7352	16.7352	16.7352
+	8.16493	6.85176	sp|O43709|WBS22_HUMAN	8.16493	6.85176	172.086	23.6665	23.5471	23.5471	16.7352	16.7352	16.7352
+	7.89154	9.16142	sp|P67809|YBOX1_HUMAN	7.89154	9.16142	147.024	25.8742	25.8016	26.014	16.7352	16.7352	16.7352
+	7.78313	8.83586	sp|Q02543|RL18A_HUMAN	7.78313	8.83586	138.128	25.4541	25.6744	25.5846	16.7352	16.7352	16.7352
+	7.62775	9.50354	sp|P40925|MDHC_HUMAN	7.62775	9.50354	126.308	26.1715	26.1557	26.3889	16.7352	16.7352	16.7352
+	7.60996	6.81616	sp|P62280|RS11_HUMAN	7.60996	6.81616	125.021	23.6604	23.4968	23.4968	16.7352	16.7352	16.7352
+	7.36598	5.97699	sp|P42166|LAP2A_HUMAN	7.36598	5.97699	108.636	22.8222	22.6571	22.6571	16.7352	16.7352	16.7352
+	7.36311	9.28531	sp|P35268|RL22_HUMAN	7.36311	9.28531	108.456	25.942	26.1915	25.9279	16.7352	16.7352	16.7352
+	7.33441	5.9303	sp|P18858|DNLI1_HUMAN	7.33441	5.9303	106.679	22.7766	22.6099	22.6099	16.7352	16.7352	16.7352
+	7.27611	10.4002	sp|Q92841|DDX17_HUMAN	7.27611	10.4002	103.157	27.3157	27.1233	26.9671	16.7352	16.7352	16.7352
+	7.26216	10.5796	sp|Q09666|AHNK_HUMAN	7.26216	10.5796	102.331	27.3502	27.1206	27.4734	16.7352	16.7352	16.7352
+	7.1764	6.72886	sp|Q6ZN17|LN28B_HUMAN	7.1764	6.72886	97.4008	23.6022	23.3949	23.3949	16.7352	16.7352	16.7352
+	7.15	10.3148	sp|A1KXE4|F168B_HUMAN	7.15	10.3148	95.931	26.8422	27.2019	27.1057	16.7352	16.7352	16.7352
+	7.13885	9.51541	sp|P37108|SRP14_HUMAN	7.13885	9.51541	95.3169	26.2658	26.0706	26.4154	16.7352	16.7352	16.7352
+	7.12312	6.32885	sp|O14979|HNRDL_HUMAN	7.12312	6.32885	94.4576	23.198	22.997	22.997	16.7352	16.7352	16.7352
+	7.11023	9.441	sp|Q14697|GANAB_HUMAN	7.11023	9.441	93.7589	26.3725	26.0392	26.1168	16.7352	16.7352	16.7352
+	7.08392	8.26593	sp|P62316|SMD2_HUMAN	7.08392	8.26593	92.3492	25.0385	24.8308	25.134	16.7352	16.7352	16.7352
+	7.06419	6.95743	sp|P48047|ATPO_HUMAN	7.06419	6.95743	91.3058	23.845	23.6164	23.6164	16.7352	16.7352	16.7352
+	7.04259	9.11831	sp|Q99832|TCPH_HUMAN	7.04259	9.11831	90.177	25.6856	25.8398	26.035	16.7352	16.7352	16.7352
+	7.03946	6.29612	sp|Q9HA38|ZMAT3_HUMAN	7.03946	6.29612	90.015	22.909	23.0336	23.1513	16.7352	16.7352	16.7352
+	6.97242	12.4557	sp|P68371|TBB4B_HUMAN;sp|P04350|TBB4A_HUMAN	6.97242	12.4557	86.6057	29.0316	29.0631	29.478	16.7352	16.7352	16.7352
+	6.94663	9.06938	sp|Q16658|FSCN1_HUMAN	6.94663	9.06938	85.3289	25.8295	25.6092	25.9749	16.7352	16.7352	16.7352
+	6.92883	10.038	sp|Q92567|F168A_HUMAN	6.92883	10.038	84.4588	26.611	27.0047	26.7036	16.7352	16.7352	16.7352
+	6.85998	7.08265	sp|Q9Y6E2|BZW2_HUMAN	6.85998	7.08265	81.1749	23.7306	23.9923	23.7306	16.7352	16.7352	16.7352
+	6.82932	6.41948	sp|Q6PIU2|NCEH1_HUMAN	6.82932	6.41948	79.7542	23.0741	23.0741	23.3156	16.7352	16.7352	16.7352
+	6.73969	7.67014	sp|Q14444|CAPR1_HUMAN	6.73969	7.67014	75.7414	24.304	24.6078	24.304	16.7352	16.7352	16.7352
+	6.72889	8.68265	sp|Q92688|AN32B_HUMAN	6.72889	8.68265	75.272	25.2671	25.6444	25.3418	16.7352	16.7352	16.7352
+	6.69995	10.4141	sp|Q00839|HNRPU_HUMAN	6.69995	10.4141	74.0274	26.9273	27.41	27.1106	16.7352	16.7352	16.7352
+	6.6426	8.91589	sp|Q13011|ECH1_HUMAN	6.6426	8.91589	71.622	25.5558	25.8979	25.4994	16.7352	16.7352	16.7352
+	6.63057	10.0202	sp|Q13435|SF3B2_HUMAN	6.63057	10.0202	71.1274	26.9426	26.8442	26.4794	16.7352	16.7352	16.7352
+	6.62937	7.6158	sp|O14818|PSA7_HUMAN;sp|Q8TAA3|PSA7L_HUMAN	6.62937	7.6158	71.0782	24.5539	24.3092	24.1898	16.7352	16.7352	16.7352
+	6.5996	5.54137	sp|Q68E01|INT3_HUMAN	6.5996	5.54137	69.8696	22.1972	22.1972	22.4351	16.7352	16.7352	16.7352
+	6.57768	6.98104	sp|Q13310|PABP4_HUMAN	6.57768	6.98104	68.993	23.5783	23.9134	23.6569	16.7352	16.7352	16.7352
+	6.53839	9.35646	sp|P35232|PHB_HUMAN	6.53839	9.35646	67.449	25.821	26.2799	26.1739	16.7352	16.7352	16.7352
+	6.50674	8.50384	sp|P11387|TOP1_HUMAN	6.50674	8.50384	66.2305	25.1106	25.4958	25.1106	16.7352	16.7352	16.7352
+	6.4944	7.54884	sp|P25815|S100P_HUMAN	6.4944	7.54884	65.7615	24.1692	24.5136	24.1692	16.7352	16.7352	16.7352
+	6.47974	6.02904	sp|O43324|MCA3_HUMAN	6.47974	6.02904	65.2084	22.9491	22.6717	22.6717	16.7352	16.7352	16.7352
+	6.41567	7.65185	sp|P28074|PSB5_HUMAN	6.41567	7.65185	62.8452	24.4002	24.591	24.1698	16.7352	16.7352	16.7352
+	6.40036	6.15777	sp|P10253|LYAG_HUMAN	6.40036	6.15777	62.2931	22.7941	22.7941	23.0906	16.7352	16.7352	16.7352
+	6.38881	6.35991	sp|P55265|DSRAD_HUMAN	6.38881	6.35991	61.8801	23.1669	23.2259	22.8924	16.7352	16.7352	16.7352
+	6.38401	5.20771	sp|Q92466|DDB2_HUMAN	6.38401	5.20771	61.7091	22.1117	21.8585	21.8585	16.7352	16.7352	16.7352
+	6.36306	6.55687	sp|P55327|TPD52_HUMAN	6.36306	6.55687	60.9689	23.089	23.3321	23.455	16.7352	16.7352	16.7352
+	6.35874	6.30161	sp|Q9UKY7|CDV3_HUMAN	6.35874	6.30161	60.8173	22.9332	22.9332	23.244	16.7352	16.7352	16.7352
+	6.34896	7.94516	sp|P09661|RU2A_HUMAN	6.34896	7.94516	60.4757	24.4681	24.6522	24.9206	16.7352	16.7352	16.7352
+	6.33561	5.87932	sp|P39656|OST48_HUMAN	6.33561	5.87932	60.0124	22.8104	22.5165	22.5165	16.7352	16.7352	16.7352
+	6.33201	9.40454	sp|P00450|CERU_HUMAN	6.33201	9.40454	59.8878	25.9827	25.9827	26.4538	16.7352	16.7352	16.7352
+	6.31981	6.10523	sp|P62847|RS24_HUMAN	6.31981	6.10523	59.4683	23.0457	22.7377	22.7377	16.7352	16.7352	16.7352
+	6.31493	8.43146	sp|P62328|TYB4_HUMAN	6.31493	8.43146	59.3012	25.3842	25.2163	24.8993	16.7352	16.7352	16.7352
+	6.30214	9.00229	sp|P12956|XRCC6_HUMAN	6.30214	9.00229	58.866	25.6075	26.0422	25.5626	16.7352	16.7352	16.7352
+	6.28104	9.86323	sp|P35658|NU214_HUMAN	6.28104	9.86323	58.1545	26.4452	26.9371	26.4129	16.7352	16.7352	16.7352
+	6.27877	5.99196	sp|P06730|IF4E_HUMAN	6.27877	5.99196	58.0787	22.624	22.624	22.9335	16.7352	16.7352	16.7352
+	6.26934	7.24856	sp|Q9UHD8|SEPT9_HUMAN	6.26934	7.24856	57.7637	23.8582	23.8582	24.2347	16.7352	16.7352	16.7352
+	6.2364	8.8645	sp|P63162|RSMN_HUMAN;sp|P14678|RSMB_HUMAN	6.2364	8.8645	56.6778	25.681	25.2974	25.8205	16.7352	16.7352	16.7352
+	6.19576	9.05458	sp|P42766|RL35_HUMAN	6.19576	9.05458	55.3658	26.1168	25.6262	25.6262	16.7352	16.7352	16.7352
+	6.19259	8.38875	sp|P17844|DDX5_HUMAN	6.19259	8.38875	55.2646	25.4264	24.9507	24.9946	16.7352	16.7352	16.7352
+	6.16976	5.11118	sp|Q14126|DSG2_HUMAN	6.16976	5.11118	54.5425	21.7526	22.0338	21.7526	16.7352	16.7352	16.7352
+	6.12787	7.37285	sp|P11586|C1TC_HUMAN	6.12787	7.37285	53.2414	24.337	24.1284	23.8586	16.7352	16.7352	16.7352
+	6.12197	7.54211	sp|P26368|U2AF2_HUMAN	6.12197	7.54211	53.0607	24.3613	24.0001	24.4705	16.7352	16.7352	16.7352
+	6.08082	7.32426	sp|O14776|TCRG1_HUMAN	6.08082	7.32426	51.8173	23.9181	24.3421	23.9181	16.7352	16.7352	16.7352
+	6.07917	10.098	sp|P36578|RL4_HUMAN	6.07917	10.098	51.768	26.9389	27.1055	26.4551	16.7352	16.7352	16.7352
+	6.07875	7.44832	sp|P62899|RL31_HUMAN	6.07875	7.44832	51.7553	24.2951	24.3574	23.8979	16.7352	16.7352	16.7352
+	6.06532	7.32592	sp|P49903|SPS1_HUMAN	6.06532	7.32592	51.3564	23.9184	23.9184	24.3464	16.7352	16.7352	16.7352
+	6.0626	10.6709	sp|P26599|PTBP1_HUMAN	6.0626	10.6709	51.2757	27.6984	27.0034	27.5165	16.7352	16.7352	16.7352
+	6.05494	4.50473	sp|Q9UPT8|ZC3H4_HUMAN	6.05494	4.50473	51.05	21.4164	21.1517	21.1517	16.7352	16.7352	16.7352
+	6.04949	10.3466	sp|P50991|TCPD_HUMAN	6.04949	10.3466	50.8898	27.4862	26.8433	26.9158	16.7352	16.7352	16.7352
+	6.01023	9.36844	sp|P14314|GLU2B_HUMAN	6.01023	9.36844	49.7512	26.4499	26.0588	25.8022	16.7352	16.7352	16.7352
+	6.00893	5.12359	sp|O95817|BAG3_HUMAN	6.00893	5.12359	49.7138	21.7557	21.7557	22.0649	16.7352	16.7352	16.7352
+	5.98968	6.52309	sp|Q15165|PON2_HUMAN	5.98968	6.52309	49.1652	23.1256	23.1256	23.5236	16.7352	16.7352	16.7352
+	5.98668	9.37533	sp|Q92597|NDRG1_HUMAN	5.98668	9.37533	49.0802	25.7285	26.3084	26.2945	16.7352	16.7352	16.7352
+	5.97333	10.7163	sp|P02545|LMNA_HUMAN	5.97333	10.7163	48.7041	27.0558	27.8161	27.4824	16.7352	16.7352	16.7352
+	5.97324	9.18601	sp|P63244|GBLP_HUMAN	5.97324	9.18601	48.7016	26.2956	25.7736	25.6943	16.7352	16.7352	16.7352
+	5.96802	8.51214	sp|P23284|PPIB_HUMAN	5.96802	8.51214	48.5551	25.238	25.5555	24.9484	16.7352	16.7352	16.7352
+	5.96696	8.56009	sp|Q04760|LGUL_HUMAN	5.96696	8.56009	48.5256	25.3995	25.535	24.9512	16.7352	16.7352	16.7352
+	5.93397	8.56217	sp|P31153|METK2_HUMAN;sp|Q00266|METK1_HUMAN	5.93397	8.56217	47.6115	25.0508	25.1937	25.6474	16.7352	16.7352	16.7352
+	5.89478	8.31286	sp|Q14974|IMB1_HUMAN	5.89478	8.31286	46.5478	24.8694	24.8694	25.4052	16.7352	16.7352	16.7352
+	5.89449	8.12097	sp|Q16881|TRXR1_HUMAN	5.89449	8.12097	46.54	25.2051	24.6816	24.6816	16.7352	16.7352	16.7352
+	5.87934	7.66075	sp|P35244|RFA3_HUMAN	5.87934	7.66075	46.1352	24.2299	24.2299	24.728	16.7352	16.7352	16.7352
+	5.84009	10.2401	sp|P80723|BASP1_HUMAN	5.84009	10.2401	45.1028	26.9226	27.3922	26.611	16.7352	16.7352	16.7352
+	5.81453	9.41948	sp|P62888|RL30_HUMAN	5.81453	9.41948	44.443	26.5251	25.791	26.1479	16.7352	16.7352	16.7352
+	5.80651	7.66759	sp|P62995|TRA2B_HUMAN	5.80651	7.66759	44.238	24.2294	24.2294	24.7494	16.7352	16.7352	16.7352
+	5.7815	7.62016	sp|Q02818|NUCB1_HUMAN	5.7815	7.62016	43.6046	24.1806	24.1806	24.7048	16.7352	16.7352	16.7352
+	5.76719	7.76607	sp|P50502|F10A1_HUMAN;sp|Q8IZP2|ST134_HUMAN;sp|Q8NFI4|F10A5_HUMAN	5.76719	7.76607	43.2464	24.8442	24.2375	24.422	16.7352	16.7352	16.7352
+	5.75519	8.70236	sp|P52907|CAZA1_HUMAN	5.75519	8.70236	42.9479	25.2941	25.8375	25.181	16.7352	16.7352	16.7352
+	5.7333	9.64302	sp|Q00610|CLH1_HUMAN;sp|P53675|CLH2_HUMAN	5.7333	9.64302	42.4092	26.2193	26.8266	26.0886	16.7352	16.7352	16.7352
+	5.69467	2.25028	sp|P26583|HMGB2_HUMAN	5.69467	2.25028	41.4748	25.0521	25.0166	25.0166	22.7252	22.884	22.7252
+	5.68894	7.48131	sp|P49458|SRP09_HUMAN	5.68894	7.48131	41.338	24.0355	24.0355	24.5784	16.7352	16.7352	16.7352
+	5.67298	9.30085	sp|Q9HCC0|MCCB_HUMAN	5.67298	9.30085	40.9592	26.4577	25.9713	25.6791	16.7352	16.7352	16.7352
+	5.62311	10.3836	sp|P23246|SFPQ_HUMAN	5.62311	10.3836	39.7977	27.6405	26.8674	26.8485	16.7352	16.7352	16.7352
+	5.62059	9.07834	sp|P53999|TCP4_HUMAN	5.62059	9.07834	39.7399	25.8427	25.404	26.1938	16.7352	16.7352	16.7352
+	5.61992	6.46328	sp|O75367|H2AY_HUMAN;sp|Q9P0M6|H2AW_HUMAN	5.61992	6.46328	39.7245	23.0357	23.5238	23.0357	16.7352	16.7352	16.7352
+	5.61583	10.4096	sp|P50990|TCPQ_HUMAN	5.61583	10.4096	39.6309	27.5679	27.2027	26.6636	16.7352	16.7352	16.7352
+	5.60342	10.1847	sp|P49411|EFTU_HUMAN	5.60342	10.1847	39.3483	27.3211	26.436	27.0024	16.7352	16.7352	16.7352
+	5.59895	5.9872	sp|P42765|THIM_HUMAN	5.59895	5.9872	39.247	22.5698	23.0275	22.5698	16.7352	16.7352	16.7352
+	5.596	8.82291	sp|Q9UQ80|PA2G4_HUMAN	5.596	8.82291	39.1802	25.9096	25.6261	25.1385	16.7352	16.7352	16.7352
+	5.57686	9.31995	sp|P34897|GLYM_HUMAN	5.57686	9.31995	38.75	26.0202	26.4881	25.6571	16.7352	16.7352	16.7352
+	5.54071	6.62553	sp|P30101|PDIA3_HUMAN	5.54071	6.62553	37.9502	28.7428	28.1597	28.4546	21.9195	21.7805	21.7805
+	5.51384	9.28331	sp|P06454|PTMA_HUMAN	5.51384	9.28331	37.3663	25.8496	25.6982	26.5076	16.7352	16.7352	16.7352
+	5.47805	6.00286	sp|Q9NRX1|PNO1_HUMAN	5.47805	6.00286	36.6026	22.574	22.574	23.066	16.7352	16.7352	16.7352
+	5.4687	7.64635	sp|P33993|MCM7_HUMAN	5.4687	7.64635	36.4054	24.7686	24.0466	24.3294	16.7352	16.7352	16.7352
+	5.44966	7.47621	sp|Q16762|THTR_HUMAN	5.44966	7.47621	36.0076	24.4465	24.3902	23.7974	16.7352	16.7352	16.7352
+	5.4355	6.22494	sp|P45974|UBP5_HUMAN	5.4355	6.22494	35.7146	22.7858	22.7858	23.3087	16.7352	16.7352	16.7352
+	5.4292	5.95729	sp|P20700|LMNB1_HUMAN	5.4292	5.95729	35.5849	22.525	23.0273	22.525	16.7352	16.7352	16.7352
+	5.41987	8.86687	sp|Q09028|RBBP4_HUMAN	5.41987	8.86687	35.3938	25.8798	25.102	25.8243	16.7352	16.7352	16.7352
+	5.41484	8.71952	sp|P62249|RS16_HUMAN	5.41484	8.71952	35.2914	25.7545	24.9646	25.645	16.7352	16.7352	16.7352
+	5.39733	8.55417	sp|Q13085|ACACA_HUMAN	5.39733	8.55417	34.9364	32.6022	31.9871	32.4102	23.9694	23.4522	23.9154
+	5.38152	7.12312	sp|P14384|CBPM_HUMAN	5.38152	7.12312	34.6191	23.5128	23.8374	24.2246	16.7352	16.7352	16.7352
+	5.37876	8.28493	sp|Q8WUH6|TM263_HUMAN	5.37876	8.28493	34.5638	24.5666	25.1121	25.3815	16.7352	16.7352	16.7352
+	5.33009	8.50228	sp|P30040|ERP29_HUMAN	5.33009	8.50228	33.6063	25.3866	25.5816	24.7441	16.7352	16.7352	16.7352
+	5.31412	7.8624	sp|P01891|1A68_HUMAN;sp|P10316|1A69_HUMAN;sp|P30685|1B35_HUMAN;sp|P30464|1B15_HUMAN;sp|P30457|1A66_HUMAN;sp|P01892|1A02_HUMAN;sp|P30490|1B52_HUMAN;sp|P30450|1A26_HUMAN;sp|P30453|1A34_HUMAN;sp|P30484|1B46_HUMAN;sp|P16190|1A33_HUMAN;sp|P30498|1B78_HUMAN;sp|P18462|1A25_HUMAN;sp|P30491|1B53_HUMAN;sp|P18464|1B51_HUMAN;sp|P30493|1B55_HUMAN;sp|P30495|1B56_HUMAN;sp|Q29940|1B59_HUMAN;sp|P30492|1B54_HUMAN;…	5.31412	7.8624	33.2978	24.1763	24.6233	24.993	16.7352	16.7352	16.7352
+	5.31177	6.99769	sp|Q16740|CLPP_HUMAN	5.31177	6.99769	33.2527	23.32	23.8683	24.0103	16.7352	16.7352	16.7352
+	5.27817	8.86313	sp|P51991|ROA3_HUMAN	5.27817	8.86313	32.6137	25.1466	25.5623	26.086	16.7352	16.7352	16.7352
+	5.27515	5.48743	sp|Q9UMS0|NFU1_HUMAN	5.27515	5.48743	32.557	22.5597	22.054	22.054	16.7352	16.7352	16.7352
+	5.26972	8.99583	sp|P82979|SARNP_HUMAN	5.26972	8.99583	32.455	26.2854	25.4538	25.4538	16.7352	16.7352	16.7352
+	5.22584	10.3552	sp|Q96AE4|FUBP1_HUMAN	5.22584	10.3552	31.6429	27.6638	26.5305	27.0766	16.7352	16.7352	16.7352
+	5.21823	5.87839	sp|Q02790|FKBP4_HUMAN	5.21823	5.87839	31.5042	22.9867	22.427	22.427	16.7352	16.7352	16.7352
+	5.19692	5.22381	sp|P02786|TFR1_HUMAN	5.19692	5.22381	31.1187	27.9376	28.3768	28.4252	22.9585	23.1511	22.9585
+	5.19097	8.76916	sp|P54727|RD23B_HUMAN;sp|P54725|RD23A_HUMAN	5.19097	8.76916	31.012	25.2215	25.2215	26.0699	16.7352	16.7352	16.7352
+	5.18828	7.3075	sp|Q86UU0|BCL9L_HUMAN	5.18828	7.3075	30.9637	24.441	23.6242	24.0627	16.7352	16.7352	16.7352
+	5.17385	9.21316	sp|P24534|EF1B_HUMAN	5.17385	9.21316	30.7067	25.6483	25.6483	26.5484	16.7352	16.7352	16.7352
+	5.17149	10.4495	sp|P06744|G6PI_HUMAN;CON__Q3ZBD7	5.17149	10.4495	30.665	27.3763	26.5225	27.6553	16.7352	16.7352	16.7352
+	5.16413	10.0369	sp|P63104|1433Z_HUMAN	5.16413	10.0369	30.5349	26.4467	26.44	27.4294	16.7352	16.7352	16.7352
+	5.12807	8.40307	sp|Q9NQC3|RTN4_HUMAN	5.12807	8.40307	29.9053	24.8572	24.8572	25.7002	16.7352	16.7352	16.7352
+	5.12327	7.46601	sp|Q99536|VAT1_HUMAN	5.12327	7.46601	29.8225	23.9508	23.9508	24.7019	16.7352	16.7352	16.7352
+	5.11095	8.2084	sp|P32119|PRDX2_HUMAN	5.11095	8.2084	29.6109	25.2005	24.3896	25.2405	16.7352	16.7352	16.7352
+	5.10499	8.52065	sp|Q8N257|H2B3B_HUMAN;sp|Q16778|H2B2E_HUMAN;sp|P33778|H2B1B_HUMAN;sp|P23527|H2B1O_HUMAN;sp|P06899|H2B1J_HUMAN;sp|Q6DRA6|H2B2D_HUMAN;sp|Q6DN03|H2B2C_HUMAN	5.10499	8.52065	29.5091	25.3397	24.7191	25.7087	16.7352	16.7352	16.7352
+	5.09711	8.06079	sp|Q6UVK1|CSPG4_HUMAN	5.09711	8.06079	29.375	25.1034	25.0359	24.2485	16.7352	16.7352	16.7352
+	5.09335	9.32839	sp|P17987|TCPA_HUMAN	5.09335	9.32839	29.3114	26.5235	25.4525	26.2147	16.7352	16.7352	16.7352
+	5.07887	9.25938	sp|P60660|MYL6_HUMAN;sp|P14649|MYL6B_HUMAN	5.07887	9.25938	29.067	25.5103	25.8782	26.5952	16.7352	16.7352	16.7352
+	5.07168	6.38779	sp|P49720|PSB3_HUMAN	5.07168	6.38779	28.9465	22.9023	22.9023	23.5643	16.7352	16.7352	16.7352
+	5.0436	5.66208	sp|Q15233|NONO_HUMAN	5.0436	5.66208	28.4805	27.5857	27.1143	27.3703	21.9842	21.5499	21.5499
+	5.04216	5.04752	sp|P30419|NMT1_HUMAN	5.04216	5.04752	28.4569	21.6053	22.1374	21.6053	16.7352	16.7352	16.7352
+	5.03273	6.68001	sp|Q8NBS9|TXND5_HUMAN	5.03273	6.68001	28.3021	23.7329	22.954	23.5586	16.7352	16.7352	16.7352
+	5.02864	6.16299	sp|Q13641|TPBG_HUMAN	5.02864	6.16299	28.2352	22.6799	22.6799	23.3347	16.7352	16.7352	16.7352
+	5.01975	8.472	sp|P61353|RL27_HUMAN	5.01975	8.472	28.0906	25.7163	25.2328	24.6724	16.7352	16.7352	16.7352
+	5.00271	9.60275	sp|O75390|CISY_HUMAN	5.00271	9.60275	27.8151	26.9626	26.2804	25.7708	16.7352	16.7352	16.7352
+	4.98306	8.64563	sp|Q9BY77|PDIP3_HUMAN	4.98306	8.64563	27.501	25.2417	25.9814	24.9193	16.7352	16.7352	16.7352
+	4.97024	5.64235	sp|Q86UP2|KTN1_HUMAN	4.97024	5.64235	27.2979	22.1708	22.7909	22.1708	16.7352	16.7352	16.7352
+	4.96536	6.38442	sp|P45880|VDAC2_HUMAN	4.96536	6.38442	27.221	23.5378	23.0945	22.7265	16.7352	16.7352	16.7352
+	4.95515	8.57917	sp|P99999|CYC_HUMAN;CON__P62894	4.95515	8.57917	27.0608	25.4928	24.6982	25.752	16.7352	16.7352	16.7352
+	4.92771	6.08621	sp|Q92804|RBP56_HUMAN	4.92771	6.08621	26.6346	23.2784	22.5929	22.5929	16.7352	16.7352	16.7352
+	4.92078	8.47639	sp|P13010|XRCC5_HUMAN	4.92078	8.47639	26.5281	24.8417	25.8478	24.9451	16.7352	16.7352	16.7352
+	4.91046	7.96942	sp|Q9Y265|RUVB1_HUMAN	4.91046	7.96942	26.3703	24.4024	24.4024	25.309	16.7352	16.7352	16.7352
+	4.90526	7.87275	sp|O00299|CLIC1_HUMAN	4.90526	7.87275	26.2911	25.0814	24.6888	24.0536	16.7352	16.7352	16.7352
+	4.89544	8.0884	sp|P09012|SNRPA_HUMAN;sp|P08579|RU2B_HUMAN	4.89544	8.0884	26.1422	25.2207	24.214	25.036	16.7352	16.7352	16.7352
+	4.87657	5.90135	sp|O43390|HNRPR_HUMAN	4.87657	5.90135	25.8584	22.4083	22.4083	23.0929	16.7352	16.7352	16.7352
+	4.86845	9.13961	sp|P11940|PABP1_HUMAN;sp|Q9H361|PABP3_HUMAN;sp|Q5JQF8|PAP1M_HUMAN;sp|Q4VXU2|PAP1L_HUMAN	4.86845	9.13961	25.7371	26.5705	25.4031	25.6508	16.7352	16.7352	16.7352
+	4.85931	10.3814	sp|P84090|ERH_HUMAN	4.85931	10.3814	25.6014	27.6531	26.3216	27.3751	16.7352	16.7352	16.7352
+	4.85547	9.31147	sp|Q9Y230|RUVB2_HUMAN	4.85547	9.31147	25.5446	25.569	25.8085	26.7624	16.7352	16.7352	16.7352
+	4.84741	6.90203	sp|P61289|PSME3_HUMAN	4.84741	6.90203	25.4258	24.1801	23.3657	23.3657	16.7352	16.7352	16.7352
+	4.84252	7.51443	sp|O95373|IPO7_HUMAN	4.84252	7.51443	25.354	24.4182	24.6574	23.6731	16.7352	16.7352	16.7352
+	4.83969	8.66713	sp|P46783|RS10_HUMAN;sp|Q9NQ39|RS10L_HUMAN	4.83969	8.66713	25.3124	24.9996	25.124	26.0833	16.7352	16.7352	16.7352
+	4.82791	7.74614	sp|Q9UK76|HN1_HUMAN	4.82791	7.74614	25.1405	24.4933	23.9417	25.0089	16.7352	16.7352	16.7352
+	4.82772	9.27622	sp|P07954|FUMH_HUMAN	4.82772	9.27622	25.1377	25.7943	25.509	26.7308	16.7352	16.7352	16.7352
+	4.82106	4.91588	sp|Q5SSJ5|HP1B3_HUMAN	4.82106	4.91588	25.041	21.4547	21.4547	22.0437	16.7352	16.7352	16.7352
+	4.79824	5.18546	sp|O00170|AIP_HUMAN	4.79824	5.18546	24.7125	22.3403	21.7108	21.7108	16.7352	16.7352	16.7352
+	4.79003	7.62352	sp|Q5JRA6|MIA3_HUMAN	4.79003	7.62352	24.5954	23.7395	24.6951	24.6414	16.7352	16.7352	16.7352
+	4.77737	7.8395	sp|Q13428|TCOF_HUMAN	4.77737	7.8395	24.4158	24.0387	24.5364	25.149	16.7352	16.7352	16.7352
+	4.77414	8.7048	sp|P20618|PSB1_HUMAN	4.77414	8.7048	24.3701	25.3634	24.8631	26.0933	16.7352	16.7352	16.7352
+	4.76973	4.99152	sp|O60568|PLOD3_HUMAN	4.76973	4.99152	24.3079	21.5213	21.5213	22.1374	16.7352	16.7352	16.7352
+	4.75874	6.12044	sp|Q7KZF4|SND1_HUMAN	4.75874	6.12044	24.1538	22.6022	23.3624	22.6022	16.7352	16.7352	16.7352
+	4.75573	7.07905	sp|P36776|LONM_HUMAN	4.75573	7.07905	24.1118	24.4014	23.5206	23.5206	16.7352	16.7352	16.7352
+	4.75397	3.2105	sp|Q5VTE0|EF1A3_HUMAN;sp|P68104|EF1A1_HUMAN	4.75397	3.2105	24.0872	30.085	29.6724	29.8959	26.6951	26.5618	26.7648
+	4.74854	9.74986	sp|Q86V81|THOC4_HUMAN	4.74854	9.74986	24.0117	25.907	27.268	26.28	16.7352	16.7352	16.7352
+	4.73916	5.46604	sp|O94905|ERLN2_HUMAN	4.73916	5.46604	23.8815	21.9723	21.9723	22.659	16.7352	16.7352	16.7352
+	4.73536	5.9043	sp|P17980|PRS6A_HUMAN	4.73536	5.9043	23.8291	23.1339	22.3633	22.4212	16.7352	16.7352	16.7352
+	4.71987	7.60576	sp|Q9UHV9|PFD2_HUMAN	4.71987	7.60576	23.6163	24.2788	23.8168	24.9272	16.7352	16.7352	16.7352
+	4.71852	8.46603	sp|P30086|PEBP1_HUMAN	4.71852	8.46603	23.5979	25.0451	25.8857	24.6727	16.7352	16.7352	16.7352
+	4.70861	8.14874	sp|P53396|ACLY_HUMAN	4.70861	8.14874	23.4627	24.8037	25.5215	24.3265	16.7352	16.7352	16.7352
+	4.70612	8.36848	sp|P30084|ECHM_HUMAN	4.70612	8.36848	23.429	25.7607	24.5323	25.018	16.7352	16.7352	16.7352
+	4.69325	4.8674	sp|P22061|PIMT_HUMAN	4.69325	4.8674	23.2551	22.0212	21.3933	21.3933	16.7352	16.7352	16.7352
+	4.6888	8.80135	sp|P05198|IF2A_HUMAN	4.6888	8.80135	23.1952	25.8254	25.9998	24.7843	16.7352	16.7352	16.7352
+	4.67748	8.83741	sp|P27824|CALX_HUMAN	4.67748	8.83741	23.0436	26.3387	25.1576	25.2214	16.7352	16.7352	16.7352
+	4.66905	8.59378	sp|Q14103|HNRPD_HUMAN	4.66905	8.59378	22.9313	26.0466	25.1572	24.783	16.7352	16.7352	16.7352
+	4.64968	7.59853	sp|Q14244|MAP7_HUMAN	4.64968	7.59853	22.6755	23.7854	24.9416	24.2741	16.7352	16.7352	16.7352
+	4.63655	8.83476	sp|Q96PK6|RBM14_HUMAN	4.63655	8.83476	22.5035	25.74	26.1488	24.821	16.7352	16.7352	16.7352
+	4.63358	7.14425	sp|O14561|ACPM_HUMAN	4.63358	7.14425	22.4648	23.5614	23.5614	24.5154	16.7352	16.7352	16.7352
+	4.62841	7.60762	sp|Q9Y4Y9|LSM5_HUMAN	4.62841	7.60762	22.3977	24.3732	24.9153	23.7399	16.7352	16.7352	16.7352
+	4.62671	6.70698	sp|P35237|SPB6_HUMAN	4.62671	6.70698	22.3757	22.8466	23.7995	23.6804	16.7352	16.7352	16.7352
+	4.62227	5.8353	sp|Q7Z5L9|I2BP2_HUMAN	4.62227	5.8353	22.3181	23.093	22.2928	22.3255	16.7352	16.7352	16.7352
+	4.61496	6.06028	sp|Q8N1F7|NUP93_HUMAN	4.61496	6.06028	22.2238	22.5227	23.3408	22.5227	16.7352	16.7352	16.7352
+	4.60919	10.5732	sp|P78346|RPP30_HUMAN	4.60919	10.5732	22.1496	26.4721	27.3275	28.1254	16.7352	16.7352	16.7352
+	4.58811	8.49179	sp|P40121|CAPG_HUMAN	4.58811	8.49179	21.8806	25.0567	24.6562	25.9679	16.7352	16.7352	16.7352
+	4.58737	7.84779	sp|Q14914|PTGR1_HUMAN	4.58737	7.84779	21.8713	24.2241	24.2241	25.3006	16.7352	16.7352	16.7352
+	4.58631	7.88506	sp|P13804|ETFA_HUMAN	4.58631	7.88506	21.8577	24.2595	24.2595	25.3417	16.7352	16.7352	16.7352
+	4.58248	9.3189	sp|P42167|LAP2B_HUMAN	4.58248	9.3189	21.8093	25.4652	26.8848	25.8122	16.7352	16.7352	16.7352
+	4.58129	7.54625	sp|P25788|PSA3_HUMAN	4.58129	7.54625	21.7943	23.6762	24.8754	24.2926	16.7352	16.7352	16.7352
+	4.57359	7.5353	sp|P30043|BLVRB_HUMAN	4.57359	7.5353	21.6972	24.7842	23.6087	24.4185	16.7352	16.7352	16.7352
+	4.56199	6.53063	sp|P55795|HNRH2_HUMAN	4.56199	6.53063	21.5518	23.8718	22.9628	22.9628	16.7352	16.7352	16.7352
+	4.55736	5.08078	sp|Q9BXF6|RFIP5_HUMAN	4.55736	5.08078	21.494	22.2712	21.478	21.6986	16.7352	16.7352	16.7352
+	4.55723	6.11299	sp|O00151|PDLI1_HUMAN	4.55723	6.11299	21.4924	22.5637	22.5637	23.417	16.7352	16.7352	16.7352
+	4.55627	6.00471	sp|P43121|MUC18_HUMAN	4.55627	6.00471	21.4804	23.2895	22.5535	22.3766	16.7352	16.7352	16.7352
+	4.5506	7.68963	sp|P49419|AL7A1_HUMAN	4.5506	7.68963	21.41	24.7766	24.7912	23.7065	16.7352	16.7352	16.7352
+	4.52646	7.10994	sp|Q13126|MTAP_HUMAN	4.52646	7.10994	21.1124	23.5083	23.5083	24.5186	16.7352	16.7352	16.7352
+	4.51684	7.78775	sp|Q13200|PSMD2_HUMAN	4.51684	7.78775	20.9948	24.3645	25.2298	23.9745	16.7352	16.7352	16.7352
+	4.51352	6.55666	sp|Q14204|DYHC1_HUMAN	4.51352	6.55666	20.9544	22.9789	22.9789	23.9176	16.7352	16.7352	16.7352
+	4.50587	8.61482	sp|Q9Y3U8|RL36_HUMAN	4.50587	8.61482	20.8617	25.9193	25.5835	24.5472	16.7352	16.7352	16.7352
+	4.49323	6.33138	sp|Q1KMD3|HNRL2_HUMAN	4.49323	6.33138	20.7093	22.7608	22.7608	23.678	16.7352	16.7352	16.7352
+	4.48995	7.69938	sp|O43399|TPD54_HUMAN	4.48995	7.69938	20.6699	23.696	24.8887	24.7188	16.7352	16.7352	16.7352
+	4.48861	8.28708	sp|P35637|FUS_HUMAN	4.48861	8.28708	20.6539	24.6089	24.6332	25.8246	16.7352	16.7352	16.7352
+	4.48709	7.02499	sp|P31948|STIP1_HUMAN	4.48709	7.02499	20.6357	23.3635	23.4793	24.4377	16.7352	16.7352	16.7352
+	4.47467	7.62691	sp|P63241|IF5A1_HUMAN;sp|Q6IS14|IF5AL_HUMAN;sp|Q9GZV4|IF5A2_HUMAN	4.47467	7.62691	20.4875	23.9898	23.9898	25.1066	16.7352	16.7352	16.7352
+	4.45958	7.44462	sp|P16152|CBR1_HUMAN;sp|O75828|CBR3_HUMAN	4.45958	7.44462	20.3089	24.0021	24.8846	23.6526	16.7352	16.7352	16.7352
+	4.45807	7.94455	sp|Q99623|PHB2_HUMAN	4.45807	7.94455	20.2911	24.4804	25.4352	24.1235	16.7352	16.7352	16.7352
+	4.45798	7.02897	sp|P52597|HNRPF_HUMAN	4.45798	7.02897	20.2901	23.2917	23.5615	24.4392	16.7352	16.7352	16.7352
+	4.44531	9.8117	sp|P67936|TPM4_HUMAN	4.44531	9.8117	20.1414	26.6284	25.6653	27.3469	16.7352	16.7352	16.7352
+	4.42435	8.01288	sp|P18206|VINC_HUMAN	4.42435	8.01288	19.8979	24.0712	25.4645	24.7084	16.7352	16.7352	16.7352
+	4.41779	7.77544	sp|P31939|PUR9_HUMAN	4.41779	7.77544	19.8223	25.072	23.7553	24.7045	16.7352	16.7352	16.7352
+	4.41575	5.68408	sp|Q5SW79|CE170_HUMAN	4.41575	5.68408	19.7988	22.8258	22.567	21.8648	16.7352	16.7352	16.7352
+	4.41032	7.66699	sp|O00571|DDX3X_HUMAN;sp|O15523|DDX3Y_HUMAN	4.41032	7.66699	19.7364	24.6458	23.6414	24.9192	16.7352	16.7352	16.7352
+	4.4087	6.17172	sp|P21796|VDAC1_HUMAN	4.4087	6.17172	19.7179	23.1534	22.2853	23.2819	16.7352	16.7352	16.7352
+	4.37771	9.20391	sp|P28066|PSA5_HUMAN	4.37771	9.20391	19.3663	25.187	25.8117	26.8185	16.7352	16.7352	16.7352
+	4.37128	9.4412	sp|P26641|EF1G_HUMAN	4.37128	9.4412	19.2941	26.8466	25.2236	26.4588	16.7352	16.7352	16.7352
+	4.35975	7.83615	sp|P48634|PRC2A_HUMAN	4.35975	7.83615	19.1652	23.7947	24.7378	25.1814	16.7352	16.7352	16.7352
+	4.35433	6.56328	sp|P49790|NU153_HUMAN	4.35433	6.56328	19.1051	23.8365	23.3994	22.6594	16.7352	16.7352	16.7352
+	4.3405	7.04148	sp|O43684|BUB3_HUMAN	4.3405	7.04148	18.9522	23.4051	23.4051	24.5197	16.7352	16.7352	16.7352
+	4.3243	6.8797	sp|P07602|SAP_HUMAN	4.3243	6.8797	18.7746	23.2484	23.2484	24.3477	16.7352	16.7352	16.7352
+	4.32177	7.02975	sp|Q05519|SRS11_HUMAN	4.32177	7.02975	18.747	23.5651	23.2388	24.4908	16.7352	16.7352	16.7352
+	4.30981	9.05654	sp|P40227|TCPZ_HUMAN;sp|Q92526|TCPW_HUMAN	4.30981	9.05654	18.6172	26.0145	24.8601	26.5005	16.7352	16.7352	16.7352
+	4.30082	6.281	sp|P32320|CDD_HUMAN	4.30082	6.281	18.5202	22.3403	23.3044	23.4038	16.7352	16.7352	16.7352
+	4.29923	7.89367	sp|Q01082|SPTB2_HUMAN;sp|O15020|SPTN2_HUMAN	4.29923	7.89367	18.5031	23.8598	25.3335	24.6932	16.7352	16.7352	16.7352
+	4.29439	7.06199	sp|P31937|3HIDH_HUMAN	4.29439	7.06199	18.4511	23.9545	23.0697	24.3673	16.7352	16.7352	16.7352
+	4.28679	8.3359	sp|P17096|HMGA1_HUMAN	4.28679	8.3359	18.3697	24.5688	24.6676	25.9768	16.7352	16.7352	16.7352
+	4.27349	6.72203	sp|P37198|NUP62_HUMAN	4.27349	6.72203	18.2283	22.7605	24.0152	23.5958	16.7352	16.7352	16.7352
+	4.27324	5.68804	sp|Q04917|1433F_HUMAN	4.27324	5.68804	18.2256	22.1111	22.1111	23.0474	16.7352	16.7352	16.7352
+	4.26075	6.97129	sp|Q9BUJ2|HNRL1_HUMAN	4.26075	6.97129	18.0937	24.4538	23.1702	23.4953	16.7352	16.7352	16.7352
+	4.24504	8.68533	sp|P20810|ICAL_HUMAN	4.24504	8.68533	17.9292	26.07	24.4731	25.7184	16.7352	16.7352	16.7352
+	4.2269	10.3598	sp|P22314|UBA1_HUMAN	4.2269	10.3598	17.741	27.5751	25.9329	27.7769	16.7352	16.7352	16.7352
+	4.22208	7.42387	sp|Q9UKS6|PACN3_HUMAN	4.22208	7.42387	17.6913	23.3507	24.7587	24.3677	16.7352	16.7352	16.7352
+	4.22008	6.54459	sp|P62266|RS23_HUMAN	4.22008	6.54459	17.6707	22.9094	22.9094	24.0205	16.7352	16.7352	16.7352
+	4.21701	6.70014	sp|Q92522|H1X_HUMAN	4.21701	6.70014	17.6392	26.8846	26.8593	27.1018	20.9924	19.8765	19.8765
+	4.19033	9.70702	sp|P33316|DUT_HUMAN	4.19033	9.70702	17.3675	26.3521	25.5223	27.4521	16.7352	16.7352	16.7352
+	4.18615	7.68538	sp|P05455|LA_HUMAN	4.18615	7.68538	17.3252	23.5544	24.6873	25.0199	16.7352	16.7352	16.7352
+	4.16615	9.70259	sp|Q07955|SRSF1_HUMAN;sp|Q13242|SRSF9_HUMAN	4.16615	9.70259	17.1247	27.5608	25.7452	26.0073	16.7352	16.7352	16.7352
+	4.16264	9.63836	sp|P11142|HSP7C_HUMAN;sp|P54652|HSP72_HUMAN	4.16264	9.63836	17.0897	29.9366	30.0312	30.3445	19.9154	19.9154	21.5664
+	4.15057	6.76633	sp|P11498|PYC_HUMAN	4.15057	6.76633	16.9701	35.4115	35.1791	35.0633	29.2222	28.0575	28.0751
+	4.13875	4.62103	sp|P49189|AL9A1_HUMAN	4.13875	4.62103	16.8537	21.9046	21.082	21.082	16.7352	16.7352	16.7352
+	4.1328	8.17418	sp|Q08J23|NSUN2_HUMAN	4.1328	8.17418	16.7953	25.7414	24.0559	24.9307	16.7352	16.7352	16.7352
+	4.12423	6.84997	sp|P19105|ML12A_HUMAN;sp|O14950|ML12B_HUMAN;sp|P24844|MYL9_HUMAN	4.12423	6.84997	16.7118	23.667	22.8378	24.2506	16.7352	16.7352	16.7352
+	4.12063	8.81251	sp|P04083|ANXA1_HUMAN	4.12063	8.81251	16.6767	25.7374	24.5524	26.3532	16.7352	16.7352	16.7352
+	4.11426	7.43731	sp|O14745|NHRF1_HUMAN	4.11426	7.43731	16.6149	23.7265	23.7232	25.0677	16.7352	16.7352	16.7352
+	4.11104	8.50878	sp|P62318|SMD3_HUMAN	4.11104	8.50878	16.5838	24.7309	24.7309	26.2701	16.7352	16.7352	16.7352
+	4.11076	8.50347	sp|Q14566|MCM6_HUMAN	4.11076	8.50347	16.5811	26.2641	24.7078	24.744	16.7352	16.7352	16.7352
+	4.10859	9.55489	sp|Q04637|IF4G1_HUMAN	4.10859	9.55489	16.5601	26.9434	26.7872	25.1396	16.7352	16.7352	16.7352
+	4.09687	10.2308	sp|P07910|HNRPC_HUMAN;sp|P0DMR1|HNRC4_HUMAN;sp|O60812|HNRC1_HUMAN;sp|B7ZW38|HNRC3_HUMAN;sp|B2RXH8|HNRC2_HUMAN	4.09687	10.2308	16.4474	28.1389	26.0204	26.7385	16.7352	16.7352	16.7352
+	4.09616	5.7641	sp|P00338|LDHA_HUMAN;sp|Q6ZMR3|LDH6A_HUMAN;sp|P07864|LDHC_HUMAN	4.09616	5.7641	16.4406	28.4729	28.9727	28.9122	23.6483	22.7086	22.7086
+	4.08517	5.4848	sp|P31040|SDHA_HUMAN	4.08517	5.4848	16.3357	22.8915	21.8842	21.8842	16.7352	16.7352	16.7352
+	4.07106	5.99426	sp|P11413|G6PD_HUMAN	4.07106	5.99426	16.2019	22.3594	23.4694	22.3594	16.7352	16.7352	16.7352
+	4.06901	6.95763	sp|P39748|FEN1_HUMAN	4.06901	6.95763	16.1826	23.2628	23.2628	24.5527	16.7352	16.7352	16.7352
+	4.05553	5.23132	sp|Q71UI9|H2AV_HUMAN;sp|P0C0S5|H2AZ_HUMAN	4.05553	5.23132	16.0558	30.8065	31.8461	31.4234	26.2088	26.287	25.8863
+	4.04402	4.06609	sp|Q16555|DPYL2_HUMAN;sp|Q14195|DPYL3_HUMAN;sp|Q14194|DPYL1_HUMAN	4.04402	4.06609	15.9484	25.6323	25.0753	25.8968	21.6285	21.3888	21.3888
+	4.04147	5.48169	sp|Q99567|NUP88_HUMAN	4.04147	5.48169	15.9247	21.6581	22.8446	22.1478	16.7352	16.7352	16.7352
+	4.03699	6.07456	sp|Q01813|PFKAP_HUMAN	4.03699	6.07456	15.8832	22.4273	22.4273	23.5746	16.7352	16.7352	16.7352
+	4.03244	5.69695	sp|P51148|RAB5C_HUMAN	4.03244	5.69695	15.8411	22.0725	22.0725	23.1514	16.7352	16.7352	16.7352
+	4.02996	6.92944	sp|P00966|ASSY_HUMAN	4.02996	6.92944	15.8182	23.2265	23.2265	24.5407	16.7352	16.7352	16.7352
+	4.02869	8.76667	sp|P56182|RRP1_HUMAN	4.02869	8.76667	15.8065	24.4028	25.9215	26.1812	16.7352	16.7352	16.7352
+	4.02651	5.8071	sp|P46777|RL5_HUMAN	4.02651	5.8071	15.7864	27.7975	28.1366	28.1473	21.8706	22.919	21.8706
+	4.02647	5.70376	sp|Q8NFH5|NUP53_HUMAN	4.02647	5.70376	15.786	23.1616	22.0776	22.0776	16.7352	16.7352	16.7352
+	4.02348	7.44259	sp|P55809|SCOT1_HUMAN	4.02348	7.44259	15.7585	23.2677	24.852	24.4136	16.7352	16.7352	16.7352
+	3.99467	6.71281	sp|Q13561|DCTN2_HUMAN	3.99467	6.71281	15.4958	22.5829	23.9215	23.8395	16.7352	16.7352	16.7352
+	3.98167	6.97274	sp|Q13442|HAP28_HUMAN	3.98167	6.97274	15.3787	23.2424	23.2667	24.6146	16.7352	16.7352	16.7352
+	3.95687	5.84165	sp|P60891|PRPS1_HUMAN;sp|P21108|PRPS3_HUMAN;sp|P11908|PRPS2_HUMAN	3.95687	5.84165	15.1576	22.1914	23.3476	22.1914	16.7352	16.7352	16.7352
+	3.95143	5.65001	sp|Q9UHG3|PCYOX_HUMAN	3.95143	5.65001	15.1096	23.133	22.0112	22.0112	16.7352	16.7352	16.7352
+	3.94137	7.83884	sp|Q12931|TRAP1_HUMAN	3.94137	7.83884	15.021	24.7547	25.3739	23.5934	16.7352	16.7352	16.7352
+	3.9381	6.77837	sp|Q9NYF8|BCLF1_HUMAN	3.9381	6.77837	14.9924	22.6359	23.7636	24.141	16.7352	16.7352	16.7352
+	3.93757	6.62252	sp|Q6XQN6|PNCB_HUMAN	3.93757	6.62252	14.9877	22.9158	22.9158	24.2414	16.7352	16.7352	16.7352
+	3.92597	6.20929	sp|P22695|QCR2_HUMAN	3.92597	6.20929	14.8865	23.7787	22.5273	22.5273	16.7352	16.7352	16.7352
+	3.92552	6.18618	sp|Q9Y224|CN166_HUMAN	3.92552	6.18618	14.8826	22.5057	22.5057	23.7527	16.7352	16.7352	16.7352
+	3.92159	9.67682	sp|P05388|RLA0_HUMAN;sp|Q8NHW5|RLA0L_HUMAN	3.92159	9.67682	14.8484	26.8252	25.1348	27.276	16.7352	16.7352	16.7352
+	3.87408	9.78296	sp|Q13838|DX39B_HUMAN	3.87408	9.78296	14.4417	26.2039	25.5339	27.8165	16.7352	16.7352	16.7352
+	3.87243	8.51184	sp|P15121|ALDR_HUMAN	3.87243	8.51184	14.4277	24.657	24.657	26.4269	16.7352	16.7352	16.7352
+	3.86904	7.33993	sp|P20290|BTF3_HUMAN	3.86904	7.33993	14.3992	23.5653	23.5653	25.0946	16.7352	16.7352	16.7352
+	3.86544	8.91361	sp|Q16629|SRSF7_HUMAN	3.86544	8.91361	14.3689	25.9961	24.4436	26.5066	16.7352	16.7352	16.7352
+	3.84369	6.69885	sp|P22102|PUR2_HUMAN	3.84369	6.69885	14.1873	22.9618	22.9618	24.3784	16.7352	16.7352	16.7352
+	3.83525	7.28502	sp|P52292|IMA1_HUMAN	3.83525	7.28502	14.1173	24.1028	24.8698	23.0879	16.7352	16.7352	16.7352
+	3.83355	5.84574	sp|P46937|YAP1_HUMAN	3.83355	5.84574	14.1033	22.1664	22.1664	23.4099	16.7352	16.7352	16.7352
+	3.82751	8.93713	sp|Q08211|DHX9_HUMAN	3.82751	8.93713	14.0535	26.766	24.5632	25.6877	16.7352	16.7352	16.7352
+	3.81737	6.99925	sp|O15371|EIF3D_HUMAN	3.81737	6.99925	13.9704	22.8945	24.6276	23.6812	16.7352	16.7352	16.7352
+	3.81297	7.52193	sp|P08238|HS90B_HUMAN;sp|Q58FF7|H90B3_HUMAN;sp|Q58FF8|H90B2_HUMAN	3.81297	7.52193	13.9344	28.8206	28.2611	28.3941	21.9955	20.4572	20.4572
+	3.80884	8.31034	sp|O43670|ZN207_HUMAN	3.80884	8.31034	13.9007	25.6361	25.6505	23.8499	16.7352	16.7352	16.7352
+	3.78682	9.04503	sp|P13667|PDIA4_HUMAN	3.78682	9.04503	13.7226	24.7141	25.6416	26.9848	16.7352	16.7352	16.7352
+	3.78255	5.62625	sp|P26196|DDX6_HUMAN	3.78255	5.62625	13.6883	21.9504	21.9504	23.1835	16.7352	16.7352	16.7352
+	3.78183	5.89037	sp|P22307|NLTP_HUMAN	3.78183	5.89037	13.6826	22.195	22.195	23.4865	16.7352	16.7352	16.7352
+	3.76435	6.31366	sp|P68402|PA1B2_HUMAN	3.76435	6.31366	13.5431	22.5826	22.5826	23.9812	16.7352	16.7352	16.7352
+	3.75793	6.90393	sp|Q9H7S9|ZN703_HUMAN;sp|Q96F45|ZN503_HUMAN	3.75793	6.90393	13.4923	23.8089	22.6802	24.4282	16.7352	16.7352	16.7352
+	3.73884	9.12691	sp|Q9Y3Y2|CHTOP_HUMAN	3.73884	9.12691	13.3421	26.0316	26.953	24.6016	16.7352	16.7352	16.7352
+	3.73449	6.7153	sp|P00558|PGK1_HUMAN;sp|P07205|PGK2_HUMAN	3.73449	6.7153	13.3081	31.0358	31.2898	31.7431	25.24	23.7361	24.9466
+	3.73091	5.7417	sp|Q9BWF3|RBM4_HUMAN;sp|Q9BQ04|RBM4B_HUMAN	3.73091	5.7417	13.2802	21.8201	23.2924	22.3181	16.7352	16.7352	16.7352
+	3.72646	8.32009	sp|P27816|MAP4_HUMAN	3.72646	8.32009	13.2456	23.8789	25.2617	26.0252	16.7352	16.7352	16.7352
+	3.72282	5.90536	sp|P04080|CYTB_HUMAN	3.72282	5.90536	13.2174	22.1937	22.1937	23.5341	16.7352	16.7352	16.7352
+	3.72116	5.44668	sp|Q7Z2W4|ZCCHV_HUMAN	3.72116	5.44668	13.2045	21.7694	23.0068	21.7694	16.7352	16.7352	16.7352
+	3.70543	7.91463	sp|P27797|CALR_HUMAN	3.70543	7.91463	13.0832	23.6727	24.5204	25.7563	16.7352	16.7352	16.7352
+	3.70457	5.45441	sp|Q969G3|SMCE1_HUMAN	3.70457	5.45441	13.0766	21.7725	21.7725	23.0238	16.7352	16.7352	16.7352
+	3.70208	5.5373	sp|P30044|PRDX5_HUMAN	3.70208	5.5373	13.0575	23.1206	21.8484	21.8484	16.7352	16.7352	16.7352
+	3.69927	7.74199	sp|P06753|TPM3_HUMAN	3.69927	7.74199	13.0359	25.4433	24.5924	23.3957	16.7352	16.7352	16.7352
+	3.67995	3.41433	sp|Q15366|PCBP2_HUMAN;sp|P57721|PCBP3_HUMAN	3.67995	3.41433	12.8889	25.1038	24.7946	24.25	21.2129	21.4795	21.2129
+	3.67183	6.83804	sp|Q15717|ELAV1_HUMAN	3.67183	6.83804	12.8277	24.4819	23.6018	22.6359	16.7352	16.7352	16.7352
+	3.65799	7.96669	sp|O75533|SF3B1_HUMAN	3.65799	7.96669	12.7238	25.9093	23.8106	24.3857	16.7352	16.7352	16.7352
+	3.6527	8.95586	sp|Q9UMX0|UBQL1_HUMAN;sp|Q9UHD9|UBQL2_HUMAN	3.6527	8.95586	12.6843	26.2215	24.2924	26.5592	16.7352	16.7352	16.7352
+	3.65023	6.39113	sp|O43719|HTSF1_HUMAN	3.65023	6.39113	12.6659	24.1355	22.6217	22.6217	16.7352	16.7352	16.7352
+	3.64563	6.19415	sp|P26640|SYVC_HUMAN	3.64563	6.19415	12.6317	22.8834	23.8006	22.1038	16.7352	16.7352	16.7352
+	3.63938	6.17914	sp|Q9C005|DPY30_HUMAN	3.63938	6.17914	12.5854	22.4233	22.4233	23.8962	16.7352	16.7352	16.7352
+	3.62638	5.92949	sp|Q9Y266|NUDC_HUMAN	3.62638	5.92949	12.4896	23.6075	22.2904	22.096	16.7352	16.7352	16.7352
+	3.60382	7.05682	sp|A4D1E9|GTPBA_HUMAN	3.60382	7.05682	12.325	23.2413	23.1978	24.9368	16.7352	16.7352	16.7352
+	3.60233	5.70598	sp|P78347|GTF2I_HUMAN	3.60233	5.70598	12.3142	22.9022	21.5144	22.9068	16.7352	16.7352	16.7352
+	3.58372	5.68502	sp|P04406|G3P_HUMAN;sp|O14556|G3PT_HUMAN	3.58372	5.68502	12.1801	30.9384	30.4575	31.2892	25.7396	24.4267	25.4636
+	3.56151	6.35087	sp|P62714|PP2AB_HUMAN;sp|P67775|PP2AA_HUMAN;sp|P60510|PP4C_HUMAN	3.56151	6.35087	12.0219	24.1426	22.5578	22.5578	16.7352	16.7352	16.7352
+	3.54966	7.16868	sp|P18669|PGAM1_HUMAN;sp|P15259|PGAM2_HUMAN;sp|Q8N0Y7|PGAM4_HUMAN	3.54966	7.16868	11.9383	28.5799	28.2589	28.3058	20.6208	22.397	20.6208
+	3.54569	5.70415	sp|Q16836|HCDH_HUMAN	3.54569	5.70415	11.9104	23.3972	21.9604	21.9604	16.7352	16.7352	16.7352
+	3.52808	5.78231	sp|P55769|NH2L1_HUMAN	3.52808	5.78231	11.7875	23.3955	22.4576	21.6993	16.7352	16.7352	16.7352
+	3.52138	6.39794	sp|Q6YN16|HSDL2_HUMAN	3.52138	6.39794	11.7409	22.6676	22.5125	24.2193	16.7352	16.7352	16.7352
+	3.51519	6.11206	sp|P60953|CDC42_HUMAN	3.51519	6.11206	11.6982	22.9744	23.6819	21.8854	16.7352	16.7352	16.7352
+	3.50079	8.98561	sp|Q15293|RCN1_HUMAN	3.50079	8.98561	11.5993	25.8132	24.3352	27.0139	16.7352	16.7352	16.7352
+	3.49653	6.40094	sp|Q99880|H2B1L_HUMAN;sp|Q99879|H2B1M_HUMAN;sp|Q99877|H2B1N_HUMAN;sp|Q93079|H2B1H_HUMAN;sp|Q5QNW6|H2B2F_HUMAN;sp|P62807|H2B1C_HUMAN;sp|P58876|H2B1D_HUMAN;sp|P57053|H2BFS_HUMAN;sp|O60814|H2B1K_HUMAN;sp|Q96A08|H2B1A_HUMAN	3.49653	6.40094	11.5701	30.7287	32.0004	30.4838	24.458	25.2467	24.3054
+	3.48983	7.32108	sp|Q9Y490|TLN1_HUMAN;sp|Q9Y4G6|TLN2_HUMAN	3.48983	7.32108	11.5245	24.8139	22.7942	24.5606	16.7352	16.7352	16.7352
+	3.48945	6.98427	sp|Q9Y2T3|GUAD_HUMAN	3.48945	6.98427	11.522	23.2863	22.9554	24.9166	16.7352	16.7352	16.7352
+	3.47183	5.89595	sp|P62857|RS28_HUMAN	3.47183	5.89595	11.4028	26.5285	26.7099	26.1129	21.5264	20.0685	20.0685
+	3.47073	4.27838	sp|P61247|RS3A_HUMAN	3.47073	4.27838	11.3953	26.8561	27.3213	28.0029	22.9417	23.4619	22.9417
+	3.4651	3.93659	sp|P19338|NUCL_HUMAN	3.4651	3.93659	11.3575	29.7719	28.9165	29.9222	25.8831	25.5372	25.3806
+	3.45435	6.4625	sp|P11279|LAMP1_HUMAN	3.45435	6.4625	11.2856	23.8971	23.6333	22.0626	16.7352	16.7352	16.7352
+	3.44768	7.79076	sp|O75347|TBCA_HUMAN	3.44768	7.79076	11.2412	23.8329	23.8329	25.912	16.7352	16.7352	16.7352
+	3.44695	8.05232	sp|Q9UNX3|RL26L_HUMAN;sp|P61254|RL26_HUMAN	3.44695	8.05232	11.2364	24.4669	26.1576	23.738	16.7352	16.7352	16.7352
+	3.43502	7.61128	sp|Q15056|IF4H_HUMAN	3.43502	7.61128	11.1575	23.2921	24.1238	25.6235	16.7352	16.7352	16.7352
+	3.43358	7.20042	sp|Q15029|U5S1_HUMAN	3.43358	7.20042	11.148	23.2897	23.2897	25.2274	16.7352	16.7352	16.7352
+	3.43014	5.65568	sp|Q9H0L4|CSTFT_HUMAN;sp|P33240|CSTF2_HUMAN	3.43014	5.65568	11.1254	21.8825	21.8825	23.4076	16.7352	16.7352	16.7352
+	3.42996	8.08459	sp|Q13162|PRDX4_HUMAN	3.42996	8.08459	11.1241	25.8581	23.4197	25.1815	16.7352	16.7352	16.7352
+	3.41416	6.6142	sp|P61106|RAB14_HUMAN	3.41416	6.6142	11.0207	22.1554	23.8392	24.0534	16.7352	16.7352	16.7352
+	3.40463	6.69533	sp|P06576|ATPB_HUMAN	3.40463	6.69533	10.9588	28.621	28.8067	27.9156	21.2051	21.2051	22.8471
+	3.40352	7.57937	sp|P62910|RL32_HUMAN	3.40352	7.57937	10.9516	25.6954	23.5416	23.7066	16.7352	16.7352	16.7352
+	3.39975	8.1326	sp|P38159|RBMX_HUMAN;sp|Q96E39|RMXL1_HUMAN	3.39975	8.1326	10.9272	24.1533	26.3559	24.0941	16.7352	16.7352	16.7352
+	3.38982	5.89501	sp|P51149|RAB7A_HUMAN	3.38982	5.89501	10.8632	23.7043	22.2277	21.9585	16.7352	16.7352	16.7352
+	3.38974	6.31572	sp|Q15287|RNPS1_HUMAN	3.38974	6.31572	10.8626	22.4695	24.2137	22.4695	16.7352	16.7352	16.7352
+	3.38543	1.99956	sp|P62308|RUXG_HUMAN;sp|A8MWD9|RUXGL_HUMAN	3.38543	1.99956	10.835	24.0447	24.0447	24.4545	22.4299	22.0576	22.0576
+	3.38007	6.05077	sp|P00367|DHE3_HUMAN;sp|P49448|DHE4_HUMAN	3.38007	6.05077	10.8006	23.9064	22.2257	22.2257	16.7352	16.7352	16.7352
+	3.37677	7.37601	sp|Q9UI30|TR112_HUMAN	3.37677	7.37601	10.7796	23.5045	23.3522	25.4769	16.7352	16.7352	16.7352
+	3.37042	5.87278	sp|Q9Y3F4|STRAP_HUMAN	3.37042	5.87278	10.7391	22.0611	22.0611	23.7017	16.7352	16.7352	16.7352
+	3.3664	6.39195	sp|Q08257|QOR_HUMAN	3.3664	6.39195	10.7136	23.3325	24.0423	22.0065	16.7352	16.7352	16.7352
+	3.36638	1.39222	sp|Q00688|FKBP3_HUMAN	3.36638	1.39222	10.7134	25.5264	25.8806	25.6137	24.3944	24.3086	24.141
+	3.36358	6.93593	sp|P55209|NP1L1_HUMAN	3.36358	6.93593	10.6957	24.2963	22.3744	24.3426	16.7352	16.7352	16.7352
+	3.3581	8.94315	sp|P0CW22|RS17L_HUMAN;sp|P08708|RS17_HUMAN	3.3581	8.94315	10.661	26.9152	24.0782	26.0415	16.7352	16.7352	16.7352
+	3.33768	5.48863	sp|Q15046|SYK_HUMAN	3.33768	5.48863	10.5328	21.7027	21.7027	23.266	16.7352	16.7352	16.7352
+	3.33457	6.70542	sp|Q9BWD1|THIC_HUMAN	3.33457	6.70542	10.5134	22.8028	22.8028	24.7162	16.7352	16.7352	16.7352
+	3.3326	6.57766	sp|P40926|MDHM_HUMAN	3.3326	6.57766	10.5011	28.1037	28.2892	28.5468	21.1225	22.9617	21.1225
+	3.32566	5.64034	sp|Q9P0L0|VAPA_HUMAN;sp|O95292|VAPB_HUMAN	3.32566	5.64034	10.458	21.6333	22.0688	23.4244	16.7352	16.7352	16.7352
+	3.32518	5.72527	sp|P12004|PCNA_HUMAN	3.32518	5.72527	10.455	27.2683	25.8441	27.5226	21.4822	20.9885	20.9885
+	3.31476	5.62405	sp|P13639|EF2_HUMAN	3.31476	5.62405	10.3906	28.1984	27.6688	28.6139	23.4358	22.305	21.8682
+	3.31213	8.21252	sp|P12236|ADT3_HUMAN;sp|P12235|ADT1_HUMAN	3.31213	8.21252	10.3744	26.4863	24.5015	23.8552	16.7352	16.7352	16.7352
+	3.30772	6.21417	sp|P42330|AK1C3_HUMAN;sp|Q04828|AK1C1_HUMAN;sp|P17516|AK1C4_HUMAN	3.30772	6.21417	10.3472	22.6985	22.0575	24.092	16.7352	16.7352	16.7352
+	3.30602	7.79647	sp|Q15459|SF3A1_HUMAN	3.30602	7.79647	10.3368	25.9827	23.4492	24.1629	16.7352	16.7352	16.7352
+	3.30446	9.06588	sp|Q07021|C1QBP_HUMAN	3.30446	9.06588	10.3272	26.35	24.0823	26.9708	16.7352	16.7352	16.7352
+	3.27154	5.3886	sp|Q15369|ELOC_HUMAN	3.27154	5.3886	10.1273	21.5917	23.1879	21.5917	16.7352	16.7352	16.7352
+	3.26846	8.72468	sp|Q96EP5|DAZP1_HUMAN	3.26846	8.72468	10.1088	25.9738	23.7758	26.6299	16.7352	16.7352	16.7352
+	3.26558	5.81403	sp|P62333|PRS10_HUMAN	3.26558	5.81403	10.0915	23.7014	21.9731	21.9731	16.7352	16.7352	16.7352
+	3.24523	6.16831	sp|P62826|RAN_HUMAN	3.24523	6.16831	9.9701	27.5122	27.3968	26.6826	20.4672	22.1522	20.4672
+	3.24474	8.31109	sp|P23396|RS3_HUMAN	3.24474	8.31109	9.96723	26.6569	24.6154	23.8665	16.7352	16.7352	16.7352
+	3.23746	7.44384	sp|P27695|APEX1_HUMAN	3.23746	7.44384	9.92415	23.4289	23.4289	25.6791	16.7352	16.7352	16.7352
+	3.22681	7.86489	sp|P37837|TALDO_HUMAN	3.22681	7.86489	9.86141	25.0256	23.0559	25.7186	16.7352	16.7352	16.7352
+	3.22328	9.47321	sp|P05187|PPB1_HUMAN;sp|P10696|PPBN_HUMAN;sp|P09923|PPBI_HUMAN	3.22328	9.47321	9.84076	27.5841	26.9411	26.9118	16.7352	19.5471	16.7352
+	3.22042	5.69023	sp|P50395|GDIB_HUMAN;sp|P31150|GDIA_HUMAN	3.22042	5.69023	9.82398	21.8462	21.8462	23.5838	16.7352	16.7352	16.7352
+	3.21218	7.11579	sp|Q9H0U4|RAB1B_HUMAN;sp|Q92928|RAB1C_HUMAN;sp|P51153|RAB13_HUMAN;sp|Q92930|RAB8B_HUMAN;sp|P59190|RAB15_HUMAN	3.21218	7.11579	9.77588	22.4084	24.4028	24.7417	16.7352	16.7352	16.7352
+	3.19621	8.17488	sp|Q13247|SRSF6_HUMAN;sp|Q08170|SRSF4_HUMAN;sp|Q13243|SRSF5_HUMAN	3.19621	8.17488	9.68332	24.0716	24.06	26.5985	16.7352	16.7352	16.7352
+	3.17878	6.97378	sp|Q99584|S10AD_HUMAN	3.17878	6.97378	9.58321	24.1775	22.2813	24.668	16.7352	16.7352	16.7352
+	3.1726	7.33142	sp|P12814|ACTN1_HUMAN	3.1726	7.33142	9.54795	23.7185	22.9453	25.536	16.7352	16.7352	16.7352
+	3.15916	2.70845	sp|P21333|FLNA_HUMAN;sp|Q14315|FLNC_HUMAN	3.15916	2.70845	9.4717	29.2819	29.6484	29.4211	26.6404	27.2437	26.3419
+	3.1572	8.16885	sp|O75525|KHDR3_HUMAN	3.1572	8.16885	9.46061	26.2541	25.1615	23.2964	16.7352	16.7352	16.7352
+	3.15708	6.56472	sp|Q16531|DDB1_HUMAN	3.15708	6.56472	9.45994	24.2206	23.7389	21.9401	16.7352	16.7352	16.7352
+	3.1562	5.6981	sp|P49005|DPOD2_HUMAN	3.1562	5.6981	9.45494	23.1358	21.2338	22.9302	16.7352	16.7352	16.7352
+	3.15376	6.39875	sp|O75396|SC22B_HUMAN	3.15376	6.39875	9.44118	22.4562	24.4894	22.4562	16.7352	16.7352	16.7352
+	3.14796	7.56239	sp|P31947|1433S_HUMAN	3.14796	7.56239	9.40858	23.357	25.8968	23.6388	16.7352	16.7352	16.7352
+	3.14772	6.54485	sp|P52565|GDIR1_HUMAN	3.14772	6.54485	9.40719	22.5843	22.5843	24.6715	16.7352	16.7352	16.7352
+	3.14768	5.43782	sp|Q14152|EIF3A_HUMAN	3.14768	5.43782	9.40699	23.3291	21.5949	21.5949	16.7352	16.7352	16.7352
+	3.14734	7.90653	sp|Q13492|PICAL_HUMAN;sp|O60641|AP180_HUMAN	3.14734	7.90653	9.40508	25.3763	22.9646	25.5841	16.7352	16.7352	16.7352
+	3.14341	4.84044	sp|P20042|IF2B_HUMAN	3.14341	4.84044	9.38302	20.7028	21.5355	22.4885	16.7352	16.7352	16.7352
+	3.14183	7.0961	sp|Q16543|CDC37_HUMAN	3.14183	7.0961	9.37417	23.0743	25.3452	23.0743	16.7352	16.7352	16.7352
+	3.13956	5.89346	sp|Q8N163|CCAR2_HUMAN	3.13956	5.89346	9.36144	23.8058	22.427	21.6531	16.7352	16.7352	16.7352
+	3.13894	5.26985	sp|O15067|PUR4_HUMAN	3.13894	5.26985	9.358	21.4419	21.4419	23.1313	16.7352	16.7352	16.7352
+	3.13057	7.1131	sp|P62750|RL23A_HUMAN	3.13057	7.1131	9.31133	27.0129	25.1947	27.7688	19.539	19.539	19.559
+	3.12841	8.26174	sp|Q16719|KYNU_HUMAN	3.12841	8.26174	9.29932	25.1786	23.3753	26.4368	16.7352	16.7352	16.7352
+	3.12658	6.26692	sp|O15320|CTGE5_HUMAN;sp|Q86UF2|CTGE6_HUMAN;sp|A4D2H0|CTGEF_HUMAN	3.12658	6.26692	9.28914	23.7352	23.6165	21.6545	16.7352	16.7352	16.7352
+	3.10325	6.55822	sp|Q96CT7|CC124_HUMAN	3.10325	6.55822	9.16042	21.8617	24.0308	23.9876	16.7352	16.7352	16.7352
+	3.1021	8.63979	sp|P06733|ENOA_HUMAN;sp|P13929|ENOB_HUMAN	3.1021	8.63979	9.15415	31.5747	31.3859	32.5768	21.9455	22.8014	24.8712
+	3.09581	7.57674	sp|Q96RQ3|MCCA_HUMAN	3.09581	7.57674	9.11971	32.4618	31.4117	32.1916	25.7844	23.1212	24.4292
+	3.09102	6.89956	sp|P50402|EMD_HUMAN	3.09102	6.89956	9.09363	22.876	25.1522	22.876	16.7352	16.7352	16.7352
+	3.08731	7.19471	sp|Q8WU79|SMAP2_HUMAN	3.08731	7.19471	9.07343	24.9872	24.4248	22.3776	16.7352	16.7352	16.7352
+	3.08069	7.33427	sp|Q14847|LASP1_HUMAN	3.08069	7.33427	9.03753	23.1436	23.3778	25.6869	16.7352	16.7352	16.7352
+	3.06133	6.14809	sp|Q9BTD8|RBM42_HUMAN	3.06133	6.14809	8.93331	21.5982	23.0987	23.9529	16.7352	16.7352	16.7352
+	3.03479	5.80465	sp|Q15691|MARE1_HUMAN	3.03479	5.80465	8.7922	21.8796	23.8602	21.8796	16.7352	16.7352	16.7352
+	3.03478	7.65174	sp|Q9Y2W1|TR150_HUMAN	3.03478	7.65174	8.79212	25.3019	22.6471	25.2117	16.7352	16.7352	16.7352
+	3.01542	7.01508	sp|P41091|IF2G_HUMAN;sp|Q2VIR3|IF2GL_HUMAN	3.01542	7.01508	8.69051	22.943	22.943	25.3647	16.7352	16.7352	16.7352
+	3.0132	5.15273	sp|P30046|DOPD_HUMAN	3.0132	5.15273	8.67888	21.2942	21.2942	23.0753	16.7352	16.7352	16.7352
+	3.0113	6.91211	sp|Q9BTT0|AN32E_HUMAN	3.0113	6.91211	8.669	22.8499	22.8499	25.2419	16.7352	16.7352	16.7352
+	3.00448	6.9773	sp|Q13347|EIF3I_HUMAN	3.00448	6.9773	8.63354	22.1043	24.3762	24.6569	16.7352	16.7352	16.7352
+	3.00124	4.78583	sp|Q96AY3|FKB10_HUMAN	3.00124	4.78583	8.61671	20.9656	20.9656	22.6318	16.7352	16.7352	16.7352
+	3.00071	5.67354	sp|P40429|RL13A_HUMAN	3.00071	5.67354	8.61396	23.726	21.7501	21.7501	16.7352	16.7352	16.7352
+	2.99899	5.63014	sp|Q00796|DHSO_HUMAN	2.99899	5.63014	8.60509	21.0955	22.7266	23.2738	16.7352	16.7352	16.7352
+	2.99835	7.93365	sp|P30041|PRDX6_HUMAN	2.99835	7.93365	8.60178	25.9759	25.76	24.8276	16.7352	19.2923	16.7352
+	2.98748	5.99557	sp|P05387|RLA2_HUMAN	2.98748	5.99557	8.54567	29.0034	26.8255	28.7793	22.1439	22.0422	22.4354
+	2.98675	6.46186	sp|P25789|PSA4_HUMAN	2.98675	6.46186	8.54193	24.71	22.4405	22.4405	16.7352	16.7352	16.7352
+	2.98443	3.11999	sp|P62861|RS30_HUMAN	2.98443	3.11999	8.53002	27.4092	28.1919	27.7595	24.405	25.2407	24.3549
+	2.98203	6.32962	sp|P22392|NDKB_HUMAN;sp|O60361|NDK8_HUMAN	2.98203	6.32962	8.51771	28.0915	28.5638	29.0984	21.3119	23.5843	21.8686
+	2.97876	8.5721	sp|Q86W50|MET16_HUMAN	2.97876	8.5721	8.50095	25.8346	26.7296	26.2817	16.7352	19.6593	16.7352
+	2.97657	8.09016	sp|Q9BZZ5|API5_HUMAN	2.97657	8.09016	8.48979	24.8006	26.4881	23.1873	16.7352	16.7352	16.7352
+	2.9754	2.53367	sp|P15311|EZRI_HUMAN	2.9754	2.53367	8.48378	26.2241	26.2352	26.9991	23.7995	24.2585	23.7995
+	2.92846	8.02758	sp|Q8ND56|LS14A_HUMAN	2.92846	8.02758	8.24705	23.7894	23.7894	26.7095	16.7352	16.7352	16.7352
+	2.90159	6.59234	sp|P14618|KPYM_HUMAN;sp|P30613|KPYR_HUMAN	2.90159	6.59234	8.11429	29.1536	28.3123	30.3194	23.7239	21.7812	22.5031
+	2.8974	7.95621	sp|P31327|CPSM_HUMAN	2.8974	7.95621	8.09376	30.3198	29.9649	29.9677	24.0774	21.236	21.0704
+	2.89535	7.13549	sp|P00491|PNPH_HUMAN	2.89535	7.13549	8.08372	24.2858	22.1771	25.1491	16.7352	16.7352	16.7352
+	2.88547	4.40664	sp|Q9H0E2|TOLIP_HUMAN	2.88547	4.40664	8.03555	20.5934	20.5934	22.2386	16.7352	16.7352	16.7352
+	2.88258	3.59784	sp|P26373|RL13_HUMAN	2.88258	3.59784	8.02152	27.1333	27.956	27.2882	24.508	23.8522	23.2238
+	2.86416	8.93388	sp|P09382|LEG1_HUMAN	2.86416	8.93388	7.93252	26.7424	23.4174	26.8473	16.7352	16.7352	16.7352
+	2.86414	4.32577	sp|P36957|ODO2_HUMAN	2.86414	4.32577	7.93242	23.3877	25.17	23.737	19.787	19.7651	19.7651
+	2.86309	2.17765	sp|P09972|ALDOC_HUMAN;sp|P05062|ALDOB_HUMAN	2.86309	2.17765	7.9274	26.3175	25.8755	25.8494	23.6076	24.2943	23.6076
+	2.86145	9.14414	sp|P32004|L1CAM_HUMAN	2.86145	9.14414	7.9195	27.0521	27.1813	26.8569	16.7352	16.7352	20.1875
+	2.85414	3.59648	sp|P10599|THIO_HUMAN	2.85414	3.59648	7.88449	25.7465	25.1964	25.8634	22.82	21.5985	21.5985
+	2.85404	4.7978	sp|Q12904|AIMP1_HUMAN	2.85404	4.7978	7.88402	20.9244	20.9244	22.7501	16.7352	16.7352	16.7352
+	2.83761	6.72629	sp|P26447|S10A4_HUMAN	2.83761	6.72629	7.80585	29.0335	28.4701	29.0878	23.5463	20.6444	22.2218
+	2.8341	8.99452	sp|P46782|RS5_HUMAN	2.8341	8.99452	7.78921	26.7537	27.0104	23.425	16.7352	16.7352	16.7352
+	2.81433	7.44748	sp|P33991|MCM4_HUMAN	2.81433	7.44748	7.69626	24.9967	22.255	25.2962	16.7352	16.7352	16.7352
+	2.81207	2.03242	sp|P84098|RL19_HUMAN	2.81207	2.03242	7.68568	25.0238	25.0414	25.1902	22.6305	23.5241	23.0035
+	2.80265	3.74344	sp|Q71DI3|H32_HUMAN;sp|Q16695|H31T_HUMAN;sp|P84243|H33_HUMAN;sp|P68431|H31_HUMAN;sp|Q6NXT2|H3C_HUMAN	2.80265	3.74344	7.64177	31.1677	30.8908	29.8308	27.3744	26.8504	26.4341
+	2.79671	6.24577	sp|P05166|PCCB_HUMAN	2.79671	6.24577	7.61421	23.5582	21.3624	24.0222	16.7352	16.7352	16.7352
+	2.76586	5.38826	sp|P16435|NCPR_HUMAN	2.76586	5.38826	7.47249	21.4023	23.5656	21.4023	16.7352	16.7352	16.7352
+	2.74681	8.20448	sp|P05165|PCCA_HUMAN	2.74681	8.20448	7.38614	31.3363	31.3898	30.9109	24.9343	21.1231	22.9662
+	2.74603	5.66971	sp|Q13573|SNW1_HUMAN	2.74603	5.66971	7.38261	21.6369	21.6369	23.9408	16.7352	16.7352	16.7352
+	2.74308	6.72333	sp|P62805|H4_HUMAN	2.74308	6.72333	7.36932	31.6766	32.9591	31.4532	26.6894	25.2488	23.9808
+	2.73888	5.25648	sp|P51532|SMCA4_HUMAN	2.73888	5.25648	7.35044	21.2765	23.4219	21.2765	16.7352	16.7352	16.7352
+	2.73657	5.79285	sp|Q9ULM6|CNOT6_HUMAN	2.73657	5.79285	7.34009	29.7863	29.7572	29.6302	24.9954	24.4064	22.3933
+	2.73167	5.18809	sp|Q06830|PRDX1_HUMAN	2.73167	5.18809	7.31816	28.6734	28.7413	29.8626	24.1403	22.7764	24.7963
+	2.72628	6.65761	sp|Q8WUM4|PDC6I_HUMAN	2.72628	6.65761	7.29406	21.7191	24.8608	23.5984	16.7352	16.7352	16.7352
+	2.72429	6.06692	sp|P38117|ETFB_HUMAN	2.72429	6.06692	7.2852	21.9693	21.9693	24.4676	16.7352	16.7352	16.7352
+	2.71764	2.96524	sp|Q15019|SEPT2_HUMAN	2.71764	2.96524	7.25564	25.6011	25.4285	26.6818	23.1685	22.8236	22.8236
+	2.70763	5.0932	sp|P61978|HNRPK_HUMAN	2.70763	5.0932	7.21132	28.8163	27.8736	29.4614	24.694	23.0889	23.0889
+	2.70309	2.65891	sp|P62191|PRS4_HUMAN	2.70309	2.65891	7.19131	24.8241	25.2848	25.6827	22.3308	23.1532	22.3308
+	2.68716	6.1721	sp|P08670|VIME_HUMAN;sp|P41219|PERI_HUMAN	2.68716	6.1721	7.12147	27.9447	27.1944	27.2551	22.8928	20.0934	20.8917
+	2.68597	8.51875	sp|P62277|RS13_HUMAN	2.68597	8.51875	7.11627	26.173	26.7089	22.8798	16.7352	16.7352	16.7352
+	2.66503	7.1339	sp|P08758|ANXA5_HUMAN	2.66503	7.1339	7.02541	21.8443	24.7449	25.0179	16.7352	16.7352	16.7352
+	2.65862	6.25045	sp|Q16630|CPSF6_HUMAN	2.65862	6.25045	6.99778	21.8176	22.399	24.7402	16.7352	16.7352	16.7352
+	2.65568	6.22733	sp|P0DMV9|HS71B_HUMAN;sp|P0DMV8|HS71A_HUMAN	2.65568	6.22733	6.98515	29.6299	29.3007	30.3934	24.8674	23.7609	22.0136
+	2.65312	6.82572	sp|Q15393|SF3B3_HUMAN	2.65312	6.82572	6.97419	23.397	21.9536	25.332	16.7352	16.7352	16.7352
+	2.64406	5.28986	sp|Q01105|SET_HUMAN;sp|P0DME0|SETLP_HUMAN	2.64406	5.28986	6.93542	28.0051	27.2796	29.0592	22.2637	22.2637	23.947
+	2.6329	5.92554	sp|Q14498|RBM39_HUMAN	2.6329	5.92554	6.88795	24.322	22.2179	21.4423	16.7352	16.7352	16.7352
+	2.61874	4.50728	sp|P09622|DLDH_HUMAN	2.61874	4.50728	6.82812	22.5626	20.5823	20.5823	16.7352	16.7352	16.7352
+	2.6091	9.46834	sp|P61604|CH10_HUMAN	2.6091	9.46834	6.78767	28.0292	27.0952	27.5919	20.8409	16.7352	16.7352
+	2.59054	9.23844	sp|P60174|TPIS_HUMAN	2.59054	9.23844	6.71034	30.0774	29.442	30.3724	23.4237	19.3764	19.3764
+	2.58496	7.56919	sp|Q15907|RB11B_HUMAN;sp|P62491|RB11A_HUMAN;sp|P57735|RAB25_HUMAN	2.58496	7.56919	6.68724	23.1725	26.5681	23.1725	16.7352	16.7352	16.7352
+	2.58004	3.85357	sp|P25786|PSA1_HUMAN	2.58004	3.85357	6.66694	25.4759	23.8802	24.0796	21.1981	20.3384	20.3384
+	2.57747	8.26477	sp|P25205|MCM3_HUMAN	2.57747	8.26477	6.65635	26.4578	22.53	26.012	16.7352	16.7352	16.7352
+	2.57581	4.9277	sp|Q96S55|WRIP1_HUMAN	2.57581	4.9277	6.64952	20.9218	20.9218	23.145	16.7352	16.7352	16.7352
+	2.57322	4.91149	sp|P14625|ENPL_HUMAN;sp|Q58FF3|ENPLL_HUMAN	2.57322	4.91149	6.63889	27.6089	27.9585	28.3578	23.3867	24.0951	21.7091
+	2.57263	8.6723	sp|P43243|MATR3_HUMAN	2.57263	8.6723	6.63645	27.3401	25.6436	26.8551	20.3515	16.7352	16.7352
+	2.56938	6.22965	sp|P25787|PSA2_HUMAN	2.56938	6.22965	6.62312	22.0242	22.0242	24.846	16.7352	16.7352	16.7352
+	2.56788	2.14376	sp|P39023|RL3_HUMAN;sp|Q92901|RL3L_HUMAN	2.56788	2.14376	6.61695	25.2507	25.264	25.7524	23.8361	22.9998	22.9998
+	2.55607	8.99498	sp|P31946|1433B_HUMAN	2.55607	8.99498	6.56873	27.1515	26.2135	27.7172	20.6269	16.7352	16.7352
+	2.54889	5.335	sp|Q07065|CKAP4_HUMAN	2.54889	5.335	6.53959	21.2544	21.2544	23.7018	16.7352	16.7352	16.7352
+	2.54736	8.42468	sp|Q12906|ILF3_HUMAN	2.54736	8.42468	6.5334	26.7834	25.9515	26.5413	16.7352	20.5319	16.7352
+	2.53044	6.80748	sp|P56192|SYMC_HUMAN	2.53044	6.80748	6.46515	24.8214	21.4542	24.3523	16.7352	16.7352	16.7352
+	2.53008	7.10748	sp|P84085|ARF5_HUMAN;sp|P84077|ARF1_HUMAN;sp|P61204|ARF3_HUMAN;sp|P18085|ARF4_HUMAN	2.53008	7.10748	6.46368	22.743	22.743	26.0418	16.7352	16.7352	16.7352
+	2.51565	8.45255	sp|P62937|PPIA_HUMAN;sp|Q9Y536|PAL4A_HUMAN	2.51565	8.45255	6.406	30.4282	29.995	30.7624	24.5439	20.642	20.642
+	2.5128	7.44758	sp|P49736|MCM2_HUMAN	2.5128	7.44758	6.39464	25.8544	24.5426	25.4461	20.03	16.7352	16.7352
+	2.50204	8.70291	sp|P62304|RUXE_HUMAN	2.50204	8.70291	6.35198	26.0685	22.8134	27.4323	16.7352	16.7352	16.7352
+	2.5014	5.72763	sp|Q99933|BAG1_HUMAN	2.5014	5.72763	6.34943	21.5607	21.5607	24.2669	16.7352	16.7352	16.7352
+	2.49352	7.52048	sp|Q9P2I0|CPSF2_HUMAN	2.49352	7.52048	6.31836	25.4761	21.8754	25.4154	16.7352	16.7352	16.7352
+	2.49157	5.89108	sp|Q9HAV7|GRPE1_HUMAN	2.49157	5.89108	6.31066	21.6927	24.4933	21.6927	16.7352	16.7352	16.7352
+	2.48984	9.1593	sp|P78371|TCPB_HUMAN	2.48984	9.1593	6.30388	27.1953	26.3952	28.1706	20.8129	16.7352	16.7352
+	2.4896	6.05068	sp|Q9UQE7|SMC3_HUMAN	2.4896	6.05068	6.30292	21.9762	24.6983	21.683	16.7352	16.7352	16.7352
+	2.4873	5.46477	sp|O95336|6PGL_HUMAN	2.4873	5.46477	6.29391	23.9302	21.4621	21.2075	16.7352	16.7352	16.7352
+	2.48455	8.42713	sp|P17931|LEG3_HUMAN	2.48455	8.42713	6.28314	26.3431	26.18	26.9291	20.7006	16.7352	16.7352
+	2.46371	9.23697	sp|P04792|HSPB1_HUMAN	2.46371	9.23697	6.20192	27.3147	27.4534	27.6091	16.7352	21.196	16.7352
+	2.4527	5.19153	sp|P22626|ROA2_HUMAN	2.4527	5.19153	6.15935	29.9676	29.6613	30.2586	26.4211	23.9459	23.9459
+	2.44883	7.30953	sp|P48643|TCPE_HUMAN	2.44883	7.30953	6.14447	24.8452	21.7041	25.5847	16.7352	16.7352	16.7352
+	2.44601	5.98063	sp|P14324|FPPS_HUMAN	2.44601	5.98063	6.13364	21.7407	24.6659	21.7407	16.7352	16.7352	16.7352
+	2.4333	2.71807	sp|P27635|RL10_HUMAN;sp|Q96L21|RL10L_HUMAN	2.4333	2.71807	6.08498	26.0106	26.5918	25.0652	23.2519	23.1307	23.1307
+	2.42719	6.29303	sp|O75643|U520_HUMAN	2.42719	6.29303	6.06173	24.1487	20.9541	23.9817	16.7352	16.7352	16.7352
+	2.41461	1.88383	sp|P62263|RS14_HUMAN	2.41461	1.88383	6.01404	27.2823	26.8156	26.4428	25.3309	24.9055	24.6528
+	2.41358	4.99501	sp|Q15149|PLEC_HUMAN;sp|P58107|EPIPL_HUMAN	2.41358	4.99501	6.01018	23.0101	22.0085	20.1718	16.7352	16.7352	16.7352
+	2.40108	5.85693	sp|P04075|ALDOA_HUMAN	2.40108	5.85693	5.96315	29.3612	29.214	30.3105	24.67	24.7134	21.9316
+	2.39871	9.16055	sp|P35613|BASI_HUMAN	2.39871	9.16055	5.95425	25.0719	28.8751	23.7402	16.7352	16.7352	16.7352
+	2.39108	9.10175	sp|P09651|ROA1_HUMAN;sp|Q32P51|RA1L2_HUMAN	2.39108	9.10175	5.92575	27.9829	26.011	27.7328	20.9512	16.7352	16.7352
+	2.37844	8.20963	sp|P06703|S10A6_HUMAN	2.37844	8.20963	5.87875	26.3379	26.3481	26.3379	20.9246	16.7352	16.7352
+	2.37484	6.42442	sp|P05783|K1C18_HUMAN;CON__H-INV:HIT000015463	2.37484	6.42442	5.8654	26.361	28.6823	26.3535	19.9339	22.2558	19.9339
+	2.37297	9.53764	sp|P07437|TBB5_HUMAN;sp|A6NNZ2|TBB8L_HUMAN;sp|Q9BUF5|TBB6_HUMAN;sp|Q9H4B7|TBB1_HUMAN;CON__ENSEMBL:ENSBTAP00000025008	2.37297	9.53764	5.85849	27.5854	27.9895	28.1046	21.5963	16.7352	16.7352
+	2.37184	6.8123	sp|P51659|DHB4_HUMAN	2.37184	6.8123	5.85432	24.6454	21.2214	24.7756	16.7352	16.7352	16.7352
+	2.36489	7.23157	sp|P29401|TKT_HUMAN	2.36489	7.23157	5.8287	29.8708	29.8123	31.063	24.9678	20.9167	23.1669
+	2.3445	5.09753	sp|P31943|HNRH1_HUMAN	2.3445	5.09753	5.75405	29.0821	26.8434	29.005	22.7162	22.7162	24.2055
+	2.34203	5.99201	sp|Q9NZL9|MAT2B_HUMAN	2.34203	5.99201	5.74508	21.6842	24.8131	21.6842	16.7352	16.7352	16.7352
+	2.33923	5.32246	sp|Q99714|HCD2_HUMAN	2.33923	5.32246	5.73489	26.6529	26.0463	26.9809	20.3508	20.3508	23.0112
+	2.3301	6.31319	sp|O00469|PLOD2_HUMAN	2.3301	6.31319	5.70183	21.8423	22.043	25.2598	16.7352	16.7352	16.7352
+	2.30202	6.19823	sp|Q7Z6Z7|HUWE1_HUMAN	2.30202	6.19823	5.60108	23.718	20.7489	24.3333	16.7352	16.7352	16.7352
+	2.30131	7.92915	sp|P23588|IF4B_HUMAN	2.30131	7.92915	5.59855	26.4941	26.4575	25.0401	16.7352	20.734	16.7352
+	2.30131	4.50257	sp|O43143|DHX15_HUMAN	2.30131	4.50257	5.59855	22.8462	20.4335	20.4335	16.7352	16.7352	16.7352
+	2.30036	8.21489	sp|P30048|PRDX3_HUMAN	2.30036	8.21489	5.59517	27.2741	23.3519	26.6752	16.7352	16.7352	19.1862
+	2.29412	6.56367	sp|P78527|PRKDC_HUMAN	2.29412	6.56367	5.57302	23.7341	25.086	21.0764	16.7352	16.7352	16.7352
+	2.29054	6.32002	sp|P49915|GUAA_HUMAN	2.29054	6.32002	5.56033	23.9449	23.9449	24.6185	16.7352	16.7352	20.0778
+	2.26902	8.87075	sp|P07355|ANXA2_HUMAN;sp|A6NMY6|AXA2L_HUMAN	2.26902	8.87075	5.48456	27.451	26.6202	27.5205	21.5092	16.7352	16.7352
+	2.25046	6.25849	sp|P56537|IF6_HUMAN	2.25046	6.25849	5.4199	21.8389	21.8389	25.3031	16.7352	16.7352	16.7352
+	2.23427	7.96572	sp|P25398|RS12_HUMAN	2.23427	7.96572	5.36397	26.6385	25.5404	26.2723	21.0838	16.7352	16.7352
+	2.21877	8.77751	sp|Q15637|SF01_HUMAN	2.21877	8.77751	5.31087	28.0443	25.6007	27.3463	16.7352	21.1884	16.7352
+	2.21508	8.24737	sp|P50454|SERPH_HUMAN	2.21508	8.24737	5.29828	27.1772	21.973	25.7974	16.7352	16.7352	16.7352
+	2.20922	6.84637	sp|Q99729|ROAA_HUMAN	2.20922	6.84637	5.27834	21.0831	24.2261	25.4354	16.7352	16.7352	16.7352
+	2.1925	6.70631	sp|P00492|HPRT_HUMAN	2.1925	6.70631	5.22183	22.7769	21.6251	25.9225	16.7352	16.7352	16.7352
+	2.18942	6.50626	sp|P46781|RS9_HUMAN	2.18942	6.50626	5.21144	24.7812	24.3306	24.3306	20.4533	16.7352	16.7352
+	2.18866	5.88839	sp|P60842|IF4A1_HUMAN	2.18866	5.88839	5.20892	26.982	27.1788	27.3514	20.157	20.157	23.5331
+	2.1677	4.1661	sp|O76021|RL1D1_HUMAN	2.1677	4.1661	5.13885	20.0906	22.5227	20.0906	16.7352	16.7352	16.7352
+	2.16708	3.88693	sp|Q8IY67|RAVR1_HUMAN	2.16708	3.88693	5.13677	22.1355	19.8654	19.8654	16.7352	16.7352	16.7352
+	2.1661	8.84389	sp|P49368|TCPG_HUMAN	2.1661	8.84389	5.13352	27.4585	27.0766	27.3589	16.7352	16.7352	21.8921
+	2.15577	3.16364	sp|P30050|RL12_HUMAN	2.15577	3.16364	5.0993	25.9522	25.2055	23.837	21.9072	21.7983	21.7983
+	2.12699	6.03268	sp|P49748|ACADV_HUMAN	2.12699	6.03268	5.00486	26.6652	27.1832	27.2841	19.8215	19.8215	23.3915
+	2.10121	1.90962	sp|Q96AG4|LRC59_HUMAN	2.10121	1.90962	4.92145	24.8933	24.2334	25.3536	22.5747	23.3045	22.8723
+	2.09326	5.67236	sp|P14866|HNRPL_HUMAN	2.09326	5.67236	4.89594	21.2489	21.2489	24.7247	16.7352	16.7352	16.7352
+	2.08479	2.03126	sp|Q92945|FUBP2_HUMAN	2.08479	2.03126	4.86887	26.7781	26.3258	26.6308	24.1516	25.3377	24.1516
+	2.08016	9.27884	sp|Q99547|MPH6_HUMAN	2.08016	9.27884	4.85412	27.963	28.4124	27.3222	16.7352	22.3907	16.7352
+	2.07773	5.02947	sp|Q8NC51|PAIRB_HUMAN	2.07773	5.02947	4.84639	26.0744	25.246	27.7242	22.7972	20.5795	20.5795
+	2.06998	8.88796	sp|P62158|CALM_HUMAN;sp|P27482|CALL3_HUMAN;sp|P02585|TNNC2_HUMAN	2.06998	8.88796	4.82182	28.1365	26.811	27.3293	22.1426	16.7352	16.7352
+	2.06795	9.98525	sp|P62258|1433E_HUMAN	2.06795	9.98525	4.8154	29.1161	27.2003	29.6514	16.7352	16.7352	22.5417
+	2.06093	6.29779	sp|P12270|TPR_HUMAN	2.06093	6.29779	4.79325	24.5918	24.7411	23.5414	20.5107	16.7352	16.7352
+	2.05102	1.3133	sp|P10412|H14_HUMAN;sp|P16402|H13_HUMAN;sp|Q02539|H11_HUMAN;sp|P22492|H1T_HUMAN	2.05102	1.3133	4.76208	31.9711	32.4996	31.9672	30.861	31.1842	30.4528
+	2.03228	2.39867	sp|Q9Y3I0|RTCB_HUMAN	2.03228	2.39867	4.70358	23.107	24.0885	24.5885	21.2634	21.2634	22.0612
+	2.03074	5.67419	sp|P11177|ODPB_HUMAN	2.03074	5.67419	4.69881	24.5096	22.4311	23.431	16.7352	19.8788	16.7352
+	2.0116	6.57497	sp|Q07020|RL18_HUMAN	2.0116	6.57497	4.63966	24.832	24.947	24.3698	20.9535	16.7352	16.7352
+	2.00371	6.70589	sp|P18124|RL7_HUMAN	2.00371	6.70589	4.61544	25.7167	24.3772	24.3772	16.7352	16.7352	20.883

## Sheet: BETF
Significant	-Log(P-value)	Difference	Protein ID	-Log Student's T-test p-value experiment_vs_control	Student's T-test Difference experiment_vs_control	Student's T-test Test statistic experiment_vs_control	Log2(Intensity.experiment.S1)	Log2(Intensity.experiment.S2)	Log2(Intensity.experiment.S3)	Log2(Intensity.control.S1)	Log2(Intensity.control.S2)	Log2(Intensity.control.S3)
+	13.216	6.04752	sp|P10644|KAP0_HUMAN;sp|P31321|KAP1_HUMAN	13.216	6.04752	3151.73	21.1651	21.1709	21.1651	15.1195	15.1195	15.1195
+	11.6222	8.42312	sp|P38919|IF4A3_HUMAN	11.6222	8.42312	1259.16	23.532	23.5411	23.555	15.1195	15.1195	15.1195
+	11.5779	8.59118	sp|Q99584|S10AD_HUMAN	11.5779	8.59118	1227.51	23.7246	23.7024	23.7051	15.1195	15.1195	15.1195
+	11.5397	10.2525	sp|Q13162|PRDX4_HUMAN	11.5397	10.2525	1200.76	25.3593	25.3882	25.3685	15.1195	15.1195	15.1195
+	11.3869	11.3006	sp|P20618|PSB1_HUMAN	11.3869	11.3006	1099.66	26.4128	26.4404	26.4071	15.1195	15.1195	15.1195
+	11.0567	13.9397	sp|P18669|PGAM1_HUMAN;sp|P15259|PGAM2_HUMAN;sp|Q8N0Y7|PGAM4_HUMAN	11.0567	13.9397	909.293	29.0516	29.0374	29.0888	15.1195	15.1195	15.1195
+	10.3153	11.5045	sp|Q14974|IMB1_HUMAN	10.3153	11.5045	593.422	26.6628	26.6034	26.6058	15.1195	15.1195	15.1195
+	10.2398	12.2578	sp|Q15084|PDIA6_HUMAN	10.2398	12.2578	568.182	27.3691	27.3449	27.4182	15.1195	15.1195	15.1195
+	10.2363	10.2252	sp|Q99613|EIF3C_HUMAN;sp|B5ME19|EIFCL_HUMAN	10.2363	10.2252	567.044	25.3793	25.3362	25.3187	15.1195	15.1195	15.1195
+	10.1177	10.4472	sp|Q15293|RCN1_HUMAN	10.1177	10.4472	529.609	25.5623	25.6029	25.535	15.1195	15.1195	15.1195
+	9.83637	10.2089	sp|P46778|RL21_HUMAN	9.83637	10.2089	450.429	25.2833	25.3479	25.3543	15.1195	15.1195	15.1195
+	9.72909	12.5288	sp|P30086|PEBP1_HUMAN	9.72909	12.5288	423.454	27.6865	27.6685	27.5901	15.1195	15.1195	15.1195
+	9.68878	10.7633	sp|P55060|XPO2_HUMAN	9.68878	10.7633	413.74	25.9339	25.8659	25.8487	15.1195	15.1195	15.1195
+	9.5272	12.3573	sp|O60664|PLIN3_HUMAN	9.5272	12.3573	376.993	27.5129	27.4114	27.5063	15.1195	15.1195	15.1195
+	9.44864	9.92658	sp|P62979|RS27A_HUMAN;sp|P62987|RL40_HUMAN;sp|P0CG47|UBB_HUMAN;sp|P0CG48|UBC_HUMAN	9.44864	9.92658	360.324	30.3336	30.3469	30.2756	20.3754	20.3754	20.4256
+	9.23973	10.4112	sp|P05198|IF2A_HUMAN	9.23973	10.4112	319.494	25.4656	25.5635	25.5632	15.1195	15.1195	15.1195
+	9.23356	11.1275	sp|P23921|RIR1_HUMAN	9.23356	11.1275	318.362	26.278	26.1773	26.2858	15.1195	15.1195	15.1195
+	9.1956	11.0644	sp|P43487|RANG_HUMAN	9.1956	11.0644	311.48	26.2513	26.1696	26.1308	15.1195	15.1195	15.1195
+	9.15521	11.4915	sp|P49321|NASP_HUMAN	9.15521	11.4915	304.322	26.5412	26.6211	26.6709	15.1195	15.1195	15.1195
+	9.13581	10.4613	sp|P17812|PYRG1_HUMAN	9.13581	10.4613	300.942	25.5909	25.5162	25.6353	15.1195	15.1195	15.1195
+	9.03806	7.31382	sp|P25325|THTM_HUMAN	9.03806	7.31382	284.475	22.4839	22.4164	22.3998	15.1195	15.1195	15.1195
+	9.02565	10.1829	sp|P19105|ML12A_HUMAN;sp|O14950|ML12B_HUMAN;sp|P24844|MYL9_HUMAN	9.02565	10.1829	282.449	25.3579	25.2348	25.3148	15.1195	15.1195	15.1195
+	9.01811	11.6653	sp|P14868|SYDC_HUMAN	9.01811	11.6653	281.227	26.8638	26.7234	26.7674	15.1195	15.1195	15.1195
+	8.96223	16.123	sp|P08238|HS90B_HUMAN	8.96223	16.123	272.324	31.149	31.2264	31.3522	15.1195	15.1195	15.1195
+	8.93342	14.5652	sp|P07737|PROF1_HUMAN;CON__P02584	8.93342	14.5652	267.844	29.6526	29.6108	29.7908	15.1195	15.1195	15.1195
+	8.93024	9.53647	sp|Q9H3K6|BOLA2_HUMAN	8.93024	9.53647	267.354	24.6025	24.7236	24.6419	15.1195	15.1195	15.1195
+	8.92014	13.1137	sp|P27797|CALR_HUMAN	8.92014	13.1137	265.805	28.3263	28.215	28.1584	15.1195	15.1195	15.1195
+	8.81429	8.26306	sp|Q9NR45|SIAS_HUMAN	8.81429	8.26306	250.092	23.4457	23.3681	23.334	15.1195	15.1195	15.1195
+	8.79958	10.9679	sp|P14550|AK1A1_HUMAN	8.79958	10.9679	247.982	26.1212	26.1413	25.9997	15.1195	15.1195	15.1195
+	8.72971	12.8951	sp|P26038|MOES_HUMAN	8.72971	12.8951	238.206	28.1043	28.0223	27.9172	15.1195	15.1195	15.1195
+	8.71758	11.4241	sp|P61604|CH10_HUMAN	8.71758	11.4241	236.548	26.6402	26.4919	26.4989	15.1195	15.1195	15.1195
+	8.6835	11.0124	sp|P16152|CBR1_HUMAN	8.6835	11.0124	231.953	26.0672	26.2244	26.1042	15.1195	15.1195	15.1195
+	8.67842	12.0402	sp|P00966|ASSY_HUMAN	8.67842	12.0402	231.275	27.0571	27.2265	27.1955	15.1195	15.1195	15.1195
+	8.6671	7.82589	sp|Q9UBQ5|EIF3K_HUMAN	8.6671	7.82589	229.773	22.9597	22.8806	22.996	15.1195	15.1195	15.1195
+	8.65281	7.00455	sp|P63162|RSMN_HUMAN;sp|P14678|RSMB_HUMAN	8.65281	7.00455	227.89	22.0638	22.1438	22.1647	15.1195	15.1195	15.1195
+	8.62919	9.69046	sp|O95336|6PGL_HUMAN	8.62919	9.69046	224.813	24.8707	24.7267	24.8326	15.1195	15.1195	15.1195
+	8.60633	10.9851	sp|P09651|ROA1_HUMAN;sp|Q32P51|RA1L2_HUMAN	8.60633	10.9851	221.874	26.1764	26.0097	26.1277	15.1195	15.1195	15.1195
+	8.60572	6.80492	sp|Q9UGI8|TES_HUMAN	8.60572	6.80492	221.796	21.8938	21.8938	21.9858	15.1195	15.1195	15.1195
+	8.56928	5.44587	sp|O94905|ERLN2_HUMAN	8.56928	5.44587	217.192	20.5913	20.5897	20.5153	15.1195	15.1195	15.1195
+	8.55523	9.38586	sp|Q15165|PON2_HUMAN	8.55523	9.38586	215.442	24.4493	24.4757	24.5912	15.1195	15.1195	15.1195
+	8.55508	12.765	sp|Q00610|CLH1_HUMAN	8.55508	12.765	215.423	27.9444	27.766	27.9432	15.1195	15.1195	15.1195
+	8.53945	8.8046	sp|P67870|CSK2B_HUMAN	8.53945	8.8046	213.493	24.0008	23.8594	23.9123	15.1195	15.1195	15.1195
+	8.51672	9.89314	sp|Q16222|UAP1_HUMAN	8.51672	9.89314	210.717	25.0509	25.0678	24.9193	15.1195	15.1195	15.1195
+	8.49266	7.4963	sp|Q14C86|GAPD1_HUMAN	8.49266	7.4963	207.82	22.5798	22.688	22.5798	15.1195	15.1195	15.1195
+	8.48567	6.57024	sp|Q9HA64|KT3K_HUMAN	8.48567	6.57024	206.984	21.6581	21.7533	21.6581	15.1195	15.1195	15.1195
+	8.47404	10.9725	sp|P25787|PSA2_HUMAN	8.47404	10.9725	205.603	26.0059	26.0805	26.1897	15.1195	15.1195	15.1195
+	8.47312	12.159	sp|O75390|CISY_HUMAN	8.47312	12.159	205.494	27.3944	27.2419	27.1995	15.1195	15.1195	15.1195
+	8.45416	14.1364	sp|P30041|PRDX6_HUMAN	8.45416	14.1364	203.264	29.119	29.3032	29.3455	15.1195	15.1195	15.1195
+	8.41832	11.8972	sp|P28066|PSA5_HUMAN	8.41832	11.8972	199.113	27.1043	27.0434	26.9025	15.1195	15.1195	15.1195
+	8.41452	11.8889	sp|Q01105|SET_HUMAN;sp|P0DME0|SETLP_HUMAN	8.41452	11.8889	198.678	27.1261	26.9307	26.9686	15.1195	15.1195	15.1195
+	8.41213	6.09546	sp|A0FGR8|ESYT2_HUMAN	8.41213	6.09546	198.405	21.2765	21.1843	21.1843	15.1195	15.1195	15.1195
+	8.39551	14.245	sp|P60842|IF4A1_HUMAN	8.39551	14.245	196.515	29.2437	29.3555	29.4944	15.1195	15.1195	15.1195
+	8.3883	9.61884	sp|Q96HE7|ERO1A_HUMAN;sp|Q86YB8|ERO1B_HUMAN	8.3883	9.61884	195.702	24.7904	24.7846	24.6401	15.1195	15.1195	15.1195
+	8.375	13.2813	sp|P61978|HNRPK_HUMAN	8.375	13.2813	194.209	28.5323	28.3025	28.3678	15.1195	15.1195	15.1195
+	8.3739	14.7297	sp|P62258|1433E_HUMAN	8.3739	14.7297	194.086	29.971	29.7099	29.8669	15.1195	15.1195	15.1195
+	8.34063	12.5636	sp|P31947|1433S_HUMAN	8.34063	12.5636	190.404	27.8145	27.6281	27.6067	15.1195	15.1195	15.1195
+	8.3272	9.51393	sp|P15170|ERF3A_HUMAN;sp|Q8IYD1|ERF3B_HUMAN	8.3272	9.51393	188.937	24.6597	24.5362	24.7046	15.1195	15.1195	15.1195
+	8.31749	11.8633	sp|P24534|EF1B_HUMAN	8.31749	11.8633	187.884	26.9008	27.107	26.9407	15.1195	15.1195	15.1195
+	8.30956	12.6979	sp|P49411|EFTU_HUMAN	8.30956	12.6979	187.028	27.9413	27.8039	27.7073	15.1195	15.1195	15.1195
+	8.28511	13.0488	sp|P16401|H15_HUMAN	8.28511	13.0488	184.414	28.3095	28.0884	28.1072	15.1195	15.1195	15.1195
+	8.27799	10.7444	sp|P05455|LA_HUMAN	8.27799	10.7444	183.66	25.9006	25.7494	25.9418	15.1195	15.1195	15.1195
+	8.25744	10.6739	sp|P00492|HPRT_HUMAN;sp|Q9NRG1|PRDC1_HUMAN	8.25744	10.6739	181.499	25.824	25.6798	25.8765	15.1195	15.1195	15.1195
+	8.20405	7.75462	sp|Q9BRX8|F213A_HUMAN	8.20405	7.75462	176.006	22.8906	22.9409	22.791	15.1195	15.1195	15.1195
+	8.19305	8.85085	sp|Q9UBT2|SAE2_HUMAN	8.19305	8.85085	174.894	23.9207	24.0716	23.9189	15.1195	15.1195	15.1195
+	8.18807	9.36668	sp|Q9BRA2|TXD17_HUMAN	8.18807	9.36668	174.394	24.3924	24.4878	24.5785	15.1195	15.1195	15.1195
+	8.14793	11.3806	sp|P62888|RL30_HUMAN	8.14793	11.3806	170.41	26.6319	26.415	26.4536	15.1195	15.1195	15.1195
+	8.10778	6.15178	sp|Q9H773|DCTP1_HUMAN	8.10778	6.15178	166.516	21.2344	21.2344	21.3452	15.1195	15.1195	15.1195
+	8.08607	12.5305	sp|P12956|XRCC6_HUMAN	8.08607	12.5305	164.448	27.7895	27.5272	27.6335	15.1195	15.1195	15.1195
+	8.08168	10.3565	sp|P25789|PSA4_HUMAN	8.08168	10.3565	164.033	25.5637	25.3535	25.511	15.1195	15.1195	15.1195
+	8.08117	9.99583	sp|Q15046|SYK_HUMAN	8.08117	9.99583	163.985	25.2319	25.0262	25.088	15.1195	15.1195	15.1195
+	8.07064	12.4088	sp|Q9UQ80|PA2G4_HUMAN	8.07064	12.4088	162.993	27.6704	27.5046	27.4099	15.1195	15.1195	15.1195
+	8.05731	11.5666	sp|P14174|MIF_HUMAN	8.05731	11.5666	161.747	26.5648	26.8124	26.6814	15.1195	15.1195	15.1195
+	8.03587	13.288	sp|P14625|ENPL_HUMAN;sp|Q58FF3|ENPLL_HUMAN	8.03587	13.288	159.763	28.4725	28.5076	28.2424	15.1195	15.1195	15.1195
+	8.02113	11.1904	sp|P52209|6PGD_HUMAN	8.02113	11.1904	158.413	26.439	26.1956	26.2954	15.1195	15.1195	15.1195
+	8.02017	8.0578	sp|P11766|ADHX_HUMAN	8.02017	8.0578	158.325	23.1601	23.2728	23.0991	15.1195	15.1195	15.1195
+	8.01376	6.3097	sp|Q08211|DHX9_HUMAN	8.01376	6.3097	157.742	21.3666	21.5036	21.4176	15.1195	15.1195	15.1195
+	7.99864	11.486	sp|P11940|PABP1_HUMAN;sp|Q9H361|PABP3_HUMAN;sp|Q4VXU2|PAP1L_HUMAN;sp|Q5JQF8|PAP1M_HUMAN;sp|Q96DU9|PABP5_HUMAN	7.99864	11.486	156.375	26.5787	26.7441	26.4939	15.1195	15.1195	15.1195
+	7.99405	9.85174	sp|Q12906|ILF3_HUMAN;sp|Q96SI9|STRBP_HUMAN	7.99405	9.85174	155.963	24.9727	24.8612	25.08	15.1195	15.1195	15.1195
+	7.9713	11.8939	sp|P13693|TCTP_HUMAN;sp|Q56UQ5|TPT1L_HUMAN	7.9713	11.8939	153.933	26.9693	26.9072	27.1637	15.1195	15.1195	15.1195
+	7.97015	11.2476	sp|P61956|SUMO2_HUMAN;sp|Q6EEV6|SUMO4_HUMAN;sp|P55854|SUMO3_HUMAN	7.97015	11.2476	153.831	26.5122	26.311	26.2783	15.1195	15.1195	15.1195
+	7.95966	11.3279	sp|P25398|RS12_HUMAN	7.95966	11.3279	152.905	26.3073	26.4759	26.5591	15.1195	15.1195	15.1195
+	7.92957	13.4335	sp|P62917|RL8_HUMAN	7.92957	13.4335	150.279	28.6811	28.381	28.5971	15.1195	15.1195	15.1195
+	7.893	11.5769	sp|P53396|ACLY_HUMAN	7.893	11.5769	147.148	26.7391	26.544	26.8064	15.1195	15.1195	15.1195
+	7.86731	12.05	sp|P05386|RLA1_HUMAN	7.86731	12.05	144.987	27.2522	27.0034	27.2531	15.1195	15.1195	15.1195
+	7.85427	9.34313	sp|Q00688|FKBP3_HUMAN	7.85427	9.34313	143.903	24.3367	24.5529	24.4985	15.1195	15.1195	15.1195
+	7.84436	8.6589	sp|P35520|CBS_HUMAN	7.84436	8.6589	143.084	23.6839	23.8912	23.7603	15.1195	15.1195	15.1195
+	7.83948	8.28931	sp|Q15393|SF3B3_HUMAN	7.83948	8.28931	142.683	23.5236	23.3357	23.3673	15.1195	15.1195	15.1195
+	7.75518	9.0565	sp|P54577|SYYC_HUMAN	7.75518	9.0565	135.923	24.0467	24.2684	24.213	15.1195	15.1195	15.1195
+	7.75434	5.98941	sp|P78344|IF4G2_HUMAN	7.75434	5.98941	135.858	21.0649	21.0649	21.1971	15.1195	15.1195	15.1195
+	7.75114	8.28729	sp|P28072|PSB6_HUMAN	7.75114	8.28729	135.607	23.3305	23.5277	23.3624	15.1195	15.1195	15.1195
+	7.75065	10.3458	sp|P52565|GDIR1_HUMAN	7.75065	10.3458	135.569	25.6137	25.3603	25.422	15.1195	15.1195	15.1195
+	7.73567	12.0731	sp|P18085|ARF4_HUMAN	7.73567	12.0731	134.405	27.0157	27.2542	27.3081	15.1195	15.1195	15.1195
+	7.72807	11.6086	sp|P63244|GBLP_HUMAN	7.72807	11.6086	133.818	26.864	26.7537	26.5667	15.1195	15.1195	15.1195
+	7.70836	7.91163	sp|Q06210|GFPT1_HUMAN;sp|O94808|GFPT2_HUMAN	7.70836	7.91163	132.308	23.0433	23.1282	22.9221	15.1195	15.1195	15.1195
+	7.68672	8.89571	sp|P48147|PPCE_HUMAN	7.68672	8.89571	130.67	23.8944	24.0214	24.13	15.1195	15.1195	15.1195
+	7.67224	14.1838	sp|P23528|COF1_HUMAN	7.67224	14.1838	129.585	29.3987	29.4264	29.085	15.1195	15.1195	15.1195
+	7.66158	9.94716	sp|P56192|SYMC_HUMAN	7.66158	9.94716	128.792	25.1705	24.9157	25.1138	15.1195	15.1195	15.1195
+	7.65368	12.2021	sp|P06744|G6PI_HUMAN;CON__Q3ZBD7	7.65368	12.2021	128.208	27.2649	27.5074	27.1927	15.1195	15.1195	15.1195
+	7.64212	12.9848	sp|P63241|IF5A1_HUMAN;sp|Q9GZV4|IF5A2_HUMAN;sp|Q6IS14|IF5AL_HUMAN	7.64212	12.9848	127.357	28.158	27.9071	28.2479	15.1195	15.1195	15.1195
+	7.63432	11.4943	sp|Q02790|FKBP4_HUMAN	7.63432	11.4943	126.787	26.726	26.6811	26.4344	15.1195	15.1195	15.1195
+	7.61099	10.8231	sp|P37837|TALDO_HUMAN	7.61099	10.8231	125.095	25.8889	26.112	25.827	15.1195	15.1195	15.1195
+	7.60868	11.8163	sp|P07954|FUMH_HUMAN	7.60868	11.8163	124.929	26.8684	26.8164	27.1226	15.1195	15.1195	15.1195
+	7.6081	7.7729	sp|P20042|IF2B_HUMAN	7.6081	7.7729	124.887	22.9649	22.7686	22.9439	15.1195	15.1195	15.1195
+	7.60094	13.4189	sp|P23396|RS3_HUMAN	7.60094	13.4189	124.373	28.7096	28.339	28.5667	15.1195	15.1195	15.1195
+	7.59875	12.1247	sp|Q15181|IPYR_HUMAN	7.59875	12.1247	124.216	27.3171	27.3648	27.051	15.1195	15.1195	15.1195
+	7.59847	8.82782	sp|Q9HAV4|XPO5_HUMAN	7.59847	8.82782	124.196	24.0422	23.8082	23.9917	15.1195	15.1195	15.1195
+	7.59003	7.79571	sp|P06132|DCUP_HUMAN	7.59003	7.79571	123.594	22.7956	22.9404	23.0097	15.1195	15.1195	15.1195
+	7.587	12.5572	sp|P35579|MYH9_HUMAN;sp|P35749|MYH11_HUMAN;sp|P35580|MYH10_HUMAN	7.587	12.5572	123.379	27.8436	27.4924	27.6943	15.1195	15.1195	15.1195
+	7.58664	11.7626	sp|Q8NC51|PAIRB_HUMAN	7.58664	11.7626	123.353	27.0388	26.7096	26.8979	15.1195	15.1195	15.1195
+	7.58029	10.662	sp|Q13347|EIF3I_HUMAN	7.58029	10.662	122.903	25.8907	25.8438	25.6102	15.1195	15.1195	15.1195
+	7.57459	10.668	sp|P30153|2AAA_HUMAN;sp|P30154|2AAB_HUMAN	7.57459	10.668	122.501	25.81	25.9259	25.6267	15.1195	15.1195	15.1195
+	7.54941	14.7536	sp|P60174|TPIS_HUMAN	7.54941	14.7536	120.737	29.9157	29.6434	30.0602	15.1195	15.1195	15.1195
+	7.52848	9.32147	sp|P53597|SUCA_HUMAN	7.52848	9.32147	119.291	24.567	24.298	24.4581	15.1195	15.1195	15.1195
+	7.52722	10.6637	sp|P47914|RL29_HUMAN	7.52722	10.6637	119.204	25.921	25.6155	25.8132	15.1195	15.1195	15.1195
+	7.52208	10.9404	sp|P11413|G6PD_HUMAN	7.52208	10.9404	118.852	25.8766	26.1371	26.1661	15.1195	15.1195	15.1195
+	7.52047	10.3546	sp|P39687|AN32A_HUMAN;sp|O95626|AN32D_HUMAN;sp|O43423|AN32C_HUMAN	7.52047	10.3546	118.742	25.4396	25.3433	25.6394	15.1195	15.1195	15.1195
+	7.5197	9.82145	sp|P63173|RL38_HUMAN	7.5197	9.82145	118.689	24.8668	24.85	25.1062	15.1195	15.1195	15.1195
+	7.51949	11.7706	sp|Q16719|KYNU_HUMAN	7.51949	11.7706	118.675	26.7335	26.8631	27.0739	15.1195	15.1195	15.1195
+	7.51768	12.0606	sp|P09972|ALDOC_HUMAN;sp|P05062|ALDOB_HUMAN	7.51768	12.0606	118.551	27.3769	27.1265	27.037	15.1195	15.1195	15.1195
+	7.51394	8.31272	sp|O14744|ANM5_HUMAN	7.51394	8.31272	118.296	23.5109	23.2921	23.4939	15.1195	15.1195	15.1195
+	7.50906	10.2825	sp|Q14103|HNRPD_HUMAN	7.50906	10.2825	117.964	25.3692	25.2703	25.5668	15.1195	15.1195	15.1195
+	7.50262	11.8565	sp|P00491|PNPH_HUMAN	7.50262	11.8565	117.528	26.9642	26.8075	27.1563	15.1195	15.1195	15.1195
+	7.50049	10.8139	sp|P49773|HINT1_HUMAN	7.50049	10.8139	117.384	26.1161	25.863	25.8212	15.1195	15.1195	15.1195
+	7.49582	6.89163	sp|Q9H9A6|LRC40_HUMAN	7.49582	6.89163	117.068	21.9173	21.9967	22.1196	15.1195	15.1195	15.1195
+	7.49034	9.93616	sp|P61970|NTF2_HUMAN	7.49034	9.93616	116.7	25.0114	25.2203	24.9355	15.1195	15.1195	15.1195
+	7.47998	11.9753	sp|Q99497|PARK7_HUMAN	7.47998	11.9753	116.006	27.2934	26.9466	27.0446	15.1195	15.1195	15.1195
+	7.46464	9.86504	sp|O75534|CSDE1_HUMAN	7.46464	9.86504	114.985	25.0751	25.0655	24.8131	15.1195	15.1195	15.1195
+	7.45684	11.9841	sp|P46777|RL5_HUMAN	7.45684	11.9841	114.47	27.2668	26.9084	27.1357	15.1195	15.1195	15.1195
+	7.45313	10.1581	sp|P55809|SCOT1_HUMAN;sp|Q9BYC2|SCOT2_HUMAN	7.45313	10.1581	114.226	25.4109	25.109	25.313	15.1195	15.1195	15.1195
+	7.43825	11.0893	sp|P51858|HDGF_HUMAN;sp|Q9Y3E1|HDGR3_HUMAN;sp|Q7Z4V5|HDGR2_HUMAN	7.43825	11.0893	113.252	26.0852	26.1392	26.4022	15.1195	15.1195	15.1195
+	7.43458	9.956	sp|O75531|BAF_HUMAN	7.43458	9.956	113.013	25.2057	24.9076	25.1133	15.1195	15.1195	15.1195
+	7.43127	8.42491	sp|P27105|STOM_HUMAN	7.43127	8.42491	112.797	23.6731	23.5458	23.4144	15.1195	15.1195	15.1195
+	7.43108	9.71746	sp|P67775|PP2AA_HUMAN;sp|P62714|PP2AB_HUMAN	7.43108	9.71746	112.785	24.8585	24.9743	24.6782	15.1195	15.1195	15.1195
+	7.41405	9.38655	sp|P42765|THIM_HUMAN	7.41405	9.38655	111.684	24.6707	24.4532	24.3943	15.1195	15.1195	15.1195
+	7.41295	11.8646	sp|P11586|C1TC_HUMAN	7.41295	11.8646	111.614	27.0532	27.1237	26.7754	15.1195	15.1195	15.1195
+	7.41177	8.70169	sp|P53634|CATC_HUMAN	7.41177	8.70169	111.538	23.6659	23.8862	23.9116	15.1195	15.1195	15.1195
+	7.41027	8.75536	sp|O00487|PSDE_HUMAN	7.41027	8.75536	111.441	23.965	23.9414	23.7184	15.1195	15.1195	15.1195
+	7.39378	5.72449	sp|Q08J23|NSUN2_HUMAN	7.39378	5.72449	110.388	25.0917	25.2437	25.1137	19.4671	19.4043	19.4043
+	7.39103	11.2271	sp|P46782|RS5_HUMAN	7.39103	11.2271	110.214	26.3356	26.176	26.5283	15.1195	15.1195	15.1195
+	7.37837	9.75844	sp|Q15185|TEBP_HUMAN	7.37837	9.75844	109.414	24.7001	24.9553	24.9786	15.1195	15.1195	15.1195
+	7.37525	11.906	sp|P29692|EF1D_HUMAN	7.37525	11.906	109.217	27.1979	27.055	26.8237	15.1195	15.1195	15.1195
+	7.37419	10.1922	sp|O43399|TPD54_HUMAN	7.37419	10.1922	109.15	25.4984	25.2234	25.2134	15.1195	15.1195	15.1195
+	7.36435	11.2614	sp|Q9Y490|TLN1_HUMAN;sp|Q9Y4G6|TLN2_HUMAN	7.36435	11.2614	108.533	26.5829	26.2386	26.3214	15.1195	15.1195	15.1195
+	7.34062	13.1591	sp|P25815|S100P_HUMAN	7.34062	13.1591	107.061	28.2513	28.0807	28.5039	15.1195	15.1195	15.1195
+	7.3388	8.66795	sp|P61160|ARP2_HUMAN	7.3388	8.66795	106.948	23.9492	23.6971	23.7162	15.1195	15.1195	15.1195
+	7.33868	10.9195	sp|P80723|BASP1_HUMAN	7.33868	10.9195	106.941	26.2172	25.8635	26.0364	15.1195	15.1195	15.1195
+	7.33367	4.66392	sp|Q15477|SKIV2_HUMAN	7.33367	4.66392	106.633	19.7397	19.7397	19.8709	15.1195	15.1195	15.1195
+	7.33282	10.7294	sp|P13804|ETFA_HUMAN	7.33282	10.7294	106.581	25.837	25.6809	26.0291	15.1195	15.1195	15.1195
+	7.33178	9.70395	sp|P47756|CAPZB_HUMAN	7.33178	9.70395	106.517	24.9254	24.6417	24.9034	15.1195	15.1195	15.1195
+	7.32001	8.88304	sp|Q96FQ6|S10AG_HUMAN	7.32001	8.88304	105.797	23.8357	24.1019	24.0702	15.1195	15.1195	15.1195
+	7.31097	8.10186	sp|P61163|ACTZ_HUMAN	7.31097	8.10186	105.248	23.237	23.3462	23.081	15.1195	15.1195	15.1195
+	7.29716	7.7389	sp|P0CW22|RS17L_HUMAN;sp|P08708|RS17_HUMAN	7.29716	7.7389	104.415	26.7786	26.7742	26.8112	19.1954	18.9759	18.9759
+	7.29413	11.2398	sp|Q7L1Q6|BZW1_HUMAN	7.29413	11.2398	104.232	26.3494	26.1778	26.5509	15.1195	15.1195	15.1195
+	7.28827	12.5873	sp|Q02878|RL6_HUMAN	7.28827	12.5873	103.881	27.6148	27.947	27.5587	15.1195	15.1195	15.1195
+	7.28419	9.92934	sp|P33993|MCM7_HUMAN	7.28419	9.92934	103.638	24.9553	24.9509	25.2405	15.1195	15.1195	15.1195
+	7.28349	7.64668	sp|Q9UKY7|CDV3_HUMAN	7.28349	7.64668	103.596	22.6733	22.7134	22.912	15.1195	15.1195	15.1195
+	7.28324	10.7571	sp|P62910|RL32_HUMAN	7.28324	10.7571	103.581	26.077	25.7291	25.8238	15.1195	15.1195	15.1195
+	7.27372	13.0895	sp|P62854|RS26_HUMAN;sp|Q5JNZ5|RS26L_HUMAN	7.27372	13.0895	103.015	28.4445	28.0085	28.1743	15.1195	15.1195	15.1195
+	7.26751	10.0928	sp|O76003|GLRX3_HUMAN	7.26751	10.0928	102.647	25.4062	25.1439	25.0869	15.1195	15.1195	15.1195
+	7.26223	10.3361	sp|P51149|RAB7A_HUMAN	7.26223	10.3361	102.335	25.5267	25.2563	25.5839	15.1195	15.1195	15.1195
+	7.25229	11.4006	sp|P60900|PSA6_HUMAN	7.25229	11.4006	101.752	26.6455	26.6182	26.2966	15.1195	15.1195	15.1195
+	7.24772	12.3897	sp|P22234|PUR6_HUMAN	7.24772	12.3897	101.484	27.3918	27.3825	27.7533	15.1195	15.1195	15.1195
+	7.23503	10.3386	sp|Q14166|TTL12_HUMAN	7.23503	10.3386	100.745	25.6517	25.4203	25.3023	15.1195	15.1195	15.1195
+	7.22921	11.2348	sp|P52907|CAZA1_HUMAN	7.22921	11.2348	100.408	26.5613	26.3244	26.1772	15.1195	15.1195	15.1195
+	7.22347	10.6439	sp|Q07021|C1QBP_HUMAN	7.22347	10.6439	100.077	25.8933	25.8444	25.5526	15.1195	15.1195	15.1195
+	7.20465	10.1465	sp|O95433|AHSA1_HUMAN	7.20465	10.1465	98.9981	25.1211	25.2129	25.464	15.1195	15.1195	15.1195
+	7.19355	11.0949	sp|Q01813|PFKAP_HUMAN	7.19355	11.0949	98.3673	26.381	26.263	25.9994	15.1195	15.1195	15.1195
+	7.18176	12.6241	sp|P05387|RLA2_HUMAN	7.18176	12.6241	97.7014	27.9956	27.5678	27.6676	15.1195	15.1195	15.1195
+	7.15293	12.4957	sp|P50991|TCPD_HUMAN	7.15293	12.4957	96.0929	27.5174	27.4556	27.8729	15.1195	15.1195	15.1195
+	7.14937	9.70054	sp|P02545|LMNA_HUMAN	7.14937	9.70054	95.8961	24.6673	24.7816	25.0113	15.1195	15.1195	15.1195
+	7.14825	9.28168	sp|P29508|SPB3_HUMAN	7.14825	9.28168	95.8346	24.4631	24.2113	24.5293	15.1195	15.1195	15.1195
+	7.14818	11.5351	sp|P26373|RL13_HUMAN	7.14818	11.5351	95.8304	26.5402	26.5284	26.8953	15.1195	15.1195	15.1195
+	7.1279	11.3411	sp|P60903|S10AA_HUMAN	7.1279	11.3411	94.7177	26.5909	26.2215	26.5695	15.1195	15.1195	15.1195
+	7.1147	12.2845	sp|P60866|RS20_HUMAN	7.1147	12.2845	94.0004	27.2365	27.6616	27.3141	15.1195	15.1195	15.1195
+	7.11446	5.13182	sp|P36551|HEM6_HUMAN	7.11446	5.13182	93.9876	20.3606	20.1968	20.1968	15.1195	15.1195	15.1195
+	7.11258	10.2018	sp|P15311|EZRI_HUMAN	7.11258	10.2018	93.886	25.4333	25.1041	25.4267	15.1195	15.1195	15.1195
+	7.11192	7.59619	sp|Q13057|COASY_HUMAN	7.11192	7.59619	93.85	22.7923	22.8009	22.5539	15.1195	15.1195	15.1195
+	7.09905	12.8555	sp|P09104|ENOG_HUMAN	7.09905	12.8555	93.1574	28.2108	27.7329	27.9816	15.1195	15.1195	15.1195
+	7.09644	7.0199	sp|P06865|HEXA_HUMAN	7.09644	7.0199	93.0174	22.2904	22.064	22.064	15.1195	15.1195	15.1195
+	7.08825	6.80769	sp|P04083|ANXA1_HUMAN	7.08825	6.80769	92.5797	28.8985	28.8287	28.9113	22.2096	22.0029	22.0029
+	7.08711	10.7061	sp|Q9HB71|CYBP_HUMAN	7.08711	10.7061	92.5191	26.0077	25.6109	25.8584	15.1195	15.1195	15.1195
+	7.08262	11.506	sp|P50395|GDIB_HUMAN	7.08262	11.506	92.2803	26.8716	26.4675	26.5376	15.1195	15.1195	15.1195
+	7.07919	10.774	sp|Q14019|COTL1_HUMAN	7.07919	10.774	92.0981	25.6773	25.9243	26.079	15.1195	15.1195	15.1195
+	7.07482	11.8618	sp|P61313|RL15_HUMAN	7.07482	11.8618	91.8663	27.1971	26.7506	26.9963	15.1195	15.1195	15.1195
+	7.06801	6.90854	sp|P16435|NCPR_HUMAN	7.06801	6.90854	91.507	21.8824	22.1354	22.0664	15.1195	15.1195	15.1195
+	7.06699	9.34616	sp|Q01082|SPTB2_HUMAN;sp|O15020|SPTN2_HUMAN;sp|P11277|SPTB1_HUMAN	7.06699	9.34616	91.4533	24.5833	24.2621	24.5517	15.1195	15.1195	15.1195
+	7.05882	7.41887	sp|O14737|PDCD5_HUMAN	7.05882	7.41887	91.0237	22.4569	22.7014	22.4569	15.1195	15.1195	15.1195
+	7.04833	6.39303	sp|Q15847|ADIRF_HUMAN	7.04833	6.39303	90.4757	21.4419	21.4419	21.6539	15.1195	15.1195	15.1195
+	7.0403	9.87939	sp|P46779|RL28_HUMAN	7.0403	9.87939	90.0582	25.1917	24.9932	24.8119	15.1195	15.1195	15.1195
+	7.03138	8.55833	sp|O95831|AIFM1_HUMAN	7.03138	8.55833	89.597	23.7957	23.4887	23.7492	15.1195	15.1195	15.1195
+	7.03076	5.21461	sp|Q96SB4|SRPK1_HUMAN	7.03076	5.21461	89.5646	20.4506	20.2759	20.2759	15.1195	15.1195	15.1195
+	7.02999	6.42094	sp|P55957|BID_HUMAN	7.02999	6.42094	89.5253	21.6839	21.4688	21.4688	15.1195	15.1195	15.1195
+	7.01699	6.36118	sp|P62310|LSM3_HUMAN	7.01699	6.36118	88.8576	21.4091	21.6239	21.4091	15.1195	15.1195	15.1195
+	7.00788	10.0022	sp|O60841|IF2P_HUMAN	7.00788	10.0022	88.3925	25.0729	25.3376	24.9549	15.1195	15.1195	15.1195
+	7.00713	8.09026	sp|P51648|AL3A2_HUMAN	7.00713	8.09026	88.3541	23.1084	23.1284	23.3926	15.1195	15.1195	15.1195
+	6.98965	5.94017	sp|O95456|PSMG1_HUMAN	6.98965	5.94017	87.4691	21.1682	20.9347	21.0763	15.1195	15.1195	15.1195
+	6.98059	8.73178	sp|P07814|SYEP_HUMAN	6.98059	8.73178	87.0142	27.651	27.4843	27.8283	18.9084	18.9084	18.9514
+	6.97983	13.3732	sp|P06748|NPM_HUMAN	6.97983	13.3732	86.9761	28.7419	28.5242	28.2121	15.1195	15.1195	15.1195
+	6.96946	7.02649	sp|Q9Y639|NPTN_HUMAN	6.96946	7.02649	86.4584	22.0648	22.0648	22.3086	15.1195	15.1195	15.1195
+	6.96254	11.1376	sp|P55786|PSA_HUMAN;sp|A6NEC2|PSAL_HUMAN	6.96254	11.1376	86.1144	26.3373	26.0041	26.4302	15.1195	15.1195	15.1195
+	6.95415	7.62356	sp|O14773|TPP1_HUMAN	6.95415	7.62356	85.6994	22.9187	22.6802	22.6305	15.1195	15.1195	15.1195
+	6.9527	8.84201	sp|Q9Y376|CAB39_HUMAN	6.9527	8.84201	85.6278	24.1366	23.7792	23.9689	15.1195	15.1195	15.1195
+	6.95129	11.2052	sp|P17931|LEG3_HUMAN	6.95129	11.2052	85.5581	26.1131	26.2969	26.5642	15.1195	15.1195	15.1195
+	6.92289	11.8824	sp|Q09666|AHNK_HUMAN	6.92289	11.8824	84.1703	27.2324	26.7455	27.028	15.1195	15.1195	15.1195
+	6.91801	10.6141	sp|P61088|UBE2N_HUMAN;sp|Q5JXB2|UE2NL_HUMAN	6.91801	10.6141	83.9338	25.6512	25.5679	25.982	15.1195	15.1195	15.1195
+	6.91286	9.95855	sp|O43852|CALU_HUMAN	6.91286	9.95855	83.6853	25.1518	24.8453	25.2372	15.1195	15.1195	15.1195
+	6.91146	9.10929	sp|Q07955|SRSF1_HUMAN	6.91146	9.10929	83.618	24.0862	24.1575	24.4428	15.1195	15.1195	15.1195
+	6.90924	11.3196	sp|P84098|RL19_HUMAN	6.90924	11.3196	83.5109	26.6903	26.2253	26.4018	15.1195	15.1195	15.1195
+	6.9092	10.7431	sp|P08195|4F2_HUMAN	6.9092	10.7431	83.5091	25.9944	25.6054	25.9882	15.1195	15.1195	15.1195
+	6.9052	9.06205	sp|Q04446|GLGB_HUMAN	6.9052	9.06205	83.3168	24.2299	24.3412	23.9738	15.1195	15.1195	15.1195
+	6.88088	7.37565	sp|P25685|DNJB1_HUMAN	6.88088	7.37565	82.1581	22.5452	22.3209	22.6195	15.1195	15.1195	15.1195
+	6.87899	11.5509	sp|P31153|METK2_HUMAN;sp|Q00266|METK1_HUMAN	6.87899	11.5509	82.0686	26.8997	26.6972	26.4143	15.1195	15.1195	15.1195
+	6.87218	10.9859	sp|Q96TA1|NIBL1_HUMAN	6.87218	10.9859	81.7473	25.9238	26.0247	26.3678	15.1195	15.1195	15.1195
+	6.86572	12.0239	sp|P31939|PUR9_HUMAN	6.86572	12.0239	81.4441	27.3388	26.854	27.2374	15.1195	15.1195	15.1195
+	6.86429	9.89729	sp|P61289|PSME3_HUMAN	6.86429	9.89729	81.377	25.1115	24.7755	25.1635	15.1195	15.1195	15.1195
+	6.85315	10.3069	sp|P09960|LKHA4_HUMAN	6.85315	10.3069	80.8562	25.1719	25.5653	25.5423	15.1195	15.1195	15.1195
+	6.82477	5.17315	sp|Q14697|GANAB_HUMAN	6.82477	5.17315	79.5454	26.771	26.7894	26.7497	21.5329	21.5329	21.7249
+	6.81555	9.07697	sp|P04040|CATA_HUMAN	6.81555	9.07697	79.1244	24.1334	24.0371	24.4191	15.1195	15.1195	15.1195
+	6.80835	12.6241	sp|P36578|RL4_HUMAN	6.80835	12.6241	78.797	27.9721	27.824	27.4348	15.1195	15.1195	15.1195
+	6.80529	11.8709	sp|P12277|KCRB_HUMAN	6.80529	11.8709	78.6579	27.2456	26.7233	27.0026	15.1195	15.1195	15.1195
+	6.80207	5.16323	sp|P68366|TBA4A_HUMAN	6.80207	5.16323	78.5123	23.5398	23.585	23.4248	18.4439	18.308	18.308
+	6.79822	9.99246	sp|P32119|PRDX2_HUMAN	6.79822	9.99246	78.3386	25.247	25.2319	24.857	15.1195	15.1195	15.1195
+	6.79726	12.0446	sp|P18124|RL7_HUMAN	6.79726	12.0446	78.2952	27.3529	27.2802	26.8593	15.1195	15.1195	15.1195
+	6.77381	4.71053	sp|P29401|TKT_HUMAN	6.77381	4.71053	77.2448	28.1903	28.0164	28.0142	23.3453	23.3453	23.3987
+	6.77316	6.85668	sp|O95747|OXSR1_HUMAN	6.77316	6.85668	77.2158	21.8513	21.9294	22.148	15.1195	15.1195	15.1195
+	6.76974	5.38731	sp|Q92890|UFD1_HUMAN	6.76974	5.38731	77.0641	20.437	20.437	20.6467	15.1195	15.1195	15.1195
+	6.75705	11.2451	sp|Q9Y2S6|TMA7_HUMAN	6.75705	11.2451	76.5025	26.6185	26.1093	26.3662	15.1195	15.1195	15.1195
+	6.7544	5.98828	sp|P07437|TBB5_HUMAN;sp|A6NNZ2|TBB8L_HUMAN;sp|Q9H4B7|TBB1_HUMAN;CON__ENSEMBL:ENSBTAP00000025008	6.7544	5.98828	76.386	30.167	30.2002	30.16	24.3138	24.0468	24.2019
+	6.74731	10.3046	sp|Q9Y2T3|GUAD_HUMAN	6.74731	10.3046	76.0746	25.1538	25.5732	25.5456	15.1195	15.1195	15.1195
+	6.74718	10.7947	sp|P50502|F10A1_HUMAN;sp|Q8NFI4|F10A5_HUMAN;sp|Q8IZP2|ST134_HUMAN	6.74718	10.7947	76.069	26.1838	25.8563	25.7026	15.1195	15.1195	15.1195
+	6.7409	9.90412	sp|Q9NR31|SAR1A_HUMAN	6.7409	9.90412	75.7944	25.2813	24.8566	24.9331	15.1195	15.1195	15.1195
+	6.74015	7.9881	sp|O75694|NU155_HUMAN	6.74015	7.9881	75.7617	22.9929	23.0118	23.3182	15.1195	15.1195	15.1195
+	6.72575	8.73155	sp|Q10567|AP1B1_HUMAN	6.72575	8.73155	75.1357	23.737	23.7328	24.0835	15.1195	15.1195	15.1195
+	6.70937	9.18082	sp|Q02952|AKA12_HUMAN	6.70937	9.18082	74.4303	24.5462	24.1592	24.1958	15.1195	15.1195	15.1195
+	6.70008	10.4554	sp|P49720|PSB3_HUMAN	6.70008	10.4554	74.0331	25.7078	25.2927	25.7244	15.1195	15.1195	15.1195
+	6.69901	6.67087	sp|O60762|DPM1_HUMAN	6.69901	6.67087	73.9874	21.7348	21.6696	21.9668	15.1195	15.1195	15.1195
+	6.69661	7.97643	sp|P04818|TYSY_HUMAN	6.69661	7.97643	73.8851	23.2098	23.198	22.8802	15.1195	15.1195	15.1195
+	6.69548	9.08962	sp|Q04917|1433F_HUMAN	6.69548	9.08962	73.837	23.9732	24.3879	24.2664	15.1195	15.1195	15.1195
+	6.69082	9.79225	sp|P61586|RHOA_HUMAN;sp|P62745|RHOB_HUMAN	6.69082	9.79225	73.6391	24.8986	24.6884	25.1485	15.1195	15.1195	15.1195
+	6.68205	11.4135	sp|P35237|SPB6_HUMAN	6.68205	11.4135	73.2681	26.7733	26.5848	26.2411	15.1195	15.1195	15.1195
+	6.6817	11.3366	sp|P40429|RL13A_HUMAN;sp|Q6NVV1|R13P3_HUMAN	6.6817	11.3366	73.2535	26.7621	26.3442	26.2622	15.1195	15.1195	15.1195
+	6.68071	9.51513	sp|P30740|ILEU_HUMAN;sp|P50452|SPB8_HUMAN;sp|P50453|SPB9_HUMAN;sp|O75830|SPI2_HUMAN	6.68071	9.51513	73.2117	24.8355	24.3913	24.6772	15.1195	15.1195	15.1195
+	6.65179	9.21762	sp|Q16531|DDB1_HUMAN	6.65179	9.21762	72.0022	24.548	24.3575	24.106	15.1195	15.1195	15.1195
+	6.64783	11.0019	sp|P07741|APT_HUMAN	6.64783	11.0019	71.8383	25.833	26.1767	26.3548	15.1195	15.1195	15.1195
+	6.64772	7.39845	sp|P37235|HPCL1_HUMAN;sp|P84074|HPCA_HUMAN;sp|P61601|NCALD_HUMAN	6.64772	7.39845	71.8335	22.5696	22.6649	22.3195	15.1195	15.1195	15.1195
+	6.64366	6.45566	sp|Q00169|PIPNA_HUMAN	6.64366	6.45566	71.6659	21.7321	21.5735	21.42	15.1195	15.1195	15.1195
+	6.64306	7.4378	sp|P11234|RALB_HUMAN;sp|P11233|RALA_HUMAN	6.64306	7.4378	71.6411	22.4535	22.765	22.4535	15.1195	15.1195	15.1195
+	6.64195	7.668	sp|O43847|NRDC_HUMAN	6.64195	7.668	71.5953	22.583	22.9448	22.8349	15.1195	15.1195	15.1195
+	6.61366	10.2502	sp|P41252|SYIC_HUMAN	6.61366	10.2502	70.4378	25.6563	25.2704	25.1825	15.1195	15.1195	15.1195
+	6.5813	8.53186	sp|P24666|PPAC_HUMAN	6.5813	8.53186	69.1372	23.8836	23.6077	23.4629	15.1195	15.1195	15.1195
+	6.57775	8.17064	sp|P61106|RAB14_HUMAN	6.57775	8.17064	68.996	23.4221	23.3945	23.0539	15.1195	15.1195	15.1195
+	6.57673	9.00322	sp|Q13155|AIMP2_HUMAN	6.57673	9.00322	68.9554	24.3687	24.0759	23.9237	15.1195	15.1195	15.1195
+	6.57543	7.90701	sp|O95394|AGM1_HUMAN	6.57543	7.90701	68.9038	23.2554	22.9277	22.8966	15.1195	15.1195	15.1195
+	6.56701	12.5076	sp|Q16658|FSCN1_HUMAN	6.56701	12.5076	68.5703	27.8648	27.2687	27.748	15.1195	15.1195	15.1195
+	6.55399	6.82727	sp|Q8TAT6|NPL4_HUMAN	6.55399	6.82727	68.0579	22.1247	21.7776	21.9382	15.1195	15.1195	15.1195
+	6.54205	5.5492	sp|Q9Y2L1|RRP44_HUMAN	6.54205	5.5492	67.5915	20.78	20.7177	20.5085	15.1195	15.1195	15.1195
+	6.54053	7.44512	sp|P43897|EFTS_HUMAN	6.54053	7.44512	67.5324	22.5919	22.3616	22.7406	15.1195	15.1195	15.1195
+	6.53816	9.53149	sp|P09874|PARP1_HUMAN	6.53816	9.53149	67.4403	24.927	24.566	24.4601	15.1195	15.1195	15.1195
+	6.53415	10.4488	sp|Q15366|PCBP2_HUMAN;sp|P57721|PCBP3_HUMAN	6.53415	10.4488	67.2846	25.8783	25.396	25.4307	15.1195	15.1195	15.1195
+	6.52307	6.6813	sp|P09496|CLCA_HUMAN	6.52307	6.6813	66.8566	21.7009	21.7009	22.0007	15.1195	15.1195	15.1195
+	6.51928	8.41819	sp|Q01469|FABP5_HUMAN	6.51928	8.41819	66.7105	23.6996	23.2891	23.6244	15.1195	15.1195	15.1195
+	6.51747	10.5909	sp|P06733|ENOA_HUMAN;sp|P13929|ENOB_HUMAN	6.51747	10.5909	66.6411	32.3357	32.4453	32.4362	21.6599	21.6599	22.1249
+	6.51091	11.6924	sp|P13010|XRCC5_HUMAN	6.51091	11.6924	66.3899	27.0244	26.4624	26.949	15.1195	15.1195	15.1195
+	6.50684	10.261	sp|P33316|DUT_HUMAN	6.50684	10.261	66.2343	25.6902	25.2165	25.235	15.1195	15.1195	15.1195
+	6.50434	6.03575	sp|P49327|FAS_HUMAN	6.50434	6.03575	66.139	28.7686	28.7817	28.9342	22.9331	22.763	22.6812
+	6.50108	5.74414	sp|O60547|GMDS_HUMAN	6.50108	5.74414	66.0151	20.7767	21.0377	20.7767	15.1195	15.1195	15.1195
+	6.49678	9.5808	sp|Q15056|IF4H_HUMAN	6.49678	9.5808	65.8516	24.4131	24.8843	24.8036	15.1195	15.1195	15.1195
+	6.49636	3.90244	sp|Q8WYA6|CTBL1_HUMAN	6.49636	3.90244	65.8358	18.9627	19.1405	18.9627	15.1195	15.1195	15.1195
+	6.49015	11.2816	sp|P13797|PLST_HUMAN;sp|P13796|PLSL_HUMAN;sp|Q14651|PLSI_HUMAN	6.49015	11.2816	65.6005	26.1224	26.715	26.366	15.1195	15.1195	15.1195
+	6.48384	11.9731	sp|O60869|EDF1_HUMAN	6.48384	11.9731	65.3623	26.849	27.4514	26.9776	15.1195	15.1195	15.1195
+	6.46846	9.07635	sp|P62820|RAB1A_HUMAN	6.46846	9.07635	64.7861	24.2153	23.9441	24.4283	15.1195	15.1195	15.1195
+	6.46369	11.0494	sp|P12268|IMDH2_HUMAN	6.46369	11.0494	64.608	26.4673	26.1646	25.8749	15.1195	15.1195	15.1195
+	6.45207	7.63978	sp|Q9NP79|VTA1_HUMAN	6.45207	7.63978	64.1771	22.9092	22.5242	22.8446	15.1195	15.1195	15.1195
+	6.44995	12.2003	sp|P17987|TCPA_HUMAN	6.44995	12.2003	64.0986	27.1096	27.6998	27.1501	15.1195	15.1195	15.1195
+	6.44167	7.58015	sp|Q15459|SF3A1_HUMAN	6.44167	7.58015	63.7937	22.8568	22.4667	22.7756	15.1195	15.1195	15.1195
+	6.4353	9.09215	sp|P25205|MCM3_HUMAN	6.4353	9.09215	63.5599	24.4907	24.0173	24.1271	15.1195	15.1195	15.1195
+	6.43	7.83677	sp|Q9Y2Z0|SUGT1_HUMAN	6.43	7.83677	63.3664	23.2036	22.8378	22.8275	15.1195	15.1195	15.1195
+	6.42852	8.71734	sp|P42771|CDN2A_HUMAN;sp|P42772|CDN2B_HUMAN	6.42852	8.71734	63.3124	23.5901	24.0661	23.8544	15.1195	15.1195	15.1195
+	6.41487	6.97109	sp|Q9Y2Q3|GSTK1_HUMAN	6.41487	6.97109	62.8162	22.3121	21.9922	21.9675	15.1195	15.1195	15.1195
+	6.41438	4.70388	sp|Q04206|TF65_HUMAN	6.41438	4.70388	62.7986	19.7485	19.7485	19.9732	15.1195	15.1195	15.1195
+	6.409	11.1217	sp|P41091|IF2G_HUMAN;sp|Q2VIR3|IF2GL_HUMAN	6.409	11.1217	62.6042	26.1408	25.9963	26.5866	15.1195	15.1195	15.1195
+	6.40627	12.7987	sp|P09429|HMGB1_HUMAN;sp|B2RPK0|HGB1A_HUMAN	6.40627	12.7987	62.5057	28.2048	27.5216	28.0283	15.1195	15.1195	15.1195
+	6.40169	8.35793	sp|P43307|SSRA_HUMAN	6.40169	8.35793	62.3411	23.2117	23.6409	23.5799	15.1195	15.1195	15.1195
+	6.39631	8.68561	sp|P08133|ANXA6_HUMAN	6.39631	8.68561	62.1482	23.6815	24.0841	23.6499	15.1195	15.1195	15.1195
+	6.39152	7.39493	sp|Q9Y2V2|CHSP1_HUMAN	6.39152	7.39493	61.9767	22.752	22.4155	22.3759	15.1195	15.1195	15.1195
+	6.38873	10.428	sp|P54727|RD23B_HUMAN	6.38873	10.428	61.8774	25.8846	25.3796	25.3784	15.1195	15.1195	15.1195
+	6.3875	7.75132	sp|O95340|PAPS2_HUMAN	6.3875	7.75132	61.8335	23.1118	22.6904	22.8103	15.1195	15.1195	15.1195
+	6.37312	10.6405	sp|Q96AG4|LRC59_HUMAN	6.37312	10.6405	61.3233	26.0946	25.6724	25.513	15.1195	15.1195	15.1195
+	6.3693	8.45998	sp|P00505|AATM_HUMAN	6.3693	8.45998	61.1884	23.856	23.4413	23.4413	15.1195	15.1195	15.1195
+	6.3672	8.45919	sp|P63151|2ABA_HUMAN;sp|Q00005|2ABB_HUMAN;sp|Q66LE6|2ABD_HUMAN	6.3672	8.45919	61.1145	23.6416	23.3138	23.7808	15.1195	15.1195	15.1195
+	6.36421	5.62796	sp|P22059|OSBP1_HUMAN;sp|Q969R2|OSBP2_HUMAN	6.36421	5.62796	61.0092	20.6553	20.6553	20.932	15.1195	15.1195	15.1195
+	6.3597	9.59143	sp|P45974|UBP5_HUMAN;sp|Q92995|UBP13_HUMAN	6.3597	9.59143	60.8511	25.0192	24.4994	24.6144	15.1195	15.1195	15.1195
+	6.35773	6.77897	sp|P51571|SSRD_HUMAN	6.35773	6.77897	60.7819	22.0396	21.6784	21.9776	15.1195	15.1195	15.1195
+	6.34722	9.36453	sp|Q9H4A4|AMPB_HUMAN	6.34722	9.36453	60.415	24.388	24.2768	24.7874	15.1195	15.1195	15.1195
+	6.3424	6.74999	sp|O75131|CPNE3_HUMAN;sp|Q96FN4|CPNE2_HUMAN;sp|Q8IYJ1|CPNE9_HUMAN;sp|Q96A23|CPNE4_HUMAN;sp|O95741|CPNE6_HUMAN;sp|Q86YQ8|CPNE8_HUMAN;sp|Q9HCH3|CPNE5_HUMAN;sp|Q9UBL6|CPNE7_HUMAN	6.3424	6.74999	60.2474	22.012	21.6485	21.9481	15.1195	15.1195	15.1195
+	6.33896	10.6235	sp|P30084|ECHM_HUMAN	6.33896	10.6235	60.1281	25.8621	25.9716	25.3954	15.1195	15.1195	15.1195
+	6.33763	7.96628	sp|Q9NP97|DLRB1_HUMAN;sp|Q8TF09|DLRB2_HUMAN	6.33763	7.96628	60.0822	22.8207	23.22	23.2168	15.1195	15.1195	15.1195
+	6.33718	11.5986	sp|P34897|GLYM_HUMAN	6.33718	11.5986	60.0664	27.0184	26.3577	26.7784	15.1195	15.1195	15.1195
+	6.3317	8.88025	sp|Q9Y6E2|BZW2_HUMAN	6.3317	8.88025	59.8771	24.2458	23.7332	24.0204	15.1195	15.1195	15.1195
+	6.33055	8.83301	sp|Q92499|DDX1_HUMAN	6.33055	8.83301	59.8373	23.7005	23.9455	24.2117	15.1195	15.1195	15.1195
+	6.33041	11.4265	sp|P62913|RL11_HUMAN	6.33041	11.4265	59.8326	26.8924	26.2334	26.5123	15.1195	15.1195	15.1195
+	6.32485	10.9165	sp|Q14914|PTGR1_HUMAN	6.32485	10.9165	59.6414	26.0701	25.7033	26.3346	15.1195	15.1195	15.1195
+	6.32126	10.6514	sp|P50454|SERPH_HUMAN	6.32126	10.6514	59.5179	25.4447	25.8066	26.0616	15.1195	15.1195	15.1195
+	6.31173	8.25483	sp|Q92973|TNPO1_HUMAN;sp|O14787|TNPO2_HUMAN	6.31173	8.25483	59.192	23.6192	23.3677	23.1362	15.1195	15.1195	15.1195
+	6.31071	9.37789	sp|P37108|SRP14_HUMAN	6.31071	9.37789	59.1574	24.2556	24.4408	24.7959	15.1195	15.1195	15.1195
+	6.30836	8.5571	sp|P62495|ERF1_HUMAN	6.30836	8.5571	59.0774	23.858	23.3903	23.7816	15.1195	15.1195	15.1195
+	6.29902	10.3417	sp|Q13765|NACA_HUMAN;sp|E9PAV3|NACAM_HUMAN	6.29902	10.3417	58.7603	25.1172	25.5687	25.6978	15.1195	15.1195	15.1195
+	6.29376	10.5436	sp|P53999|TCP4_HUMAN	6.29376	10.5436	58.5822	26.0052	25.5889	25.3952	15.1195	15.1195	15.1195
+	6.28582	8.14517	sp|O15145|ARPC3_HUMAN	6.28582	8.14517	58.3151	23.1126	23.1378	23.5437	15.1195	15.1195	15.1195
+	6.278	9.11914	sp|Q9P2J5|SYLC_HUMAN	6.278	9.11914	58.0527	24.5009	24.2574	23.9577	15.1195	15.1195	15.1195
+	6.26882	10.0966	sp|P51659|DHB4_HUMAN	6.26882	10.0966	57.7467	25.4919	24.892	25.2647	15.1195	15.1195	15.1195
+	6.25244	8.16138	sp|Q96C19|EFHD2_HUMAN;sp|Q9BUP0|EFHD1_HUMAN	6.25244	8.16138	57.2041	23.4442	23.402	22.9966	15.1195	15.1195	15.1195
+	6.25152	9.29896	sp|O60488|ACSL4_HUMAN	6.25152	9.29896	57.1738	24.1112	24.4797	24.6646	15.1195	15.1195	15.1195
+	6.25069	7.96088	sp|Q96Q06|PLIN4_HUMAN	6.25069	7.96088	57.1464	23.3152	23.093	22.8331	15.1195	15.1195	15.1195
+	6.24439	10.1511	sp|P04406|G3P_HUMAN;sp|O14556|G3PT_HUMAN	6.24439	10.1511	56.9393	32.1876	31.9679	32.052	21.6742	22.2361	21.8439
+	6.23914	6.23507	sp|P52434|RPAB3_HUMAN	6.23914	6.23507	56.7673	21.4746	21.454	21.1353	15.1195	15.1195	15.1195
+	6.23798	8.43863	sp|O76094|SRP72_HUMAN	6.23798	8.43863	56.7294	23.7628	23.6428	23.2689	15.1195	15.1195	15.1195
+	6.23533	8.86223	sp|P04632|CPNS1_HUMAN	6.23533	8.86223	56.6429	24.2939	23.8451	23.8064	15.1195	15.1195	15.1195
+	6.22747	8.13729	sp|Q14232|EI2BA_HUMAN	6.22747	8.13729	56.387	23.2264	23.0235	23.5206	15.1195	15.1195	15.1195
+	6.21773	8.73257	sp|P00558|PGK1_HUMAN;sp|P07205|PGK2_HUMAN	6.21773	8.73257	56.0714	31.9295	31.6986	31.7722	23.3431	22.8864	22.9731
+	6.21769	5.29088	sp|Q6NUM9|RETST_HUMAN	6.21769	5.29088	56.07	20.2525	20.4	20.5788	15.1195	15.1195	15.1195
+	6.20741	5.41249	sp|P14324|FPPS_HUMAN	6.20741	5.41249	55.7388	26.0477	26.168	26.1339	20.8846	20.6138	20.6138
+	6.19621	11.5981	sp|P26599|PTBP1_HUMAN;sp|O95758|PTBP3_HUMAN	6.19621	11.5981	55.3801	26.7982	26.3214	27.0334	15.1195	15.1195	15.1195
+	6.19356	5.75845	sp|P60510|PP4C_HUMAN	6.19356	5.75845	55.2957	20.7739	21.0863	20.7739	15.1195	15.1195	15.1195
+	6.19268	10.0372	sp|Q16851|UGPA_HUMAN	6.19268	10.0372	55.2675	25.4041	25.2635	24.8027	15.1195	15.1195	15.1195
+	6.18411	7.38859	sp|Q9BV86|NTM1A_HUMAN	6.18411	7.38859	54.9954	22.2795	22.5003	22.7447	15.1195	15.1195	15.1195
+	6.18101	9.39241	sp|P54136|SYRC_HUMAN	6.18101	9.39241	54.8972	24.4658	24.8287	24.2414	15.1195	15.1195	15.1195
+	6.18074	10.2604	sp|P54819|KAD2_HUMAN	6.18074	10.2604	54.8887	25.1968	25.1893	25.7538	15.1195	15.1195	15.1195
+	6.17011	9.61748	sp|Q92616|GCN1L_HUMAN	6.17011	9.61748	54.5536	25.0641	24.6875	24.4595	15.1195	15.1195	15.1195
+	6.16312	5.05443	sp|P05362|ICAM1_HUMAN	6.16312	5.05443	54.334	20.36	20.081	20.081	15.1195	15.1195	15.1195
+	6.15873	11.2438	sp|P13667|PDIA4_HUMAN	6.15873	11.2438	54.1969	26.6695	25.9677	26.4528	15.1195	15.1195	15.1195
+	6.15803	10.7368	sp|Q9Y265|RUVB1_HUMAN	6.15803	10.7368	54.175	26.0474	25.46	26.0615	15.1195	15.1195	15.1195
+	6.15372	9.68433	sp|O00303|EIF3F_HUMAN	6.15372	9.68433	54.0407	24.4514	24.9241	25.0362	15.1195	15.1195	15.1195
+	6.149	4.90396	sp|Q9Y5K6|CD2AP_HUMAN	6.149	4.90396	53.8937	20.1819	19.8667	20.0219	15.1195	15.1195	15.1195
+	6.12442	10.0946	sp|Q9Y3U8|RL36_HUMAN	6.12442	10.0946	53.1356	25.0674	24.9841	25.5911	15.1195	15.1195	15.1195
+	6.12231	5.99377	sp|P48507|GSH0_HUMAN	6.12231	5.99377	53.071	21.0004	21.3392	21.0004	15.1195	15.1195	15.1195
+	6.11519	8.0691	sp|P39656|OST48_HUMAN	6.11519	8.0691	52.8539	22.884	23.3236	23.3584	15.1195	15.1195	15.1195
+	6.11487	10.6556	sp|P42766|RL35_HUMAN	6.11487	10.6556	52.8441	25.9496	25.373	26.0027	15.1195	15.1195	15.1195
+	6.09213	7.83087	sp|Q86Y56|DAAF5_HUMAN	6.09213	7.83087	52.1559	22.7011	22.9301	23.22	15.1195	15.1195	15.1195
+	6.0914	5.70155	sp|P68104|EF1A1_HUMAN;sp|Q5VTE0|EF1A3_HUMAN	6.0914	5.70155	52.1341	32.3242	32.148	32.1415	26.5951	26.5941	26.3199
+	6.08973	7.95375	sp|Q15631|TSN_HUMAN	6.08973	7.95375	52.0838	22.9079	22.9337	23.3784	15.1195	15.1195	15.1195
+	6.08591	9.34691	sp|P62633|CNBP_HUMAN	6.08591	9.34691	51.9693	24.3385	24.2393	24.8216	15.1195	15.1195	15.1195
+	6.07695	9.333	sp|P62841|RS15_HUMAN	6.07695	9.333	51.7018	24.3512	24.2031	24.8033	15.1195	15.1195	15.1195
+	6.07033	10.0593	sp|P35998|PRS7_HUMAN	6.07033	10.0593	51.5047	25.4742	24.8098	25.2525	15.1195	15.1195	15.1195
+	6.05161	7.86606	sp|P48739|PIPNB_HUMAN	6.05161	7.86606	50.9521	22.836	23.2943	22.8265	15.1195	15.1195	15.1195
+	6.04914	8.49935	sp|Q14847|LASP1_HUMAN	6.04914	8.49935	50.8796	23.8438	23.2925	23.7204	15.1195	15.1195	15.1195
+	6.04028	6.0018	sp|P14735|IDE_HUMAN	6.04028	6.0018	50.6205	21.0028	21.3585	21.0028	15.1195	15.1195	15.1195
+	6.03761	7.91052	sp|O00571|DDX3X_HUMAN;sp|O15523|DDX3Y_HUMAN;sp|Q9NQI0|DDX4_HUMAN	6.03761	7.91052	50.5425	26.526	26.2782	26.5757	18.4228	18.4228	18.8027
+	6.03731	7.00082	sp|Q9NRX4|PHP14_HUMAN	6.03731	7.00082	50.5339	21.9818	21.9818	22.3974	15.1195	15.1195	15.1195
+	6.03428	9.96463	sp|Q15691|MARE1_HUMAN;sp|Q9UPY8|MARE3_HUMAN	6.03428	9.96463	50.4457	25.1638	24.7093	25.3795	15.1195	15.1195	15.1195
+	6.02917	9.70677	sp|P49721|PSB2_HUMAN	6.02917	9.70677	50.2972	25.2044	24.7045	24.57	15.1195	15.1195	15.1195
+	6.02558	7.38363	sp|P58546|MTPN_HUMAN	6.02558	7.38363	50.1932	22.7764	22.272	22.4612	15.1195	15.1195	15.1195
+	6.01958	10.4423	sp|Q99536|VAT1_HUMAN	6.01958	10.4423	50.0201	25.615	25.1766	25.8939	15.1195	15.1195	15.1195
+	6.01941	11.1258	sp|Q04760|LGUL_HUMAN	6.01941	11.1258	50.0151	26.6893	25.9983	26.0484	15.1195	15.1195	15.1195
+	6.00952	7.72538	sp|P05388|RLA0_HUMAN;sp|Q8NHW5|RLA0L_HUMAN	6.00952	7.72538	49.7307	28.1725	28.0645	28.2956	20.2205	20.705	20.431
+	6.00855	9.9453	sp|Q8NBS9|TXND5_HUMAN	6.00855	9.9453	49.7031	24.6971	25.112	25.3854	15.1195	15.1195	15.1195
+	6.00284	3.57221	sp|Q9BZG1|RAB34_HUMAN	6.00284	3.57221	49.5397	18.5482	18.7757	18.7514	15.1195	15.1195	15.1195
+	6.00275	9.55417	sp|P38117|ETFB_HUMAN	6.00275	9.55417	49.537	24.3496	24.6547	25.0169	15.1195	15.1195	15.1195
+	5.98833	5.77466	sp|P30044|PRDX5_HUMAN	5.98833	5.77466	49.1271	25.9311	26.1553	26.1929	20.4874	20.234	20.234
+	5.9848	10.4126	sp|P49915|GUAA_HUMAN	5.9848	10.4126	49.0272	25.2531	25.949	25.3944	15.1195	15.1195	15.1195
+	5.9845	9.68795	sp|P52788|SPSY_HUMAN	5.9845	9.68795	49.0186	24.4275	25.0916	24.9034	15.1195	15.1195	15.1195
+	5.97868	8.40995	sp|O00469|PLOD2_HUMAN	5.97868	8.40995	48.8544	23.7807	23.6078	23.2	15.1195	15.1195	15.1195
+	5.9614	8.20649	sp|Q04837|SSBP_HUMAN	5.9614	8.20649	48.3704	23.1564	23.1564	23.6654	15.1195	15.1195	15.1195
+	5.95632	10.2569	sp|P31948|STIP1_HUMAN	5.95632	10.2569	48.229	25.4419	24.9798	25.7078	15.1195	15.1195	15.1195
+	5.95565	9.33987	sp|P62333|PRS10_HUMAN	5.95565	9.33987	48.2101	24.7108	24.589	24.0784	15.1195	15.1195	15.1195
+	5.95353	9.286	sp|Q99460|PSMD1_HUMAN	5.95353	9.286	48.1514	24.6935	24.0393	24.4838	15.1195	15.1195	15.1195
+	5.9476	5.30829	sp|Q6XQN6|PNCB_HUMAN	5.9476	5.30829	47.9869	20.6348	20.2567	20.3919	15.1195	15.1195	15.1195
+	5.94735	6.81173	sp|Q9NR33|DPOE4_HUMAN	5.94735	6.81173	47.9801	21.7026	22.1914	21.8998	15.1195	15.1195	15.1195
+	5.94701	8.0907	sp|O15372|EIF3H_HUMAN	5.94701	8.0907	47.9707	23.3995	23.3574	22.8738	15.1195	15.1195	15.1195
+	5.94639	9.18376	sp|P55010|IF5_HUMAN	5.94639	9.18376	47.9536	24.0657	24.6823	24.1619	15.1195	15.1195	15.1195
+	5.9439	8.64309	sp|P08648|ITA5_HUMAN	5.9439	8.64309	47.8846	23.8015	23.4324	24.054	15.1195	15.1195	15.1195
+	5.94283	8.83971	sp|O75223|GGCT_HUMAN	5.94283	8.83971	47.8552	24.3226	23.8356	23.7196	15.1195	15.1195	15.1195
+	5.94182	5.16694	sp|P62829|RL23_HUMAN	5.94182	5.16694	47.8273	26.9944	26.6404	26.7223	21.6488	21.6038	21.6038
+	5.93814	9.24833	sp|P22392|NDKB_HUMAN;sp|O60361|NDK8_HUMAN	5.93814	9.24833	47.7259	29.7773	29.3476	29.461	20.1353	20.1353	20.5702
+	5.93765	8.19321	sp|O15260|SURF4_HUMAN	5.93765	8.19321	47.7125	23.6467	23.2153	23.0763	15.1195	15.1195	15.1195
+	5.93545	8.09023	sp|P51991|ROA3_HUMAN	5.93545	8.09023	47.6522	22.9584	23.1378	23.5331	15.1195	15.1195	15.1195
+	5.93521	9.45641	sp|P04844|RPN2_HUMAN	5.93521	9.45641	47.6455	24.2082	24.6304	24.8893	15.1195	15.1195	15.1195
+	5.93146	6.96374	sp|O15143|ARC1B_HUMAN	5.93146	6.96374	47.5427	21.9665	21.909	22.3744	15.1195	15.1195	15.1195
+	5.93041	10.8798	sp|P26583|HMGB2_HUMAN	5.93041	10.8798	47.5138	26.1705	25.5459	26.2816	15.1195	15.1195	15.1195
+	5.92571	8.04858	sp|P61769|B2MG_HUMAN	5.92571	8.04858	47.3851	22.8493	23.4292	23.2259	15.1195	15.1195	15.1195
+	5.92518	7.91	sp|P61026|RAB10_HUMAN	5.92518	7.91	47.3708	22.6977	23.2278	23.1632	15.1195	15.1195	15.1195
+	5.92362	9.09531	sp|Q13126|MTAP_HUMAN	5.92362	9.09531	47.3283	23.8869	24.2053	24.5524	15.1195	15.1195	15.1195
+	5.92137	11.4346	sp|P27824|CALX_HUMAN	5.92137	11.4346	47.267	26.8032	26.7889	26.0704	15.1195	15.1195	15.1195
+	5.91299	9.59312	sp|P63208|SKP1_HUMAN	5.91299	9.59312	47.039	24.8797	24.9514	24.3069	15.1195	15.1195	15.1195
+	5.91146	9.61916	sp|Q9Y4L1|HYOU1_HUMAN	5.91146	9.61916	46.9977	24.356	24.8044	25.0558	15.1195	15.1195	15.1195
+	5.90928	9.29933	sp|P17858|PFKAL_HUMAN	5.90928	9.29933	46.9384	24.3936	24.774	24.0891	15.1195	15.1195	15.1195
+	5.90638	9.06349	sp|P08237|PFKAM_HUMAN	5.90638	9.06349	46.8601	24.5698	23.9955	23.9838	15.1195	15.1195	15.1195
+	5.90343	10.0342	sp|P49748|ACADV_HUMAN	5.90343	10.0342	46.7806	25.3992	24.7263	25.3356	15.1195	15.1195	15.1195
+	5.90252	9.16803	sp|Q96HC4|PDLI5_HUMAN	5.90252	9.16803	46.7558	24.6635	24.0029	24.1963	15.1195	15.1195	15.1195
+	5.89824	8.97047	sp|Q9P258|RCC2_HUMAN	5.89824	8.97047	46.6408	23.7137	24.2093	24.3471	15.1195	15.1195	15.1195
+	5.89823	7.43952	sp|Q96KC8|DNJC1_HUMAN	5.89823	7.43952	46.6404	22.2875	22.55	22.8398	15.1195	15.1195	15.1195
+	5.89601	8.09417	sp|P27144|KAD4_HUMAN	5.89601	8.09417	46.5808	23.3801	22.8663	23.3948	15.1195	15.1195	15.1195
+	5.89294	7.89064	sp|P55263|ADK_HUMAN	5.89294	7.89064	46.4984	22.6826	23.0971	23.2508	15.1195	15.1195	15.1195
+	5.89058	8.16732	sp|O95816|BAG2_HUMAN	5.89058	8.16732	46.4351	23.0833	23.1402	23.6371	15.1195	15.1195	15.1195
+	5.88043	5.84782	sp|P34932|HSP74_HUMAN	5.88043	5.84782	46.1644	26.558	26.8344	26.6551	20.8055	20.6824	21.0162
+	5.87956	6.1637	sp|Q9Y394|DHRS7_HUMAN	5.87956	6.1637	46.1411	21.1497	21.1497	21.5504	15.1195	15.1195	15.1195
+	5.87728	8.45821	sp|Q15008|PSMD6_HUMAN	5.87728	8.45821	46.0805	23.9065	23.555	23.2718	15.1195	15.1195	15.1195
+	5.87129	6.36199	sp|A6NDG6|PGP_HUMAN	5.87129	6.36199	45.9216	21.343	21.343	21.7586	15.1195	15.1195	15.1195
+	5.86994	10.9398	sp|P62750|RL23A_HUMAN	5.86994	10.9398	45.8859	26.3287	25.5839	26.2653	15.1195	15.1195	15.1195
+	5.86355	7.96062	sp|Q5T4S7|UBR4_HUMAN	5.86355	7.96062	45.7171	23.0512	23.3952	22.7941	15.1195	15.1195	15.1195
+	5.85918	8.49302	sp|Q6NXS1|IPP2M_HUMAN;sp|P41236|IPP2_HUMAN	5.85918	8.49302	45.6021	23.9593	23.3214	23.557	15.1195	15.1195	15.1195
+	5.85217	7.54165	sp|Q15067|ACOX1_HUMAN	5.85217	7.54165	45.4182	22.333	22.8692	22.7814	15.1195	15.1195	15.1195
+	5.8463	7.92395	sp|Q12965|MYO1E_HUMAN;sp|O00160|MYO1F_HUMAN	5.8463	7.92395	45.2647	23.0887	22.7202	23.3215	15.1195	15.1195	15.1195
+	5.84389	8.83954	sp|O14929|HAT1_HUMAN	5.84389	8.83954	45.2017	23.5693	24.1818	24.1262	15.1195	15.1195	15.1195
+	5.83936	11.6877	sp|P39023|RL3_HUMAN;sp|Q92901|RL3L_HUMAN	5.83936	11.6877	45.084	26.2895	27.043	27.0893	15.1195	15.1195	15.1195
+	5.83828	8.88288	sp|P61224|RAP1B_HUMAN;sp|A6NIZ1|RP1BL_HUMAN;sp|P62834|RAP1A_HUMAN	5.83828	8.88288	45.0558	23.6942	23.9435	24.3695	15.1195	15.1195	15.1195
+	5.83181	8.36116	sp|P61758|PFD3_HUMAN	5.83181	8.36116	44.888	23.8438	23.2271	23.3712	15.1195	15.1195	15.1195
+	5.83161	10.3999	sp|Q7KZF4|SND1_HUMAN	5.83161	10.3999	44.8829	25.7124	25.0581	25.788	15.1195	15.1195	15.1195
+	5.82995	7.32884	sp|P18621|RL17_HUMAN	5.82995	7.32884	44.84	26.938	27.0512	26.9516	19.9704	19.4919	19.4919
+	5.82642	11.4134	sp|P31943|HNRH1_HUMAN	5.82642	11.4134	44.7489	26.8971	26.6602	26.0415	15.1195	15.1195	15.1195
+	5.81985	7.38139	sp|P09525|ANXA4_HUMAN	5.81985	7.38139	44.5796	22.5554	22.1908	22.7566	15.1195	15.1195	15.1195
+	5.81792	10.7154	sp|O43175|SERA_HUMAN	5.81792	10.7154	44.53	25.4412	25.7923	26.2715	15.1195	15.1195	15.1195
+	5.80998	6.15527	sp|Q8WU90|ZC3HF_HUMAN	5.80998	6.15527	44.3266	21.314	21.0171	21.4934	15.1195	15.1195	15.1195
+	5.80699	6.17024	sp|Q9Y5S9|RBM8A_HUMAN	5.80699	6.17024	44.2504	21.1504	21.1504	21.5687	15.1195	15.1195	15.1195
+	5.80143	7.12307	sp|Q9BV57|MTND_HUMAN	5.80143	7.12307	44.1087	22.5215	21.962	22.2444	15.1195	15.1195	15.1195
+	5.79915	8.14659	sp|Q8NBJ5|GT251_HUMAN	5.79915	8.14659	44.0506	23.5885	23.262	22.9479	15.1195	15.1195	15.1195
+	5.79765	10.3923	sp|Q9Y3F4|STRAP_HUMAN	5.79765	10.3923	44.0125	25.9523	25.1441	25.4392	15.1195	15.1195	15.1195
+	5.78165	6.86801	sp|P11177|ODPB_HUMAN	5.78165	6.86801	43.6084	21.7131	21.9909	22.2587	15.1195	15.1195	15.1195
+	5.78023	9.04379	sp|Q9NUU7|DD19A_HUMAN;sp|Q9UMR2|DD19B_HUMAN	5.78023	9.04379	43.5727	24.094	23.8435	24.5524	15.1195	15.1195	15.1195
+	5.77202	9.61777	sp|P62899|RL31_HUMAN	5.77202	9.61777	43.367	25.1283	24.7233	24.3604	15.1195	15.1195	15.1195
+	5.76706	10.3552	sp|P61204|ARF3_HUMAN;sp|P84077|ARF1_HUMAN;sp|P84085|ARF5_HUMAN	5.76706	10.3552	43.2429	25.0359	25.528	25.8603	15.1195	15.1195	15.1195
+	5.75351	9.05756	sp|Q00796|DHSO_HUMAN	5.75351	9.05756	42.9064	24.3884	23.7549	24.388	15.1195	15.1195	15.1195
+	5.74123	8.98184	sp|P20810|ICAL_HUMAN	5.74123	8.98184	42.6038	24.5112	23.8105	23.9825	15.1195	15.1195	15.1195
+	5.73824	9.45576	sp|P23141|EST1_HUMAN;sp|Q9UKY3|CES1P_HUMAN	5.73824	9.45576	42.5303	24.9245	24.6391	24.1623	15.1195	15.1195	15.1195
+	5.73736	10.1278	sp|P14314|GLU2B_HUMAN	5.73736	10.1278	42.5088	25.2731	24.8224	25.6465	15.1195	15.1195	15.1195
+	5.7367	8.03172	sp|P36873|PP1G_HUMAN;sp|P62136|PP1A_HUMAN	5.7367	8.03172	42.4925	23.4265	23.2381	22.7892	15.1195	15.1195	15.1195
+	5.72945	8.72754	sp|O15144|ARPC2_HUMAN	5.72945	8.72754	42.3151	23.6301	23.6517	24.2594	15.1195	15.1195	15.1195
+	5.72473	7.3795	sp|Q15717|ELAV1_HUMAN	5.72473	7.3795	42.2001	22.3846	22.8425	22.2701	15.1195	15.1195	15.1195
+	5.71805	10.3848	sp|P25786|PSA1_HUMAN	5.71805	10.3848	42.0379	25.6969	25.014	25.8021	15.1195	15.1195	15.1195
+	5.71407	10.1852	sp|P35268|RL22_HUMAN	5.71407	10.1852	41.9416	25.3451	24.8654	25.7037	15.1195	15.1195	15.1195
+	5.7111	9.78076	sp|P00387|NB5R3_HUMAN	5.7111	9.78076	41.8697	24.4399	25.1991	25.062	15.1195	15.1195	15.1195
+	5.71007	9.12525	sp|P17096|HMGA1_HUMAN	5.71007	9.12525	41.8449	24.6591	23.9196	24.1557	15.1195	15.1195	15.1195
+	5.705	5.12697	sp|P36404|ARL2_HUMAN	5.705	5.12697	41.7226	20.1236	20.4923	20.1236	15.1195	15.1195	15.1195
+	5.69943	5.61152	sp|Q6PKG0|LARP1_HUMAN;sp|Q659C4|LAR1B_HUMAN	5.69943	5.61152	41.5889	21.0009	20.5961	20.5961	15.1195	15.1195	15.1195
+	5.69767	9.3661	sp|P08243|ASNS_HUMAN	5.69767	9.3661	41.5467	24.9186	24.1602	24.3781	15.1195	15.1195	15.1195
+	5.6976	6.09075	sp|P49005|DPOD2_HUMAN	5.6976	6.09075	41.5449	20.9174	21.3444	21.3691	15.1195	15.1195	15.1195
+	5.68283	6.70252	sp|Q15382|RHEB_HUMAN	5.68283	6.70252	41.1925	21.6594	21.6594	22.1475	15.1195	15.1195	15.1195
+	5.67667	5.72169	sp|Q07065|CKAP4_HUMAN	5.67667	5.72169	41.0465	20.7018	20.7018	21.12	15.1195	15.1195	15.1195
+	5.66623	6.60899	sp|P62826|RAN_HUMAN	5.66623	6.60899	40.8	28.5291	28.2224	28.4961	22.0657	21.6662	21.6887
+	5.66435	8.2263	sp|P46926|GNPI1_HUMAN;sp|Q8TDQ7|GNPI2_HUMAN	5.66435	8.2263	40.7557	22.9554	23.6299	23.4522	15.1195	15.1195	15.1195
+	5.66363	8.23207	sp|P43246|MSH2_HUMAN	5.66363	8.23207	40.7389	22.9655	23.6479	23.4415	15.1195	15.1195	15.1195
+	5.65981	7.16273	sp|P04179|SODM_HUMAN	5.65981	7.16273	40.6492	22.236	22.0029	22.608	15.1195	15.1195	15.1195
+	5.65926	9.03087	sp|P24752|THIL_HUMAN	5.65926	9.03087	40.6364	24.1109	23.7868	24.5536	15.1195	15.1195	15.1195
+	5.65717	7.01076	sp|Q9BT78|CSN4_HUMAN	5.65717	7.01076	40.5873	22.3665	21.7939	22.2305	15.1195	15.1195	15.1195
+	5.65538	9.80519	sp|P56537|IF6_HUMAN	5.65538	9.80519	40.5455	24.4411	25.1675	25.1656	15.1195	15.1195	15.1195
+	5.64613	5.89174	sp|P67936|TPM4_HUMAN	5.64613	5.89174	40.3299	27.6023	27.3782	27.2172	21.4133	21.6959	21.4133
+	5.64322	8.40608	sp|P21291|CSRP1_HUMAN	5.64322	8.40608	40.2622	23.1782	23.4987	23.8999	15.1195	15.1195	15.1195
+	5.63952	7.39099	sp|O75663|TIPRL_HUMAN	5.63952	7.39099	40.1763	22.8785	22.3266	22.3266	15.1195	15.1195	15.1195
+	5.63758	9.03643	sp|Q16576|RBBP7_HUMAN	5.63758	9.03643	40.1313	24.3985	24.3634	23.7061	15.1195	15.1195	15.1195
+	5.62886	6.51282	sp|P35249|RFC4_HUMAN	5.62886	6.51282	39.9299	21.4693	21.4693	21.9586	15.1195	15.1195	15.1195
+	5.62796	3.48567	sp|P62873|GBB1_HUMAN;sp|P16520|GBB3_HUMAN	5.62796	3.48567	39.9094	25.5791	25.4536	25.4812	22.0899	21.862	22.1051
+	5.61571	8.01301	sp|P62314|SMD1_HUMAN	5.61571	8.01301	39.6282	22.7289	23.3138	23.355	15.1195	15.1195	15.1195
+	5.61225	7.97396	sp|P10253|LYAG_HUMAN	5.61225	7.97396	39.5492	23.3853	22.7066	23.1886	15.1195	15.1195	15.1195
+	5.61056	10.3687	sp|P07108|ACBP_HUMAN	5.61056	10.3687	39.5106	25.4091	25.9771	25.0785	15.1195	15.1195	15.1195
+	5.60658	9.74818	sp|P58107|EPIPL_HUMAN	5.60658	9.74818	39.4202	24.5056	24.757	25.3405	15.1195	15.1195	15.1195
+	5.60611	6.13486	sp|Q4VC31|CCD58_HUMAN	5.60611	6.13486	39.4093	21.5657	21.0987	21.0987	15.1195	15.1195	15.1195
+	5.60384	7.79503	sp|Q96I99|SUCB2_HUMAN	5.60384	7.79503	39.3579	23.0714	23.1512	22.5212	15.1195	15.1195	15.1195
+	5.60086	10.7278	sp|Q02543|RL18A_HUMAN	5.60086	10.7278	39.2902	26.2857	25.3461	25.9101	15.1195	15.1195	15.1195
+	5.59807	9.21129	sp|Q9BTT0|AN32E_HUMAN	5.59807	9.21129	39.227	24.0763	24.1162	24.7999	15.1195	15.1195	15.1195
+	5.59605	6.22003	sp|Q13418|ILK_HUMAN	5.59605	6.22003	39.1813	21.0317	21.5608	21.4262	15.1195	15.1195	15.1195
+	5.59449	8.83665	sp|O60701|UGDH_HUMAN	5.59449	8.83665	39.1462	24.0664	24.2802	23.5219	15.1195	15.1195	15.1195
+	5.58833	4.64959	sp|P10155|RO60_HUMAN	5.58833	4.64959	39.0071	19.536	19.8427	19.9287	15.1195	15.1195	15.1195
+	5.5876	8.49128	sp|O43598|DNPH1_HUMAN	5.5876	8.49128	38.9908	23.7435	23.9038	23.1852	15.1195	15.1195	15.1195
+	5.58573	9.44774	sp|Q92945|FUBP2_HUMAN	5.58573	9.44774	38.9487	25.0327	24.2159	24.4532	15.1195	15.1195	15.1195
+	5.57403	12.2201	sp|O43707|ACTN4_HUMAN	5.57403	12.2201	38.6868	27.8911	26.797	27.331	15.1195	15.1195	15.1195
+	5.56392	8.61635	sp|Q99471|PFD5_HUMAN	5.56392	8.61635	38.4617	24.0668	23.3088	23.8321	15.1195	15.1195	15.1195
+	5.5597	10.243	sp|P30040|ERP29_HUMAN	5.5597	10.243	38.3683	25.3502	24.9065	25.8311	15.1195	15.1195	15.1195
+	5.558	7.11882	sp|P49770|EI2BB_HUMAN	5.558	7.11882	38.3307	22.2455	22.5564	21.9132	15.1195	15.1195	15.1195
+	5.5525	10.5277	sp|P15531|NDKA_HUMAN	5.5525	10.5277	38.2092	25.1013	25.9849	25.8555	15.1195	15.1195	15.1195
+	5.55177	7.21209	sp|Q6FI81|CPIN1_HUMAN	5.55177	7.21209	38.193	22.1641	22.7085	22.1223	15.1195	15.1195	15.1195
+	5.55084	8.63187	sp|Q13148|TADBP_HUMAN	5.55084	8.63187	38.1726	23.3619	23.7472	24.1451	15.1195	15.1195	15.1195
+	5.54391	10.4647	sp|P60891|PRPS1_HUMAN;sp|P21108|PRPS3_HUMAN	5.54391	10.4647	38.0202	25.0498	25.9657	25.7372	15.1195	15.1195	15.1195
+	5.5384	8.06031	sp|P54105|ICLN_HUMAN	5.5384	8.06031	37.8997	23.4003	22.7546	23.3847	15.1195	15.1195	15.1195
+	5.53195	9.73807	sp|O75347|TBCA_HUMAN	5.53195	9.73807	37.7588	25.1362	24.3424	25.0943	15.1195	15.1195	15.1195
+	5.52711	9.11012	sp|O75874|IDHC_HUMAN	5.52711	9.11012	37.6536	24.6646	23.8285	24.1959	15.1195	15.1195	15.1195
+	5.52373	6.20139	sp|Q99426|TBCB_HUMAN	5.52373	6.20139	37.5802	21.1559	21.651	21.1559	15.1195	15.1195	15.1195
+	5.52262	5.84906	sp|P27635|RL10_HUMAN;sp|Q96L21|RL10L_HUMAN	5.52262	5.84906	37.556	26.4518	25.9202	26.266	20.3643	20.3632	20.3632
+	5.52237	9.93406	sp|Q9Y262|EIF3L_HUMAN	5.52237	9.93406	37.5507	25.4452	24.5497	25.1659	15.1195	15.1195	15.1195
+	5.5206	8.57742	sp|O60884|DNJA2_HUMAN	5.5206	8.57742	37.5124	23.9939	23.8498	23.2473	15.1195	15.1195	15.1195
+	5.52051	9.08751	sp|P60228|EIF3E_HUMAN	5.52051	9.08751	37.5105	24.6778	23.8722	24.0712	15.1195	15.1195	15.1195
+	5.52009	7.04017	sp|Q9NYL9|TMOD3_HUMAN	5.52009	7.04017	37.5012	22.4226	22.2605	21.7961	15.1195	15.1195	15.1195
+	5.51954	9.08573	sp|P60981|DEST_HUMAN	5.51954	9.08573	37.4893	24.4986	23.7244	24.3928	15.1195	15.1195	15.1195
+	5.51515	8.20437	sp|Q9BWD1|THIC_HUMAN	5.51515	8.20437	37.3945	23.3886	22.9157	23.6674	15.1195	15.1195	15.1195
+	5.51464	6.87039	sp|Q32P28|P3H1_HUMAN	5.51464	6.87039	37.3836	22.0947	22.2427	21.6325	15.1195	15.1195	15.1195
+	5.51155	6.41149	sp|Q96KB5|TOPK_HUMAN	5.51155	6.41149	37.3169	21.3592	21.8747	21.3592	15.1195	15.1195	15.1195
+	5.51037	8.26758	sp|Q99436|PSB7_HUMAN	5.51037	8.26758	37.2915	23.1832	23.8301	23.1481	15.1195	15.1195	15.1195
+	5.51028	5.7975	sp|P40939|ECHA_HUMAN	5.51028	5.7975	37.2896	26.3208	25.9713	26.1631	20.2361	20.5905	20.2361
+	5.50499	7.81477	sp|P20839|IMDH1_HUMAN	5.50499	7.81477	37.1759	22.7241	23.3547	22.7241	15.1195	15.1195	15.1195
+	5.49564	5.68768	sp|P61981|1433G_HUMAN	5.49564	5.68768	36.9759	26.254	26.0419	26.2832	20.3717	20.3717	20.7728
+	5.49168	7.66276	sp|Q9Y3I0|RTCB_HUMAN	5.49168	7.66276	36.8915	22.9682	22.3676	23.0111	15.1195	15.1195	15.1195
+	5.4761	5.91964	sp|Q14204|DYHC1_HUMAN	5.4761	5.91964	36.5614	27.2744	27.2681	27.4845	21.7136	21.2772	21.2772
+	5.46224	7.697	sp|P15927|RFA2_HUMAN	5.46224	7.697	36.2702	23.2014	22.7791	22.4691	15.1195	15.1195	15.1195
+	5.45754	7.44912	sp|P15374|UCHL3_HUMAN	5.45754	7.44912	36.1718	22.177	22.8748	22.6542	15.1195	15.1195	15.1195
+	5.44875	7.4595	sp|P06753|TPM3_HUMAN	5.44875	7.4595	35.9888	22.1686	22.8348	22.7337	15.1195	15.1195	15.1195
+	5.44695	4.03403	sp|P52735|VAV2_HUMAN	5.44695	4.03403	35.9513	19.0414	19.378	19.0414	15.1195	15.1195	15.1195
+	5.43915	7.61846	sp|Q8TC12|RDH11_HUMAN	5.43915	7.61846	35.7899	22.5746	22.4792	23.1602	15.1195	15.1195	15.1195
+	5.42495	8.66657	sp|P62857|RS28_HUMAN	5.42495	8.66657	35.4978	23.458	23.637	24.2633	15.1195	15.1195	15.1195
+	5.42168	6.55097	sp|Q8NB16|MLKL_HUMAN	5.42168	6.55097	35.4309	21.9241	21.3106	21.7768	15.1195	15.1195	15.1195
+	5.40354	8.06676	sp|P12814|ACTN1_HUMAN;sp|P35609|ACTN2_HUMAN;sp|Q08043|ACTN3_HUMAN	5.40354	8.06676	35.0618	28.2807	27.6233	28.3147	20.1021	19.9582	19.9582
+	5.39961	8.55846	sp|Q15738|NSDHL_HUMAN	5.39961	8.55846	34.9823	23.2366	23.7159	24.0816	15.1195	15.1195	15.1195
+	5.39402	10.3179	sp|O75083|WDR1_HUMAN	5.39402	10.3179	34.8697	25.8725	24.8725	25.5673	15.1195	15.1195	15.1195
+	5.39372	1.49521	sp|Q13085|ACACA_HUMAN	5.39372	1.49521	34.8636	34.0184	33.9153	33.9933	32.5322	32.4296	32.4795
+	5.38509	9.40756	sp|P30085|KCY_HUMAN	5.38509	9.40756	34.6904	24.0004	24.6784	24.9026	15.1195	15.1195	15.1195
+	5.37415	7.50239	sp|Q13409|DC1I2_HUMAN	5.37415	7.50239	34.4721	22.8239	22.8549	22.187	15.1195	15.1195	15.1195
+	5.37283	10.0091	sp|P27694|RFA1_HUMAN	5.37283	10.0091	34.4458	24.5502	25.4664	25.3694	15.1195	15.1195	15.1195
+	5.37047	12.4064	sp|P62328|TYB4_HUMAN	5.37047	12.4064	34.399	26.806	27.8481	27.9239	15.1195	15.1195	15.1195
+	5.36659	8.16056	sp|P22061|PIMT_HUMAN	5.36659	8.16056	34.3219	23.7084	22.887	23.2449	15.1195	15.1195	15.1195
+	5.3607	7.84002	sp|P20020|AT2B1_HUMAN;sp|Q16720|AT2B3_HUMAN;sp|Q01814|AT2B2_HUMAN	5.3607	7.84002	34.2055	22.9959	23.3372	22.5457	15.1195	15.1195	15.1195
+	5.35879	5.41496	sp|O75369|FLNB_HUMAN;sp|Q14315|FLNC_HUMAN	5.35879	5.41496	34.1677	29.5129	29.7291	29.6561	23.9609	24.2288	24.4636
+	5.3496	10.8321	sp|P61353|RL27_HUMAN	5.3496	10.8321	33.9869	26.3745	25.3271	26.1532	15.1195	15.1195	15.1195
+	5.34819	9.63107	sp|Q13838|DX39B_HUMAN	5.34819	9.63107	33.9594	25.162	24.2067	24.8832	15.1195	15.1195	15.1195
+	5.34718	8.08954	sp|P21333|FLNA_HUMAN	5.34718	8.08954	33.9395	29.1726	28.7915	29.0221	21.3253	20.6553	20.7369
+	5.34633	9.19767	sp|P62195|PRS8_HUMAN;sp|Q8NB90|SPAT5_HUMAN	5.34633	9.19767	33.9229	24.5869	23.775	24.5898	15.1195	15.1195	15.1195
+	5.33539	7.32157	sp|P61201|CSN2_HUMAN	5.33539	7.32157	33.7093	22.1027	22.3745	22.8462	15.1195	15.1195	15.1195
+	5.33223	10.8585	sp|P46776|RL27A_HUMAN	5.33223	10.8585	33.6478	26.6146	25.5673	25.7523	15.1195	15.1195	15.1195
+	5.32937	10.3392	sp|P40261|NNMT_HUMAN	5.32937	10.3392	33.5924	24.8838	25.556	25.9366	15.1195	15.1195	15.1195
+	5.31382	9.19248	sp|Q9UMX0|UBQL1_HUMAN;sp|Q9NRR5|UBQL4_HUMAN	5.31382	9.19248	33.292	24.6559	24.5143	23.7659	15.1195	15.1195	15.1195
+	5.31299	6.95268	sp|Q15654|TRIP6_HUMAN	5.31299	6.95268	33.2762	22.4901	21.8633	21.8633	15.1195	15.1195	15.1195
+	5.30426	10.8428	sp|P23284|PPIB_HUMAN	5.30426	10.8428	33.1088	26.381	26.1893	25.3168	15.1195	15.1195	15.1195
+	5.30327	8.4161	sp|Q9UG63|ABCF2_HUMAN	5.30327	8.4161	33.09	23.6104	23.0625	23.934	15.1195	15.1195	15.1195
+	5.30134	8.9452	sp|P07858|CATB_HUMAN	5.30134	8.9452	33.053	24.3346	23.5235	24.3361	15.1195	15.1195	15.1195
+	5.29542	6.65055	sp|P27348|1433T_HUMAN	5.29542	6.65055	32.9403	28.2308	27.838	28.2565	21.4712	21.7104	21.1921
+	5.29083	9.02763	sp|P21399|ACOC_HUMAN	5.29083	9.02763	32.8531	23.6983	24.0971	24.6462	15.1195	15.1195	15.1195
+	5.28421	6.35295	sp|P41250|SYG_HUMAN	5.28421	6.35295	32.7278	25.2782	24.9136	25.5483	18.9738	18.7714	18.9361
+	5.27356	7.48417	sp|O75608|LYPA1_HUMAN	5.27356	7.48417	32.5271	23.0591	22.3187	22.4333	15.1195	15.1195	15.1195
+	5.2657	9.59522	sp|Q15907|RB11B_HUMAN;sp|P62491|RB11A_HUMAN	5.2657	9.59522	32.3798	25.1595	24.8317	24.1531	15.1195	15.1195	15.1195
+	5.26261	4.85064	sp|Q96AC1|FERM2_HUMAN	5.26261	4.85064	32.3221	19.686	20.0286	20.1959	15.1195	15.1195	15.1195
+	5.25608	5.84716	sp|O00410|IPO5_HUMAN;sp|O60518|RNBP6_HUMAN	5.25608	5.84716	32.2003	26.25	26.0948	26.3998	20.6194	20.0921	20.4916
+	5.25381	8.38981	sp|O00273|DFFA_HUMAN	5.25381	8.38981	32.1583	23.7951	23.7446	22.9884	15.1195	15.1195	15.1195
+	5.2531	8.27847	sp|P61960|UFM1_HUMAN	5.2531	8.27847	32.1449	22.9011	23.5291	23.7639	15.1195	15.1195	15.1195
+	5.2483	6.88365	sp|P54709|AT1B3_HUMAN	5.2483	6.88365	32.0561	22.4229	21.7143	21.8724	15.1195	15.1195	15.1195
+	5.23781	9.20086	sp|O00232|PSD12_HUMAN	5.23781	9.20086	31.8624	24.6407	23.7441	24.5764	15.1195	15.1195	15.1195
+	5.22778	9.7467	sp|P14618|KPYM_HUMAN;sp|P30613|KPYR_HUMAN	5.22778	9.7467	31.6783	31.1365	30.8893	31.0073	20.7084	21.3501	21.7345
+	5.22558	9.22128	sp|P19623|SPEE_HUMAN	5.22558	9.22128	31.6382	24.4723	23.7833	24.7669	15.1195	15.1195	15.1195
+	5.21823	4.86682	sp|P61247|RS3A_HUMAN	5.21823	4.86682	31.5041	27.6292	27.2844	27.8091	22.6961	22.6935	22.7327
+	5.21614	7.61479	sp|Q9NQW7|XPP1_HUMAN	5.21614	7.61479	31.4662	22.6458	22.3665	23.1907	15.1195	15.1195	15.1195
+	5.21381	8.00062	sp|Q14444|CAPR1_HUMAN	5.21381	8.00062	31.4238	23.4466	23.2954	22.6185	15.1195	15.1195	15.1195
+	5.207	8.83025	sp|Q5VYK3|ECM29_HUMAN	5.207	8.83025	31.3003	24.5139	23.6786	23.6569	15.1195	15.1195	15.1195
+	5.20448	7.91742	sp|P05783|K1C18_HUMAN	5.20448	7.91742	31.2549	22.6784	22.9062	23.5262	15.1195	15.1195	15.1195
+	5.19806	6.68276	sp|Q9Y570|PPME1_HUMAN	5.19806	6.68276	31.1392	21.6979	21.494	22.2151	15.1195	15.1195	15.1195
+	5.19652	10.0904	sp|P42330|AK1C3_HUMAN;sp|P17516|AK1C4_HUMAN	5.19652	10.0904	31.1116	24.8806	25.8586	24.8906	15.1195	15.1195	15.1195
+	5.19364	5.55446	sp|P62805|H4_HUMAN	5.19364	5.55446	31.0598	25.9445	25.8594	26.3159	20.3744	20.7077	20.3744
+	5.19249	9.74234	sp|P52597|HNRPF_HUMAN	5.19249	9.74234	31.0392	24.284	25.3632	24.9384	15.1195	15.1195	15.1195
+	5.19007	8.92201	sp|P30566|PUR8_HUMAN	5.19007	8.92201	30.9959	24.2572	23.4715	24.396	15.1195	15.1195	15.1195
+	5.18975	7.7211	sp|P31040|SDHA_HUMAN	5.18975	7.7211	30.9901	22.3429	23.1099	23.0691	15.1195	15.1195	15.1195
+	5.18265	9.73328	sp|P35613|BASI_HUMAN	5.18265	9.73328	30.8633	24.3611	24.7566	25.4408	15.1195	15.1195	15.1195
+	5.17055	5.89444	sp|Q9Y5L0|TNPO3_HUMAN	5.17055	5.89444	30.6483	20.8217	20.8217	21.3986	15.1195	15.1195	15.1195
+	5.16349	10.1299	sp|P20290|BTF3_HUMAN	5.16349	10.1299	30.5235	24.662	25.2755	25.8107	15.1195	15.1195	15.1195
+	5.15272	7.27639	sp|Q15418|KS6A1_HUMAN	5.15272	7.27639	30.3341	22.661	21.9171	22.6098	15.1195	15.1195	15.1195
+	5.15208	8.55514	sp|Q13561|DCTN2_HUMAN	5.15208	8.55514	30.323	23.4726	23.3195	24.232	15.1195	15.1195	15.1195
+	5.13967	9.31517	sp|P62942|FKB1A_HUMAN	5.13967	9.31517	30.1063	24.8537	23.8308	24.6196	15.1195	15.1195	15.1195
+	5.13331	9.11125	sp|Q09028|RBBP4_HUMAN	5.13331	9.11125	29.9959	23.6256	24.4881	24.5788	15.1195	15.1195	15.1195
+	5.12659	5.64393	sp|P07602|SAP_HUMAN	5.12659	5.64393	29.8798	21.1124	20.4636	20.7144	15.1195	15.1195	15.1195
+	5.11582	9.95396	sp|Q9UK76|HN1_HUMAN	5.11582	9.95396	29.6943	25.5714	24.4357	25.2134	15.1195	15.1195	15.1195
+	5.10364	7.52241	sp|Q9NRF9|DPOE3_HUMAN	5.10364	7.52241	29.486	23.0415	22.1674	22.7169	15.1195	15.1195	15.1195
+	5.09489	6.58568	sp|O95573|ACSL3_HUMAN	5.09489	6.58568	29.3374	22.1542	21.4807	21.4807	15.1195	15.1195	15.1195
+	5.08834	4.01968	sp|P62244|RS15A_HUMAN	5.08834	4.01968	29.2265	26.1916	25.9413	26.1762	22.3043	21.994	21.9517
+	5.07387	7.45424	sp|Q27J81|INF2_HUMAN	5.07387	7.45424	28.9832	22.7829	22.8762	22.0622	15.1195	15.1195	15.1195
+	5.06856	8.15394	sp|P33991|MCM4_HUMAN	5.06856	8.15394	28.8944	23.731	22.7585	23.331	15.1195	15.1195	15.1195
+	5.06344	7.09408	sp|O43615|TIM44_HUMAN	5.06344	7.09408	28.809	22.4354	22.4836	21.7219	15.1195	15.1195	15.1195
+	5.06251	9.02933	sp|P30520|PURA2_HUMAN	5.06251	9.02933	28.7935	23.6788	24.7435	24.0243	15.1195	15.1195	15.1195
+	5.05396	7.96675	sp|Q5VT79|AXA82_HUMAN;sp|P13928|ANXA8_HUMAN;sp|Q5T2P8|AXA81_HUMAN	5.05396	7.96675	28.6516	23.6005	23.0127	22.6457	15.1195	15.1195	15.1195
+	5.04783	9.06037	sp|P52292|IMA1_HUMAN	5.04783	9.06037	28.5502	24.5121	23.5455	24.4822	15.1195	15.1195	15.1195
+	5.04584	8.88187	sp|P23381|SYWC_HUMAN	5.04584	8.88187	28.5174	24.2909	23.379	24.3344	15.1195	15.1195	15.1195
+	5.04494	6.51886	sp|O95302|FKBP9_HUMAN;sp|Q75LS8|FKB9L_HUMAN	5.04494	6.51886	28.5026	21.7258	21.2059	21.9835	15.1195	15.1195	15.1195
+	5.04178	7.80222	sp|P55327|TPD52_HUMAN	5.04178	7.80222	28.4506	22.5173	23.4448	22.8032	15.1195	15.1195	15.1195
+	5.04126	6.61024	sp|Q9H7Z7|PGES2_HUMAN	5.04126	6.61024	28.4419	21.3461	21.6943	22.1489	15.1195	15.1195	15.1195
+	5.03489	8.6632	sp|P63000|RAC1_HUMAN;sp|P60763|RAC3_HUMAN;sp|P15153|RAC2_HUMAN	5.03489	8.6632	28.3374	23.4	24.3871	23.5612	15.1195	15.1195	15.1195
+	5.03477	8.7986	sp|P49189|AL9A1_HUMAN	5.03477	8.7986	28.3355	24.3305	23.3098	24.1142	15.1195	15.1195	15.1195
+	5.03431	9.71346	sp|Q969H8|MYDGF_HUMAN	5.03431	9.71346	28.328	25.1596	25.1919	24.1475	15.1195	15.1195	15.1195
+	5.02755	5.00059	sp|Q8WX92|NELFB_HUMAN	5.02755	5.00059	28.2174	20.4746	19.9429	19.9429	15.1195	15.1195	15.1195
+	5.02347	7.11394	sp|P69849|NOMO3_HUMAN;sp|Q15155|NOMO1_HUMAN;sp|Q5JPE7|NOMO2_HUMAN	5.02347	7.11394	28.151	22.7328	21.9162	22.0515	15.1195	15.1195	15.1195
+	5.02136	6.99216	sp|P08621|RU17_HUMAN	5.02136	6.99216	28.1168	22.609	21.8572	21.8689	15.1195	15.1195	15.1195
+	5.0171	5.58641	sp|O43670|ZN207_HUMAN	5.0171	5.58641	28.0476	20.5068	21.1043	20.5068	15.1195	15.1195	15.1195
+	5.01645	7.24087	sp|P36507|MP2K2_HUMAN	5.01645	7.24087	28.037	22.437	22.7645	21.8798	15.1195	15.1195	15.1195
+	5.01307	9.38046	sp|P16949|STMN1_HUMAN;sp|Q93045|STMN2_HUMAN	5.01307	9.38046	27.9823	23.9019	24.5368	25.0614	15.1195	15.1195	15.1195
+	5.01257	3.13613	sp|Q99880|H2B1L_HUMAN;sp|Q99879|H2B1M_HUMAN;sp|Q99877|H2B1N_HUMAN;sp|Q93079|H2B1H_HUMAN;sp|Q8N257|H2B3B_HUMAN;sp|Q5QNW6|H2B2F_HUMAN;sp|Q16778|H2B2E_HUMAN;sp|P62807|H2B1C_HUMAN;sp|P58876|H2B1D_HUMAN;sp|P57053|H2BFS_HUMAN;sp|P33778|H2B1B_HUMAN;sp|P23527|H2B1O_HUMAN;sp|P06899|H2B1J_HUMAN;sp|O60814|H2B1K_HUMAN;sp|Q96A08|H2B1A_HUMAN	5.01257	3.13613	27.9742	25.8932	25.8226	25.7102	22.5362	22.8642	22.6171
+	5.01009	8.14658	sp|Q9H2U2|IPYR2_HUMAN	5.01009	8.14658	27.9341	23.7347	22.731	23.3327	15.1195	15.1195	15.1195
+	5.0094	8.99642	sp|Q9BUF5|TBB6_HUMAN	5.0094	8.99642	27.9229	24.4373	23.4716	24.439	15.1195	15.1195	15.1195
+	5.0091	10.47	sp|P07305|H10_HUMAN	5.0091	10.47	27.9181	26.3229	25.0867	25.3589	15.1195	15.1195	15.1195
+	5.00784	10.9441	sp|P62081|RS7_HUMAN	5.00784	10.9441	27.8978	26.439	25.2793	26.4726	15.1195	15.1195	15.1195
+	5.00567	9.09772	sp|Q9UKK9|NUDT5_HUMAN	5.00567	9.09772	27.8628	24.6405	23.575	24.4363	15.1195	15.1195	15.1195
+	5.0053	7.0434	sp|Q9NSE4|SYIM_HUMAN	5.0053	7.0434	27.8568	22.4853	21.6644	22.3391	15.1195	15.1195	15.1195
+	5.00471	7.66609	sp|Q13177|PAK2_HUMAN;sp|O75914|PAK3_HUMAN;sp|Q13153|PAK1_HUMAN	5.00471	7.66609	27.8474	22.4271	22.603	23.3268	15.1195	15.1195	15.1195
+	5.0001	5.51951	sp|P62277|RS13_HUMAN	5.0001	5.51951	27.7733	26.8897	27.1065	27.4336	21.6314	21.4115	21.8284
+	4.99271	9.57627	sp|Q96P70|IPO9_HUMAN	4.99271	9.57627	27.6548	24.665	25.3104	24.112	15.1195	15.1195	15.1195
+	4.99099	7.5295	sp|Q9NQC3|RTN4_HUMAN	4.99099	7.5295	27.6274	27.4099	27.3228	27.2692	19.535	19.535	20.3433
+	4.98961	6.33404	sp|P28482|MK01_HUMAN;sp|P27361|MK03_HUMAN;sp|P31152|MK04_HUMAN;sp|Q16659|MK06_HUMAN	4.98961	6.33404	27.6054	21.2164	21.9124	21.232	15.1195	15.1195	15.1195
+	4.98719	6.62118	sp|P43490|NAMPT_HUMAN	4.98719	6.62118	27.5668	27.4273	27.1915	26.9661	20.3739	20.3739	20.9736
+	4.98536	5.86069	sp|P40227|TCPZ_HUMAN;sp|Q92526|TCPW_HUMAN	4.98536	5.86069	27.5376	27.5952	27.4672	27.1223	21.8526	21.375	21.375
+	4.98191	8.76115	sp|P50990|TCPQ_HUMAN	4.98191	8.76115	27.4827	28.3348	27.9151	28.1055	18.8163	19.8307	19.4249
+	4.98173	5.44494	sp|O15427|MOT4_HUMAN	4.98173	5.44494	27.4798	20.3663	20.9608	20.3663	15.1195	15.1195	15.1195
+	4.97898	10.3044	sp|P05023|AT1A1_HUMAN;sp|P13637|AT1A3_HUMAN;sp|P50993|AT1A2_HUMAN;sp|Q13733|AT1A4_HUMAN;sp|P54707|AT12A_HUMAN;sp|P20648|ATP4A_HUMAN	4.97898	10.3044	27.4362	25.8679	24.6772	25.7267	15.1195	15.1195	15.1195
+	4.97338	5.29293	sp|Q9UHX1|PUF60_HUMAN	4.97338	5.29293	27.3475	23.3724	23.8483	23.873	18.3005	18.3005	18.614
+	4.96009	7.15062	sp|Q9UNH7|SNX6_HUMAN	4.96009	7.15062	27.1381	22.7382	21.8264	22.246	15.1195	15.1195	15.1195
+	4.95995	5.98908	sp|P61221|ABCE1_HUMAN	4.95995	5.98908	27.1359	20.8879	21.55	20.8879	15.1195	15.1195	15.1195
+	4.957	7.75957	sp|Q01130|SRSF2_HUMAN	4.957	7.75957	27.0896	23.2607	23.0584	22.3183	15.1195	15.1195	15.1195
+	4.95097	6.71626	sp|Q8N1F7|NUP93_HUMAN	4.95097	6.71626	26.9954	22.3334	21.587	21.587	15.1195	15.1195	15.1195
+	4.94673	8.35151	sp|P13798|ACPH_HUMAN	4.94673	8.35151	26.9293	22.9084	23.9785	23.5262	15.1195	15.1195	15.1195
+	4.94067	8.08053	sp|Q9BXW7|CECR5_HUMAN	4.94067	8.08053	26.835	23.4754	22.5986	23.5262	15.1195	15.1195	15.1195
+	4.93824	6.1511	sp|P52701|MSH6_HUMAN	4.93824	6.1511	26.7974	21.2878	20.8648	21.6594	15.1195	15.1195	15.1195
+	4.92709	6.72449	sp|Q9H2J4|PDCL3_HUMAN	4.92709	6.72449	26.6252	21.8797	21.3898	22.2626	15.1195	15.1195	15.1195
+	4.92294	7.38648	sp|P42126|ECI1_HUMAN	4.92294	7.38648	26.5614	22.311	22.1525	23.0546	15.1195	15.1195	15.1195
+	4.91589	7.75443	sp|P47813|IF1AX_HUMAN;sp|O14602|IF1AY_HUMAN	4.91589	7.75443	26.4533	22.9815	23.3193	22.3211	15.1195	15.1195	15.1195
+	4.91356	5.98484	sp|Q13617|CUL2_HUMAN	4.91356	5.98484	26.4176	21.3011	20.6525	21.3595	15.1195	15.1195	15.1195
+	4.91255	9.63935	sp|O15371|EIF3D_HUMAN	4.91255	9.63935	26.4021	25.4871	24.3485	24.441	15.1195	15.1195	15.1195
+	4.89352	5.17237	sp|P62701|RS4X_HUMAN;sp|P22090|RS4Y1_HUMAN;sp|Q8TD47|RS4Y2_HUMAN	4.89352	5.17237	26.1131	27.9674	27.8692	27.9146	23.129	22.4852	22.6199
+	4.88808	7.0656	sp|P78330|SERB_HUMAN	4.88808	7.0656	26.031	22.4934	21.644	22.4181	15.1195	15.1195	15.1195
+	4.88383	8.21354	sp|Q99439|CNN2_HUMAN	4.88383	8.21354	25.9671	22.7137	23.7543	23.5312	15.1195	15.1195	15.1195
+	4.87981	6.52013	sp|O95757|HS74L_HUMAN	4.87981	6.52013	25.9069	21.1903	21.6679	22.0608	15.1195	15.1195	15.1195
+	4.86644	7.45085	sp|Q96IU4|ABHEB_HUMAN	4.86644	7.45085	25.7072	22.4513	23.1213	22.1386	15.1195	15.1195	15.1195
+	4.85876	8.90572	sp|O00231|PSD11_HUMAN	4.85876	8.90572	25.5933	24.4863	24.2463	23.3433	15.1195	15.1195	15.1195
+	4.84769	5.92215	sp|P22626|ROA2_HUMAN	4.84769	5.92215	25.4298	25.1374	25.3727	25.5547	19.2337	19.831	19.2337
+	4.84433	9.27966	sp|P61158|ARP3_HUMAN	4.84433	9.27966	25.3805	25.096	23.8588	24.2428	15.1195	15.1195	15.1195
+	4.82728	7.08459	sp|P54578|UBP14_HUMAN	4.82728	7.08459	25.1313	21.8918	22.7668	21.9538	15.1195	15.1195	15.1195
+	4.82147	10.185	sp|Q92688|AN32B_HUMAN	4.82147	10.185	25.047	24.9946	24.8084	26.1107	15.1195	15.1195	15.1195
+	4.82077	9.62012	sp|P00367|DHE3_HUMAN;sp|P49448|DHE4_HUMAN	4.82077	9.62012	25.0369	25.3928	24.0624	24.7638	15.1195	15.1195	15.1195
+	4.81162	6.26559	sp|P21283|VATC1_HUMAN	4.81162	6.26559	24.9045	21.87	21.2593	21.0261	15.1195	15.1195	15.1195
+	4.81122	10.0321	sp|P62847|RS24_HUMAN	4.81122	10.0321	24.8988	24.7149	25.9566	24.7836	15.1195	15.1195	15.1195
+	4.80961	6.61438	sp|O60678|ANM3_HUMAN	4.80961	6.61438	24.8756	22.2147	21.6905	21.2966	15.1195	15.1195	15.1195
+	4.80539	8.47409	sp|Q08257|QOR_HUMAN	4.80539	8.47409	24.815	23.9304	22.9107	23.9398	15.1195	15.1195	15.1195
+	4.80191	5.09115	sp|O75475|PSIP1_HUMAN	4.80191	5.09115	24.765	20.6219	20.0051	20.0051	15.1195	15.1195	15.1195
+	4.80116	5.97035	sp|Q12792|TWF1_HUMAN	4.80116	5.97035	24.7543	21.4019	20.6153	21.2525	15.1195	15.1195	15.1195
+	4.79875	8.6256	sp|Q15369|ELOC_HUMAN	4.79875	8.6256	24.7198	24.1981	23.0589	23.9784	15.1195	15.1195	15.1195
+	4.78761	6.50935	sp|P48735|IDHP_HUMAN	4.78761	6.50935	24.5609	21.4352	22.153	21.2984	15.1195	15.1195	15.1195
+	4.78429	7.58338	sp|Q9Y295|DRG1_HUMAN	4.78429	7.58338	24.5137	22.4183	23.321	22.3695	15.1195	15.1195	15.1195
+	4.78116	8.3283	sp|P47897|SYQ_HUMAN	4.78116	8.3283	24.4693	24.0298	23.4628	22.851	15.1195	15.1195	15.1195
+	4.77917	6.95869	sp|P49419|AL7A1_HUMAN	4.77917	6.95869	24.4412	21.7935	22.6477	21.7935	15.1195	15.1195	15.1195
+	4.76777	8.04561	sp|Q02750|MP2K1_HUMAN	4.76777	8.04561	24.2804	22.5115	23.5866	23.3974	15.1195	15.1195	15.1195
+	4.76696	8.88599	sp|O15067|PUR4_HUMAN	4.76696	8.88599	24.269	23.288	24.4909	24.2377	15.1195	15.1195	15.1195
+	4.76117	7.70567	sp|Q9Y678|COPG1_HUMAN	4.76117	7.70567	24.1878	23.4253	22.7105	22.3398	15.1195	15.1195	15.1195
+	4.76115	8.22452	sp|Q9NZM1|MYOF_HUMAN	4.76115	8.22452	24.1876	22.6726	23.5862	23.7733	15.1195	15.1195	15.1195
+	4.75475	4.72119	sp|P19525|E2AK2_HUMAN	4.75475	4.72119	24.0981	20.2326	19.6448	19.6448	15.1195	15.1195	15.1195
+	4.75151	1.82831	sp|Q13867|BLMH_HUMAN	4.75151	1.82831	24.053	21.9255	21.7619	21.7619	19.9352	19.9352	20.094
+	4.73763	7.19016	sp|P55036|PSMD4_HUMAN	4.73763	7.19016	23.8604	22.9124	22.0084	22.0084	15.1195	15.1195	15.1195
+	4.72882	9.47031	sp|P28074|PSB5_HUMAN	4.72882	9.47031	23.739	25.3198	23.9458	24.504	15.1195	15.1195	15.1195
+	4.72109	7.56641	sp|Q14247|SRC8_HUMAN	4.72109	7.56641	23.633	23.0769	22.9297	22.0513	15.1195	15.1195	15.1195
+	4.7207	7.66292	sp|Q9UL46|PSME2_HUMAN	4.7207	7.66292	23.6276	22.6161	22.3227	23.4086	15.1195	15.1195	15.1195
+	4.70876	6.70021	sp|O75439|MPPB_HUMAN	4.70876	6.70021	23.4649	22.3908	21.5342	21.5342	15.1195	15.1195	15.1195
+	4.70744	8.74948	sp|P61513|RL37A_HUMAN	4.70744	8.74948	23.4469	24.6153	23.5058	23.486	15.1195	15.1195	15.1195
+	4.70722	6.99666	sp|Q15257|PTPA_HUMAN	4.70722	6.99666	23.4439	21.8178	21.8178	22.7131	15.1195	15.1195	15.1195
+	4.69259	2.49809	sp|Q5M9N0|CD158_HUMAN	4.69259	2.49809	23.2461	24.4825	24.6395	24.5837	22.2392	21.9027	22.0695
+	4.68952	6.16517	sp|O60925|PFD1_HUMAN	4.68952	6.16517	23.2048	21.019	21.019	21.8161	15.1195	15.1195	15.1195
+	4.68831	7.21484	sp|P61011|SRP54_HUMAN	4.68831	7.21484	23.1886	21.7317	22.7697	22.5018	15.1195	15.1195	15.1195
+	4.67431	8.8313	sp|O15355|PPM1G_HUMAN	4.67431	8.8313	23.0012	24.7185	23.5493	23.5847	15.1195	15.1195	15.1195
+	4.67381	9.40251	sp|Q16543|CDC37_HUMAN	4.67381	9.40251	22.9946	24.1272	25.3397	24.0993	15.1195	15.1195	15.1195
+	4.67206	6.22683	sp|P40855|PEX19_HUMAN	4.67206	6.22683	22.9713	21.6885	20.8111	21.5395	15.1195	15.1195	15.1195
+	4.67203	1.36538	sp|P11498|PYC_HUMAN	4.67203	1.36538	22.971	31.9259	31.8235	31.8918	30.6043	30.4268	30.5139
+	4.66835	8.08817	sp|Q9BS40|LXN_HUMAN	4.66835	8.08817	22.922	22.9742	23.9012	22.7478	15.1195	15.1195	15.1195
+	4.6674	7.7401	sp|Q13509|TBB3_HUMAN	4.6674	7.7401	22.9094	22.4346	22.6173	23.5271	15.1195	15.1195	15.1195
+	4.66581	7.12166	sp|Q96AY3|FKB10_HUMAN	4.66581	7.12166	22.8883	22.0943	21.791	22.8384	15.1195	15.1195	15.1195
+	4.66262	7.50679	sp|P62753|RS6_HUMAN	4.66262	7.50679	22.8461	27.6534	27.7227	27.5144	19.8006	19.8006	20.769
+	4.65856	11.3431	sp|P31949|S10AB_HUMAN	4.65856	11.3431	22.7923	27.2031	26.4481	27.0586	16.4414	15.1195	15.1195
+	4.65629	5.77963	sp|O95372|LYPA2_HUMAN	4.65629	5.77963	22.7624	21.4045	20.6899	20.6031	15.1195	15.1195	15.1195
+	4.6547	2.29444	sp|Q12905|ILF2_HUMAN	4.6547	2.29444	22.7414	25.858	25.7295	25.8886	23.473	23.4153	23.7044
+	4.65227	5.86267	sp|O00203|AP3B1_HUMAN;sp|Q13367|AP3B2_HUMAN	4.65227	5.86267	22.7095	20.7116	20.7367	21.4983	15.1195	15.1195	15.1195
+	4.63218	7.92241	sp|O43681|ASNA_HUMAN	4.63218	7.92241	22.4466	23.7273	22.553	22.8456	15.1195	15.1195	15.1195
+	4.62217	10.2194	sp|P04843|RPN1_HUMAN	4.62217	10.2194	22.3168	26.2152	24.6702	25.1314	15.1195	15.1195	15.1195
+	4.62036	7.66906	sp|P26196|DDX6_HUMAN	4.62036	7.66906	22.2934	22.6481	23.4422	22.2756	15.1195	15.1195	15.1195
+	4.61979	6.53158	sp|Q13620|CUL4B_HUMAN;sp|Q13619|CUL4A_HUMAN	4.61979	6.53158	22.2861	22.2035	21.2051	21.5447	15.1195	15.1195	15.1195
+	4.61927	4.61707	sp|O60506|HNRPQ_HUMAN	4.61927	4.61707	22.2794	26.1918	26.3277	26.5586	22.0972	21.5649	21.5649
+	4.61525	11.7543	sp|P62424|RL7A_HUMAN	4.61525	11.7543	22.2275	26.6486	27.8814	26.0916	15.1195	15.1195	15.1195
+	4.61263	7.97608	sp|Q9Y3A5|SBDS_HUMAN	4.61263	7.97608	22.1937	22.5592	22.9495	23.7782	15.1195	15.1195	15.1195
+	4.61142	6.37962	sp|P00338|LDHA_HUMAN	4.61142	6.37962	22.1782	30.653	30.8156	30.8163	24.8624	23.8843	24.3994
+	4.61099	7.86915	sp|Q13310|PABP4_HUMAN	4.61099	7.86915	22.1728	23.6985	22.6299	22.6377	15.1195	15.1195	15.1195
+	4.60899	5.28835	sp|Q9H9P8|L2HDH_HUMAN	4.60899	5.28835	22.147	20.8788	20.2412	20.1037	15.1195	15.1195	15.1195
+	4.60866	8.02297	sp|O75822|EIF3J_HUMAN	4.60866	8.02297	22.1428	23.4903	22.4181	23.5192	15.1195	15.1195	15.1195
+	4.6007	6.49105	sp|Q9BTE3|MCMBP_HUMAN	4.6007	6.49105	22.0409	22.0055	21.7916	21.0347	15.1195	15.1195	15.1195
+	4.59809	8.22039	sp|Q9BVA1|TBB2B_HUMAN;sp|Q13885|TBB2A_HUMAN	4.59809	8.22039	22.0076	24.0865	22.99	22.9433	15.1195	15.1195	15.1195
+	4.5963	6.35482	sp|P30626|SORCN_HUMAN	4.5963	6.35482	21.9847	22.0525	21.1853	21.1853	15.1195	15.1195	15.1195
+	4.59324	8.62549	sp|O95197|RTN3_HUMAN	4.59324	8.62549	21.9458	24.3433	23.8874	23.0043	15.1195	15.1195	15.1195
+	4.58041	8.51973	sp|Q14566|MCM6_HUMAN	4.58041	8.51973	21.7831	24.0683	22.8583	23.9913	15.1195	15.1195	15.1195
+	4.56724	6.95746	sp|Q15833|STXB2_HUMAN	4.56724	6.95746	21.6175	22.6762	21.9811	21.5738	15.1195	15.1195	15.1195
+	4.56531	8.71376	sp|P00450|CERU_HUMAN	4.56531	8.71376	21.5934	23.0271	24.2038	24.269	15.1195	15.1195	15.1195
+	4.56427	7.82682	sp|P51572|BAP31_HUMAN	4.56427	7.82682	21.5803	23.6717	22.5837	22.5837	15.1195	15.1195	15.1195
+	4.56357	9.21654	sp|Q16401|PSMD5_HUMAN	4.56357	9.21654	21.5716	24.666	24.8538	23.4885	15.1195	15.1195	15.1195
+	4.5626	7.86278	sp|Q9Y333|LSM2_HUMAN	4.5626	7.86278	21.5595	22.3734	23.6346	22.939	15.1195	15.1195	15.1195
+	4.55948	7.69263	sp|Q14240|IF4A2_HUMAN	4.55948	7.69263	21.5204	23.0273	22.1142	23.295	15.1195	15.1195	15.1195
+	4.55836	6.62408	sp|Q06830|PRDX1_HUMAN	4.55836	6.62408	21.5065	29.8526	29.6196	29.6852	23.2296	23.5343	22.5212
+	4.55005	5.14246	sp|P57678|GEMI4_HUMAN	4.55005	5.14246	21.4031	20.0217	20.0217	20.7425	15.1195	15.1195	15.1195
+	4.54466	5.30319	sp|O43795|MYO1B_HUMAN	4.54466	5.30319	21.3364	20.9177	20.2149	20.1356	15.1195	15.1195	15.1195
+	4.53651	8.96102	sp|P53621|COPA_HUMAN	4.53651	8.96102	21.2357	23.7652	23.5603	24.9162	15.1195	15.1195	15.1195
+	4.53642	5.73363	sp|Q9H3N1|TMX1_HUMAN	4.53642	5.73363	21.2346	20.5832	21.3932	20.5832	15.1195	15.1195	15.1195
+	4.51651	7.85566	sp|Q00839|HNRPU_HUMAN	4.51651	7.85566	20.9908	22.759	22.4627	23.7039	15.1195	15.1195	15.1195
+	4.51084	9.15724	sp|P63167|DYL1_HUMAN;sp|Q96FJ2|DYL2_HUMAN	4.51084	9.15724	20.9219	25.1441	23.7407	23.9456	15.1195	15.1195	15.1195
+	4.50754	7.3884	sp|Q9BPX5|ARP5L_HUMAN	4.50754	7.3884	20.8819	21.8022	22.8162	22.9054	15.1195	15.1195	15.1195
+	4.4988	6.64482	sp|P07195|LDHB_HUMAN;sp|Q6ZMR3|LDH6A_HUMAN;sp|P07864|LDHC_HUMAN	4.4988	6.64482	20.7763	28.8559	28.7305	29.082	22.8362	21.8362	22.0615
+	4.48858	7.94958	sp|O95881|TXD12_HUMAN	4.48858	7.94958	20.6535	23.2714	22.3247	23.6112	15.1195	15.1195	15.1195
+	4.47746	4.14433	sp|P09382|LEG1_HUMAN	4.47746	4.14433	20.5207	26.6655	26.3741	26.6534	22.684	22.4951	22.0808
+	4.47212	6.66348	sp|P26641|EF1G_HUMAN	4.47212	6.66348	20.4571	28.0411	27.6491	28.0357	20.8131	21.8186	21.1039
+	4.47209	5.57307	sp|Q13144|EI2BE_HUMAN	4.47209	5.57307	20.4568	20.4202	20.4202	21.2375	15.1195	15.1195	15.1195
+	4.4578	6.90786	sp|Q15637|SF01_HUMAN	4.4578	6.90786	20.2879	22.1797	22.5261	21.3764	15.1195	15.1195	15.1195
+	4.45489	4.66876	sp|Q06203|PUR1_HUMAN	4.45489	4.66876	20.2536	20.2493	19.5578	19.5578	15.1195	15.1195	15.1195
+	4.4507	6.55718	sp|P07099|HYEP_HUMAN	4.4507	6.55718	20.2045	22.3258	21.3522	21.3522	15.1195	15.1195	15.1195
+	4.44572	5.00264	sp|P07384|CAN1_HUMAN	4.44572	5.00264	20.1462	20.6075	19.7881	19.971	15.1195	15.1195	15.1195
+	4.43419	7.11106	sp|P62330|ARF6_HUMAN	4.43419	7.11106	20.0119	21.8753	21.8753	22.9413	15.1195	15.1195	15.1195
+	4.42897	4.25631	sp|P27816|MAP4_HUMAN	4.42897	4.25631	19.9513	25.0957	24.6594	25.1431	21.0052	20.5621	20.5621
+	4.42519	6.8886	sp|O00743|PPP6_HUMAN	4.42519	6.8886	19.9076	21.3311	22.2227	22.4707	15.1195	15.1195	15.1195
+	4.41701	7.24106	sp|Q9ULV4|COR1C_HUMAN	4.41701	7.24106	19.8132	21.9951	21.9951	23.0915	15.1195	15.1195	15.1195
+	4.4134	7.80178	sp|P61619|S61A1_HUMAN;sp|Q9H9S3|S61A2_HUMAN	4.4134	7.80178	19.7718	23.7105	22.5267	22.5267	15.1195	15.1195	15.1195
+	4.39891	7.8168	sp|Q8NCW5|NNRE_HUMAN	4.39891	7.8168	19.6062	23.4397	23.2202	22.1491	15.1195	15.1195	15.1195
+	4.38963	6.72979	sp|P16615|AT2A2_HUMAN;sp|O14983|AT2A1_HUMAN	4.38963	6.72979	19.5008	21.7641	22.4851	21.2988	15.1195	15.1195	15.1195
+	4.38663	6.89522	sp|P30419|NMT1_HUMAN;sp|O60551|NMT2_HUMAN	4.38663	6.89522	19.4668	21.5906	21.7355	22.7182	15.1195	15.1195	15.1195
+	4.36903	5.88009	sp|Q9BRT9|SLD5_HUMAN	4.36903	5.88009	19.2689	20.3893	21.304	21.3056	15.1195	15.1195	15.1195
+	4.36576	7.44674	sp|O60888|CUTA_HUMAN	4.36576	7.44674	19.2323	21.8073	22.8124	23.0791	15.1195	15.1195	15.1195
+	4.36569	8.28637	sp|Q9Y2B0|CNPY2_HUMAN	4.36569	8.28637	19.2315	22.5745	23.6256	24.0178	15.1195	15.1195	15.1195
+	4.36103	8.9017	sp|Q99829|CPNE1_HUMAN	4.36103	8.9017	19.1796	24.62	23.1076	24.3362	15.1195	15.1195	15.1195
+	4.34627	5.71001	sp|Q7Z4Q2|HEAT3_HUMAN	4.34627	5.71001	19.0158	21.4091	20.676	20.4035	15.1195	15.1195	15.1195
+	4.34275	5.41813	sp|O15116|LSM1_HUMAN	4.34275	5.41813	18.977	20.6882	20.9394	19.9854	15.1195	15.1195	15.1195
+	4.34171	9.77208	sp|O95373|IPO7_HUMAN	4.34171	9.77208	18.9655	24.7753	24.0631	25.8366	15.1195	15.1195	15.1195
+	4.34055	10.5179	sp|P13639|EF2_HUMAN	4.34055	10.5179	18.9527	30.8424	30.6253	30.7259	19.6619	19.6619	21.3161
+	4.33994	7.77885	sp|O75915|PRAF3_HUMAN	4.33994	7.77885	18.946	22.792	22.2465	23.6568	15.1195	15.1195	15.1195
+	4.33736	6.84658	sp|Q13442|HAP28_HUMAN	4.33736	6.84658	18.9176	22.6892	21.5754	21.6338	15.1195	15.1195	15.1195
+	4.33549	5.93883	sp|Q13641|TPBG_HUMAN	4.33549	5.93883	18.8971	20.7441	21.6869	20.7441	15.1195	15.1195	15.1195
+	4.33085	5.89734	sp|O00148|DX39A_HUMAN	4.33085	5.89734	18.8461	20.3932	21.3737	21.2838	15.1195	15.1195	15.1195
+	4.31486	3.30524	sp|P04792|HSPB1_HUMAN	4.31486	3.30524	18.6719	27.8743	27.5448	27.7455	24.6422	24.1356	24.4712
+	4.31299	6.01052	sp|O95782|AP2A1_HUMAN	4.31299	6.01052	18.6516	21.0597	21.7201	20.6105	15.1195	15.1195	15.1195
+	4.30998	6.8522	sp|Q92905|CSN5_HUMAN	4.30998	6.8522	18.619	22.6935	21.7358	21.4859	15.1195	15.1195	15.1195
+	4.29512	6.14454	sp|P43034|LIS1_HUMAN	4.29512	6.14454	18.4589	20.9312	21.9298	20.9312	15.1195	15.1195	15.1195
+	4.28268	8.82403	sp|Q99729|ROAA_HUMAN	4.28268	8.82403	18.3259	23.3321	24.8936	23.605	15.1195	15.1195	15.1195
+	4.28126	8.0792	sp|P48444|COPD_HUMAN	4.28126	8.0792	18.3108	23.1251	23.9971	22.474	15.1195	15.1195	15.1195
+	4.27762	5.42771	sp|Q3ZCM7|TBB8_HUMAN	4.27762	5.42771	18.272	27.9927	28.1143	28.306	23.2734	22.3877	22.4686
+	4.27751	6.78301	sp|Q16822|PCKGM_HUMAN	4.27751	6.78301	18.2708	21.6546	21.4204	22.6326	15.1195	15.1195	15.1195
+	4.27206	7.5211	sp|Q15436|SC23A_HUMAN;sp|Q15437|SC23B_HUMAN	4.27206	7.5211	18.2131	22.3984	23.4456	22.078	15.1195	15.1195	15.1195
+	4.26894	7.93043	sp|P61081|UBC12_HUMAN	4.26894	7.93043	18.18	23.25	22.2145	23.6854	15.1195	15.1195	15.1195
+	4.26825	8.30474	sp|O00154|BACH_HUMAN	4.26825	8.30474	18.1728	22.6872	23.3248	24.2608	15.1195	15.1195	15.1195
+	4.24777	6.71587	sp|Q9Y315|DEOC_HUMAN	4.24777	6.71587	17.9577	22.5834	21.4614	21.4614	15.1195	15.1195	15.1195
+	4.23711	6.54176	sp|Q10713|MPPA_HUMAN	4.23711	6.54176	17.8467	21.2326	21.3606	22.3907	15.1195	15.1195	15.1195
+	4.23126	8.29986	sp|Q15645|PCH2_HUMAN	4.23126	8.29986	17.786	22.5113	23.6871	24.0599	15.1195	15.1195	15.1195
+	4.22684	5.9401	sp|Q9H2M9|RBGPR_HUMAN	4.22684	5.9401	17.7403	21.6719	20.9885	20.5185	15.1195	15.1195	15.1195
+	4.21462	2.6562	sp|P15924|DESP_HUMAN	4.21462	2.6562	17.6147	25.0331	25.0696	24.6007	22.242	22.2332	22.2595
+	4.20496	5.79315	sp|O15212|PFD6_HUMAN	4.20496	5.79315	17.5159	20.582	21.5742	20.582	15.1195	15.1195	15.1195
+	4.20463	5.43603	sp|Q00059|TFAM_HUMAN	4.20463	5.43603	17.5126	21.0452	19.9802	20.6413	15.1195	15.1195	15.1195
+	4.20401	6.90064	sp|P55884|EIF3B_HUMAN	4.20401	6.90064	17.5063	26.1714	25.2365	25.7398	18.5282	18.5282	19.3894
+	4.20222	6.76129	sp|O75153|CLU_HUMAN	4.20222	6.76129	17.488	21.1513	22.0235	22.4676	15.1195	15.1195	15.1195
+	4.19762	6.38968	sp|Q13492|PICAL_HUMAN;sp|O60641|AP180_HUMAN	4.19762	6.38968	17.4413	20.9682	21.3519	22.2076	15.1195	15.1195	15.1195
+	4.19337	7.10988	sp|P49903|SPS1_HUMAN	4.19337	7.10988	17.3981	21.5684	22.9762	22.1436	15.1195	15.1195	15.1195
+	4.18347	8.25954	sp|P49755|TMEDA_HUMAN	4.18347	8.25954	17.2982	22.4365	23.7177	23.983	15.1195	15.1195	15.1195
+	4.18341	8.31186	sp|P15121|ALDR_HUMAN	4.18341	8.31186	17.2976	29.6779	29.7281	29.5971	20.985	22.3062	20.7763
+	4.18238	2.63646	sp|Q8N543|OGFD1_HUMAN	4.18238	2.63646	17.2872	17.6035	18.061	17.6035	15.1195	15.1195	15.1195
+	4.18177	6.83646	sp|O15160|RPAC1_HUMAN	4.18177	6.83646	17.2812	21.7854	21.3723	22.7104	15.1195	15.1195	15.1195
+	4.17495	12.9353	sp|P63104|1433Z_HUMAN	4.17495	12.9353	17.2126	28.9092	28.6633	28.8359	17.3634	15.1195	15.1195
+	4.16742	8.55394	sp|Q12904|AIMP1_HUMAN	4.16742	8.55394	17.1374	24.525	22.7965	23.699	15.1195	15.1195	15.1195
+	4.16274	6.055	sp|O94979|SC31A_HUMAN	4.16274	6.055	17.0908	20.9128	21.9462	20.9128	15.1195	15.3677	15.1195
+	4.1547	4.59304	sp|P55084|ECHB_HUMAN	4.1547	4.59304	17.0109	25.3256	24.7583	25.0248	20.2286	20.2286	20.8724
+	4.15267	10.3507	sp|P62269|RS18_HUMAN	4.15267	10.3507	16.9909	24.2602	26.1986	25.9518	15.1195	15.1195	15.1195
+	4.14625	5.38139	sp|Q15365|PCBP1_HUMAN;sp|P57723|PCBP4_HUMAN	4.14625	5.38139	16.9274	27.4959	26.6559	27.3955	21.7791	21.5081	22.116
+	4.145	6.97671	sp|Q92734|TFG_HUMAN	4.145	6.97671	16.9151	21.2814	22.3926	22.6148	15.1195	15.1195	15.1195
+	4.14458	3.01283	sp|P59998|ARPC4_HUMAN	4.14458	3.01283	16.911	24.5822	24.2687	24.1383	21.4954	21.0888	21.3664
+	4.14295	7.77033	sp|P04080|CYTB_HUMAN	4.14295	7.77033	16.8949	22.8719	22.1024	23.6953	15.1195	15.1195	15.1195
+	4.13263	6.32685	sp|Q15404|RSU1_HUMAN	4.13263	6.32685	16.7937	21.0697	22.1999	21.0697	15.1195	15.1195	15.1195
+	4.1272	7.74543	sp|P48643|TCPE_HUMAN	4.1272	7.74543	16.7406	27.9904	27.7321	27.9375	20.9652	19.391	20.0675
+	4.10963	6.56598	sp|Q9BTW9|TBCD_HUMAN	4.10963	6.56598	16.5702	21.4513	21.147	22.4583	15.1195	15.1195	15.1195
+	4.10683	6.13386	sp|O14562|UBFD1_HUMAN	4.10683	6.13386	16.5432	20.8826	21.995	20.8826	15.1195	15.1195	15.1195
+	4.10442	7.51355	sp|P47755|CAZA2_HUMAN	4.10442	7.51355	16.52	23.3167	21.7716	22.811	15.1195	15.1195	15.1195
+	4.10307	9.196	sp|P11310|ACADM_HUMAN	4.10307	9.196	16.507	25.2753	23.3456	24.3257	15.1195	15.1195	15.1195
+	4.09988	7.17855	sp|P54886|P5CS_HUMAN	4.09988	7.17855	16.4763	21.5773	22.2345	23.0825	15.1195	15.1195	15.1195
+	4.0977	5.43876	sp|P62993|GRB2_HUMAN	4.0977	5.43876	16.4554	21.114	20.5905	19.9704	15.1195	15.1195	15.1195
+	4.09477	6.21839	sp|Q06124|PTN11_HUMAN	4.09477	6.21839	16.4273	21.8113	20.5896	21.6129	15.1195	15.1195	15.1195
+	4.08699	7.78788	sp|A1L0T0|ILVBL_HUMAN	4.08699	7.78788	16.353	23.8058	22.1842	22.7323	15.1195	15.1195	15.1195
+	4.08456	7.74182	sp|P35270|SPRE_HUMAN	4.08456	7.74182	16.3299	23.3616	21.9137	23.3088	15.1195	15.1195	15.1195
+	4.07223	6.86536	sp|P13995|MTDC_HUMAN	4.07223	6.86536	16.2129	21.3113	21.8772	22.7663	15.1195	15.1195	15.1195
+	4.0678	7.92174	sp|Q14258|TRI25_HUMAN	4.0678	7.92174	16.1711	22.6304	22.4765	24.017	15.1195	15.1195	15.1195
+	4.06287	6.51157	sp|Q5JRX3|PREP_HUMAN	4.06287	6.51157	16.1247	22.1579	20.8375	21.8979	15.1195	15.1195	15.1195
+	4.05712	3.77734	sp|Q8NI27|THOC2_HUMAN	4.05712	3.77734	16.0707	19.367	18.6618	18.6618	15.1195	15.1195	15.1195
+	4.05684	5.24429	sp|P62318|SMD3_HUMAN	4.05684	5.24429	16.0681	22.836	23.8165	22.983	18.1985	17.8521	17.8521
+	4.04964	9.03987	sp|P07355|ANXA2_HUMAN;sp|A6NMY6|AXA2L_HUMAN	4.04964	9.03987	16.0008	29.6409	29.3447	29.3753	21.5279	19.8567	19.8567
+	4.02991	7.70711	sp|O75832|PSD10_HUMAN	4.02991	7.70711	15.8177	21.8574	23.3985	23.2241	15.1195	15.1195	15.1195
+	4.02789	4.4342	sp|P13674|P4HA1_HUMAN	4.02789	4.4342	15.7991	23.728	24.4728	24.1385	19.3217	19.8958	19.8191
+	4.0267	2.6798	sp|Q53EL6|PDCD4_HUMAN	4.0267	2.6798	15.7882	24.6992	25	24.6992	21.9827	22.3936	21.9827
+	4.0125	6.47348	sp|Q93008|USP9X_HUMAN;sp|O00507|USP9Y_HUMAN	4.0125	6.47348	15.6579	21.803	22.1807	20.7954	15.1195	15.1195	15.1195
+	3.97923	9.26181	sp|Q7Z6Z7|HUWE1_HUMAN	3.97923	9.26181	15.3568	25.2029	24.1497	25.2464	15.1195	15.1195	16.5745
+	3.97721	7.22361	sp|Q7L0Y3|MRRP1_HUMAN	3.97721	7.22361	15.3387	23.1205	22.4151	21.4939	15.1195	15.1195	15.1195
+	3.97465	4.43295	sp|P19388|RPAB1_HUMAN	3.97465	4.43295	15.3158	19.1427	20.1115	19.4034	15.1195	15.1195	15.1195
+	3.97422	6.27854	sp|P41227|NAA10_HUMAN;sp|Q9BSU3|NAA11_HUMAN	3.97422	6.27854	15.3119	20.8843	22.2085	21.1014	15.1195	15.1195	15.1195
+	3.97306	6.52366	sp|Q9BX68|HINT2_HUMAN	3.97306	6.52366	15.3016	22.4123	21.5775	20.9398	15.1195	15.1195	15.1195
+	3.97095	5.08858	sp|P62280|RS11_HUMAN	3.97095	5.08858	15.2827	26.5848	26.2068	26.0651	21.2309	21.6895	20.6706
+	3.96688	8.06924	sp|P68402|PA1B2_HUMAN	3.96688	8.06924	15.2464	22.1432	23.5689	23.8542	15.1195	15.1195	15.1195
+	3.95678	6.18943	sp|Q92879|CELF1_HUMAN	3.95678	6.18943	15.1568	21.2599	20.6275	22.0395	15.1195	15.1195	15.1195
+	3.95166	10.3863	sp|P46783|RS10_HUMAN;sp|Q9NQ39|RS10L_HUMAN	3.95166	10.3863	15.1115	26.3532	26.1764	26.0307	15.1195	15.1195	17.1624
+	3.94662	6.65389	sp|P63220|RS21_HUMAN	3.94662	6.65389	15.0671	22.6392	21.1894	21.4917	15.1195	15.1195	15.1195
+	3.93849	3.52906	sp|P06737|PYGL_HUMAN	3.93849	3.52906	14.9958	25.9684	26.2593	26.404	23.0706	22.4291	22.5448
+	3.93741	2.73649	sp|P12429|ANXA3_HUMAN	3.93741	2.73649	14.9863	22.7217	22.6762	22.2121	19.9116	19.6387	19.8503
+	3.93457	6.11148	sp|P21281|VATB2_HUMAN	3.93457	6.11148	14.9615	20.783	22.0467	20.8634	15.1195	15.1195	15.1195
+	3.93418	6.1563	sp|Q00765|REEP5_HUMAN	3.93418	6.1563	14.958	20.9037	20.8261	22.0978	15.1195	15.1195	15.1195
+	3.9331	4.61564	sp|Q96Q11|TRNT1_HUMAN	3.9331	4.61564	14.9486	20.3527	19.4264	19.4264	15.1195	15.1195	15.1195
+	3.93062	11.0024	sp|P30050|RL12_HUMAN	3.93062	11.0024	14.9269	27.3971	24.8437	26.1249	15.1195	15.1195	15.1195
+	3.9286	6.52957	sp|P07711|CATL1_HUMAN	3.9286	6.52957	14.9093	22.4289	21.6048	20.9137	15.1195	15.1195	15.1195
+	3.9268	6.58092	sp|P40616|ARL1_HUMAN	3.9268	6.58092	14.8937	21.4839	21.0668	22.5507	15.1195	15.1195	15.1195
+	3.91639	5.8291	sp|Q01081|U2AF1_HUMAN;sp|Q8WU68|U2AF4_HUMAN	3.91639	5.8291	14.8033	20.2399	21.0056	21.6004	15.1195	15.1195	15.1195
+	3.9113	8.60927	sp|P78417|GSTO1_HUMAN	3.9113	8.60927	14.7594	22.5642	24.3703	24.2519	15.1195	15.1195	15.1195
+	3.90137	7.39193	sp|Q9Y224|CN166_HUMAN	3.90137	7.39193	14.674	21.6118	22.5685	23.3541	15.1195	15.1195	15.1195
+	3.8957	7.52607	sp|O75937|DNJC8_HUMAN	3.8957	7.52607	14.6254	21.6316	23.3051	23.0002	15.1195	15.1195	15.1195
+	3.89557	6.40718	sp|P14384|CBPM_HUMAN	3.89557	6.40718	14.6243	21.0886	21.0886	22.403	15.1195	15.1195	15.1195
+	3.89539	6.81779	sp|O00425|IF2B3_HUMAN;sp|Q9NZI8|IF2B1_HUMAN;sp|Q9Y6M1|IF2B2_HUMAN	3.89539	6.81779	14.6228	21.0153	22.2779	22.5189	15.1195	15.1195	15.1195
+	3.88183	7.14946	sp|O14579|COPE_HUMAN	3.88183	7.14946	14.5073	22.6693	22.8488	21.2888	15.1195	15.1195	15.1195
+	3.88076	8.02735	sp|Q96QK1|VPS35_HUMAN	3.88076	8.02735	14.4983	23.2018	22.1616	24.0772	15.1195	15.1195	15.1195
+	3.85758	5.26924	sp|Q9P2R7|SUCB1_HUMAN	3.85758	5.26924	14.303	20.0204	20.0204	21.1256	15.1195	15.1195	15.1195
+	3.85196	4.46825	sp|Q6P2Q9|PRP8_HUMAN	3.85196	4.46825	14.256	19.2744	19.2744	20.2147	15.1195	15.1195	15.1195
+	3.83652	6.17494	sp|O60256|KPRB_HUMAN	3.83652	6.17494	14.1279	20.8574	22.1686	20.8574	15.1195	15.1195	15.1195
+	3.83333	6.31333	sp|Q9UNN5|FAF1_HUMAN	3.83333	6.31333	14.1015	21.3056	20.7289	22.2641	15.1195	15.1195	15.1195
+	3.83217	5.82249	sp|P78318|IGBP1_HUMAN	3.83217	5.82249	14.0919	21.619	20.1932	21.0139	15.1195	15.1195	15.1195
+	3.82645	6.95003	sp|P21266|GSTM3_HUMAN	3.82645	6.95003	14.0448	21.7198	23.0463	21.4427	15.1195	15.1195	15.1195
+	3.82458	6.5427	sp|O00764|PDXK_HUMAN	3.82458	6.5427	14.0294	22.5932	21.147	21.2466	15.1195	15.1195	15.1195
+	3.82073	4.38159	sp|Q04637|IF4G1_HUMAN;sp|O43432|IF4G3_HUMAN;REV__sp|Q8NEG2|CG057_HUMAN	3.82073	4.38159	13.9978	26.2561	26.3445	26.8181	22.5251	22.1223	21.6265
+	3.82057	3.40477	sp|P49368|TCPG_HUMAN	3.82057	3.40477	13.9965	28.0552	27.736	27.7692	24.6122	24.011	24.7228
+	3.81811	7.2712	sp|P01111|RASN_HUMAN;sp|P01116|RASK_HUMAN;sp|P01112|RASH_HUMAN	3.81811	7.2712	13.9764	23.4189	21.7384	22.0149	15.1195	15.1195	15.1195
+	3.80913	2.26731	sp|P05165|PCCA_HUMAN	3.80913	2.26731	13.9031	28.0008	27.9697	27.7889	25.9506	25.5092	25.4976
+	3.80605	7.22378	sp|Q9HB07|MYG1_HUMAN	3.80605	7.22378	13.8781	23.2514	21.4484	22.3302	15.1195	15.1195	15.1195
+	3.80168	1.5196	sp|Q96RQ3|MCCA_HUMAN	3.80168	1.5196	13.8426	30.2073	30.0482	30.2578	28.7609	28.4735	28.7201
+	3.78029	8.94291	sp|P43686|PRS6B_HUMAN	3.78029	8.94291	13.6703	24.466	22.7828	24.9385	15.1195	15.1195	15.1195
+	3.77378	5.69137	sp|O60610|DIAP1_HUMAN	3.77378	5.69137	13.6182	21.6468	20.393	20.393	15.1195	15.1195	15.1195
+	3.77095	6.9647	sp|P62879|GBB2_HUMAN;sp|Q9HAV0|GBB4_HUMAN	3.77095	6.9647	13.5957	22.1415	21.1697	22.9415	15.1195	15.1195	15.1195
+	3.76886	9.42345	sp|P31689|DNJA1_HUMAN	3.76886	9.42345	13.579	25.2633	23.1554	25.2103	15.1195	15.1195	15.1195
+	3.76857	5.99077	sp|Q14558|KPRA_HUMAN	3.76857	5.99077	13.5767	21.9836	20.7839	20.5635	15.1195	15.1195	15.1195
+	3.75942	7.356	sp|Q969Q0|RL36L_HUMAN;sp|P83881|RL36A_HUMAN	3.75942	7.356	13.5041	23.0604	22.9791	21.3871	15.1195	15.1195	15.1195
+	3.75712	6.20942	sp|P20339|RAB5A_HUMAN	3.75712	6.20942	13.4859	22.0556	20.4758	21.4555	15.1195	15.1195	15.1195
+	3.75479	2.81346	sp|P23193|TCEA1_HUMAN	3.75479	2.81346	13.4675	25.8979	25.5279	25.1926	22.6451	22.7269	22.806
+	3.74607	6.29601	sp|P48594|SPB4_HUMAN	3.74607	6.29601	13.3988	21.6797	20.5024	22.0646	15.1195	15.1195	15.1195
+	3.74192	1.87422	sp|O00429|DNM1L_HUMAN	3.74192	1.87422	13.3662	23.6391	23.5036	23.3067	21.4675	21.5529	21.8064
+	3.73421	5.99129	sp|O00625|PIR_HUMAN	3.73421	5.99129	13.3059	21.9505	20.973	20.409	15.1195	15.1195	15.1195
+	3.72745	5.62323	sp|Q9ULC4|MCTS1_HUMAN	3.72745	5.62323	13.2533	20.3185	21.5914	20.3185	15.1195	15.1195	15.1195
+	3.72575	6.65651	sp|Q99733|NP1L4_HUMAN	3.72575	6.65651	13.2401	25.3661	24.951	25.2962	18.0618	18.0618	19.5201
+	3.71328	6.4518	sp|P21964|COMT_HUMAN	3.71328	6.4518	13.1436	20.5917	22.006	22.1164	15.1195	15.1195	15.1195
+	3.70872	6.77268	sp|Q9Y285|SYFA_HUMAN	3.70872	6.77268	13.1084	21.0048	21.8774	22.7944	15.1195	15.1195	15.1195
+	3.70575	5.12408	sp|Q9UBC2|EP15R_HUMAN	3.70575	5.12408	13.0856	20.3866	19.5053	20.839	15.1195	15.1195	15.1195
+	3.69117	5.75339	sp|Q9UII2|ATIF1_HUMAN	3.69117	5.75339	12.9742	21.7573	20.4887	20.3728	15.1195	15.1195	15.1195
+	3.67709	7.09624	sp|Q8N1G4|LRC47_HUMAN	3.67709	7.09624	12.8673	22.5304	22.974	21.143	15.1195	15.1195	15.1195
+	3.67338	6.568	sp|Q96DG6|CMBL_HUMAN	3.67338	6.568	12.8393	22.4744	21.8604	20.7278	15.1195	15.1195	15.1195
+	3.66764	7.04271	sp|O60749|SNX2_HUMAN	3.66764	7.04271	12.7962	21.0787	22.8718	22.5363	15.1195	15.1195	15.1195
+	3.66585	6.91345	sp|Q7L5N1|CSN6_HUMAN	3.66585	6.91345	12.7827	23.0373	21.8789	21.1828	15.1195	15.1195	15.1195
+	3.65778	2.37165	sp|P10301|RRAS_HUMAN;sp|P62070|RRAS2_HUMAN	3.65778	2.37165	12.7222	23.5489	23.4108	23.0559	21.0614	21.1009	20.7383
+	3.65266	5.44923	sp|O60936|NOL3_HUMAN	3.65266	5.44923	12.684	20.1239	20.1546	21.4278	15.1195	15.1195	15.1195
+	3.65253	7.04781	sp|P42224|STAT1_HUMAN	3.65253	7.04781	12.683	23.2787	21.6013	21.6221	15.1195	15.1195	15.1195
+	3.6522	7.67262	sp|Q9UBQ0|VPS29_HUMAN	3.6522	7.67262	12.6806	22.1871	24.0023	22.1871	15.1195	15.1195	15.1195
+	3.64746	4.71215	sp|O43264|ZW10_HUMAN	3.64746	4.71215	12.6453	19.8231	19.1906	20.4814	15.1195	15.1195	15.1195
+	3.64572	6.9624	sp|O00629|IMA3_HUMAN	3.64572	6.9624	12.6324	21.0102	22.841	22.3947	15.1195	15.1195	15.1195
+	3.63806	6.89307	sp|Q9NQR4|NIT2_HUMAN	3.63806	6.89307	12.5757	21.2313	21.7374	23.0692	15.1195	15.1195	15.1195
+	3.63713	5.36764	sp|Q96G03|PGM2_HUMAN	3.63713	5.36764	12.5687	20.0601	20.0601	21.3413	15.1195	15.1195	15.1195
+	3.63372	5.68748	sp|Q96H79|ZCCHL_HUMAN	3.63372	5.68748	12.5436	21.1328	21.3771	19.9112	15.1195	15.1195	15.1195
+	3.63238	1.36444	sp|Q05209|PTN12_HUMAN	3.63238	1.36444	12.5337	28.6173	28.5497	28.5866	27.3842	27.0188	27.2573
+	3.62915	6.07473	sp|Q8NEV1|CSK23_HUMAN;sp|P68400|CSK21_HUMAN	3.62915	6.07473	12.51	22.1655	20.7087	20.7087	15.1195	15.1195	15.1195
+	3.60938	4.33064	sp|Q9P287|BCCIP_HUMAN	3.60938	4.33064	12.3654	24.0861	23.2932	24.1644	19.6073	19.1123	19.8322
+	3.60017	6.13753	sp|P09622|DLDH_HUMAN	3.60017	6.13753	12.2986	20.5215	21.0406	22.2091	15.1195	15.1195	15.1195
+	3.59773	6.28924	sp|P29144|TPP2_HUMAN	3.59773	6.28924	12.2809	21.0888	20.7262	22.4114	15.1195	15.1195	15.1195
+	3.59711	2.92666	sp|P52789|HXK2_HUMAN;sp|P52790|HXK3_HUMAN;sp|Q2TB90|HKDC1_HUMAN	3.59711	2.92666	12.2764	26.8124	26.9283	27.3531	24.4464	23.8909	23.9766
+	3.58818	8.4935	sp|P49591|SYSC_HUMAN	3.58818	8.4935	12.2121	24.0166	24.5641	22.2585	15.1195	15.1195	15.1195
+	3.58612	7.03286	sp|O75643|U520_HUMAN	3.58612	7.03286	12.1973	21.3011	21.9044	23.2517	15.1195	15.1195	15.1195
+	3.58114	6.71353	sp|O43143|DHX15_HUMAN	3.58114	6.71353	12.1616	21.8021	20.8928	22.8043	15.1195	15.1195	15.1195
+	3.57766	6.8376	sp|P31150|GDIA_HUMAN	3.57766	6.8376	12.1367	22.9314	20.9798	21.9602	15.1195	15.1195	15.1195
+	3.56962	6.58639	sp|O00116|ADAS_HUMAN	3.56962	6.58639	12.0794	21.7581	20.7365	22.6232	15.1195	15.1195	15.1195
+	3.55639	7.04421	sp|P11279|LAMP1_HUMAN	3.55639	7.04421	11.9857	21.5733	21.5787	23.3392	15.1195	15.1195	15.1195
+	3.54812	5.73426	sp|Q16666|IF16_HUMAN	3.54812	5.73426	11.9274	20.1962	20.5751	21.7901	15.1195	15.1195	15.1195
+	3.52032	8.00025	sp|P31944|CASPE_HUMAN	3.52032	8.00025	11.7336	29.0474	29.0796	29.0875	20.9965	19.9297	22.2877
+	3.5199	2.15621	sp|Q16181|SEPT7_HUMAN;sp|Q6ZU15|SEP14_HUMAN	3.5199	2.15621	11.7307	22.6387	23.1452	22.6387	20.7966	20.5787	20.5787
+	3.5139	6.8995	sp|P09012|SNRPA_HUMAN;sp|P08579|RU2B_HUMAN	3.5139	6.8995	11.6893	21.4915	21.3683	23.1974	15.1195	15.1195	15.1195
+	3.51128	7.57659	sp|P23588|IF4B_HUMAN	3.51128	7.57659	11.6713	23.9945	22.047	22.047	15.1195	15.1195	15.1195
+	3.5048	7.67849	sp|Q92882|OSTF1_HUMAN	3.5048	7.67849	11.6268	21.4796	23.389	23.5255	15.1195	15.1195	15.1195
+	3.50449	11.6596	sp|Q01518|CAP1_HUMAN;sp|P40123|CAP2_HUMAN	3.50449	11.6596	11.6246	27.9442	27.7583	27.6317	15.1195	15.1195	18.1162
+	3.50181	5.09422	sp|Q13451|FKBP5_HUMAN	3.50181	5.09422	11.6062	27.3692	26.1949	26.277	21.7012	21.7799	21.0773
+	3.49877	2.74271	sp|Q96EP5|DAZP1_HUMAN	3.49877	2.74271	11.5855	24.3964	24.1292	24.3805	21.339	21.339	22
+	3.49351	6.66353	sp|P36776|LONM_HUMAN	3.49351	6.66353	11.5496	20.9704	22.8988	21.48	15.1195	15.1195	15.1195
+	3.4934	7.9661	sp|Q9UMY4|SNX12_HUMAN	3.4934	7.9661	11.5488	21.8713	23.1259	24.2598	15.1195	15.1195	15.1195
+	3.48246	7.908	sp|P00568|KAD1_HUMAN	3.48246	7.908	11.4745	23.7319	21.6493	23.7014	15.1195	15.1195	15.1195
+	3.48005	5.71239	sp|Q8N142|PURA1_HUMAN	3.48005	5.71239	11.4582	21.2045	19.8447	21.4466	15.1195	15.1195	15.1195
+	3.47466	7.0892	sp|P35241|RADI_HUMAN	3.47466	7.0892	11.4218	20.9696	22.892	22.7647	15.1195	15.1195	15.1195
+	3.47407	8.16752	sp|P40763|STAT3_HUMAN	3.47407	8.16752	11.4178	22.7016	24.7103	22.4493	15.1195	15.1195	15.1195
+	3.47198	6.56232	sp|Q86UP2|KTN1_HUMAN	3.47198	6.56232	11.4037	20.6066	21.8642	22.5748	15.1195	15.1195	15.1195
+	3.45819	5.06616	sp|Q6P2E9|EDC4_HUMAN	3.45819	5.06616	11.3112	21.0815	19.7378	19.7378	15.1195	15.1195	15.1195
+	3.45116	5.46815	sp|P63010|AP2B1_HUMAN	3.45116	5.46815	11.2644	21.5586	20.1023	20.1023	15.1195	15.1195	15.1195
+	3.44246	7.12396	sp|O43242|PSMD3_HUMAN	3.44246	7.12396	11.2066	23.4372	21.2677	22.0256	15.1195	15.1195	15.1195
+	3.42843	6.19925	sp|Q13045|FLII_HUMAN	3.42843	6.19925	11.1141	20.3207	21.3863	22.2494	15.1195	15.1195	15.1195
+	3.42711	7.08033	sp|Q9BZZ5|API5_HUMAN	3.42711	7.08033	11.1054	23.2902	21.0822	22.2272	15.1195	15.1195	15.1195
+	3.42582	5.6585	sp|Q9UBQ7|GRHPR_HUMAN	3.42582	5.6585	11.097	24.5699	23.4525	24.6384	19.2318	18.2268	18.2268
+	3.4166	7.03709	sp|P20073|ANXA7_HUMAN	3.4166	7.03709	11.0367	21.519	21.519	23.4319	15.1195	15.1195	15.1195
+	3.41439	7.55535	sp|P38606|VATA_HUMAN	3.41439	7.55535	11.0222	23.2355	21.3111	23.478	15.1195	15.1195	15.1195
+	3.37357	2.6126	sp|Q15019|SEPT2_HUMAN	3.37357	2.6126	10.7592	23.8332	23.106	23.7869	21.0845	20.9018	20.9018
+	3.36519	7.10763	sp|O14561|ACPM_HUMAN	3.36519	7.10763	10.7059	23.555	21.5633	21.5633	15.1195	15.1195	15.1195
+	3.3554	13.4989	sp|P31327|CPSM_HUMAN	3.3554	13.4989	10.644	31.0864	30.7704	30.947	16.1707	19.9655	16.1707
+	3.35031	6.74294	sp|O43592|XPOT_HUMAN	3.35031	6.74294	10.6119	21.0657	23.1183	21.4035	15.1195	15.1195	15.1195
+	3.32604	8.36241	sp|P11021|GRP78_HUMAN	3.32604	8.36241	10.4603	29.4405	29.5628	29.4811	19.5558	21.6984	22.1429
+	3.32377	12.0244	sp|P39019|RS19_HUMAN	3.32377	12.0244	10.4463	28.3569	28.159	28.3633	15.1195	18.5669	15.1195
+	3.31889	8.07173	sp|Q9UHV9|PFD2_HUMAN	3.31889	8.07173	10.4161	22.4164	24.7411	22.4164	15.1195	15.1195	15.1195
+	3.31736	6.95282	sp|Q9Y696|CLIC4_HUMAN	3.31736	6.95282	10.4066	21.734	21.1221	23.3611	15.1195	15.1195	15.1195
+	3.30511	6.29719	sp|P32004|L1CAM_HUMAN	3.30511	6.29719	10.3313	22.3048	21.696	20.2495	15.1195	15.1195	15.1195
+	3.2965	6.97069	sp|Q9BZX2|UCK2_HUMAN	3.2965	6.97069	10.2786	22.7718	20.7339	22.765	15.1195	15.1195	15.1195
+	3.29127	5.01354	sp|O00159|MYO1C_HUMAN	3.29127	5.01354	10.2467	19.6438	21.1117	19.6438	15.1195	15.1195	15.1195
+	3.28763	5.68922	sp|O00505|IMA4_HUMAN	3.28763	5.68922	10.2246	21.9216	20.2523	20.2523	15.1195	15.1195	15.1195
+	3.27196	3.95184	sp|P26368|U2AF2_HUMAN	3.27196	3.95184	10.1299	24.4992	25.0719	24.3249	20.2838	20.4471	21.3096
+	3.26489	5.49383	sp|P62266|RS23_HUMAN	3.26489	5.49383	10.0874	24.1177	25.4463	25.9152	19.5833	19.5833	19.8311
+	3.24584	5.7436	sp|P19367|HXK1_HUMAN	3.24584	5.7436	9.97375	21.9858	20.0791	20.5245	15.1195	15.1195	15.1195
+	3.24177	4.92149	sp|Q96PZ0|PUS7_HUMAN	3.24177	4.92149	9.94961	21.0303	19.5464	19.5464	15.1195	15.1195	15.1195
+	3.23967	8.79958	sp|O75821|EIF3G_HUMAN	3.23967	8.79958	9.93719	22.1481	24.8042	24.8051	15.1195	15.1195	15.1195
+	3.22621	1.8662	sp|Q8NCF5|NF2IP_HUMAN	3.22621	1.8662	9.85792	22.4192	22.9655	22.4192	20.8388	20.6833	20.6833
+	3.22451	9.26948	sp|P15880|RS2_HUMAN	3.22451	9.26948	9.84793	27.6615	27.6088	27.668	19.9347	18.5119	16.6832
+	3.21097	5.79531	sp|P55039|DRG2_HUMAN	3.21097	5.79531	9.76888	21.9066	19.855	20.983	15.1195	15.1195	15.1195
+	3.20977	8.17924	sp|P25788|PSA3_HUMAN	3.20977	8.17924	9.7619	24.2419	24.0268	21.6277	15.1195	15.1195	15.1195
+	3.20946	6.44526	sp|P48556|PSMD8_HUMAN	3.20946	6.44526	9.76009	21.0796	20.7436	22.8712	15.1195	15.1195	15.1195
+	3.18595	6.21211	sp|Q9UNZ2|NSF1C_HUMAN	3.18595	6.21211	9.62427	22.6226	20.6862	20.6862	15.1195	15.1195	15.1195
+	3.18474	6.65582	sp|O60443|DFNA5_HUMAN	3.18474	6.65582	9.61734	20.3939	22.5409	22.3913	15.1195	15.1195	15.1195
+	3.17768	5.58636	sp|Q9NUQ9|FA49B_HUMAN;sp|Q9H0Q0|FA49A_HUMAN	3.17768	5.58636	9.57691	21.5199	21.0227	19.5751	15.1195	15.1195	15.1195
+	3.17622	6.10535	sp|O95347|SMC2_HUMAN	3.17622	6.10535	9.56859	19.9502	21.9145	21.81	15.1195	15.1195	15.1195
+	3.16163	5.80321	sp|P09417|DHPR_HUMAN	3.16163	5.80321	9.48566	20.3626	20.2607	22.1449	15.1195	15.1195	15.1195
+	3.14539	2.38569	sp|Q02809|PLOD1_HUMAN	3.14539	2.38569	9.39411	22.473	22.6568	22.9294	20.5232	20.5114	19.8675
+	3.12682	5.60414	sp|P46060|RAGP1_HUMAN	3.12682	5.60414	9.29044	21.9301	20.1205	20.1205	15.1195	15.1195	15.1195
+	3.11581	6.84677	sp|Q8TEX9|IPO4_HUMAN	3.11581	6.84677	9.22953	23.067	20.5544	22.2775	15.1195	15.1195	15.1195
+	3.1113	6.69418	sp|P83731|RL24_HUMAN	3.1113	6.69418	9.20463	28.5642	27.8724	27.8646	20.7169	20.7169	22.7848
+	3.09973	6.70713	sp|P19338|NUCL_HUMAN	3.09973	6.70713	9.14116	29.3005	29.0839	29.2661	21.0533	23.1344	23.3414
+	3.09257	8.27118	sp|Q8NE71|ABCF1_HUMAN	3.09257	8.27118	9.10206	23.7618	24.746	21.6644	15.1195	15.1195	15.1195
+	3.08388	5.9106	sp|P33240|CSTF2_HUMAN;sp|Q9H0L4|CSTFT_HUMAN	3.08388	5.9106	9.05481	22.2913	20.1074	20.6917	15.1195	15.1195	15.1195
+	3.07973	5.95878	sp|Q9NYU2|UGGG1_HUMAN	3.07973	5.95878	9.03235	20.6189	20.2369	22.3792	15.1195	15.1195	15.1195
+	3.06038	10.1722	sp|Q13200|PSMD2_HUMAN	3.06038	10.1722	8.92822	26.2894	26.5337	26.463	15.1195	15.1195	18.5306
+	3.05916	6.70083	sp|Q9UHD1|CHRD1_HUMAN	3.05916	6.70083	8.92169	22.5426	22.5999	20.3186	15.1195	15.1195	15.1195
+	3.05681	7.65666	sp|Q9UBE0|SAE1_HUMAN	3.05681	7.65666	8.90911	21.1048	23.9593	23.2646	15.1195	15.1195	15.1195
+	3.0406	6.51782	sp|P61923|COPZ1_HUMAN	3.0406	6.51782	8.82291	22.9392	21.5914	20.3814	15.1195	15.1195	15.1195
+	3.0385	4.97309	sp|P34896|GLYC_HUMAN	3.0385	4.97309	8.81178	19.5126	19.5441	21.2212	15.1195	15.1195	15.1195
+	3.03804	10.8244	sp|Q99832|TCPH_HUMAN	3.03804	10.8244	8.80936	27.5676	26.6823	27.1869	15.1195	15.1195	18.7246
+	3.03181	1.40017	sp|P17980|PRS6A_HUMAN	3.03181	1.40017	8.77643	25.315	24.9804	24.7779	23.5784	23.6127	23.6816
+	3.01564	9.70759	sp|P60660|MYL6_HUMAN;sp|P14649|MYL6B_HUMAN	3.01564	9.70759	8.69162	26.1269	25.6687	26.0109	18.4447	15.1195	15.1195
+	3.01343	7.35177	sp|P63279|UBC9_HUMAN	3.01343	7.35177	8.68007	20.7842	23.1833	23.4464	15.1195	15.1195	15.1195
+	3.00173	12.1171	sp|P78371|TCPB_HUMAN	3.00173	12.1171	8.61928	28.6723	28.5738	28.6801	19.3358	15.1195	15.1195
+	2.99231	5.60595	sp|Q9Y263|PLAP_HUMAN	2.99231	5.60595	8.57055	19.4483	21.1189	21.6093	15.1195	15.1195	15.1195
+	2.98213	4.63808	sp|Q13813|SPTN1_HUMAN	2.98213	4.63808	8.51824	25.6444	24.4995	25.83	21.3891	20.3353	20.3353
+	2.96812	10.8368	sp|P62906|RL10A_HUMAN	2.96812	10.8368	8.44668	27.2451	27.2821	27.19	18.9676	15.1195	15.1195
+	2.96724	8.12745	sp|Q9HC38|GLOD4_HUMAN	2.96724	8.12745	8.44218	24.0822	24.3893	24.1439	15.1195	17.994	15.1195
+	2.96457	10.7113	sp|P06703|S10A6_HUMAN	2.96457	10.7113	8.42861	27.2734	26.9888	27.0336	18.9228	15.1195	15.1195
+	2.95438	5.88448	sp|P53992|SC24C_HUMAN	2.95438	5.88448	8.37702	21.8077	19.6042	21.6001	15.1195	15.1195	15.1195
+	2.9495	6.71572	sp|Q9BXS5|AP1M1_HUMAN	2.9495	6.71572	8.35243	23.3322	21.5955	20.5781	15.1195	15.1195	15.1195
+	2.94874	13.5086	sp|P11142|HSP7C_HUMAN;sp|P54652|HSP72_HUMAN	2.94874	13.5086	8.3486	30.4168	30.0539	30.2579	15.1195	15.1195	19.9635
+	2.94099	5.60277	sp|P33121|ACSL1_HUMAN	2.94099	5.60277	8.30966	22.0669	19.9616	20.1385	15.1195	15.1195	15.1195
+	2.93972	4.67091	sp|O14818|PSA7_HUMAN;sp|Q8TAA3|PSA7L_HUMAN	2.93972	4.67091	8.30329	26.8269	26.8798	26.7192	21.5772	21.5772	23.2588
+	2.93211	6.45445	sp|Q07960|RHG01_HUMAN	2.93211	6.45445	8.26524	21.0597	23.1083	20.554	15.1195	15.1195	15.1195
+	2.92233	6.95587	sp|Q6ZNE9|RUFY4_HUMAN	2.92233	6.95587	8.21661	20.3882	22.7971	23.041	15.1195	15.1195	15.1195
+	2.92146	4.13435	sp|P31946|1433B_HUMAN	2.92146	4.13435	8.21231	27.3054	27.3859	27.3998	22.6379	24.2289	22.8213
+	2.90258	7.10306	sp|Q99627|CSN8_HUMAN	2.90258	7.10306	8.11916	23.215	22.9744	20.4784	15.1195	15.1195	15.1195
+	2.88325	9.5589	sp|P22314|UBA1_HUMAN	2.88325	9.5589	8.02474	28.6984	28.5196	28.6138	17.8616	17.8616	21.4318
+	2.87671	5.93239	sp|P04181|OAT_HUMAN	2.87671	5.93239	7.99306	20.3097	20.3097	22.5363	15.1195	15.1195	15.1195
+	2.87561	8.21791	sp|P42025|ACTY_HUMAN	2.87561	8.21791	7.98774	24.6709	23.2808	24.785	17.8439	15.1195	15.1195
+	2.85557	10.8584	sp|P26447|S10A4_HUMAN	2.85557	10.8584	7.89135	27.3897	27.1631	27.4985	15.1195	15.1195	19.2369
+	2.8552	6.41238	sp|O95163|ELP1_HUMAN	2.8552	6.41238	7.88958	23.1167	20.4261	21.053	15.1195	15.1195	15.1195
+	2.85305	13.7711	sp|P04075|ALDOA_HUMAN	2.85305	13.7711	7.87928	30.6847	30.6997	30.5282	20.3602	15.1195	15.1195
+	2.85287	7.81979	sp|Q99873|ANM1_HUMAN	2.85287	7.81979	7.87844	23.7396	24.1124	20.9659	15.1195	15.1195	15.1195
+	2.85267	4.09363	sp|Q9NPJ3|ACO13_HUMAN	2.85267	4.09363	7.87749	25.2624	24.9694	25.3684	20.6007	22.118	20.6007
+	2.84225	5.61035	sp|Q96A49|SYAP1_HUMAN	2.84225	5.61035	7.82782	22.1633	20.0132	20.0132	15.1195	15.1195	15.1195
+	2.84144	5.39097	sp|P51812|KS6A3_HUMAN;sp|Q9UK32|KS6A6_HUMAN;sp|Q15349|KS6A2_HUMAN;sp|Q96GX5|GWL_HUMAN;sp|O60307|MAST3_HUMAN;sp|Q9Y2H9|MAST1_HUMAN;sp|Q6P0Q8|MAST2_HUMAN;sp|O15021|MAST4_HUMAN	2.84144	5.39097	7.82402	19.8441	19.7991	21.8883	15.1195	15.1195	15.1195
+	2.83983	8.04465	sp|P46940|IQGA1_HUMAN	2.83983	8.04465	7.81634	24.0745	24.2264	24.2741	15.1195	18.2019	15.1195
+	2.8392	7.38369	sp|P38646|GRP75_HUMAN	2.8392	7.38369	7.81336	28.6259	28.4488	28.4427	21.304	19.4053	22.657
+	2.81899	6.3134	sp|Q96RP9|EFGM_HUMAN	2.81899	6.3134	7.71808	23.069	20.615	20.615	15.1195	15.1195	15.1195
+	2.81889	5.10859	sp|Q9BQ52|RNZ2_HUMAN	2.81889	5.10859	7.71762	19.5662	21.552	19.5662	15.1195	15.1195	15.1195
+	2.81024	6.34527	sp|Q9NSD9|SYFB_HUMAN	2.81024	6.34527	7.67715	22.8573	19.9971	21.54	15.1195	15.1195	15.1195
+	2.80796	10.6117	sp|P62241|RS8_HUMAN	2.80796	10.6117	7.6665	26.9316	27.2004	27.2053	19.2632	15.1195	15.1195
+	2.80564	6.83934	sp|Q9BQA1|MEP50_HUMAN	2.80564	6.83934	7.65569	20.2585	22.334	23.2842	15.1195	15.1195	15.1195
+	2.79497	3.50574	sp|P52732|KIF11_HUMAN	2.79497	3.50574	7.60617	18.1644	18.1644	19.5471	15.1195	15.1195	15.1195
+	2.79432	7.38528	sp|P11172|UMPS_HUMAN	2.79432	7.38528	7.60314	23.405	20.5638	23.5457	15.1195	15.1195	15.1195
+	2.78218	10.969	sp|Q8TCS8|PNPT1_HUMAN	2.78218	10.969	7.54716	27.4495	27.6325	23.1837	15.1195	15.1195	15.1195
+	2.77531	2.69178	sp|Q15942|ZYX_HUMAN	2.77531	2.69178	7.51563	25.1478	24.0121	24.2069	21.6907	21.9101	21.6907
+	2.76745	6.93078	sp|O94925|GLSK_HUMAN	2.76745	6.93078	7.47972	22.4987	23.3834	20.2689	15.1195	15.1195	15.1195
+	2.76308	5.74661	sp|Q9Y305|ACOT9_HUMAN	2.76308	5.74661	7.45985	22.3834	20.3394	19.8757	15.1195	15.1195	15.1195
+	2.75604	9.97829	sp|P46781|RS9_HUMAN	2.75604	9.97829	7.42788	26.3152	26.4692	26.5345	15.1195	15.1195	19.1449
+	2.74036	7.6804	sp|P30042|ES1_HUMAN	2.74036	7.6804	7.35708	23.9685	23.7821	23.7754	15.1195	15.1195	18.2456
+	2.73081	4.84676	sp|Q9H993|ARMT1_HUMAN	2.73081	4.84676	7.31432	21.2916	19.3037	19.3037	15.1195	15.1195	15.1195
+	2.72518	8.72055	sp|P10768|ESTD_HUMAN	2.72518	8.72055	7.28917	24.9664	25.0253	25.1154	15.1195	15.1195	18.7063
+	2.72076	8.70149	sp|P61086|UBE2K_HUMAN	2.72076	8.70149	7.26948	25.1134	24.92	21.4297	15.1195	15.1195	15.1195
+	2.71964	10.109	sp|P18206|VINC_HUMAN	2.71964	10.109	7.26452	26.5615	26.7019	26.5949	15.1195	19.2923	15.1195
+	2.70955	5.12266	sp|O15296|LX15B_HUMAN	2.70955	5.12266	7.21982	21.6571	19.441	19.6285	15.1195	15.1195	15.1195
+	2.69276	8.07979	sp|P08670|VIME_HUMAN;sp|P41219|PERI_HUMAN	2.69276	8.07979	7.14594	24.3327	20.938	24.3273	15.1195	15.1195	15.1195
+	2.67316	8.94154	sp|Q05707|COEA1_HUMAN	2.67316	8.94154	7.06054	25.0527	25.1815	25.7014	15.1195	15.1195	18.8719
+	2.64761	6.37737	sp|P16083|NQO2_HUMAN	2.64761	6.37737	6.95061	20.5794	20.5794	23.332	15.1195	15.1195	15.1195
+	2.61202	5.57326	sp|P62191|PRS4_HUMAN	2.61202	5.57326	6.79991	25.8741	25.9241	25.8853	21.9594	19.4592	19.5452
+	2.60891	5.61628	sp|P62308|RUXG_HUMAN;sp|A8MWD9|RUXGL_HUMAN	2.60891	5.61628	6.7869	22.3909	19.9083	19.9083	15.1195	15.1195	15.1195
+	2.60813	13.3094	sp|P62937|PPIA_HUMAN	2.60813	13.3094	6.78362	30.2283	30.6761	30.2523	15.1195	20.9893	15.1195
+	2.60812	5.57858	sp|P11387|TOP1_HUMAN;sp|Q969P6|TOP1M_HUMAN	2.60812	5.57858	6.78357	20.2181	22.3005	19.5758	15.1195	15.1195	15.1195
+	2.58712	5.43734	sp|O43237|DC1L2_HUMAN	2.58712	5.43734	6.69618	22.0734	19.2954	20.3018	15.1195	15.1195	15.1195
+	2.58269	10.7911	sp|P78527|PRKDC_HUMAN	2.58269	10.7911	6.67789	27.6994	27.4015	27.4713	19.9599	15.1195	15.1195
+	2.58016	10.4019	sp|P12004|PCNA_HUMAN	2.58016	10.4019	6.66744	27.005	27.132	27.1064	19.7984	15.1195	15.1195
+	2.5776	4.89528	sp|Q99956|DUS9_HUMAN	2.5776	4.89528	6.65687	21.4826	19.1996	19.3623	15.1195	15.1195	15.1195
+	2.57409	11.3522	sp|P08865|RSSA_HUMAN	2.57409	11.3522	6.64243	28.2128	28.1538	28.1757	15.1195	15.1195	20.2464
+	2.55766	6.80884	sp|O00560|SDCB1_HUMAN	2.55766	6.80884	6.57525	23.139	19.8678	22.7784	15.1195	15.1195	15.1195
+	2.55213	7.62295	sp|Q9NTK5|OLA1_HUMAN	2.55213	7.62295	6.55272	24.0586	23.5893	24.0391	15.1195	15.1195	18.5791
+	2.55208	3.56217	sp|P26640|SYVC_HUMAN	2.55208	3.56217	6.55254	24.1739	25.1039	25.4251	21.2042	20.7347	22.0774
+	2.55082	10.3575	sp|Q07020|RL18_HUMAN	2.55082	10.3575	6.54743	27.2706	26.3984	27.4116	15.1195	15.1195	19.7691
+	2.54194	9.17633	sp|P99999|CYC_HUMAN;CON__P62894	2.54194	9.17633	6.51147	25.8471	25.5263	25.7326	19.3379	15.1195	15.1195
+	2.53052	4.76541	sp|P54725|RD23A_HUMAN	2.53052	4.76541	6.46548	21.3591	19.1479	19.1479	15.1195	15.1195	15.1195
+	2.52677	3.93664	sp|P22307|NLTP_HUMAN	2.52677	3.93664	6.45041	23.0487	23.5804	23.6237	18.8993	18.8993	20.6442
+	2.51456	12.29	sp|P0DMV9|HS71B_HUMAN;sp|P0DMV8|HS71A_HUMAN	2.51456	12.29	6.40165	29.3391	29.27	29.3782	15.1195	20.8782	15.1195
+	2.51438	6.78837	sp|P30046|DOPD_HUMAN;sp|A6NHG4|DDTL_HUMAN	2.51438	6.78837	6.40094	22.9268	19.7874	23.0095	15.1195	15.1195	15.1195
+	2.51225	10.0577	sp|P42704|LPPRC_HUMAN	2.51225	10.0577	6.39246	27.0572	26.2368	26.8972	15.1195	19.7791	15.1195
+	2.4946	9.10384	sp|Q8WUM4|PDC6I_HUMAN	2.4946	9.10384	6.3226	25.7444	25.5748	25.6681	15.1195	19.4367	15.1195
+	2.49241	10.1832	sp|P22102|PUR2_HUMAN	2.49241	10.1832	6.31397	26.9504	26.7005	27.0841	19.9462	15.1195	15.1195
+	2.48813	9.61383	sp|P40925|MDHC_HUMAN	2.48813	9.61383	6.29715	25.5636	26.3743	26.7247	19.582	15.1195	15.1195
+	2.47907	5.74811	sp|P37802|TAGL2_HUMAN;sp|Q9UI15|TAGL3_HUMAN	2.47907	5.74811	6.26167	27.4878	27.684	27.5353	19.9904	22.8027	22.6697
+	2.46625	8.11379	sp|Q9BQE3|TBA1C_HUMAN	2.46625	8.11379	6.21175	26.9997	26.8867	27.3844	17.679	17.679	21.5714
+	2.46045	1.3312	sp|O75436|VP26A_HUMAN	2.46045	1.3312	6.18928	22.3733	22.9178	22.3733	21.4544	21.1082	21.1082
+	2.42841	12.7692	sp|P07900|HS90A_HUMAN;sp|Q14568|HS902_HUMAN;sp|Q58FG0|HS905_HUMAN;sp|Q58FG1|HS904_HUMAN	2.42841	12.7692	6.06637	30.107	29.904	29.9676	15.1195	21.4318	15.1195
+	2.42699	2.70544	sp|P06493|CDK1_HUMAN;sp|Q00534|CDK6_HUMAN;sp|P50750|CDK9_HUMAN;sp|Q96Q40|CDK15_HUMAN;sp|O94921|CDK14_HUMAN;sp|Q07002|CDK18_HUMAN;sp|Q00536|CDK16_HUMAN;sp|Q00537|CDK17_HUMAN;sp|Q9NYV4|CDK12_HUMAN;sp|Q14004|CDK13_HUMAN	2.42699	2.70544	6.06098	23.0521	21.8226	23.0337	19.7469	19.7469	20.2983
+	2.42343	6.46111	sp|Q9BXJ9|NAA15_HUMAN	2.42343	6.46111	6.04743	22.8481	22.1622	22.8612	18.2491	15.1195	15.1195
+	2.41187	2.57094	sp|Q6YN16|HSDL2_HUMAN	2.41187	2.57094	6.0037	24.1497	24.3034	24.2238	21.0242	21.4738	22.466
+	2.39569	10.2032	sp|Q9H0U4|RAB1B_HUMAN;sp|Q92928|RAB1C_HUMAN	2.39569	10.2032	5.94294	27.0397	27.1564	26.9187	15.1195	15.1195	20.266
+	2.39288	3.23488	sp|Q9H4A3|WNK1_HUMAN	2.39288	3.23488	5.93244	19.445	17.8091	17.8091	15.1195	15.1195	15.1195
+	2.3754	7.50172	sp|P05556|ITB1_HUMAN	2.3754	7.50172	5.86746	23.1542	24.3342	24.059	15.1195	15.1195	18.8031
+	2.36949	3.04654	sp|P67809|YBOX1_HUMAN;sp|Q9Y2T7|YBOX2_HUMAN;sp|P16989|YBOX3_HUMAN	2.36949	3.04654	5.84564	25.8478	24.8243	26.3919	22.3956	22.3956	23.1331
+	2.35709	5.41772	sp|Q15125|EBP_HUMAN	2.35709	5.41772	5.80005	22.4054	19.6032	19.6032	15.1195	15.1195	15.1195
+	2.35445	8.956	sp|P62249|RS16_HUMAN	2.35445	8.956	5.79039	25.8335	24.7967	26.0834	19.6066	15.1195	15.1195
+	2.34341	10.6412	sp|P08758|ANXA5_HUMAN	2.34341	10.6412	5.75009	27.5659	27.4608	27.7993	15.1195	20.6633	15.1195
+	2.32401	10.8534	sp|P62158|CALM_HUMAN;sp|P27482|CALL3_HUMAN;sp|P02585|TNNC2_HUMAN	2.32401	10.8534	5.67987	27.9433	27.8483	27.8591	15.1195	15.1195	20.8514
+	2.32275	10.1788	sp|P27708|PYR1_HUMAN	2.32275	10.1788	5.67531	27.0154	27.2276	27.0288	15.1195	15.1195	20.4962
+	2.31153	5.6316	sp|Q8TEQ6|GEMI5_HUMAN	2.31153	5.6316	5.63506	18.7537	21.8126	21.6871	15.1195	15.1195	15.1195
+	2.30791	10.8725	sp|P55072|TERA_HUMAN	2.30791	10.8725	5.62209	28.0612	27.8986	27.814	15.1195	15.1195	20.9171
+	2.30697	8.50662	sp|P61254|RL26_HUMAN;sp|Q9UNX3|RL26L_HUMAN	2.30697	8.50662	5.61874	25.7948	23.9782	25.3418	15.1195	19.3559	15.1195
+	2.28617	1.12295	sp|P29218|IMPA1_HUMAN	2.28617	1.12295	5.54488	21.6739	21.1451	21.2428	20.3443	19.9893	20.3594
+	2.28366	5.6801	sp|Q9BRX5|PSF3_HUMAN	2.28366	5.6801	5.53601	19.7736	22.8517	19.7736	15.1195	15.1195	15.1195
+	2.27195	7.56654	sp|Q6DD88|ATLA3_HUMAN	2.27195	7.56654	5.49484	23.5545	23.6414	24.8107	15.1195	15.1195	19.0679
+	2.25057	7.08563	sp|Q9P0L0|VAPA_HUMAN	2.25057	7.08563	5.42027	23.2236	23.798	23.4839	15.1195	15.1195	19.0095
+	2.24476	4.89069	sp|P07237|PDIA1_HUMAN	2.24476	4.89069	5.40016	28.6477	28.2743	28.2786	21.721	24.279	24.5286
+	2.24382	8.66734	sp|Q96AE4|FUBP1_HUMAN	2.24382	8.66734	5.39689	25.2573	25.507	25.4094	19.9326	15.1195	15.1195
+	2.21947	11.2525	sp|P10599|THIO_HUMAN	2.21947	11.2525	5.31326	28.3496	28.3685	28.74	15.1195	21.4615	15.1195
+	2.21929	11.0287	sp|P30101|PDIA3_HUMAN	2.21929	11.0287	5.31262	28.1274	28.1758	28.3654	15.1195	21.3435	15.1195
+	2.2069	8.74848	sp|P62851|RS25_HUMAN	2.2069	8.74848	5.27049	23.7959	26.1818	26.0348	15.1195	19.528	15.1195
+	2.2037	7.39417	sp|P39748|FEN1_HUMAN	2.2037	7.39417	5.25964	23.1776	24.4585	23.9712	19.1857	15.1195	15.1195
+	2.19913	8.92657	sp|Q9Y266|NUDC_HUMAN	2.19913	8.92657	5.24418	25.9394	25.5373	25.7564	20.2142	15.1195	15.1195
+	2.17015	1.85368	sp|P52815|RM12_HUMAN	2.17015	1.85368	5.14699	21.1325	21.1325	22.2128	19.6326	19.6326	19.6515
+	2.16356	7.97736	sp|Q06323|PSME1_HUMAN	2.16356	7.97736	5.1251	24.722	24.6098	24.6273	15.1195	19.788	15.1195
+	2.1529	5.72119	sp|P32969|RL9_HUMAN	2.1529	5.72119	5.08983	26.6315	26.5452	26.9247	23.2131	19.9536	19.771
+	2.14153	5.00244	sp|P62263|RS14_HUMAN	2.14153	5.00244	5.05242	26.4612	25.5683	25.8065	22.8472	20.0772	19.9043
+	2.13365	9.02996	sp|P30043|BLVRB_HUMAN	2.13365	9.02996	5.02659	26.1834	25.8185	25.8238	15.1195	15.1195	20.4967
+	2.12509	6.47174	sp|Q99798|ACON_HUMAN	2.12509	6.47174	4.99869	23.464	22.8274	22.2122	18.8492	15.1195	15.1195
+	2.10102	2.82284	sp|P50570|DYN2_HUMAN;sp|Q05193|DYN1_HUMAN	2.10102	2.82284	4.92084	23.2292	22.5134	22.703	21.0247	19.7006	19.2518
+	2.09162	5.36913	sp|Q9UJU6|DBNL_HUMAN	2.09162	5.36913	4.89068	21.8903	21.2515	18.3242	15.1195	15.1195	15.1195
+	2.09043	8.47198	sp|Q13283|G3BP1_HUMAN	2.09043	8.47198	4.88688	25.7125	24.9491	25.2713	15.1195	15.1195	20.2779
+	2.08777	7.24493	sp|O43684|BUB3_HUMAN	2.08777	7.24493	4.87836	24.3496	23.7029	23.4191	19.4977	15.1195	15.1195
+	2.08626	7.65554	sp|Q12931|TRAP1_HUMAN	2.08626	7.65554	4.87354	24.3303	24.6092	24.0755	15.1195	15.1195	19.8093
+	2.08079	6.08067	sp|P07339|CATD_HUMAN	2.08079	6.08067	4.85611	22.9003	22.195	22.195	15.1195	18.8092	15.1195
+	2.07793	8.23056	sp|Q16555|DPYL2_HUMAN;sp|Q14195|DPYL3_HUMAN;sp|Q14194|DPYL1_HUMAN	2.07793	8.23056	4.84702	25.2251	24.5315	25.332	15.1195	20.1578	15.1195
+	2.07767	2.24867	sp|P60953|CDC42_HUMAN;sp|P84095|RHOG_HUMAN;sp|P17081|RHOQ_HUMAN;sp|Q9H4E5|RHOJ_HUMAN	2.07767	2.24867	4.84619	25.1696	23.9299	25.0383	22.8971	22.0437	22.451
+	2.07688	8.27841	sp|P36952|SPB5_HUMAN	2.07688	8.27841	4.84369	24.6729	25.4037	25.2027	15.1195	20.205	15.1195
+	2.06324	5.21039	sp|P31937|3HIDH_HUMAN	2.06324	5.21039	4.80053	22.5007	19.2446	19.2446	15.1195	15.1195	15.1195
+	2.05157	6.51454	sp|P52272|HNRPM_HUMAN	2.05157	6.51454	4.76381	23.337	23.2842	22.2416	15.1195	15.1195	19.0801
+	2.05117	3.34046	sp|P28070|PSB4_HUMAN	2.05117	3.34046	4.76255	24.9257	24.3473	24.7931	20.001	21.8712	22.1726
+	2.04108	1.61208	sp|Q9NY33|DPP3_HUMAN	2.04108	1.61208	4.73098	23.1466	23.8445	24.2426	22.0163	22.0163	22.365
+	2.01683	1.17063	sp|P55209|NP1L1_HUMAN	2.01683	1.17063	4.65577	25.9939	25.7422	25.1654	24.4545	24.3718	24.5633
+	2.01082	9.13517	sp|Q99714|HCD2_HUMAN	2.01082	9.13517	4.63727	26.0441	26.3417	26.2818	21.0231	15.1195	15.1195
+	2.00765	2.24257	sp|P33992|MCM5_HUMAN	2.00765	2.24257	4.62752	24.1828	23.0003	24.5974	21.6142	21.6008	21.8377

## Sheet: BELF
Significant	-Log(P-value)	Difference	Protein ID	-Log Student's T-test p-value experiment_vs_control	Student's T-test Difference experiment_vs_control	Student's T-test Test statistic experiment_vs_control	Log2(Intensity.experiment.S1)	Log2(Intensity.experiment.S2)	Log2(Intensity.experiment.S3)	Log2(Intensity.control.S1)	Log2(Intensity.control.S2)	Log2(Intensity.control.S3)
+	12.4075	8.59527	sp|P35232|PHB_HUMAN	12.4075	8.59527	1978.8	26.4876	26.4746	26.4746	17.8837	17.8837	17.8837
+	12.2169	7.39673	sp|Q13492|PICAL_HUMAN	12.2169	7.39673	1773.21	25.2763	25.2763	25.2888	17.8837	17.8837	17.8837
+	11.7354	6.72644	sp|P62942|FKB1A_HUMAN	11.7354	6.72644	1343.97	24.6051	24.6201	24.6051	17.8837	17.8837	17.8837
+	10.8604	5.96845	sp|Q9BTT0|AN32E_HUMAN	10.8604	5.96845	812.143	23.8668	23.8448	23.8448	17.8837	17.8837	17.8837
+	9.93479	7.71793	sp|P56182|RRP1_HUMAN	9.93479	7.71793	476.685	25.634	25.5854	25.5854	17.8837	17.8837	17.8837
+	9.71788	8.51967	sp|Q15029|U5S1_HUMAN	9.71788	8.51967	420.731	26.3831	26.3831	26.4439	17.8837	17.8837	17.8837
+	8.66906	4.77771	sp|P26006|ITA3_HUMAN	8.66906	4.77771	230.032	22.7029	22.6406	22.6406	17.8837	17.8837	17.8837
+	8.66041	4.11061	sp|Q96AY3|FKB10_HUMAN	8.66041	4.11061	228.889	21.9763	21.9763	22.0302	17.8837	17.8837	17.8837
+	8.39312	5.96246	sp|Q96E11|RRFM_HUMAN	8.39312	5.96246	196.245	23.8158	23.8158	23.9069	17.8837	17.8837	17.8837
+	8.0191	4.91626	sp|P78527|PRKDC_HUMAN	8.0191	4.91626	158.228	22.8621	22.7689	22.7689	17.8837	17.8837	17.8837
+	7.99316	8.12783	sp|Q9Y265|RUVB1_HUMAN	7.99316	8.12783	155.883	25.9594	25.9594	26.1158	17.8837	17.8837	17.8837
+	7.88671	8.40818	sp|P62851|RS25_HUMAN	7.88671	8.40818	146.616	26.4066	26.2345	26.2345	17.8837	17.8837	17.8837
+	7.75605	7.81668	sp|P49588|SYAC_HUMAN	7.75605	7.81668	135.991	25.8153	25.6429	25.6429	17.8837	17.8837	17.8837
+	7.24756	8.23686	sp|Q86V81|THOC4_HUMAN	7.24756	8.23686	101.475	26.2829	26.0394	26.0394	17.8837	17.8837	17.8837
+	7.16197	4.00679	sp|Q15942|ZYX_HUMAN	7.16197	4.00679	96.5948	21.9734	21.849	21.849	17.8837	17.8837	17.8837
+	7.02815	6.50039	sp|P05166|PCCB_HUMAN	7.02815	6.50039	89.4305	24.3114	24.3114	24.5295	17.8837	17.8837	17.8837
+	6.94376	5.8176	sp|P45974|UBP5_HUMAN	6.94376	5.8176	85.188	23.633	23.633	23.8379	17.8837	17.8837	17.8837
+	6.89458	9.53683	sp|P06454|PTMA_HUMAN	6.89458	9.53683	82.8091	27.4807	27.1979	27.583	17.8837	17.8837	17.8837
+	6.88348	8.57682	sp|P34897|GLYM_HUMAN	6.88348	8.57682	82.2812	26.669	26.3563	26.3563	17.8837	17.8837	17.8837
+	6.82197	5.52865	sp|Q13011|ECH1_HUMAN	6.82197	5.52865	79.4174	23.3427	23.3427	23.5516	17.8837	17.8837	17.8837
+	6.80747	4.26902	sp|Q8IYB5|SMAP1_HUMAN	6.80747	4.26902	78.757	22.2611	22.0985	22.0985	17.8837	17.8837	17.8837
+	6.64067	8.9472	sp|P47985|UCRI_HUMAN;sp|P0C7P4|UCRIL_HUMAN	6.64067	8.9472	71.5426	27.081	26.7058	26.7058	17.8837	17.8837	17.8837
+	6.55192	3.29904	sp|Q01085|TIAR_HUMAN	6.55192	3.29904	67.9769	21.2798	21.1342	21.1342	17.8837	17.8837	17.8837
+	6.53525	5.46161	sp|P10599|THIO_HUMAN	6.53525	5.46161	67.3273	23.3127	23.224	23.4992	17.8837	17.8837	17.8837
+	6.48244	7.02276	sp|O43399|TPD54_HUMAN	6.48244	7.02276	65.3098	24.7989	24.7989	25.1215	17.8837	17.8837	17.8837
+	6.42238	6.16882	sp|P37198|NUP62_HUMAN	6.42238	6.16882	63.0886	23.9547	23.9547	24.2481	17.8837	17.8837	17.8837
+	6.39294	5.85844	sp|Q9P0L0|VAPA_HUMAN	6.39294	5.85844	62.0277	23.6477	23.6477	23.931	17.8837	17.8837	17.8837
+	6.37691	4.0652	sp|P42330|AK1C3_HUMAN;sp|Q04828|AK1C1_HUMAN;sp|P17516|AK1C4_HUMAN	6.37691	4.0652	61.4572	21.8827	21.8827	22.0812	17.8837	17.8837	17.8837
+	6.32107	6.96108	sp|P24752|THIL_HUMAN	6.32107	6.96108	59.5116	24.7278	24.7278	25.0787	17.8837	17.8837	17.8837
+	6.29313	6.69742	sp|P62191|PRS4_HUMAN	6.29313	6.69742	58.5611	24.6756	24.3535	24.7142	17.8837	17.8837	17.8837
+	6.24699	5.62918	sp|O14776|TCRG1_HUMAN	6.24699	5.62918	57.0247	23.7103	23.4142	23.4142	17.8837	17.8837	17.8837
+	6.16815	7.8619	sp|P28066|PSA5_HUMAN	6.16815	7.8619	54.4919	26.0089	25.5118	25.7161	17.8837	17.8837	17.8837
+	6.13372	7.65412	sp|P63162|RSMN_HUMAN;sp|P14678|RSMB_HUMAN	6.13372	7.65412	53.4212	25.8244	25.3945	25.3945	17.8837	17.8837	17.8837
+	6.11587	6.82983	sp|P09496|CLCA_HUMAN	6.11587	6.82983	52.8744	24.4783	24.7387	24.9236	17.8837	17.8837	17.8837
+	5.91361	5.99494	sp|P17844|DDX5_HUMAN	5.91361	5.99494	47.0558	23.7512	23.7512	24.1334	17.8837	17.8837	17.8837
+	5.91175	6.33706	sp|P30041|PRDX6_HUMAN	5.91175	6.33706	47.0055	24.0859	24.0859	24.4904	17.8837	17.8837	17.8837
+	5.86428	6.57746	sp|P18754|RCC1_HUMAN	5.86428	6.57746	45.7363	24.7488	24.3173	24.3173	17.8837	17.8837	17.8837
+	5.84421	3.65555	sp|O60547|GMDS_HUMAN	5.84421	3.65555	45.2101	21.701	21.4584	21.4584	17.8837	17.8837	17.8837
+	5.81915	8.05204	sp|P06744|G6PI_HUMAN;CON__Q3ZBD7	5.81915	8.05204	44.5616	26.2971	25.755	25.755	17.8837	17.8837	17.8837
+	5.80221	8.08733	sp|Q15393|SF3B3_HUMAN	5.80221	8.08733	44.1285	26.3376	25.7878	25.7878	17.8837	17.8837	17.8837
+	5.75916	7.45898	sp|Q01130|SRSF2_HUMAN	5.75916	7.45898	43.0465	25.6892	25.1694	25.1694	17.8837	17.8837	17.8837
+	5.74845	7.56709	sp|P20618|PSB1_HUMAN	5.74845	7.56709	42.7814	25.2739	25.2739	25.8045	17.8837	17.8837	17.8837
+	5.72385	7.52325	sp|P30086|PEBP1_HUMAN	5.72385	7.52325	42.1788	25.7637	25.2286	25.2286	17.8837	17.8837	17.8837
+	5.72059	8.30852	sp|P31153|METK2_HUMAN;sp|Q00266|METK1_HUMAN	5.72059	8.30852	42.0994	26.5869	25.9949	25.9949	17.8837	17.8837	17.8837
+	5.70104	8.1779	sp|Q13200|PSMD2_HUMAN	5.70104	8.1779	41.6275	26.4545	25.8651	25.8651	17.8837	17.8837	17.8837
+	5.69809	5.12969	sp|Q9NR30|DDX21_HUMAN;sp|Q9BQ39|DDX50_HUMAN	5.69809	5.12969	41.5569	22.8899	22.8899	23.2603	17.8837	17.8837	17.8837
+	5.65706	7.32564	sp|P12956|XRCC6_HUMAN	5.65706	7.32564	40.5849	25.4286	25.3481	24.8513	17.8837	17.8837	17.8837
+	5.63483	7.19034	sp|P00492|HPRT_HUMAN	5.63483	7.19034	40.0678	24.8946	24.8946	25.4329	17.8837	17.8837	17.8837
+	5.60596	6.13088	sp|P13010|XRCC5_HUMAN	5.60596	6.13088	39.406	24.3257	23.859	23.859	17.8837	17.8837	17.8837
+	5.5476	6.41811	sp|O96019|ACL6A_HUMAN	5.5476	6.41811	38.1013	24.6387	24.1334	24.1334	17.8837	17.8837	17.8837
+	5.46446	4.76908	sp|O75643|U520_HUMAN	5.46446	4.76908	36.3166	22.5215	22.5215	22.9154	17.8837	17.8837	17.8837
+	5.45902	5.53416	sp|P06753|TPM3_HUMAN	5.45902	5.53416	36.2026	23.265	23.7236	23.265	17.8837	17.8837	17.8837
+	5.42641	5.65856	sp|P15586|GNS_HUMAN	5.42641	5.65856	35.5278	23.383	23.383	23.8608	17.8837	17.8837	17.8837
+	5.38611	5.29887	sp|Q8WW12|PCNP_HUMAN	5.38611	5.29887	34.7109	23.4879	23.0299	23.0299	17.8837	17.8837	17.8837
+	5.38189	5.91055	sp|P37837|TALDO_HUMAN	5.38189	5.91055	34.6265	24.1356	23.6235	23.6235	17.8837	17.8837	17.8837
+	5.30962	5.05532	sp|Q9Y2W2|WBP11_HUMAN	5.30962	5.05532	33.2114	23.2435	22.7868	22.7868	17.8837	17.8837	17.8837
+	5.3001	8.57356	sp|P07954|FUMH_HUMAN	5.3001	8.57356	33.0294	26.9764	26.1977	26.1977	17.8837	17.8837	17.8837
+	5.28978	5.23601	sp|P11413|G6PD_HUMAN	5.28978	5.23601	32.8332	23.0714	23.4169	22.8708	17.8837	17.8837	17.8837
+	5.23017	6.43296	sp|P01891|1A68_HUMAN;sp|P10316|1A69_HUMAN;sp|P30464|1B15_HUMAN;sp|P30493|1B55_HUMAN;sp|P16190|1A33_HUMAN;sp|P30685|1B35_HUMAN;sp|P30498|1B78_HUMAN;sp|P18462|1A25_HUMAN;sp|Q29940|1B59_HUMAN;sp|P30495|1B56_HUMAN;sp|P01892|1A02_HUMAN;sp|P30491|1B53_HUMAN;sp|P18464|1B51_HUMAN;sp|P30490|1B52_HUMAN;sp|P30484|1B46_HUMAN;sp|P30457|1A66_HUMAN;sp|P30450|1A26_HUMAN;sp|P30453|1A34_HUMAN;sp|P30459|1A74_HUMAN;…	5.23017	6.43296	31.7221	24.7222	24.1139	24.1139	17.8837	17.8837	17.8837
+	5.22668	7.83062	sp|P12277|KCRB_HUMAN	5.22668	7.83062	31.6582	26.209	25.467	25.467	17.8837	17.8837	17.8837
+	5.22642	6.78769	sp|P20810|ICAL_HUMAN	5.22642	6.78769	31.6536	24.8291	24.2471	24.9379	17.8837	17.8837	17.8837
+	5.19307	6.66632	sp|O43175|SERA_HUMAN	5.19307	6.66632	31.0495	24.9794	24.3353	24.3353	17.8837	17.8837	17.8837
+	5.14935	5.57735	sp|Q9Y224|CN166_HUMAN	5.14935	5.57735	30.2753	23.2768	23.2768	23.8295	17.8837	17.8837	17.8837
+	5.13118	4.47302	sp|Q99798|ACON_HUMAN	5.13118	4.47302	29.9591	22.6553	22.2074	22.2074	17.8837	17.8837	17.8837
+	5.0926	7.45541	sp|O15355|PPM1G_HUMAN	5.0926	7.45541	29.2986	25.6519	25.5304	24.835	17.8837	17.8837	17.8837
+	5.08908	4.07859	sp|Q27J81|INF2_HUMAN	5.08908	4.07859	29.239	22.2413	21.8228	21.8228	17.8837	17.8837	17.8837
+	5.07628	6.14032	sp|Q9Y2T3|GUAD_HUMAN	5.07628	6.14032	29.0235	24.4471	23.8125	23.8125	17.8837	17.8837	17.8837
+	5.06324	9.36982	sp|A1KXE4|F168B_HUMAN	5.06324	9.36982	28.8057	27.9038	26.9446	26.9122	17.8837	17.8837	17.8837
+	5.03309	6.05709	sp|Q15293|RCN1_HUMAN	5.03309	6.05709	28.308	24.3687	23.7268	23.7268	17.8837	17.8837	17.8837
+	5.02339	6.37455	sp|Q9UMS4|PRP19_HUMAN	5.02339	6.37455	28.1498	24.7111	24.0318	24.0318	17.8837	17.8837	17.8837
+	5.00264	8.19537	sp|P39687|AN32A_HUMAN;sp|O95626|AN32D_HUMAN;sp|O43423|AN32C_HUMAN	5.00264	8.19537	27.8141	26.6674	25.8147	25.7552	17.8837	17.8837	17.8837
+	4.98207	8.77145	sp|P49411|EFTU_HUMAN	4.98207	8.77145	27.4852	27.2108	26.1053	26.6494	17.8837	17.8837	17.8837
+	4.94861	6.25124	sp|Q92597|NDRG1_HUMAN	4.94861	6.25124	26.9585	24.5944	23.8506	23.9598	17.8837	17.8837	17.8837
+	4.93164	8.03993	sp|Q14157|UBP2L_HUMAN	4.93164	8.03993	26.6953	26.289	26.1556	25.3262	17.8837	17.8837	17.8837
+	4.89911	7.1152	sp|P42766|RL35_HUMAN	4.89911	7.1152	26.1977	25.4854	24.9649	24.5464	17.8837	17.8837	17.8837
+	4.88456	8.56249	sp|P62328|TYB4_HUMAN	4.88456	8.56249	25.9781	26.1166	26.1166	27.1054	17.8837	17.8837	17.8837
+	4.84735	6.07823	sp|O00764|PDXK_HUMAN	4.84735	6.07823	25.4249	24.4401	23.7229	23.7229	17.8837	17.8837	17.8837
+	4.83613	6.26509	sp|P09012|SNRPA_HUMAN;sp|P08579|RU2B_HUMAN	4.83613	6.26509	25.2604	24.6448	23.9008	23.9008	17.8837	17.8837	17.8837
+	4.83023	8.53255	sp|P35658|NU214_HUMAN	4.83023	8.53255	25.1742	27.0079	25.8338	26.407	17.8837	17.8837	17.8837
+	4.82599	6.81741	sp|Q9UK76|HN1_HUMAN	4.82599	6.81741	25.1125	25.2441	24.4296	24.4296	17.8837	17.8837	17.8837
+	4.76543	6.98355	sp|Q13185|CBX3_HUMAN;sp|P83916|CBX1_HUMAN	4.76543	6.98355	24.2476	25.4433	24.5792	24.5792	17.8837	17.8837	17.8837
+	4.71603	9.8664	sp|P08865|RSSA_HUMAN	4.71603	9.8664	23.5639	28.3273	26.9361	27.9869	17.8837	17.8837	17.8837
+	4.71584	6.05773	sp|P10909|CLUS_HUMAN	4.71584	6.05773	23.5613	24.4556	23.6843	23.6843	17.8837	17.8837	17.8837
+	4.68094	6.64675	sp|P99999|CYC_HUMAN;CON__P62894	4.68094	6.64675	23.0898	24.7597	23.9585	24.8732	17.8837	17.8837	17.8837
+	4.68054	4.46141	sp|P62136|PP1A_HUMAN	4.68054	4.46141	23.0844	22.1518	22.1518	22.7316	17.8837	17.8837	17.8837
+	4.67909	5.87626	sp|P30084|ECHM_HUMAN	4.67909	5.87626	23.0651	23.5052	23.5052	24.2695	17.8837	17.8837	17.8837
+	4.66764	5.77202	sp|P62995|TRA2B_HUMAN	4.66764	5.77202	22.9126	24.1595	23.4038	23.4038	17.8837	17.8837	17.8837
+	4.63975	5.53287	sp|Q09028|RBBP4_HUMAN	4.63975	5.53287	22.5453	23.9074	23.1712	23.1712	17.8837	17.8837	17.8837
+	4.63696	5.99957	sp|P48960|CD97_HUMAN;sp|Q9UHX3|AGRE2_HUMAN	4.63696	5.99957	22.5089	24.4164	23.6167	23.6167	17.8837	17.8837	17.8837
+	4.62622	6.78767	sp|P09661|RU2A_HUMAN	4.62622	6.78767	22.3693	25.2782	24.3679	24.3679	17.8837	17.8837	17.8837
+	4.61793	7.99678	sp|Q15459|SF3A1_HUMAN	4.61793	7.99678	22.262	26.5803	25.39	25.6711	17.8837	17.8837	17.8837
+	4.61774	6.0109	sp|P41091|IF2G_HUMAN;sp|Q2VIR3|IF2GL_HUMAN	4.61774	6.0109	22.2596	24.4347	23.6246	23.6246	17.8837	17.8837	17.8837
+	4.58811	7.07892	sp|P04083|ANXA1_HUMAN	4.58811	7.07892	21.8806	24.6391	24.6391	25.6097	17.8837	17.8837	17.8837
+	4.50121	9.47329	sp|P40926|MDHM_HUMAN	4.50121	9.47329	20.8054	27.9938	26.4748	27.6023	17.8837	17.8837	17.8837
+	4.46492	8.23152	sp|P62857|RS28_HUMAN	4.46492	8.23152	20.3719	26.1826	26.7789	25.3841	17.8837	17.8837	17.8837
+	4.45877	6.93382	sp|P52565|GDIR1_HUMAN	4.45877	6.93382	20.2994	25.5007	24.4759	24.4759	17.8837	17.8837	17.8837
+	4.44998	5.45845	sp|Q8IWX8|CHERP_HUMAN	4.44998	5.45845	20.1961	23.8827	23.0719	23.0719	17.8837	17.8837	17.8837
+	4.43388	3.57876	sp|P27708|PYR1_HUMAN	4.43388	3.57876	20.0083	21.2836	21.2836	21.8202	17.8837	17.8837	17.8837
+	4.43337	4.45198	sp|Q9UHB6|LIMA1_HUMAN	4.43337	4.45198	20.0023	22.5737	22.5424	21.8909	17.8837	17.8837	17.8837
+	4.43082	4.67455	sp|Q08J23|NSUN2_HUMAN	4.43082	4.67455	19.9727	23.0096	22.2253	22.4398	17.8837	17.8837	17.8837
+	4.42324	6.22538	sp|Q9Y3F4|STRAP_HUMAN	4.42324	6.22538	19.885	24.7352	23.796	23.796	17.8837	17.8837	17.8837
+	4.41649	7.47245	sp|P0CW22|RS17L_HUMAN;sp|P08708|RS17_HUMAN	4.41649	7.47245	19.8073	24.9789	24.9789	26.1107	17.8837	17.8837	17.8837
+	4.38072	7.80641	sp|Q08211|DHX9_HUMAN	4.38072	7.80641	19.4002	26.4949	25.2877	25.2877	17.8837	17.8837	17.8837
+	4.37761	8.98921	sp|P36578|RL4_HUMAN	4.37761	8.98921	19.3651	27.5189	27.1274	25.9724	17.8837	17.8837	17.8837
+	4.36063	6.03623	sp|P23396|RS3_HUMAN	4.36063	6.03623	19.1751	24.5495	23.6051	23.6051	17.8837	17.8837	17.8837
+	4.3301	6.95427	sp|P62304|RUXE_HUMAN	4.3301	6.95427	18.838	24.4688	24.4688	25.5763	17.8837	17.8837	17.8837
+	4.32433	5.11115	sp|Q7Z6Z7|HUWE1_HUMAN	4.32433	5.11115	18.7749	23.5393	22.7226	22.7226	17.8837	17.8837	17.8837
+	4.30423	5.27098	sp|Q13243|SRSF5_HUMAN	4.30423	5.27098	18.5569	23.7228	22.8706	22.8706	17.8837	17.8837	17.8837
+	4.27408	5.29264	sp|P54886|P5CS_HUMAN	4.27408	5.29264	18.2345	22.8861	23.7568	22.8861	17.8837	17.8837	17.8837
+	4.26158	7.79595	sp|Q96EP5|DAZP1_HUMAN	4.26158	7.79595	18.1024	26.541	25.249	25.249	17.8837	17.8837	17.8837
+	4.23362	8.46487	sp|P15311|EZRI_HUMAN	4.23362	8.46487	17.8104	27.2991	25.8733	25.8733	17.8837	17.8837	17.8837
+	4.23177	4.73989	sp|Q14247|SRC8_HUMAN	4.23177	4.73989	17.7913	23.1564	22.3572	22.3572	17.8837	17.8837	17.8837
+	4.22568	5.10191	sp|P29692|EF1D_HUMAN	4.22568	5.10191	17.7284	27.9735	27.0406	27.3112	22.4952	22.2622	22.2622
+	4.21442	6.90645	sp|P55809|SCOT1_HUMAN	4.21442	6.90645	17.6126	25.5744	24.3901	24.406	17.8837	17.8837	17.8837
+	4.21335	8.12723	sp|Q99714|HCD2_HUMAN	4.21335	8.12723	17.6017	25.5492	25.5492	26.9344	17.8837	17.8837	17.8837
+	4.20512	8.30809	sp|O60664|PLIN3_HUMAN	4.20512	8.30809	17.5176	26.7944	25.2561	26.5249	17.8837	17.8837	17.8837
+	4.14228	5.70254	sp|Q14684|RRP1B_HUMAN	4.14228	5.70254	16.8883	24.2616	23.2486	23.2486	17.8837	17.8837	17.8837
+	4.14215	3.70741	sp|Q15428|SF3A2_HUMAN	4.14215	3.70741	16.8871	21.3716	22.0302	21.3716	17.8837	17.8837	17.8837
+	4.11932	7.47033	sp|P19105|ML12A_HUMAN;sp|O14950|ML12B_HUMAN;sp|P24844|MYL9_HUMAN	4.11932	7.47033	16.664	26.2506	24.9057	24.9057	17.8837	17.8837	17.8837
+	4.10767	5.64622	sp|P10809|CH60_HUMAN	4.10767	5.64622	16.5513	30.0738	30.1968	29.5057	24.5935	24.4952	23.7491
+	4.07667	6.13998	sp|Q12905|ILF2_HUMAN	4.07667	6.13998	16.2549	24.4625	23.2717	24.3369	17.8837	17.8837	17.8837
+	4.06258	4.97445	sp|P31946|1433B_HUMAN	4.06258	4.97445	16.122	27.3336	27.7595	28.3109	22.7038	22.7038	23.0731
+	4.06107	6.83712	sp|P42704|LPPRC_HUMAN	4.06107	6.83712	16.1078	25.5697	24.2964	24.2964	17.8837	17.8837	17.8837
+	4.05814	8.86	sp|Q9Y230|RUVB2_HUMAN	4.05814	8.86	16.0803	27.7054	25.7969	26.7288	17.8837	17.8837	17.8837
+	4.0401	7.20659	sp|P14866|HNRPL_HUMAN	4.0401	7.20659	15.9121	25.9961	24.6374	24.6374	17.8837	17.8837	17.8837
+	4.02873	7.47191	sp|P26599|PTBP1_HUMAN	4.02873	7.47191	15.8068	25.7435	24.415	25.9083	17.8837	17.8837	17.8837
+	4.02268	6.33047	sp|Q02818|NUCB1_HUMAN	4.02268	6.33047	15.7511	23.8123	23.8123	25.018	17.8837	17.8837	17.8837
+	4.02206	5.69667	sp|P14384|CBPM_HUMAN	4.02206	5.69667	15.7455	23.2186	24.304	23.2186	17.8837	17.8837	17.8837
+	4.0207	6.39819	sp|P50914|RL14_HUMAN	4.0207	6.39819	15.733	25.0952	23.8752	23.8752	17.8837	17.8837	17.8837
+	4.01925	7.17625	sp|P18206|VINC_HUMAN	4.01925	7.17625	15.7197	25.973	24.6034	24.6034	17.8837	17.8837	17.8837
+	3.99993	6.11544	sp|P55209|NP1L1_HUMAN	3.99993	6.11544	15.5435	23.6057	23.6057	24.786	17.8837	17.8837	17.8837
+	3.99202	5.9243	sp|O00299|CLIC1_HUMAN	3.99202	5.9243	15.4719	24.2388	23.0443	24.1409	17.8837	17.8837	17.8837
+	3.9876	4.8227	sp|P09382|LEG1_HUMAN	3.9876	4.8227	15.432	23.3314	22.3939	22.3939	17.8837	17.8837	17.8837
+	3.9666	4.62299	sp|Q99829|CPNE1_HUMAN	3.9666	4.62299	15.244	22.2034	22.2034	23.1132	17.8837	17.8837	17.8837
+	3.93435	6.41921	sp|P09972|ALDOC_HUMAN	3.93435	6.41921	14.9595	25.1611	23.8738	23.8738	17.8837	17.8837	17.8837
+	3.92057	10.3606	sp|P02545|LMNA_HUMAN	3.92057	10.3606	14.8396	29.394	26.9832	28.3556	17.8837	17.8837	17.8837
+	3.91153	6.4618	sp|P24534|EF1B_HUMAN	3.91153	6.4618	14.7614	25.221	23.9077	23.9077	17.8837	17.8837	17.8837
+	3.87648	8.55093	sp|P50991|TCPD_HUMAN	3.87648	8.55093	14.462	27.6172	25.8434	25.8434	17.8837	17.8837	17.8837
+	3.8652	6.12891	sp|Q01518|CAP1_HUMAN	3.8652	6.12891	14.3669	24.8658	23.586	23.586	17.8837	17.8837	17.8837
+	3.85652	9.31753	sp|P31947|1433S_HUMAN	3.85652	9.31753	14.2942	26.317	28.473	26.8137	17.8837	17.8837	17.8837
+	3.8563	6.32775	sp|Q13442|HAP28_HUMAN	3.8563	6.32775	14.2923	25.0969	23.7687	23.7687	17.8837	17.8837	17.8837
+	3.84867	8.62048	sp|O75369|FLNB_HUMAN	3.84867	8.62048	14.2287	27.1206	27.0994	25.2925	17.8837	17.8837	17.8837
+	3.84605	5.91925	sp|Q5T6F2|UBAP2_HUMAN	3.84605	5.91925	14.2068	23.5867	24.608	23.2141	17.8837	17.8837	17.8837
+	3.84569	5.0409	sp|P35613|BASI_HUMAN	3.84569	5.0409	14.2038	26.1507	26.9626	26.4807	21.2251	22.021	21.2251
+	3.84243	6.89516	sp|P62316|SMD2_HUMAN	3.84243	6.89516	14.1768	23.8418	25.4735	25.0212	17.8837	17.8837	17.8837
+	3.84006	5.79076	sp|P63241|IF5A1_HUMAN;sp|Q6IS14|IF5AL_HUMAN;sp|Q9GZV4|IF5A2_HUMAN	3.84006	5.79076	14.1571	23.2654	23.2654	24.4925	17.8837	17.8837	17.8837
+	3.83134	7.73161	sp|Q9Y3Y2|CHTOP_HUMAN	3.83134	7.73161	14.0851	26.1186	26.2087	24.5187	17.8837	17.8837	17.8837
+	3.82906	7.62893	sp|Q9Y2B0|CNPY2_HUMAN	3.82906	7.62893	14.0663	26.5973	24.9703	24.9703	17.8837	17.8837	17.8837
+	3.81293	6.69049	sp|Q9UQ35|SRRM2_HUMAN	3.81293	6.69049	13.9341	25.5141	24.2748	23.9336	17.8837	17.8837	17.8837
+	3.81151	4.3034	sp|P04075|ALDOA_HUMAN	3.81151	4.3034	13.9225	29.7235	29.2103	29.0948	24.9694	25.4879	24.661
+	3.79376	5.59062	sp|P47756|CAPZB_HUMAN	3.79376	5.59062	13.7785	24.2858	23.0686	23.0686	17.8837	17.8837	17.8837
+	3.78726	5.51198	sp|Q8WUM4|PDC6I_HUMAN	3.78726	5.51198	13.7262	24.1988	22.9941	22.9941	17.8837	17.8837	17.8837
+	3.75022	6.7321	sp|P08758|ANXA5_HUMAN	3.75022	6.7321	13.4315	25.6182	24.1146	24.1146	17.8837	17.8837	17.8837
+	3.74113	10.2184	sp|P68363|TBA1B_HUMAN;sp|Q9BQE3|TBA1C_HUMAN;sp|Q71U36|TBA1A_HUMAN;sp|Q13748|TBA3C_HUMAN;sp|Q6PEY2|TBA3E_HUMAN;sp|Q9NY65|TBA8_HUMAN;sp|Q9H853|TBA4B_HUMAN	3.74113	10.2184	13.36	28.5363	26.6147	29.1552	17.8837	17.8837	17.8837
+	3.70354	7.54384	sp|O75347|TBCA_HUMAN	3.70354	7.54384	13.0687	26.4079	24.4094	25.4653	17.8837	17.8837	17.8837
+	3.68657	7.66839	sp|P84103|SRSF3_HUMAN	3.68657	7.66839	12.9392	26.7374	24.9594	24.9594	17.8837	17.8837	17.8837
+	3.63125	8.21294	sp|P22314|UBA1_HUMAN	3.63125	8.21294	12.5254	26.4582	24.8242	27.0075	17.8837	17.8837	17.8837
+	3.62487	7.53625	sp|P40227|TCPZ_HUMAN;sp|Q92526|TCPW_HUMAN	3.62487	7.53625	12.4785	26.5293	24.4514	25.2791	17.8837	17.8837	17.8837
+	3.62288	5.2664	sp|Q9H910|HN1L_HUMAN	3.62288	5.2664	12.4639	23.9952	22.7276	22.7276	17.8837	17.8837	17.8837
+	3.61302	7.70089	sp|P84090|ERH_HUMAN	3.61302	7.70089	12.3919	26.8275	24.9631	24.9631	17.8837	17.8837	17.8837
+	3.58793	7.5256	sp|P43243|MATR3_HUMAN	3.58793	7.5256	12.2103	26.4275	24.2985	25.5018	17.8837	17.8837	17.8837
+	3.57187	5.91862	sp|Q99497|PARK7_HUMAN	3.57187	5.91862	12.0955	23.313	24.781	23.313	17.8837	17.8837	17.8837
+	3.57134	7.20752	sp|P27348|1433T_HUMAN	3.57134	7.20752	12.0917	25.7072	25.6671	23.8993	17.8837	17.8837	17.8837
+	3.56964	6.32265	sp|Q00325|MPCP_HUMAN	3.56964	6.32265	12.0796	23.6829	25.2532	23.6829	17.8837	17.8837	17.8837
+	3.55954	10.2465	sp|P61978|HNRPK_HUMAN	3.55954	10.2465	12.008	29.2735	26.4612	28.6557	17.8837	17.8837	17.8837
+	3.51902	5.96344	sp|P05556|ITB1_HUMAN	3.51902	5.96344	11.7247	24.8644	23.3385	23.3385	17.8837	17.8837	17.8837
+	3.51777	7.90696	sp|P26641|EF1G_HUMAN	3.51777	7.90696	11.716	27.0747	24.7883	25.509	17.8837	17.8837	17.8837
+	3.5044	7.51862	sp|Q86UU0|BCL9L_HUMAN	3.5044	7.51862	11.624	26.68	24.5882	24.9387	17.8837	17.8837	17.8837
+	3.49194	3.86659	sp|O15371|EIF3D_HUMAN	3.49194	3.86659	11.5389	22.4205	21.4152	21.4152	17.8837	17.8837	17.8837
+	3.48648	5.0583	sp|P61224|RAP1B_HUMAN;sp|P62834|RAP1A_HUMAN;sp|A6NIZ1|RP1BL_HUMAN	3.48648	5.0583	11.5017	23.8137	22.4046	22.6076	17.8837	17.8837	17.8837
+	3.48327	3.58487	sp|P10253|LYAG_HUMAN	3.48327	3.58487	11.48	22.0931	21.1563	21.1563	17.8837	17.8837	17.8837
+	3.48326	5.13105	sp|Q9Y4L1|HYOU1_HUMAN	3.48326	5.13105	11.4799	23.9087	22.5678	22.5678	17.8837	17.8837	17.8837
+	3.48149	6.89132	sp|P40121|CAPG_HUMAN	3.48149	6.89132	11.4679	25.9769	24.1741	24.1741	17.8837	17.8837	17.8837
+	3.47868	7.21001	sp|P00450|CERU_HUMAN	3.47868	7.21001	11.4489	24.4639	24.4639	26.3532	17.8837	17.8837	17.8837
+	3.47799	6.38486	sp|P11498|PYC_HUMAN	3.47799	6.38486	11.4443	35.7302	34.6787	35.7277	29.8611	28.6075	28.5134
+	3.43173	5.36479	sp|Q9UQE7|SMC3_HUMAN	3.43173	5.36479	11.1358	24.212	22.7667	22.7667	17.8837	17.8837	17.8837
+	3.42198	6.84616	sp|Q15907|RB11B_HUMAN;sp|P62491|RB11A_HUMAN;sp|P57735|RAB25_HUMAN	3.42198	6.84616	11.0718	25.6218	25.0257	23.542	17.8837	17.8837	17.8837
+	3.41994	5.98573	sp|P31948|STIP1_HUMAN	3.41994	5.98573	11.0584	24.952	23.3281	23.3281	17.8837	17.8837	17.8837
+	3.38202	3.98148	sp|Q01844|EWS_HUMAN	3.38202	3.98148	10.8132	21.497	22.6016	21.497	17.8837	17.8837	17.8837
+	3.37924	6.87531	sp|P31942|HNRH3_HUMAN	3.37924	6.87531	10.7954	25.3779	23.4854	25.4137	17.8837	17.8837	17.8837
+	3.36624	4.36483	sp|P15927|RFA2_HUMAN	3.36624	4.36483	10.7126	23.0634	21.8411	21.8411	17.8837	17.8837	17.8837
+	3.35952	6.70512	sp|Q16531|DDB1_HUMAN	3.35952	6.70512	10.67	25.8456	23.9604	23.9604	17.8837	17.8837	17.8837
+	3.35306	8.61066	sp|P05165|PCCA_HUMAN	3.35306	8.61066	10.6292	31.4898	29.8839	31.6154	23.5614	21.7979	21.7979
+	3.34762	5.40533	sp|Q15366|PCBP2_HUMAN	3.34762	5.40533	10.595	24.3025	22.8847	22.6799	17.8837	17.8837	17.8837
+	3.328	6.31068	sp|P38117|ETFB_HUMAN	3.328	6.31068	10.4725	25.3638	23.8622	23.3572	17.8837	17.8837	17.8837
+	3.32794	5.58229	sp|Q96I24|FUBP3_HUMAN	3.32794	5.58229	10.4721	23.9193	24.075	22.4037	17.8837	17.8837	17.8837
+	3.32787	5.93441	sp|P35579|MYH9_HUMAN;sp|Q7Z406|MYH14_HUMAN	3.32787	5.93441	10.4717	23.967	22.7706	24.7167	17.8837	17.8837	17.8837
+	3.32506	3.94984	sp|P46940|IQGA1_HUMAN	3.32506	3.94984	10.4542	21.323	22.5713	21.6063	17.8837	17.8837	17.8837
+	3.32087	7.84048	sp|Q92945|FUBP2_HUMAN	3.32087	7.84048	10.4283	27.1971	24.7258	25.2496	17.8837	17.8837	17.8837
+	3.31489	6.6585	sp|Q16555|DPYL2_HUMAN;sp|Q14194|DPYL1_HUMAN	3.31489	6.6585	10.3914	25.4714	23.3133	24.8419	17.8837	17.8837	17.8837
+	3.31295	6.10331	sp|P15121|ALDR_HUMAN;sp|C9JRZ8|AK1BF_HUMAN	3.31295	6.10331	10.3794	23.399	25.163	23.399	17.8837	17.8837	17.8837
+	3.31243	6.02129	sp|P62750|RL23A_HUMAN	3.31243	6.02129	10.3762	22.8591	23.9921	24.8637	17.8837	17.8837	17.8837
+	3.28979	8.13081	sp|P49368|TCPG_HUMAN	3.28979	8.13081	10.2377	27.2575	24.5366	26.2494	17.8837	17.8837	17.8837
+	3.28564	6.57599	sp|P30049|ATPD_HUMAN	3.28564	6.57599	10.2125	24.5602	25.5213	23.2975	17.8837	17.8837	17.8837
+	3.28115	6.39969	sp|P31937|3HIDH_HUMAN	3.28115	6.39969	10.1853	25.5285	23.8077	23.5139	17.8837	17.8837	17.8837
+	3.26457	10.1524	sp|P62258|1433E_HUMAN	3.26457	10.1524	10.0855	29.3609	26.0609	28.6867	17.8837	17.8837	17.8837
+	3.2437	6.35046	sp|Q9NYF8|BCLF1_HUMAN	3.2437	6.35046	9.96104	25.5092	23.5966	23.5966	17.8837	17.8837	17.8837
+	3.2227	6.82713	sp|P25786|PSA1_HUMAN	3.2227	6.82713	9.83736	25.1191	23.3578	25.6556	17.8837	17.8837	17.8837
+	3.22023	7.16604	sp|P15880|RS2_HUMAN	3.22023	7.16604	9.82286	25.9864	25.5502	23.6126	17.8837	17.8837	17.8837
+	3.20767	5.69005	sp|P26447|S10A4_HUMAN	3.20767	5.69005	9.74967	28.7031	26.7024	27.4596	21.9746	21.9102	21.9102
+	3.20307	4.8592	sp|P25787|PSA2_HUMAN	3.20307	4.8592	9.72299	23.7424	22.2431	22.2431	17.8837	17.8837	17.8837
+	3.18829	8.10986	sp|P08670|VIME_HUMAN;sp|P41219|PERI_HUMAN	3.18829	8.10986	9.6377	27.4184	26.0567	24.5055	17.8837	17.8837	17.8837
+	3.15914	7.90896	sp|P52815|RM12_HUMAN	3.15914	7.90896	9.47158	27.4447	24.7547	25.1786	17.8837	17.8837	17.8837
+	3.15386	3.74545	sp|Q5SW79|CE170_HUMAN	3.15386	3.74545	9.44176	22.4225	21.2325	21.2325	17.8837	17.8837	17.8837
+	3.13754	7.2408	sp|Q99832|TCPH_HUMAN	3.13754	7.2408	9.3502	26.5895	23.9568	24.8272	17.8837	17.8837	17.8837
+	3.1325	6.71698	sp|Q9UHV9|PFD2_HUMAN	3.1325	6.71698	9.32207	26.0027	23.611	24.1884	17.8837	17.8837	17.8837
+	3.12582	6.08011	sp|P54727|RD23B_HUMAN	3.12582	6.08011	9.28491	25.2735	23.309	23.309	17.8837	17.8837	17.8837
+	3.11976	6.05039	sp|P61289|PSME3_HUMAN	3.11976	6.05039	9.25134	25.2421	23.2801	23.2801	17.8837	17.8837	17.8837
+	3.11563	6.57388	sp|P33992|MCM5_HUMAN	3.11563	6.57388	9.22851	25.8783	23.8394	23.655	17.8837	17.8837	17.8837
+	3.11473	8.18928	sp|Q12906|ILF3_HUMAN;sp|Q96SI9|STRBP_HUMAN	3.11473	8.18928	9.22355	27.8487	25.1851	25.1851	17.8837	17.8837	17.8837
+	3.11044	5.40705	sp|P27694|RFA1_HUMAN	3.11044	5.40705	9.1999	23.9681	23.7841	22.1201	17.8837	17.8837	17.8837
+	3.10265	5.90253	sp|P30040|ERP29_HUMAN	3.10265	5.90253	9.15714	24.5375	22.5033	24.3178	17.8837	17.8837	17.8837
+	3.09992	4.10244	sp|Q14204|DYHC1_HUMAN	3.09992	4.10244	9.1422	22.8836	21.5374	21.5374	17.8837	17.8837	17.8837
+	3.09192	8.72399	sp|P52272|HNRPM_HUMAN	3.09192	8.72399	9.09853	28.2156	26.8567	27.3702	20.5032	17.8837	17.8837
+	3.09115	5.89106	sp|Q9BS40|LXN_HUMAN	3.09115	5.89106	9.09432	25.0703	23.127	23.127	17.8837	17.8837	17.8837
+	3.08499	6.16302	sp|Q92688|AN32B_HUMAN	3.08499	6.16302	9.06083	25.4071	23.3665	23.3665	17.8837	17.8837	17.8837
+	3.08143	6.10831	sp|P60900|PSA6_HUMAN	3.08143	6.10831	9.04152	25.2534	24.2385	24.2385	19.638	17.8837	17.8837
+	3.07731	7.32216	sp|Q13247|SRSF6_HUMAN;sp|Q08170|SRSF4_HUMAN	3.07731	7.32216	9.01923	26.6976	23.9048	25.0151	17.8837	17.8837	17.8837
+	3.07227	6.24824	sp|P11940|PABP1_HUMAN;sp|Q13310|PABP4_HUMAN;sp|Q9H361|PABP3_HUMAN	3.07227	6.24824	8.99203	25.4912	23.7028	23.2018	17.8837	17.8837	17.8837
+	3.06672	7.43604	sp|P29401|TKT_HUMAN	3.06672	7.43604	8.96218	29.5921	28.6933	29.675	23.4198	21.1162	21.1162
+	3.0469	6.16201	sp|Q16658|FSCN1_HUMAN	3.0469	6.16201	8.85628	22.6849	24.4743	24.978	17.8837	17.8837	17.8837
+	3.03869	7.89685	sp|P67809|YBOX1_HUMAN	3.03869	7.89685	8.8128	26.8977	24.0084	26.4355	17.8837	17.8837	17.8837
+	3.02887	4.19028	sp|P49756|RBM25_HUMAN	3.02887	4.19028	8.76096	22.9748	21.9024	21.3448	17.8837	17.8837	17.8837
+	3.02606	4.98423	sp|P22626|ROA2_HUMAN	3.02606	4.98423	8.74622	30.2759	29.1001	29.6458	25.6048	24.2321	24.2321
+	3.0234	4.1638	sp|P26373|RL13_HUMAN	3.0234	4.1638	8.73222	26.6502	26.2634	25.0662	21.8231	21.8421	21.8231
+	3.00315	8.45513	sp|P54819|KAD2_HUMAN	3.00315	8.45513	8.62665	28.0131	26.8525	26.8525	20.5853	17.8837	17.8837
+	2.99032	5.6441	sp|P50395|GDIB_HUMAN;sp|P31150|GDIA_HUMAN	2.99032	5.6441	8.56029	24.8465	22.8685	22.8685	17.8837	17.8837	17.8837
+	2.97158	7.67062	sp|Q92841|DDX17_HUMAN	2.97158	7.67062	8.46427	27.2873	25.1476	24.228	17.8837	17.8837	17.8837
+	2.97136	5.65974	sp|P05187|PPB1_HUMAN;sp|P10696|PPBN_HUMAN;sp|P09923|PPBI_HUMAN	2.97136	5.65974	8.46315	24.3792	22.2212	24.0299	17.8837	17.8837	17.8837
+	2.96552	7.14529	sp|Q8WUH6|TM263_HUMAN	2.96552	7.14529	8.43345	26.7229	24.2222	24.1419	17.8837	17.8837	17.8837
+	2.96367	4.56409	sp|Q6NUK1|SCMC1_HUMAN	2.96367	4.56409	8.42407	21.906	23.5314	21.906	17.8837	17.8837	17.8837
+	2.96099	5.24414	sp|Q9BWF3|RBM4_HUMAN	2.96099	5.24414	8.41045	22.2466	24.3326	22.8044	17.8837	17.8837	17.8837
+	2.95282	6.99661	sp|P05386|RLA1_HUMAN	2.95282	6.99661	8.36917	23.3522	25.0567	26.232	17.8837	17.8837	17.8837
+	2.94849	5.09382	sp|P32119|PRDX2_HUMAN	2.94849	5.09382	8.34731	24.198	22.3673	22.3673	17.8837	17.8837	17.8837
+	2.94502	7.47782	sp|P33316|DUT_HUMAN	2.94502	7.47782	8.32989	26.0069	26.0069	26.6787	17.8837	17.8837	20.4917
+	2.90957	7.17328	sp|P12270|TPR_HUMAN	2.90957	7.17328	8.1535	26.8112	24.299	24.0608	17.8837	17.8837	17.8837
+	2.90953	5.79162	sp|Q04760|LGUL_HUMAN	2.90953	5.79162	8.15331	25.096	22.965	22.965	17.8837	17.8837	17.8837
+	2.90831	5.42376	sp|P20674|COX5A_HUMAN	2.90831	5.42376	8.14732	24.6389	22.6417	22.6417	17.8837	17.8837	17.8837
+	2.89888	5.55414	sp|P40939|ECHA_HUMAN	2.89888	5.55414	8.101	24.3616	22.0983	23.8536	17.8837	17.8837	17.8837
+	2.89782	6.15252	sp|Q02790|FKBP4_HUMAN	2.89782	6.15252	8.0958	24.3525	25.1655	22.5906	17.8837	17.8837	17.8837
+	2.87883	4.22524	sp|Q99567|NUP88_HUMAN	2.87883	4.22524	8.0033	23.1648	21.581	21.581	17.8837	17.8837	17.8837
+	2.86258	3.52192	sp|Q9BTD8|RBM42_HUMAN	2.86258	3.52192	7.92491	20.9612	22.2944	20.9612	17.8837	17.8837	17.8837
+	2.85686	5.42091	sp|Q96PK6|RBM14_HUMAN	2.85686	5.42091	7.89749	21.9491	24.1706	23.7941	17.8837	17.8837	17.8837
+	2.85391	3.82206	sp|Q9H6Z4|RANB3_HUMAN	2.85391	3.82206	7.88337	22.6754	21.2209	21.2209	17.8837	17.8837	17.8837
+	2.84936	5.95032	sp|Q13765|NACA_HUMAN;sp|E9PAV3|NACAM_HUMAN	2.84936	5.95032	7.86165	25.3478	23.0771	23.0771	17.8837	17.8837	17.8837
+	2.8486	3.90449	sp|P61247|RS3A_HUMAN	2.8486	3.90449	7.85803	26.5133	25.4258	25.5015	21.5569	21.5569	22.6132
+	2.84683	7.84407	sp|Q15637|SF01_HUMAN	2.84683	7.84407	7.84961	26.6862	23.7297	26.7674	17.8837	17.8837	17.8837
+	2.83624	5.44452	sp|Q9Y3U8|RL36_HUMAN	2.83624	5.44452	7.79933	24.7244	22.6301	22.6301	17.8837	17.8837	17.8837
+	2.82654	4.93585	sp|P49903|SPS1_HUMAN	2.82654	4.93585	7.75356	22.183	22.183	24.0927	17.8837	17.8837	17.8837
+	2.82592	5.42077	sp|P51148|RAB5C_HUMAN	2.82592	5.42077	7.75065	24.5808	23.162	22.1706	17.8837	17.8837	17.8837
+	2.82375	6.34779	sp|Q14444|CAPR1_HUMAN	2.82375	6.34779	7.74043	25.8272	23.7622	23.1051	17.8837	17.8837	17.8837
+	2.81643	5.07313	sp|P49736|MCM2_HUMAN	2.81643	5.07313	7.70605	24.2735	22.2985	22.2985	17.8837	17.8837	17.8837
+	2.81361	4.85659	sp|O43143|DHX15_HUMAN	2.81361	4.85659	7.69289	24.0029	22.109	22.109	17.8837	17.8837	17.8837
+	2.80781	4.37904	sp|Q12931|TRAP1_HUMAN	2.80781	4.37904	7.66579	23.4052	21.6915	21.6915	17.8837	17.8837	17.8837
+	2.80156	4.49593	sp|Q6YN16|HSDL2_HUMAN	2.80156	4.49593	7.63674	23.5571	21.7909	21.7909	17.8837	17.8837	17.8837
+	2.7996	5.01516	sp|O75533|SF3B1_HUMAN	2.7996	5.01516	7.62761	24.2139	22.2414	22.2414	17.8837	17.8837	17.8837
+	2.79655	5.75136	sp|P22234|PUR6_HUMAN	2.79655	5.75136	7.61346	24.8762	22.2684	23.7605	17.8837	17.8837	17.8837
+	2.79589	8.35971	sp|P09234|RU1C_HUMAN	2.79589	8.35971	7.61041	28.3212	24.5866	25.8224	17.8837	17.8837	17.8837
+	2.78254	6.28763	sp|P12268|IMDH2_HUMAN	2.78254	6.28763	7.54882	25.672	22.7946	24.0474	17.8837	17.8837	17.8837
+	2.74764	6.35058	sp|P62910|RL32_HUMAN	2.74764	6.35058	7.38986	23.3749	25.953	23.3749	17.8837	17.8837	17.8837
+	2.73901	9.24795	sp|P07237|PDIA1_HUMAN	2.73901	9.24795	7.35106	29.1699	24.8349	27.3901	17.8837	17.8837	17.8837
+	2.72254	4.73718	sp|P43307|SSRA_HUMAN	2.72254	4.73718	7.27743	21.9064	22.0356	23.9206	17.8837	17.8837	17.8837
+	2.70896	5.92196	sp|P55084|ECHB_HUMAN	2.70896	5.92196	7.21718	23.9694	25.1379	22.3097	17.8837	17.8837	17.8837
+	2.68428	5.40577	sp|P05387|RLA2_HUMAN	2.68428	5.40577	7.10887	28.9258	26.9833	28.4766	23.6889	22.2172	22.2622
+	2.67	6.45676	sp|Q9Y617|SERC_HUMAN	2.67	6.45676	7.04686	26.173	23.4242	23.4242	17.8837	17.8837	17.8837
+	2.63498	6.71067	sp|P08195|4F2_HUMAN	2.63498	6.71067	6.89678	24.4663	22.9768	26.3401	17.8837	17.8837	17.8837
+	2.63093	10.259	sp|P08238|HS90B_HUMAN;sp|Q58FF7|H90B3_HUMAN;sp|Q58FF8|H90B2_HUMAN	2.63093	10.259	6.87962	30.3853	28.8616	29.4525	17.8837	17.8837	22.1549
+	2.62273	5.02927	sp|P14868|SYDC_HUMAN	2.62273	5.02927	6.84494	24.3825	22.1782	22.1782	17.8837	17.8837	17.8837
+	2.61651	6.42839	sp|Q14974|IMB1_HUMAN	2.61651	6.42839	6.81875	26.1976	23.3693	23.3693	17.8837	17.8837	17.8837
+	2.60987	7.63249	sp|Q07955|SRSF1_HUMAN	2.60987	7.63249	6.79092	27.1284	23.3535	26.0666	17.8837	17.8837	17.8837
+	2.60201	6.62715	sp|Q09666|AHNK_HUMAN	2.60201	6.62715	6.75803	25.915	22.6229	24.9946	17.8837	17.8837	17.8837
+	2.60152	7.29922	sp|O43707|ACTN4_HUMAN;sp|P35609|ACTN2_HUMAN;sp|Q9H254|SPTN4_HUMAN	2.60152	7.29922	6.75602	26.501	25.0845	26.792	20.7125	17.8837	17.8837
+	2.59809	4.77232	sp|P35237|SPB6_HUMAN	2.59809	4.77232	6.74171	24.0718	21.9481	21.9481	17.8837	17.8837	17.8837
+	2.59578	8.31868	sp|P55072|TERA_HUMAN	2.59578	8.31868	6.73211	27.9956	25.4959	27.8963	20.6643	17.8837	17.8837
+	2.59153	5.25983	sp|O60506|HNRPQ_HUMAN;sp|O43390|HNRPR_HUMAN	2.59153	5.25983	6.71446	27.7516	25.7467	25.5773	21.8089	20.7436	20.7436
+	2.5877	9.16076	sp|P68371|TBB4B_HUMAN;sp|P04350|TBB4A_HUMAN;sp|A6NNZ2|TBB8L_HUMAN;sp|Q9H4B7|TBB1_HUMAN;CON__ENSEMBL:ENSBTAP00000025008	2.5877	9.16076	6.69856	29.0365	27.2573	28.6132	17.8837	17.8837	21.6574
+	2.58506	7.10888	sp|P11142|HSP7C_HUMAN;sp|P54652|HSP72_HUMAN	2.58506	7.10888	6.68767	31.5998	28.952	30.7849	24.5827	22.0921	23.3352
+	2.57243	7.00576	sp|P13667|PDIA4_HUMAN	2.57243	7.00576	6.63564	26.9936	23.9909	23.6839	17.8837	17.8837	17.8837
+	2.56749	7.23181	sp|P25205|MCM3_HUMAN	2.56749	7.23181	6.61539	26.9512	23.1691	25.2262	17.8837	17.8837	17.8837
+	2.55343	6.48686	sp|Q99623|PHB2_HUMAN	2.55343	6.48686	6.55801	26.2179	22.8339	24.0599	17.8837	17.8837	17.8837
+	2.5486	7.68569	sp|P17931|LEG3_HUMAN	2.5486	7.68569	6.53842	27.1307	26.5258	26.5258	21.3578	17.8837	17.8837
+	2.54377	6.13326	sp|Q15717|ELAV1_HUMAN;sp|Q12926|ELAV2_HUMAN;sp|P26378|ELAV4_HUMAN	2.54377	6.13326	6.51887	25.8986	23.0761	23.0761	17.8837	17.8837	17.8837
+	2.53952	5.45841	sp|P31040|SDHA_HUMAN	2.53952	5.45841	6.50169	24.6771	21.7927	23.5565	17.8837	17.8837	17.8837
+	2.53725	6.16896	sp|P62805|H4_HUMAN	2.53725	6.16896	6.49254	33.1835	31.5018	30.762	26.8363	25.3797	24.7243
+	2.52352	2.73534	sp|P06748|NPM_HUMAN	2.52352	2.73534	6.43741	29.8606	29.301	30.1604	27.3169	27.4411	26.3579
+	2.51308	5.84875	sp|P51991|ROA3_HUMAN	2.51308	5.84875	6.39578	25.5117	22.4762	23.2094	17.8837	17.8837	17.8837
+	2.49847	7.16265	sp|Q9HCC0|MCCB_HUMAN	2.49847	7.16265	6.33788	26.0006	22.7948	26.3437	17.8837	17.8837	17.8837
+	2.49693	4.73453	sp|P09651|ROA1_HUMAN;sp|Q32P51|RA1L2_HUMAN	2.49693	4.73453	6.33181	27.8869	25.6867	27.3057	22.4859	21.5236	22.6662
+	2.47044	5.52558	sp|Q15019|SEPT2_HUMAN	2.47044	5.52558	6.22804	24.5518	24.3504	23.9299	17.8837	17.8837	20.488
+	2.46365	7.48939	sp|P51858|HDGF_HUMAN	2.46365	7.48939	6.20167	26.4475	25.9551	27.179	21.346	17.8837	17.8837
+	2.46322	5.68591	sp|P48643|TCPE_HUMAN	2.46322	5.68591	6.20002	25.4038	22.6525	22.6525	17.8837	17.8837	17.8837
+	2.45984	5.7105	sp|P05455|LA_HUMAN	2.45984	5.7105	6.18692	25.4402	22.6712	22.6712	17.8837	17.8837	17.8837
+	2.45972	6.53454	sp|P27824|CALX_HUMAN	2.45972	6.53454	6.18645	25.3422	25.3422	25.7169	21.0303	17.8837	17.8837
+	2.44809	5.98853	sp|Q13435|SF3B2_HUMAN	2.44809	5.98853	6.14162	23.0227	25.8172	22.7767	17.8837	17.8837	17.8837
+	2.43846	6.41295	sp|Q8TCS8|PNPT1_HUMAN	2.43846	6.41295	6.10468	26.3976	23.2461	23.2461	17.8837	17.8837	17.8837
+	2.43674	7.84162	sp|P14625|ENPL_HUMAN;sp|Q58FF3|ENPLL_HUMAN	2.43674	7.84162	6.09812	27.6821	25.32	27.3361	17.8837	17.8837	21.046
+	2.4349	6.0623	sp|P62701|RS4X_HUMAN;sp|Q8TD47|RS4Y2_HUMAN;sp|P22090|RS4Y1_HUMAN	2.4349	6.0623	6.09108	25.2617	24.7598	24.7598	17.8837	17.8837	20.827
+	2.43203	5.96581	sp|Q02543|RL18A_HUMAN	2.43203	5.96581	6.08017	25.8119	22.8683	22.8683	17.8837	17.8837	17.8837
+	2.43005	5.6284	sp|P53999|TCP4_HUMAN	2.43005	5.6284	6.07261	24.7891	24.0336	24.4161	17.8837	20.5862	17.8837
+	2.42799	3.75247	sp|Q9UKV3|ACINU_HUMAN	2.42799	3.75247	6.06477	22.8413	21.277	20.7902	17.8837	17.8837	17.8837
+	2.42625	6.01279	sp|P23284|PPIB_HUMAN	2.42625	6.01279	6.05815	24.6868	24.6868	25.2413	20.8092	17.8837	17.8837
+	2.42296	6.41521	sp|P0DMV9|HS71B_HUMAN;sp|P0DMV8|HS71A_HUMAN	2.42296	6.41521	6.04567	30.7742	29.8836	29.5026	25.6215	22.6936	22.5996
+	2.41291	8.21034	sp|P60842|IF4A1_HUMAN;sp|Q14240|IF4A2_HUMAN	2.41291	8.21034	6.00765	27.6068	27.3846	27.3846	21.9776	17.8837	17.8837
+	2.40302	5.81782	sp|P31327|CPSM_HUMAN	2.40302	5.81782	5.97043	30.1924	26.9381	29.3297	22.9568	22.9568	23.0931
+	2.3978	7.8922	sp|P25705|ATPA_HUMAN	2.3978	7.8922	5.95087	28.4283	24.4497	24.4497	17.8837	17.8837	17.8837
+	2.39658	7.88152	sp|P07737|PROF1_HUMAN;CON__P02584	2.39658	7.88152	5.9463	27.4578	26.8865	26.8865	21.8188	17.8837	17.8837
+	2.39241	8.19957	sp|P23528|COF1_HUMAN	2.39241	8.19957	5.93071	27.9024	26.971	27.4449	21.9522	17.8837	17.8837
+	2.38878	3.77305	sp|P61160|ARP2_HUMAN	2.38878	3.77305	5.91716	22.932	21.0191	21.0191	17.8837	17.8837	17.8837
+	2.37938	3.68151	sp|P09622|DLDH_HUMAN	2.37938	3.68151	5.88224	22.8169	20.9393	20.9393	17.8837	17.8837	17.8837
+	2.37689	3.91438	sp|P51610|HCFC1_HUMAN	2.37689	3.91438	5.873	21.1316	23.1311	21.1316	17.8837	17.8837	17.8837
+	2.36427	5.64703	sp|Q00610|CLH1_HUMAN;sp|P53675|CLH2_HUMAN	2.36427	5.64703	5.82641	25.4691	22.5615	22.5615	17.8837	17.8837	17.8837
+	2.36039	7.55818	sp|P05783|K1C18_HUMAN;CON__P05784;CON__H-INV:HIT000015463	2.36039	7.55818	5.81215	27.4349	27.0824	24.9028	17.8837	20.9783	17.8837
+	2.35102	5.34634	sp|Q01082|SPTB2_HUMAN	2.35102	5.34634	5.77786	24.2883	24.0156	21.3861	17.8837	17.8837	17.8837
+	2.34342	3.9001	sp|P00338|LDHA_HUMAN	2.34342	3.9001	5.75013	28.9906	26.7996	27.3085	24.0945	23.652	23.652
+	2.3422	7.02879	sp|Q9NQC3|RTN4_HUMAN	2.3422	7.02879	5.7457	26.8671	25.6697	25.6697	21.3528	17.8837	17.8837
+	2.33668	7.56643	sp|P14314|GLU2B_HUMAN	2.33668	7.56643	5.72563	27.5541	23.0129	25.7834	17.8837	17.8837	17.8837
+	2.32619	5.89047	sp|P05388|RLA0_HUMAN;sp|Q8NHW5|RLA0L_HUMAN	2.32619	5.89047	5.68773	24.8197	21.7029	24.7999	17.8837	17.8837	17.8837
+	2.31375	5.33063	sp|Q96C19|EFHD2_HUMAN;sp|Q9BUP0|EFHD1_HUMAN	2.31375	5.33063	5.643	25.1036	22.2697	22.2697	17.8837	17.8837	17.8837
+	2.30233	7.68883	sp|P07355|ANXA2_HUMAN;sp|A6NMY6|AXA2L_HUMAN	2.30233	7.68883	5.60219	27.7169	26.0896	26.7777	17.8837	17.8837	21.7504
+	2.30129	8.30389	sp|P06576|ATPB_HUMAN	2.30129	8.30389	5.59849	28.7396	24.8006	27.7178	17.8837	17.8837	20.579
+	2.28946	4.18512	sp|P46087|NOP2_HUMAN	2.28946	4.18512	5.55651	23.5752	21.3156	21.3156	17.8837	17.8837	17.8837
+	2.2865	6.05332	sp|P80723|BASP1_HUMAN	2.2865	6.05332	5.54603	29.5746	27.7693	27.5831	24.031	21.368	21.368
+	2.28189	6.04325	sp|Q9Y3I0|RTCB_HUMAN	2.28189	6.04325	5.52977	26.1106	22.9181	22.7522	17.8837	17.8837	17.8837
+	2.28112	4.19716	sp|P78371|TCPB_HUMAN	2.28112	4.19716	5.52705	25.7764	26.2841	26.0718	21.1019	23.3369	21.1019
+	2.27111	5.41516	sp|O95400|CD2B2_HUMAN	2.27111	5.41516	5.49187	25.2709	22.3128	22.3128	17.8837	17.8837	17.8837
+	2.26324	5.62475	sp|P49327|FAS_HUMAN	2.26324	5.62475	5.46436	25.5671	22.4791	22.4791	17.8837	17.8837	17.8837
+	2.25641	1.77784	sp|P21333|FLNA_HUMAN	2.25641	1.77784	5.44054	29.6075	28.8829	28.562	27.4237	27.2376	27.0576
+	2.2534	5.90033	sp|P51659|DHB4_HUMAN	2.2534	5.90033	5.43008	25.7268	21.9692	23.6561	17.8837	17.8837	17.8837
+	2.24477	7.44603	sp|Q13085|ACACA_HUMAN	2.24477	7.44603	5.40017	33.2759	31.1487	32.811	27.1014	24.9141	22.8819
+	2.24265	6.35435	sp|P23588|IF4B_HUMAN	2.24265	6.35435	5.39283	26.5946	23.0597	23.0597	17.8837	17.8837	17.8837
+	2.22399	4.51131	sp|Q9H6F5|CCD86_HUMAN	2.22399	4.51131	5.32871	24.0882	21.5484	21.5484	17.8837	17.8837	17.8837
+	2.21551	7.81052	sp|Q96AE4|FUBP1_HUMAN	2.21551	7.81052	5.29976	28.0922	26.2172	26.8761	21.9865	17.8837	17.8837
+	2.21189	4.91528	sp|Q71UI9|H2AV_HUMAN;sp|P0C0S5|H2AZ_HUMAN;sp|Q96QV6|H2A1A_HUMAN;sp|P16104|H2AX_HUMAN;sp|Q8IUE6|H2A2B_HUMAN	2.21189	4.91528	5.28741	32.3796	30.2611	30.9012	27.4551	25.0784	26.2625
+	2.20464	7.41402	sp|P46777|RL5_HUMAN	2.20464	7.41402	5.26283	27.7626	22.8833	25.2473	17.8837	17.8837	17.8837
+	2.20337	6.51024	sp|Q16719|KYNU_HUMAN	2.20337	6.51024	5.25852	25.1831	25.1831	26.3437	17.8837	17.8837	21.4118
+	2.20225	8.2527	sp|Q07021|C1QBP_HUMAN	2.20225	8.2527	5.25474	27.9457	23.0081	27.4554	17.8837	17.8837	17.8837
+	2.16778	8.13043	sp|P07437|TBB5_HUMAN;sp|Q9BVA1|TBB2B_HUMAN;sp|Q13885|TBB2A_HUMAN	2.16778	8.13043	5.13912	28.2968	26.6505	27.6197	17.8837	17.8837	22.4083
+	2.15987	7.15888	sp|Q13838|DX39B_HUMAN	2.15987	7.15888	5.11286	26.316	26.316	26.6803	22.0684	17.8837	17.8837
+	2.15653	6.83163	sp|Q13263|TIF1B_HUMAN	2.15653	6.83163	5.10181	27.3887	23.5167	23.2406	17.8837	17.8837	17.8837
+	2.15632	5.66379	sp|P49915|GUAA_HUMAN	2.15632	5.66379	5.1011	25.3226	21.5045	23.8153	17.8837	17.8837	17.8837
+	2.15397	4.11718	sp|P38159|RBMX_HUMAN;sp|Q96E39|RMXL1_HUMAN;sp|O75526|RMXL2_HUMAN;sp|Q8N7X1|RMXL3_HUMAN	2.15397	4.11718	5.09336	26.5406	24.4973	24.2098	21.6437	20.6262	20.6262
+	2.14659	7.10968	sp|P50990|TCPQ_HUMAN	2.14659	7.10968	5.06903	27.507	25.6439	25.5876	21.6421	17.8837	17.8837
+	2.13418	6.53701	sp|P04843|RPN1_HUMAN	2.13418	6.53701	5.02834	26.4096	25.295	25.295	21.6211	17.8837	17.8837
+	2.12853	7.52369	sp|P37802|TAGL2_HUMAN;sp|Q9UI15|TAGL3_HUMAN	2.12853	7.52369	5.00989	27.9054	26.7655	25.5826	21.9149	17.8837	17.8837
+	2.1279	4.63988	sp|P36776|LONM_HUMAN	2.1279	4.63988	5.00782	24.3766	21.5971	21.5971	17.8837	17.8837	17.8837
+	2.12225	6.50208	sp|Q14697|GANAB_HUMAN	2.12225	6.50208	4.98946	25.5297	25.5297	25.9813	21.767	17.8837	17.8837
+	2.10145	5.5347	sp|Q5JRA6|MIA3_HUMAN	2.10145	5.5347	4.92222	25.6158	21.9054	22.7339	17.8837	17.8837	17.8837
+	2.07862	6.30735	sp|P35268|RL22_HUMAN	2.07862	6.30735	4.84922	25.953	21.6526	24.9675	17.8837	17.8837	17.8837
+	2.07082	8.34525	sp|Q16576|RBBP7_HUMAN	2.07082	8.34525	4.82448	28.2944	27.778	27.778	23.0473	17.8837	17.8837
+	2.0701	4.62046	sp|P61604|CH10_HUMAN	2.0701	4.62046	4.8222	28.1191	24.9418	27.1917	22.4664	21.9624	21.9624
+	2.05967	6.96989	sp|P62826|RAN_HUMAN	2.05967	6.96989	4.78926	26.6309	26.5613	25.6246	17.8837	17.8837	22.1397
+	2.05753	5.26303	sp|P60174|TPIS_HUMAN	2.05753	5.26303	4.78251	28.7391	27.2692	27.9038	24.3667	22.8908	20.8655
+	2.04239	6.22813	sp|P12814|ACTN1_HUMAN	2.04239	6.22813	4.73507	26.5922	23.6306	22.1127	17.8837	17.8837	17.8837
+	2.04138	2.05163	sp|P68104|EF1A1_HUMAN;sp|Q5VTE0|EF1A3_HUMAN;sp|Q05639|EF1A2_HUMAN	2.04138	2.05163	4.73193	29.061	28.4104	29.4975	27.356	26.3634	27.0946
+	2.03695	6.54397	sp|P10606|COX5B_HUMAN	2.03695	6.54397	4.71813	25.419	26.4708	25.419	21.9095	17.8837	17.8837
+	2.02428	8.30115	sp|P07910|HNRPC_HUMAN;sp|P0DMR1|HNRC4_HUMAN;sp|O60812|HNRC1_HUMAN;sp|B7ZW38|HNRC3_HUMAN;sp|B2RXH8|HNRC2_HUMAN	2.02428	8.30115	4.67879	29.111	26.7811	27.5737	22.7949	17.8837	17.8837
+	2.0185	7.58254	sp|P67936|TPM4_HUMAN	2.0185	7.58254	4.66092	27.8184	24.857	27.6596	17.8837	17.8837	21.82
[truncated: 1 more rows]

## Sheet: BLEF
Significant	-Log(P-value)	Difference	Protein ID	-Log Student's T-test p-value experiment_vs_control	Student's T-test Difference experiment_vs_control	Student's T-test Test statistic experiment_vs_control	Log2(Intensity.experiment.S1)	Log2(Intensity.experiment.S2)	Log2(Intensity.experiment.S3)	Log2(Intensity.control.S1)	Log2(Intensity.control.S2)	Log2(Intensity.control.S3)
[truncated: 640 more rows]

[truncated: 1 more sheets: Annotated RBPs]
