# Supplementary material for: Nuclear and cytoplasmic specific RNA binding proteome enrichment and its changes upon ferroptosis induction
Source: Nat Commun. 2024 Jan 29;15:852. doi: 10.1038/s41467-024-44987-9 (PMC10825125; doi:10.1038/s41467-024-44987-9)
Supplement: Supplementary file 5 — Dataset 2 [file 41467_2024_44987_MOESM5_ESM.xlsx]

## Sheet: differential analysis
Supplementary Data 2. Datasets of differential analysis of RBPs identified by BLTF and BETF
Significant	-Log(P-value)	Difference	Uniprot accession	Gene name	-Log Student's T-test p-value BLTF_vs_BETF	Student's T-test Difference BLTF_vs_BETF	Student's T-test Test statistic BLTF_vs_BETF	Log2(Intensity.BLTF.S1)	Log2(Intensity.BLTF.S2)	Log2(Intensity.BLTF.S3)	Log2(Intensity.BETF.S1)	Log2(Intensity.BETF.S2)	Log2(Intensity.BETF.S3)
+	5.10226	-5.82313	P13797	PLS3	5.10226	-5.82313	-29.4626	20.4904	20.4904	20.5096	26.1224	26.715	26.1224
+	7.53703	-7.55014	Q01518	CAP1	7.53703	-7.55014	-119.88	20.3547	20.3208	20.3208	27.9442	27.7583	27.9442
+	6.99824	-5.6676	P35237	SERPINB6	6.99824	-5.6676	-87.9033	21.0336	21.0238	21.0712	26.7733	26.5848	26.7733
+	3.86497	-4.48234	P55884	EIF3B	3.86497	-4.48234	-14.365	21.4091	21.3616	21.3616	26.1714	25.2365	26.1714
+	3.03986	-3.00385	P49189	ALDH9A1	3.03986	-3.00385	-8.81898	20.9701	21.019	20.9701	24.3305	23.3098	24.3305
	0.0972809	0.0321242	P47813	EIF1AX	0.0972809	0.0321242	0.271675	23.0902	23.0902	23.1983	22.9815	23.3193	22.9815
+	2.41293	-1.54898	Q13283	G3BP1	2.41293	-1.54898	-6.0077	23.8675	23.8675	23.9922	25.7125	24.9491	25.7125
+	5.23346	2.89102	P25685	DNAJB1	5.23346	2.89102	31.7824	25.3938	25.4305	25.26	22.5452	22.3209	22.5452
+	5.67761	-4.44034	P60174	TPI1	5.67761	-4.44034	-41.0688	25.473	25.4074	25.2734	29.9157	29.6434	29.9157
+	4.03416	0.994658	Q6NUM9	RETSAT	4.03416	0.994658	15.857	21.2574	21.2574	21.3742	20.2525	20.4	20.2525
+	5.05491	-4.0647	Q9Y266	NUDC	5.05491	-4.0647	-28.6673	21.6944	21.6944	21.8331	25.9394	25.5373	25.9394
	0.0834307	-0.0260334	P56192	MARS1	0.0834307	-0.0260334	-0.235731	25.1456	24.9196	25.1135	25.1705	24.9157	25.1705
+	4.52265	2.24266	P16435	POR	4.52265	2.24266	21.0658	24.3394	24.1444	24.1444	21.8824	22.1354	21.8824
+	6.13975	-2.94202	Q27J81	INF2	6.13975	-2.94202	-53.6073	19.9624	19.8268	19.8268	22.7829	22.8762	22.7829
	0.816575	-0.746981	P07305	H1-0	0.816575	-0.746981	-1.76371	25.3264	24.9882	25.1769	26.3229	25.0867	26.3229
+	4.53375	-3.23796	Q8NBS9	TXNDC5	4.53375	-3.23796	-21.2018	21.5699	21.7208	21.5016	24.6971	25.112	24.6971
+	5.27212	-3.52571	P23528	CFL1	5.27212	-3.52571	-32.5	26.0949	25.7426	25.8091	29.3987	29.4264	29.3987
+	5.95231	-4.31265	P22234	PAICS	5.95231	-4.31265	-48.1174	23.2552	22.9865	22.9865	27.3918	27.3825	27.3918
+	3.48183	-2.65108	Q99460	PSMD1	3.48183	-2.65108	-11.4702	21.7477	21.7477	21.9776	24.6935	24.0393	24.6935
+	2.15205	-0.469463	Q99584	S100A13	2.15205	-0.469463	-5.08701	23.4276	23.1912	23.1244	23.7246	23.7024	23.7246
	0.670584	-0.425952	P62195	PSMC5	0.670584	-0.425952	-1.47788	24.0885	23.7912	23.7912	24.5869	23.775	24.5869
	0.660571	0.159763	O76094	SRP72	0.660571	0.159763	1.45838	24.0327	23.9271	23.688	23.7628	23.6428	23.7628
+	4.39111	-3.58267	Q9Y6E2	BZW2	4.39111	-3.58267	-19.5176	20.6232	20.4526	20.4009	24.2458	23.7332	24.2458
+	3.38951	-3.05778	P60228	EIF3E	3.38951	-3.05778	-10.8612	21.2669	21.2669	21.5207	24.6778	23.8722	24.6778
+	4.90519	-3.8641	P06703	S100A6	4.90519	-3.8641	-26.2901	23.2021	23.539	23.2021	27.2734	26.9888	27.2734
+	5.74782	-5.60744	P30041	PRDX6	5.74782	-5.60744	-42.7659	23.574	23.773	23.3717	29.119	29.3032	29.119
	0.135545	-0.0523129	Q05707	COL14A1	0.135545	-0.0523129	-0.367442	25.0369	24.8115	25.2816	25.0527	25.1815	25.0527
+	2.65693	-2.28663	Q92905	COPS5	2.65693	-2.28663	-6.99053	20.2303	20.0163	20.0163	22.6935	21.7358	22.6935
	0.524917	0.293879	P42766	RPL35	0.524917	0.293879	1.19357	26.1865	26.2231	25.7442	25.9496	25.373	25.9496
+	4.98981	-4.65707	Q99536	VAT1	4.98981	-4.65707	-27.6085	20.7276	20.7276	20.9803	25.615	25.1766	25.615
	0.00590986	0.00405566	Q15366	PCBP2	0.00590986	0.00405566	0.0180223	25.9092	25.8468	25.4087	25.8783	25.396	25.8783
+	2.29976	-1.316	P28070	PSMB4	2.29976	-1.316	-5.59303	23.2821	23.2821	23.6867	24.9257	24.3473	24.9257
+	5.40863	-5.72747	P35579	MYH9	5.40863	-5.72747	-35.165	22.2255	21.8858	21.8858	27.8436	27.4924	27.8436
+	2.4719	-2.24758	Q15436	SEC23A	2.4719	-2.24758	-6.23371	20.6805	20.4096	20.4096	22.3984	23.4456	22.3984
	0.0418267	0.0306498	Q9Y2S6	TMA7	0.0418267	0.0306498	0.122807	26.1304	26.5587	26.7492	26.6185	26.1093	26.6185
+	3.61572	-2.2208	Q99714	HSD17B10	3.61572	-2.2208	-12.4116	23.656	24.1709	23.9407	26.0441	26.3417	26.0441
+	4.62454	3.99472	P09012	SNRPA	4.62454	3.99472	22.3475	25.6586	25.1005	25.5764	21.4915	21.3683	21.4915
+	2.97914	2.94788	P19388	POLR2E	2.97914	2.94788	8.50289	22.2873	22.2873	22.6657	19.1427	20.1115	19.1427
+	2.09599	-0.937264	Q9H0U4	RAB1B	2.09599	-0.937264	-4.90469	26.4026	25.7787	26.2426	27.0397	27.1564	27.0397
+	3.78529	-3.59388	P49915	GMPS	3.78529	-3.59388	-13.7103	22.1353	21.7691	21.7691	25.2531	25.949	25.2531
+	2.41604	1.71071	P54709	ATP1B3	2.41604	1.71071	6.01948	23.7284	23.7505	24.2133	22.4229	21.7143	22.4229
+	3.36888	1.68693	P05362	ICAM1	3.36888	1.68693	10.7293	21.8272	22.2074	21.8272	20.36	20.081	20.36
	0.594274	0.897322	P62269	RPS18	0.594274	0.897322	1.32922	26.0011	25.4126	25.9972	24.2602	26.1986	24.2602
+	3.05162	-3.19554	O75083	WDR1	3.05162	-3.19554	-8.88143	22.2082	22.6145	22.2082	25.8725	24.8725	25.8725
	1.04083	0.496969	Q12905	ILF2	1.04083	0.496969	2.2159	26.2548	26.7188	25.9627	25.858	25.7295	25.858
+	4.87448	-4.69379	P49720	PSMB3	4.87448	-4.69379	-25.827	21.1113	20.7578	20.7578	25.7078	25.2927	25.7078
+	2.92613	1.67265	Q6PKG0	LARP1	2.92613	1.67265	8.23548	22.274	22.7999	22.542	21.0009	20.5961	21.0009
+	2.28148	-1.32189	P53999	SUB1	2.28148	-1.32189	-5.52833	24.8415	24.1779	24.6143	26.0052	25.5889	26.0052
+	1.85228	1.09154	P04844	RPN2	1.85228	1.09154	4.16821	25.5591	25.7496	25.0127	24.2082	24.6304	24.2082
	0.704923	-0.617373	Q13442	PDAP1	0.704923	-0.617373	-1.54482	21.5526	21.5526	21.9963	22.6892	21.5754	22.6892
+	3.23568	-2.24041	P50502	ST13	3.23568	-2.24041	-9.91362	23.992	23.441	24.0696	26.1838	25.8563	26.1838
+	1.10732	0.671902	O95573	ACSL3	1.10732	0.671902	2.35479	22.4255	22.4255	22.9539	22.1542	21.4807	22.1542
+	1.89968	0.909513	O95816	BAG2	1.89968	0.909513	4.30471	24.2572	23.593	24.1852	23.0833	23.1402	23.0833
+	2.01829	1.40563	Q96AE4	FUBP1	2.01829	1.40563	4.66028	27.2639	26.2612	26.7133	25.2573	25.507	25.2573
+	4.18302	-4.71415	P04075	ALDOA	4.18302	-4.71415	-17.2937	25.4307	26.2324	26.2635	30.6847	30.6997	30.6847
+	2.45429	-1.45822	P25789	PSMA4	2.45429	-1.45822	-6.16548	24.4862	23.7844	23.8356	25.5637	25.3535	25.5637
+	2.70536	-1.77559	P46781	RPS9	2.70536	-1.77559	-7.20133	25.0686	24.2939	24.4104	26.3152	26.4692	26.3152
+	2.97131	-2.40767	P63241	EIF5A	2.97131	-2.40767	-8.46292	26.2005	25.3098	25.4899	28.158	27.9071	28.158
	0.473333	-0.262393	P25788	PSMA3	0.473333	-0.262393	-1.09185	23.7128	23.6457	24.3649	24.2419	24.0268	24.2419
+	2.15613	-3.39151	P11310	ACADM	2.15613	-3.39151	-5.1005	21.0722	21.0722	21.5774	25.2753	23.3456	25.2753
+	2.76864	-2.20285	P30101	PDIA3	2.76864	-2.20285	-7.48517	26.5171	25.5532	25.7518	28.1274	28.1758	28.1274
+	5.96962	-7.94032	P49327	FASN	5.96962	-7.94032	-48.6002	21.1593	20.6693	20.6693	28.7686	28.7817	28.7686
	1.05466	0.558152	P61106	RAB14	1.05466	0.558152	2.24458	24.4639	23.7801	23.6693	23.4221	23.3945	23.4221
+	2.99859	-2.66728	Q7KZF4	SND1	2.99859	-2.66728	-8.60299	23.1264	22.3972	22.9575	25.7124	25.0581	25.7124
+	4.67819	-5.83349	P07237	P4HB	4.67819	-5.83349	-23.053	23.1105	22.5926	22.366	28.6477	28.2743	28.6477
+	1.61265	1.71934	P61619	SEC61A1	1.61265	1.71934	3.52238	24.6289	24.8866	25.5903	23.7105	22.5267	23.7105
+	5.23849	-5.37813	P13804	ETFA	5.23849	-5.37813	-31.875	20.4971	20.0949	20.6285	25.837	25.6809	25.837
+	3.0265	-1.35028	P20073	ANXA7	3.0265	-1.35028	-8.74854	20.0144	20.0144	20.4774	21.519	21.519	21.519
+	1.388	1.21551	Q13620	CUL4B	1.388	1.21551	2.97536	23.4424	22.6375	23.1789	22.2035	21.2051	22.2035
+	4.47909	-4.26147	P55809	OXCT1	4.47909	-4.26147	-20.54	20.8673	21.4116	20.8673	25.4109	25.109	25.4109
+	4.83309	-4.78814	P30084	ECHS1	4.83309	-4.78814	-25.216	21.4832	20.9241	20.9241	25.8621	25.9716	25.8621
+	1.60584	1.07937	Q92499	DDX1	1.60584	1.07937	3.50503	24.9206	24.3202	25.3437	23.7005	23.9455	23.7005
+	1.8952	-1.05128	P67870	CSNK2B	1.8952	-1.05128	-4.29169	23.3831	22.662	22.662	24.0008	23.8594	24.0008
+	3.00822	3.03981	Q15459	SF3A1	3.00822	3.03981	8.65298	25.2346	26.3601	25.7051	22.8568	22.4667	22.8568
+	2.02661	-1.57533	P15880	RPS2	2.02661	-1.57533	-4.68599	26.6328	25.4713	26.1016	27.6615	27.6088	27.6615
	0.895104	0.59373	P43307	SSR1	0.895104	0.59373	1.91967	24.4964	23.6936	23.6553	23.2117	23.6409	23.2117
+	3.62422	-3.31322	P53396	ACLY	3.62422	-3.31322	-12.4737	23.1069	23.0997	23.8759	26.7391	26.544	26.7391
+	1.21661	-0.966588	P61247	RPS3A	1.21661	-0.966588	-2.5893	27.2546	26.1339	26.2546	27.6292	27.2844	27.6292
+	3.73779	5.72965	P05783	KRT18	3.73779	5.72965	13.3339	29.1716	28.567	27.7135	22.6784	22.9062	22.6784
	0.092774	-0.0947526	P26196	DDX6	0.092774	-0.0947526	-0.26006	23.2336	22.3683	22.8521	22.6481	23.4422	22.6481
+	3.0894	-3.5529	P00338	LDHA	3.0894	-3.5529	-9.08482	27.9132	26.6406	26.9091	30.653	30.8156	30.653
+	4.06817	-4.66208	P40261	NNMT	4.06817	-4.66208	-16.1746	20.124	20.4617	20.7515	24.8838	25.556	24.8838
+	3.1211	-3.32269	P0DMV9	HSPA1B	3.1211	-3.32269	-9.25874	26.7082	25.6752	25.5967	29.3391	29.27	29.3391
+	2.85128	-2.53223	P60903	S100A10	2.85128	-2.53223	-7.87083	24.53	23.6383	23.6383	26.5909	26.2215	26.5909
+	1.61924	-1.62126	P06493	CDK1	1.61924	-1.62126	-3.53922	21.4304	20.8163	20.8163	23.0521	21.8226	23.0521
+	2.49435	2.33302	P27105	STOM	2.49435	2.33302	6.32162	26.6851	25.4895	25.7165	23.6731	23.5458	23.6731
+	1.19465	-0.979311	P62829	RPL23	1.19465	-0.979311	-2.54152	26.6044	25.3748	25.7122	26.9944	26.6404	26.9944
+	2.21592	-2.08829	P38646	HSPA9	2.21592	-2.08829	-5.30115	27.1651	25.8165	26.454	28.6259	28.4488	28.6259
+	4.14545	-4.90779	P27797	CALR	4.14545	-4.90779	-16.9196	23.6575	23.6806	22.8062	28.3263	28.215	28.3263
+	3.43816	-3.32893	P61604	HSPE1	3.43816	-3.32893	-11.1782	23.6596	22.6887	23.4372	26.6402	26.4919	26.6402
+	4.48728	-5.98522	P18669	PGAM1	4.48728	-5.98522	-20.6379	23.6183	22.6424	22.9244	29.0516	29.0374	29.0516
+	5.41938	-7.16377	P08758	ANXA5	5.41938	-7.16377	-35.3839	20.1677	20.1677	20.7659	27.5659	27.4608	27.5659
+	3.15909	-2.64842	P47756	CAPZB	3.15909	-2.64842	-9.4713	22.7087	21.9193	21.9193	24.9254	24.6417	24.9254
+	0.999856	-1.01803	P42704	LRPPRC	0.999856	-1.01803	-2.13155	26.4553	25.0996	25.7423	27.0572	26.2368	27.0572
+	2.4868	-1.78803	Q16181	SEPTIN7	2.4868	-1.78803	-6.29196	20.7909	20.7909	21.4766	22.6387	23.1452	22.6387
+	4.41462	-4.51928	P39687	ANP32A	4.41462	-4.51928	-19.7858	20.6621	21.3405	20.6621	25.4396	25.3433	25.4396
+	2.12576	-2.35887	P83731	RPL24	2.12576	-2.35887	-5.00088	25.2147	26.6281	26.0814	28.5642	27.8724	28.5642
+	4.16962	-4.46701	P37837	TALDO1	4.16962	-4.46701	-17.1594	21.2468	21.2468	21.9952	25.8889	26.112	25.8889
	0.14983	0.257733	P01111	NRAS	0.14983	0.257733	0.402022	23.4462	22.4933	23.41	23.4189	21.7384	23.4189
+	2.12775	-2.02814	P26447	S100A4	2.12775	-2.02814	-5.00735	25.8608	25.4753	24.5219	27.3897	27.1631	27.3897
+	2.06725	-1.83257	P32969	RPL9	2.06725	-1.83257	-4.81317	25.0814	24.0147	25.2142	26.6315	26.5452	26.6315
	0.781351	0.550379	Q96KC8	DNAJC1	0.781351	0.550379	1.69437	23.551	22.6125	22.6125	22.2875	22.55	22.2875
	0.68046	-0.528487	Q16576	RBBP7	0.68046	-0.528487	-1.49712	23.8557	23.2485	24.4707	24.3985	24.3634	24.3985
+	3.38092	-2.73615	Q8N1G4	LRRC47	3.38092	-2.73615	-10.8061	20.3532	19.7366	19.7366	22.5304	22.974	22.5304
	0.354534	-0.813485	P30050	RPL12	0.354534	-0.813485	-0.852355	26.5597	25.1037	25.534	27.3971	24.8437	27.3971
+	2.08686	2.1191	Q15393	SF3B3	2.08686	2.1191	4.87546	26.3579	24.873	25.5094	23.5236	23.3357	23.5236
+	2.18387	-1.65192	P62633	CNBP	2.18387	-1.65192	-5.19282	23.2863	22.3371	22.3371	24.3385	24.2393	24.3385
+	1.83229	-1.58784	P49721	PSMB2	1.83229	-1.58784	-4.11158	24.0567	22.8499	23.4432	25.2044	24.7045	25.2044
+	2.28509	-2.49353	P17987	TCP1	2.28509	-2.49353	-5.54107	25.2228	24.0033	25.2122	27.1096	27.6998	27.1096
+	2.94596	-2.72701	P05198	EIF2S1	2.94596	-2.72701	-8.33461	23.3927	22.2923	22.6286	25.4656	25.5635	25.4656
+	2.90289	-2.48938	P62333	PSMC6	2.90289	-2.48938	-8.12068	22.4712	22.498	21.5733	24.7108	24.589	24.7108
+	2.40153	4.94488	P11387	TOP1	2.40153	4.94488	5.96484	26.6403	25.0703	25.8608	20.2181	22.3005	20.2181
+	3.40827	-3.75518	P54727	RAD23B	3.40827	-3.75518	-10.9824	21.6634	22.5563	21.6634	25.8846	25.3796	25.8846
+	2.34841	-2.24656	P61981	YWHAG	2.34841	-2.24656	-5.76833	24.686	23.7003	23.4241	26.254	26.0419	26.254
	0.790867	0.819627	Q14103	HNRNPD	0.790867	0.819627	1.71307	26.5441	25.2064	26.717	25.3692	25.2703	25.3692
+	3.14202	5.04381	O75643	SNRNP200	3.14202	5.04381	9.37526	27.4792	25.7732	26.3856	21.3011	21.9044	21.3011
+	3.2355	-3.66723	P24534	EEF1B2	3.2355	-3.66723	-9.91259	23.9927	22.7598	23.1543	26.9008	27.107	26.9008
	0.674204	0.624541	Q13148	TARDBP	0.674204	0.624541	1.48493	24.0777	23.4405	24.8263	23.3619	23.7472	23.3619
+	2.27573	-2.16809	Q13765	NACA	2.27573	-2.16809	-5.5081	23.8271	22.7359	22.7359	25.1172	25.5687	25.1172
+	3.33374	-3.63398	Q04637	EIF4G1	3.33374	-3.63398	-10.5082	23.3407	22.307	22.307	26.2561	26.3445	26.2561
+	2.09921	-2.78815	O43707	ACTN4	2.09921	-2.78815	-4.91503	25.6072	24.3038	24.3038	27.8911	26.797	27.8911
+	3.13611	5.77255	Q15067	ACOX1	3.13611	5.77255	9.3422	29.1724	27.1635	28.5169	22.333	22.8692	22.333
+	2.66279	-3.233	Q15369	ELOC	2.66279	-3.233	-7.01574	21.1075	20.3243	20.3243	24.1981	23.0589	24.1981
+	2.53656	2.62794	Q14566	MCM6	2.53656	2.62794	6.48974	26.3515	26.2267	26.3004	24.0683	22.8583	24.0683
	0.687398	1.04717	Q99729	HNRNPAB	0.687398	1.04717	1.51064	25.5183	25.1752	24.0058	23.3321	24.8936	23.3321
+	2.06035	-2.34934	Q00610	CLTC	2.06035	-2.34934	-4.79141	26.4218	24.7438	25.4413	27.9444	27.766	27.9444
	0.299165	0.683213	P62851	RPS25	0.299165	0.683213	0.736747	24.7975	24.7975	26.2283	23.7959	26.1818	23.7959
+	1.5145	-1.89532	P19338	NCL	1.5145	-1.89532	-3.27709	28.2829	26.3003	27.4158	29.3005	29.0839	29.3005
+	2.05823	-2.70164	P62328	TMSB4X	2.05823	-2.70164	-4.78472	25.342	24.0066	24.0066	26.806	27.8481	26.806
+	1.43355	1.90574	P80723	BASP1	1.43355	1.90574	3.08225	28.8025	26.8137	28.3988	26.2172	25.8635	26.2172
+	2.38087	-2.14152	Q9P258	RCC2	2.38087	-2.14152	-5.88776	22.3854	21.4133	21.4133	23.7137	24.2093	23.7137
	0.831689	-0.93939	P84098	RPL19	0.831689	-0.93939	-1.79357	26.5965	25.0983	25.0929	26.6903	26.2253	26.6903
	0.254046	-0.413817	O75937	DNAJC8	0.254046	-0.413817	-0.639769	21.8372	21.1802	22.3095	21.6316	23.3051	21.6316
+	3.11706	-4.63974	P07437	TUBB	3.11706	-4.63974	-9.23642	25.8738	24.5507	26.1905	30.167	30.2002	30.167
	0.733661	0.755974	Q9UHX1	PUF60	0.733661	0.755974	1.60093	25.17	23.9383	23.7527	23.3724	23.8483	23.3724
	0.901941	-0.930065	P99999	CYCS	0.901941	-0.930065	-1.93335	25.7	24.622	24.1083	25.8471	25.5263	25.8471
+	1.7459	2.98711	Q9BQ52	ELAC2	1.7459	2.98711	3.87276	23.9728	23.0361	22.6368	19.5662	21.552	19.5662
+	3.27732	4.50438	P22626	HNRNPA2B1	3.27732	4.50438	10.1622	30.5927	29.2803	29.2876	25.1374	25.3727	25.1374
+	1.79366	-1.26678	Q9UKY7	CDV3	1.79366	-1.26678	-4.00358	21.311	20.935	22.0137	22.6733	22.7134	22.6733
	0.815289	0.954171	Q15907	RAB11B	0.815289	0.954171	1.76117	26.9797	25.1543	25.8792	25.1595	24.8317	25.1595
+	1.75767	-1.97004	P18124	RPL7	1.75767	-1.97004	-3.90473	26.366	24.8277	24.8821	27.3529	27.2802	27.3529
+	1.57505	2.21782	P09651	HNRNPA1	1.57505	2.21782	3.42719	29.4353	27.2029	28.3777	26.1764	26.0097	26.1764
	0.511594	-0.609229	P62910	RPL32	0.511594	-0.609229	-1.16739	26.0309	24.3559	25.6687	26.077	25.7291	26.077
	0.742318	-0.993497	P62266	RPS23	0.742318	-0.993497	-1.61786	24.261	22.7938	23.6464	24.1177	25.4463	24.1177
+	3.13353	-3.48593	Q96HC4	PDLIM5	3.13353	-3.48593	-9.32782	20.6554	20.6554	21.5613	24.6635	24.0029	24.6635
+	2.47019	3.87864	P31040	SDHA	2.47019	3.87864	6.22708	27.6109	25.9725	25.8482	22.3429	23.1099	22.3429
	0.90557	-0.766817	P62857	RPS28	0.90557	-0.766817	-1.94062	22.3602	22.3602	23.5321	23.458	23.637	23.458
+	2.08435	1.99608	Q9Y5S9	RBM8A	2.08435	1.99608	4.86748	23.9557	22.8572	22.6264	21.1504	21.1504	21.1504
	0.219458	0.318322	P51572	BCAP31	0.219458	0.318322	0.563295	22.8732	23.6346	24.3744	23.6717	22.5837	23.6717
+	2.73722	-3.49202	P60866	RPS20	2.73722	-3.49202	-7.34303	24.7941	23.4322	23.4322	27.2365	27.6616	27.2365
	0.778769	1.41367	P33240	CSTF2	0.778769	1.41367	1.6893	23.0573	22.2254	23.6483	22.2913	20.1074	22.2913
+	1.28969	1.6544	P09874	PARP1	1.28969	1.6544	2.75099	27.6391	25.9011	25.8431	24.927	24.566	24.927
+	1.70593	2.48075	P63010	AP2B1	1.70593	2.48075	3.76544	24.1182	23.8686	22.6748	21.5586	20.1023	21.5586
	0.66146	0.694986	Q14444	CAPRIN1	0.66146	0.694986	1.46011	24.6155	23.1465	24.5115	23.4466	23.2954	23.4466
	0.726986	-1.01606	P39019	RPS19	0.726986	-1.01606	-1.58789	28.5112	26.919	26.3943	28.3569	28.159	28.3569
+	4.0173	-3.32218	P27348	YWHAQ	4.0173	-3.32218	-15.7018	24.6248	25.1098	24.5985	28.2308	27.838	28.2308
+	2.87845	4.15145	Q07065	CKAP4	2.87845	4.15145	8.00145	25.8649	24.1474	24.5476	20.7018	20.7018	20.7018
+	3.33621	-4.22335	P52907	CAPZA1	3.33621	-4.22335	-10.5236	23.0459	21.8655	21.8655	26.5613	26.3244	26.5613
+	1.94186	-2.4173	P40227	CCT6A	1.94186	-2.4173	-4.42883	26.1073	24.2255	25.0729	27.5952	27.4672	27.5952
+	2.86256	-2.92783	P53597	SUCLG1	2.86256	-2.92783	-7.92482	21.1911	21.1911	22.2663	24.567	24.298	24.567
+	3.50228	-5.08382	P04792	HSPB1	3.50228	-5.08382	-11.6095	22.2171	23.5272	22.2977	27.8743	27.5448	27.8743
+	1.24999	-1.65406	P55072	VCP	1.24999	-1.65406	-2.66264	27.3442	25.2155	26.4991	28.0612	27.8986	28.0612
+	1.31246	-1.45093	Q07021	C1QBP	1.31246	-1.45093	-2.80222	25.4611	23.9086	23.9086	25.8933	25.8444	25.8933
+	2.13026	-2.80244	P62701	RPS4X	2.13026	-2.80244	-5.01552	26.0302	24.11	25.2564	27.9674	27.8692	27.9674
+	1.94213	-2.52606	P12956	XRCC6	1.94213	-2.52606	-4.42961	26.303	24.6195	24.6056	27.7895	27.5272	27.7895
+	2.3758	3.79002	O43143	DHX15	2.3758	3.79002	5.86897	25.973	24.1567	25.7374	21.8021	20.8928	21.8021
+	1.58236	-2.23081	P63104	YWHAZ	1.58236	-2.23081	-3.44558	27.669	25.4481	26.6722	28.9092	28.6633	28.9092
+	1.02145	1.11093	O00148	DDX39A	1.02145	1.11093	2.17588	21.0759	22.393	22.024	20.3932	21.3737	20.3932
+	2.41038	-3.08322	Q01105	SET	2.41038	-3.08322	-5.99811	24.9975	23.4679	23.4679	27.1261	26.9307	27.1261
	0.269453	0.42403	P00387	CYB5R3	0.269453	0.42403	0.67321	25.8468	23.9784	25.5257	24.4399	25.1991	24.4399
+	1.49864	-1.26493	Q12792	TWF1	1.49864	-1.26493	-3.23839	19.5853	20.4538	19.5853	21.4019	20.6153	21.4019
	0.0640221	0.14859	P04843	RPN1	0.0640221	0.14859	0.184041	26.5848	24.6127	26.3489	26.2152	24.6702	26.2152
+	2.50451	-2.87158	P08238	HSP90AB1	2.50451	-2.87158	-6.36176	29.1834	28.0311	27.6951	31.149	31.2264	31.149
+	1.5922	-1.7238	P46778	RPL21	1.5922	-1.7238	-3.47041	24.5735	23.0848	23.0848	25.2833	25.3479	25.2833
+	2.34537	-3.55713	P60842	EIF4A1	2.34537	-3.55713	-5.75722	26.7004	24.583	25.8881	29.2437	29.3555	29.2437
+	1.54106	2.67981	P46060	RANGAP1	1.54106	2.67981	3.34244	25.0604	23.4151	23.5447	21.9301	20.1205	21.9301
+	1.74325	-2.31023	P39023	RPL3	1.74325	-2.31023	-3.86557	25.1432	23.2667	24.2814	26.2895	27.043	26.2895
+	2.10789	2.85049	P11177	PDHB	2.10789	2.85049	4.94296	25.2346	23.5179	25.2162	21.7131	21.9909	21.7131
+	1.92204	-2.82147	P23396	RPS3	1.92204	-2.82147	-4.3702	26.8536	24.6587	25.7815	28.7096	28.339	28.7096
	0.0493574	0.0785427	Q99873	PRMT1	0.0493574	0.0785427	0.143856	24.7782	22.9552	24.0939	23.7396	24.1124	23.7396
+	2.08332	-2.48577	O00232	PSMD12	2.08332	-2.48577	-4.86417	22.6851	21.4416	21.4416	24.6407	23.7441	24.6407
+	1.00884	-1.48192	P62081	RPS7	1.00884	-1.48192	-2.14996	23.8692	24.1413	25.701	26.439	25.2793	26.439
	0.338505	0.528826	P26368	U2AF2	0.338505	0.528826	0.819218	25.2474	26.2725	24.1369	24.4992	25.0719	24.4992
+	4.04153	-5.95736	P13693	TPT1	4.04153	-5.95736	-15.9253	20.6177	21.7383	20.6177	26.9693	26.9072	26.9693
+	1.25909	1.74552	Q9P0L0	VAPA	1.25909	1.74552	2.68278	26.4042	24.541	24.5365	23.2236	23.798	23.2236
+	2.13698	-3.23628	P78371	CCT2	2.13698	-3.23628	-5.03748	26.4855	24.265	25.4591	28.6723	28.5738	28.6723
	0.222875	-0.47242	P62424	RPL7A	0.222875	-0.47242	-0.570943	27.621	25.2066	26.9336	26.6486	27.8814	26.6486
	0.0147836	-0.0292098	P51149	RAB7A	0.0147836	-0.0292098	-0.044642	25.7004	24.1674	26.3542	25.5267	25.2563	25.5267
+	1.16212	-1.74918	P05387	RPLP2	1.16212	-1.74918	-2.47136	27.4878	25.4833	25.3402	27.9956	27.5678	27.9956
+	3.21634	-4.14332	P31948	STIP1	3.21634	-4.14332	-9.80017	21.4856	21.5888	20.3594	25.4419	24.9798	25.4419
+	1.81161	-2.67753	P08865	RPSA	1.81161	-2.67753	-4.05353	26.3498	24.212	25.985	28.2128	28.1538	28.2128
	0.750271	-1.02438	P23193	TCEA1	0.750271	-1.02438	-1.63343	25.5737	23.5475	25.1293	25.8979	25.5279	25.8979
+	1.08709	1.28801	Q15637	SF1	1.08709	1.28801	2.31225	22.5562	24.4127	23.7807	22.1797	22.5261	22.1797
+	2.34644	-2.0766	P26038	MSN	2.34644	-2.0766	-5.76113	25.8117	25.494	26.6954	28.1043	28.0223	28.1043
	0.150947	0.240599	Q07955	SRSF1	0.150947	0.240599	0.404701	25.1719	23.1965	24.6834	24.0862	24.1575	24.0862
+	1.03425	-1.5027	P13010	XRCC5	1.03425	-1.5027	-2.2023	26.3657	24.1161	25.5214	27.0244	26.4624	27.0244
+	0.932707	1.60306	O95347	SMC2	0.932707	1.60306	1.99516	23.1394	21.7423	21.7423	19.9502	21.9145	19.9502
+	1.0111	-1.53663	P46776	RPL27A	1.0111	-1.53663	-2.1546	25.9727	24.1069	24.1069	26.6146	25.5673	26.6146
+	1.64877	-2.37693	Q9UQ80	PA2G4	1.64877	-2.37693	-3.61531	26.3909	24.1223	25.2014	27.6704	27.5046	27.6704
+	1.66293	2.1844	P51571	SSR4	1.66293	2.1844	3.65214	25.2753	23.5177	23.5177	22.0396	21.6784	22.0396
+	1.6726	-2.39315	P50991	CCT4	1.6726	-2.39315	-3.67741	26.403	24.3994	24.5085	27.5174	27.4556	27.5174
+	2.37755	3.10204	Q8NI27	THOC2	2.37755	3.10204	5.87544	21.7612	21.7612	23.1795	19.367	18.6618	19.367
	0.695783	1.14259	P05556	ITGB1	0.695783	1.14259	1.52699	25.033	25.5805	23.4569	23.1542	24.3342	23.1542
+	3.29412	-1.04027	O60506	SYNCRIP	3.29412	-1.04027	-10.2641	25.2764	25.2982	25.0159	26.1918	26.3277	26.1918
+	1.52436	-2.30187	P62158	CALM1	1.52436	-2.30187	-3.30126	26.6602	24.2921	25.877	27.9433	27.8483	27.9433
+	3.42837	6.36405	Q00839	HNRNPU	3.42837	6.36405	11.1137	30.1523	28.4727	28.4479	22.759	22.4627	22.759
+	2.3258	-4.0539	P22392	NME2	2.3258	-4.0539	-5.68631	26.4511	24.199	26.0905	29.7773	29.3476	29.7773
+	1.76018	2.76266	Q15717	ELAVL1	1.76018	2.76266	3.91157	26.6036	25.0377	24.2583	22.3846	22.8425	22.3846
+	2.53533	-4.45212	P07737	PFN1	2.53533	-4.45212	-6.48479	26.3538	23.9771	25.2288	29.6526	29.6108	29.6526
+	3.8706	6.5907	P62805	H4C1	3.8706	6.5907	14.4124	33.2897	31.7088	32.5221	25.9445	25.8594	25.9445
+	0.93289	-1.41512	P62280	RPS11	0.93289	-1.41512	-1.99553	25.5557	25.9121	23.6632	26.5848	26.2068	26.5848
+	2.54009	-3.95933	P67936	TPM4	2.54009	-3.95933	-6.504	24.1366	22.3606	24.2075	27.6023	27.3782	27.6023
+	3.08684	-5.1686	P29401	TKT	3.08684	-5.1686	-9.07086	23.9698	22.0082	22.9132	28.1903	28.0164	28.1903
+	2.30752	-4.41677	P62937	PPIA	2.30752	-4.41677	-5.6207	27.4391	24.8389	25.6043	30.2283	30.6761	30.2283
	0.809359	0.924163	Q01081	U2AF1	0.809359	0.924163	1.74948	20.9568	22.3443	20.9568	20.2399	21.0056	20.2399
	0.601669	-0.878375	Q9Y3U8	RPL36	0.601669	-0.878375	-1.34364	24.6382	22.8696	24.9759	25.0674	24.9841	25.0674
+	1.66786	-2.54874	P61313	RPL15	1.66786	-2.54874	-3.66501	25.7762	24.2638	23.4586	27.1971	26.7506	27.1971
+	1.04854	-1.60286	P11940	PABPC1	1.04854	-1.60286	-2.23187	25.9679	23.6246	25.5005	26.5787	26.7441	26.5787
	0.176566	0.291714	P28072	PSMB6	0.176566	0.291714	0.465272	24.5387	22.4729	24.0521	23.3305	23.5277	23.3305
	0.0622497	0.144719	P35241	RDX	0.0622497	0.144719	0.179238	22.7375	21.2639	21.2639	20.9696	22.892	20.9696
+	3.18889	-4.48895	P30153	PPP2R1A	3.18889	-4.48895	-9.64115	20.432	21.8428	21.8043	25.81	25.9259	25.81
+	1.77423	-2.52141	Q7Z6Z7	HUWE1	1.77423	-2.52141	-3.95001	23.2954	21.4552	22.2407	25.2029	24.1497	25.2029
	0.880525	-1.38522	P49321	NASP	0.880525	-1.38522	-1.89055	26.0811	23.7319	25.735	26.5412	26.6211	26.5412
+	2.04422	-3.07326	P62249	RPS16	2.04422	-3.07326	-4.74079	21.8662	21.8662	23.5116	25.8335	24.7967	25.8335
+	3.1919	-5.21155	O60664	PLIN3	3.1919	-5.21155	-9.65846	23.2992	21.4838	22.0195	27.5129	27.4114	27.5129
	0.672316	-0.997025	Q08J23	NSUN2	0.672316	-0.997025	-1.48125	25.4357	23.8205	23.1798	25.0917	25.2437	25.0917
+	3.23656	-4.71852	P11413	G6PD	3.23656	-4.71852	-9.91882	20.3969	21.3271	22.0108	25.8766	26.1371	25.8766
+	1.98452	-2.67091	Q06830	PRDX1	1.98452	-2.67091	-4.55694	27.9619	25.9965	27.3537	29.8526	29.6196	29.8526
+	1.15049	-1.52313	P61586	RHOA	1.15049	-1.52313	-2.44644	24.4137	23.2274	22.2749	24.8986	24.6884	24.8986
+	2.51911	-3.68968	P46783	RPS10	2.51911	-3.68968	-6.41981	23.748	22.0328	22.0328	26.3532	26.1764	26.3532
	0.41239	-0.612043	Q96FQ6	S100A16	0.41239	-0.612043	-0.970147	23.7476	24.1088	22.0807	23.8357	24.1019	23.8357
+	1.01386	-1.70653	P46777	RPL5	1.01386	-1.70653	-2.16028	26.9878	24.4821	24.8524	27.2668	26.9084	27.2668
+	1.39691	-0.703575	P36578	RPL4	1.39691	-0.703575	-2.99612	27.6563	26.8789	27.1223	27.9721	27.824	27.9721
	0.463688	-1.0232	P31689	DNAJA1	0.463688	-1.0232	-1.07272	24.5474	22.3373	23.7278	25.2633	23.1554	25.2633
+	2.50628	-3.82746	P34932	HSPA4	2.50628	-3.82746	-6.36877	24.0104	22.2288	22.2288	26.558	26.8344	26.558
+	3.6526	-5.66623	P52209	PGD	3.6526	-5.66623	-12.6835	21.3059	19.8404	20.9285	26.439	26.1956	26.439
+	2.0076	3.01621	O94905	ERLIN2	2.0076	3.01621	4.62739	23.9925	22.3357	24.4927	20.5913	20.5897	20.5913
	0.536629	-0.718181	Q6P2E9	EDC4	0.536629	-0.718181	-1.21655	19.5308	19.5308	20.6846	21.0815	19.7378	21.0815
+	3.74833	-6.38141	P12277	CKB	3.74833	-6.38141	-13.4166	21.5753	20.2475	20.2475	27.2456	26.7233	27.2456
+	2.77332	-3.9953	P51659	HSD17B4	2.77332	-3.9953	-7.50653	21.9015	20.3193	21.6691	25.4919	24.892	25.4919
	0.873479	-1.21105	Q00688	FKBP3	0.873479	-1.21105	-1.87651	22.4753	22.6409	24.4768	24.3367	24.5529	24.3367
+	1.8386	-2.78972	P20618	PSMB1	1.8386	-2.78972	-4.12939	24.9387	23.2774	22.6808	26.4128	26.4404	26.4128
+	1.11568	1.93802	P38919	EIF4A3	1.11568	1.93802	2.37246	26.7208	23.9358	25.7625	23.532	23.5411	23.532
+	2.30397	-2.67739	O15144	ARPC2	2.30397	-2.67739	-5.60805	21.9147	20.4826	20.4826	23.6301	23.6517	23.6301
+	3.83479	-6.48035	P00966	ASS1	3.83479	-6.48035	-14.1135	20.1776	21.5446	20.1776	27.0571	27.2265	27.0571
	0.604456	0.296511	P11498	PC	0.604456	0.296511	1.34907	32.5217	31.7806	32.2626	31.9259	31.8235	31.9259
	0.534725	-1.03019	Q02543	RPL18A	0.534725	-1.03019	-1.21281	25.7397	23.3632	25.724	26.2857	25.3461	26.2857
+	2.6015	-3.94262	P51858	HDGF	2.6015	-3.94262	-6.75593	21.5773	21.5773	23.3272	26.0852	26.1392	26.0852
	0.412036	-0.788834	P47914	RPL29	0.412036	-0.788834	-0.969433	23.4253	25.9852	25.6806	25.921	25.6155	25.921
+	2.20414	-3.08441	Q15691	MAPRE1	2.20414	-3.08441	-5.26112	23.0606	21.3615	21.3615	25.1638	24.7093	25.1638
+	1.7046	2.57903	O75475	PSIP1	1.7046	2.57903	3.7619	24.3033	22.3413	22.3413	20.6219	20.0051	20.6219
+	2.6078	-3.29016	Q9NUU7	DDX19A	2.6078	-3.29016	-6.78225	21.6761	20.2425	20.2425	24.094	23.8435	24.094
	0.3687	-0.697223	P35268	RPL22	0.3687	-0.697223	-0.881444	25.6591	23.0239	24.781	25.3451	24.8654	25.3451
+	1.27807	-2.23705	P62241	RPS8	1.27807	-2.23705	-2.72499	25.9681	23.2193	25.165	26.9316	27.2004	26.9316
	0.187265	-0.317888	O75694	NUP155	0.187265	-0.317888	-0.490095	23.9785	22.0327	22.0327	22.9929	23.0118	22.9929
+	1.38869	-2.33429	P60900	PSMA6	1.38869	-2.33429	-2.97697	25.3718	22.7742	24.7604	26.6455	26.6182	26.6455
+	2.64838	-2.92084	P63244	RACK1	2.64838	-2.92084	-6.95387	24.7229	23.3393	23.6569	26.864	26.7537	26.864
+	1.92838	-2.00356	P50990	CCT8	1.92838	-2.00356	-4.38889	26.8768	25.3859	26.3112	28.3348	27.9151	28.3348
	0.303316	0.528432	P06753	TPM3	0.303316	0.528432	0.745533	24.2021	21.9244	22.6309	22.1686	22.8348	22.1686
	0.558411	1.2406	Q13838	DDX39B	0.558411	1.2406	1.25919	27.0537	24.2199	26.9788	25.162	24.2067	25.162
+	1.20054	-1.64392	Q15019	SEPTIN2	1.20054	-1.64392	-2.5543	22.6031	22.4809	20.7565	23.8332	23.106	23.8332
	0.275025	0.587257	Q09028	RBBP4	0.275025	0.587257	0.685217	25.8404	23.05	24.6105	23.6256	24.4881	23.6256
	0.343288	0.901026	P26599	PTBP1	0.343288	0.901026	0.829131	29.3799	25.6567	27.5843	26.7982	26.3214	26.7982
+	2.4021	-4.23435	Q15084	PDIA6	2.4021	-4.23435	-5.96698	24.486	22.8002	22.0938	27.3691	27.3449	27.3691
+	2.72819	-4.45446	Q15942	ZYX	2.72819	-4.45446	-7.30261	21.2714	19.8364	19.8364	25.1478	24.0121	25.1478
+	2.66172	-4.25728	Q9Y262	EIF3L	2.66172	-4.25728	-7.01111	20.3607	20.3607	21.947	25.4452	24.5497	25.4452
+	1.95962	-3.14826	Q9HB71	CACYBP	1.95962	-3.14826	-4.48183	24.1069	22.0373	22.0373	26.0077	25.6109	26.0077
+	2.63878	-4.42338	P40925	MDH1	2.63878	-4.42338	-6.91293	22.5526	20.6637	21.015	25.5636	26.3743	25.5636
+	0.958825	2.39939	Q99880	H2BC13	0.958825	2.39939	2.04796	29.8684	25.9869	28.9519	25.8932	25.8226	25.8932
	0.89942	-1.44841	Q15056	EIF4H	0.89942	-1.44841	-1.92831	24.3799	23.1495	21.8359	24.4131	24.8843	24.4131
+	2.72074	-5.3507	P14625	HSP90B1	2.72074	-5.3507	-7.2694	24.6055	22.3976	22.3976	28.4725	28.5076	28.4725
	0.0228629	-0.0527954	P43246	MSH2	0.0228629	-0.0527954	-0.0684428	21.9851	22.9244	24.5109	22.9655	23.6479	22.9655
	0.0761696	0.190861	P63000	RAC1	0.0761696	0.190861	0.216581	23.1024	23.1024	25.5549	23.4	24.3871	23.4
	0.0680298	0.198282	P63279	UBE2I	0.0680298	0.198282	0.194849	23.0408	21.1529	21.1529	20.7842	23.1833	20.7842
	0.0918349	-0.258091	O43242	PSMD3	0.0918349	-0.258091	-0.25763	23.7412	21.3629	22.2638	23.4372	21.2677	23.4372
	0.338685	-0.787149	P28074	PSMB5	0.338685	-0.787149	-0.819591	24.6075	22.4208	25.1957	25.3198	23.9458	25.3198
	0.196404	-0.545794	P18621	RPL17	0.196404	-0.545794	-0.511093	27.5287	24.2958	27.4654	26.938	27.0512	26.938
+	1.14593	-1.79398	Q01082	SPTBN1	1.14593	-1.79398	-2.43671	23.8099	21.3196	22.9171	24.5833	24.2621	24.5833
+	3.08307	-4.42225	O60488	ACSL4	3.08307	-4.42225	-9.05041	19.3389	19.3389	20.7577	24.1112	24.4797	24.1112
+	2.2729	-4.09183	P52789	HK2	2.2729	-4.09183	-5.49817	24.2456	22.016	22.016	26.8124	26.9283	26.8124
+	2.85877	-4.78555	P25787	PSMA2	2.85877	-4.78555	-7.90664	21.0834	22.3641	20.288	26.0059	26.0805	26.0059
+	2.14058	-3.4049	P30040	ERP29	2.14058	-3.4049	-5.04929	23.1132	21.1394	21.1395	25.3502	24.9065	25.3502
+	1.71586	-3.17213	P0CW22	RPS17	1.71586	-3.17213	-3.79192	24.9553	22.0743	23.7854	26.7786	26.7742	26.7786
	0.162457	0.407789	P37108	SRP14	0.162457	0.407789	0.432122	25.7245	22.843	25.6079	24.2556	24.4408	24.2556
+	1.83444	-1.44563	P62906	RPL10A	1.83444	-1.44563	-4.11764	25.1457	26.336	25.9537	27.2451	27.2821	27.2451
+	3.22518	-5.89089	P14868	DARS1	3.22518	-5.89089	-9.85189	22.1184	20.33	20.33	26.8638	26.7234	26.8638
+	1.30347	-2.35482	P25786	PSMA1	1.30347	-2.35482	-2.78194	24.5019	21.6789	23.1626	25.6969	25.014	25.6969
	0.337697	-0.58106	O14737	PDCD5	0.337697	-0.58106	-0.817539	23.3695	21.2513	21.2513	22.4569	22.7014	22.4569
+	1.06907	-1.86198	P52292	KPNA2	1.06907	-1.86198	-2.27456	23.5598	20.9631	22.4608	24.5121	23.5455	24.5121
+	1.28	-2.62139	P62913	RPL11	1.28	-2.62139	-2.7293	25.4782	22.2911	24.3846	26.8924	26.2334	26.8924
+	1.22449	-2.17333	P46779	RPL28	1.22449	-2.17333	-2.60653	24.0611	23.4704	21.3253	25.1917	24.9932	25.1917
	0.730195	-1.7922	P07814	EPRS1	0.730195	-1.7922	-1.59416	27.8022	25.6899	23.9175	27.651	27.4843	27.651
	0.604825	1.03573	Q13492	PICALM	0.604825	1.03573	1.34979	23.3299	22.3332	20.7323	20.9682	21.3519	20.9682
	0.425679	1.16248	P62308	SNRPG	0.425679	1.16248	0.996862	24.3691	21.9042	21.9042	22.3909	19.9083	22.3909
+	1.58706	-3.24968	P28066	PSMA5	1.58706	-3.24968	-3.45743	25.7059	23.047	22.7501	27.1043	27.0434	27.1043
	0.752546	1.41683	O95782	AP2A1	0.752546	1.41683	1.63788	23.9393	21.1051	23.0455	21.0597	21.7201	21.0597
+	2.62758	-4.93262	P61956	SUMO2	2.62758	-4.93262	-6.86544	20.7972	22.9432	20.7972	26.5122	26.311	26.5122
+	1.65558	-3.11549	P62191	PSMC1	1.65558	-3.11549	-3.63298	22.9394	21.215	24.1715	25.8741	25.9241	25.8741
+	2.3075	-4.51146	P13667	PDIA4	2.3075	-4.51146	-5.62065	22.1719	20.4878	23.1127	26.6695	25.9677	26.6695
+	1.3024	-2.32139	P63173	RPL38	1.3024	-2.32139	-2.77953	23.4832	20.8744	23.2618	24.8668	24.85	24.8668
	0.839053	1.71263	Q96PZ0	PUS7	0.839053	1.71263	1.80814	23.8638	21.4406	21.4406	21.0303	19.5464	21.0303
+	1.00008	-2.33878	O75821	EIF3G	1.00008	-2.33878	-2.13202	20.047	21.99	20.047	22.1481	24.8042	22.1481
+	1.80962	-2.99648	P07858	CTSB	1.80962	-2.99648	-4.04795	20.3787	20.3787	22.446	24.3346	23.5235	24.3346
	0.410741	-0.857168	Q99439	CNN2	0.410741	-0.857168	-0.966824	23.3717	20.6326	22.6059	22.7137	23.7543	22.7137
+	1.98656	-3.47546	O75531	BANF1	1.98656	-3.47546	-4.56314	21.5856	22.9608	20.3461	25.2057	24.9076	25.2057
+	0.966677	1.11706	P08648	ITGA5	0.966677	1.11706	2.06389	25.6304	23.8207	24.9355	23.8015	23.4324	23.8015
	0.451016	0.863619	Q13617	CUL2	0.451016	0.863619	1.04751	22.5943	20.3662	22.8851	21.3011	20.6525	21.3011
+	1.0378	-2.22384	P60660	MYL6	1.0378	-2.22384	-2.20963	25.3963	21.9594	23.8953	26.1269	25.6687	26.1269
+	2.86399	-4.91157	P14618	PKM	2.86399	-4.91157	-7.93169	26.71	24.9162	26.8013	31.1365	30.8893	31.1365
+	1.90792	-3.46057	Q9NR31	SAR1A	1.90792	-3.46057	-4.32876	23.2234	20.645	21.169	25.2813	24.8566	25.2813
+	1.47645	-2.44231	O75822	EIF3J	1.47645	-2.44231	-3.18469	20.0121	20.0121	22.0476	23.4903	22.4181	23.4903
	0.488959	0.800309	Q09666	AHNAK	0.488959	0.800309	1.12277	29.1196	26.7216	27.7701	27.2324	26.7455	27.2324
	0.0335499	0.0806942	O60762	DPM1	0.0335499	0.0806942	0.0993277	23.418	20.9817	20.9817	21.7348	21.6696	21.7348
+	2.34096	-3.68266	O60884	DNAJA2	2.34096	-3.68266	-5.74121	19.6235	19.6235	21.5425	23.9939	23.8498	23.9939
	0.483289	-1.31744	P62750	RPL23A	0.483289	-1.31744	-1.11156	26.0741	22.4521	25.7627	26.3287	25.5839	26.3287
	0.771952	-1.58955	P39748	FEN1	0.771952	-1.58955	-1.67592	23.182	20.3683	22.4947	23.1776	24.4585	23.1776
	0.416956	-0.386492	P07355	ANXA2	0.416956	-0.386492	-0.979338	29.9117	28.6813	28.874	29.6409	29.3447	29.6409
+	1.21102	-2.39181	P61289	PSME3	1.21102	-2.39181	-2.57712	24.4101	21.3749	22.0381	25.1115	24.7755	25.1115
+	1.7214	-3.85455	Q99497	PARK7	1.7214	-3.85455	-3.80673	24.0659	21.3327	24.5713	27.2934	26.9466	27.2934
	0.713449	1.9697	P62318	SNRPD3	0.713449	1.9697	1.56146	26.7457	22.7443	25.9076	22.836	23.8165	22.836
	0.328625	-1.0099	P62263	RPS14	0.328625	-1.0099	-0.798666	25.8496	22.7642	26.8472	26.4612	25.5683	26.4612
	0.0405509	0.105466	O00116	AGPS	0.0405509	0.105466	0.119212	22.1078	19.9102	22.5511	21.7581	20.7365	21.7581
+	1.56897	-2.59904	Q96QK1	VPS35	1.56897	-2.59904	-3.41194	21.6126	19.5778	19.5778	23.2018	22.1616	23.2018
+	3.16723	6.3397	Q6P2Q9	PRPF8	3.16723	6.3397	9.51743	26.8457	24.5584	25.4382	19.2744	19.2744	19.2744
	0.0911523	0.087834	P15924	DSP	0.0911523	0.087834	0.255862	25.6196	24.4708	25.3089	25.0331	25.0696	25.0331
+	3.23733	3.91939	P51991	HNRNPA3	3.23733	3.91939	9.92336	27.6973	26.4016	26.7138	22.9584	23.1378	22.9584
+	1.68209	-3.50133	O15371	EIF3D	1.68209	-3.50133	-3.70236	23.0844	20.0847	21.6497	25.4871	24.3485	25.4871
+	2.26219	-4.45328	P50454	SERPINH1	2.26219	-4.45328	-5.46067	22.7252	20.3055	20.3055	25.4447	25.8066	25.4447
+	3.98996	2.1981	P35613	BSG	3.98996	2.1981	15.4533	26.7925	26.6693	26.6113	24.3611	24.7566	24.3611
	0.100943	0.307688	O00629	KPNA4	0.100943	0.307688	0.281058	23.165	22.4633	20.1561	21.0102	22.841	21.0102
	0.472425	-0.963177	P27635	RPL10	0.472425	-0.963177	-1.09005	26.4903	25.8201	23.6239	26.4518	25.9202	26.4518
	0.660067	0.865956	P06748	NPM1	0.660067	0.865956	1.45739	30.6786	28.7126	29.2148	28.7419	28.5242	28.7419
+	1.2329	1.4806	P05023	ATP1A1	1.2329	1.4806	2.62498	27.2921	26.153	27.4098	25.8679	24.6772	25.8679
+	1.3997	-2.34838	Q99627	COPS8	1.3997	-2.34838	-3.00264	21.6864	19.2372	21.4356	23.215	22.9744	23.215
	0.544625	-1.58587	P61254	RPL26	0.544625	-1.58587	-1.23221	25.2536	21.4267	24.13	25.7948	23.9782	25.7948
+	2.51852	-2.81702	P68104	EEF1A1	2.51852	-2.81702	-6.41745	29.8451	28.5795	29.9207	32.3242	32.148	32.3242
+	1.52776	-3.32378	Q13813	SPTAN1	1.52776	-3.32378	-3.30962	23.6361	21.745	20.4357	25.6444	24.4995	25.6444
+	1.24333	-2.4814	O00231	PSMD11	1.24333	-2.4814	-2.64793	23.6121	20.3883	21.7742	24.4863	24.2463	24.4863
+	2.87074	6.30688	Q08211	DHX9	2.87074	6.30688	7.96419	28.9484	26.2432	27.9658	21.3666	21.5036	21.3666
+	1.40067	-3.11055	O43175	PHGDH	1.40067	-3.11055	-3.0049	24.3105	20.7606	22.2719	25.4412	25.7923	25.4412
+	1.30133	-2.85349	P17980	PSMC3	1.30133	-2.85349	-2.77713	24.1286	20.5905	22.3308	25.315	24.9804	25.315
+	0.90569	-2.36408	P17931	LGALS3	0.90569	-2.36408	-1.94087	26.1666	22.1073	23.1569	26.1131	26.2969	26.1131
	0.497598	-1.34505	P56537	EIF6	0.497598	-1.34505	-1.13982	24.8722	21.0756	24.0668	24.4411	25.1675	24.4411
+	2.19076	-4.64809	Q9Y3F4	STRAP	2.19076	-4.64809	-5.21596	20.2534	20.1192	22.7319	25.9523	25.1441	25.9523
+	2.24426	-4.53775	P61158	ACTR3	2.24426	-4.53775	-5.39841	21.6108	19.4134	19.4134	25.096	23.8588	25.096
+	2.27456	-4.7715	Q13347	EIF3I	2.27456	-4.7715	-5.50398	20.2368	20.2368	22.8371	25.8907	25.8438	25.8907
+	1.79952	2.52898	P33992	MCM5	1.79952	2.52898	4.01985	27.0363	25.3804	26.536	24.1828	23.0003	24.1828
	0.131457	0.410997	Q9Y3A5	SBDS	0.131457	0.410997	0.357437	20.8171	24.3196	24.1642	22.5592	22.9495	22.5592
+	2.02233	1.44913	P05165	PCCA	2.02233	1.44913	4.67276	30.0474	29.0302	29.2411	28.0008	27.9697	28.0008
	0.841101	2.43857	P63162	SNRPN	0.841101	2.43857	1.8122	26.5427	21.9766	25.068	22.0638	22.1438	22.0638
+	1.11688	-2.05251	Q14247	CTTN	1.11688	-2.05251	-2.37498	22.701	20.1125	20.1125	23.0769	22.9297	23.0769
+	1.33311	-3.58562	Q13451	FKBP5	1.33311	-3.58562	-2.84905	24.9945	21.0527	24.1293	27.3692	26.1949	27.3692
	0.437244	-1.2294	P61513	RPL37A	0.437244	-1.2294	-1.02002	24.8262	20.8902	23.3317	24.6153	23.5058	24.6153
+	0.898043	-2.16895	P43686	PSMC4	0.898043	-2.16895	-1.92555	23.4342	20.0507	21.7231	24.466	22.7828	24.466
+	1.07134	-2.55179	P61204	ARF3	1.07134	-2.55179	-2.27931	24.8631	21.5407	21.5407	25.0359	25.528	25.0359
	0.840135	-2.30116	P41091	EIF2S3	0.840135	-2.30116	-1.81029	25.576	21.3333	24.4652	26.1408	25.9963	26.1408
+	0.935159	-2.96146	P09429	HMGB1	0.935159	-2.96146	-2.00011	27.5725	22.5051	24.9691	28.2048	27.5216	28.2048
	0.576862	-1.85859	P40429	RPL13A	0.576862	-1.85859	-1.29524	25.8685	21.9307	26.4934	26.7621	26.3442	26.7621
+	2.1107	-4.79718	Q7L1Q6	BZW1	2.1107	-4.79718	-4.95204	20.8579	20.2321	23.3951	26.3494	26.1778	26.3494
	0.824981	1.51009	Q92945	KHSRP	0.824981	1.51009	1.78031	27.4301	24.7276	26.6539	25.0327	24.2159	25.0327
+	1.71932	-4.36954	P34897	SHMT2	1.71932	-4.36954	-3.80117	24.5812	20.7662	21.9385	27.0184	26.3577	27.0184
+	5.06463	-4.42824	P06733	ENO1	5.06463	-4.42824	-28.8288	28.2286	27.8795	27.724	32.3357	32.4453	32.3357
+	1.01054	-2.47309	P27816	MAP4	1.01054	-2.47309	-2.15346	23.9662	20.2392	23.226	25.0957	24.6594	25.0957
	0.111501	-0.361191	P55036	PSMD4	0.111501	-0.361191	-0.307837	23.8758	22.8062	20.0676	22.9124	22.0084	22.9124
+	0.991147	1.19326	P31943	HNRNPH1	0.991147	1.19326	2.11374	29.1009	27.2498	27.6834	26.8971	26.6602	26.8971
+	0.970578	-2.94352	P31949	S100A11	0.970578	-2.94352	-2.07182	25.6044	21.2212	25.1981	27.2031	26.4481	27.2031
+	1.53043	-2.97365	Q6DD88	ATL3	1.53043	-2.97365	-3.31621	22.4023	19.7136	19.7136	23.5545	23.6414	23.5545
	0.714853	-2.0612	P00367	GLUD1	0.714853	-2.0612	-1.5642	24.7634	23.3582	20.5427	25.3928	24.0624	25.3928
	0.292903	1.06936	P49755	TMED10	0.292903	1.06936	0.723453	25.9186	21.1936	24.6867	22.4365	23.7177	22.4365
+	2.54502	-2.50237	O75369	FLNB	2.54502	-2.50237	-6.5239	27.7485	26.4443	27.0551	29.5129	29.7291	29.5129
+	0.948086	-2.64135	P07108	DBI	0.948086	-2.64135	-2.02621	25.5366	21.6673	21.6673	25.4091	25.9771	25.4091
+	4.1964	-2.98932	P25815	S100P	4.1964	-2.98932	-17.4289	25.469	24.911	25.2354	28.2513	28.0807	28.2513
	0.454647	0.375678	P61978	HNRNPK	0.454647	0.375678	1.05474	29.4961	28.3212	28.6769	28.5323	28.3025	28.5323
	1.51702	-0.314589	P16401	H1-5	1.51702	-0.314589	-3.28325	27.8788	28.0419	27.8429	28.3095	28.0884	28.3095
+	2.80651	-4.47974	P13639	EEF2	2.80651	-4.47974	-7.65972	27.241	25.2383	26.3915	30.8424	30.6253	30.8424
+	1.37306	-3.33726	Q16543	CDC37	1.37306	-3.33726	-2.94074	23.1103	21.023	19.4489	24.1272	25.3397	24.1272
+	1.27915	-3.89959	P31946	YWHAB	1.27915	-3.89959	-2.72739	24.9278	24.7955	20.5746	27.3054	27.3859	27.3054
+	3.21584	-1.52593	P37802	TAGLN2	3.21584	-1.52593	-9.79724	25.9807	25.8091	26.2921	27.4878	27.684	27.4878
+	1.48268	-3.5951	P27694	RPA1	1.48268	-3.5951	-3.19973	23.423	20.1793	20.1793	24.5502	25.4664	24.5502
+	2.82955	1.91159	P61769	B2M	2.82955	1.91159	7.76775	25.2567	24.7715	24.8345	22.8493	23.4292	22.8493
+	2.12046	-5.22418	P43487	RANBP1	2.12046	-5.22418	-4.98365	20.7719	22.9181	19.3096	26.2513	26.1696	26.2513
+	1.15176	-3.94841	P62854	RPS26	1.15176	-3.94841	-2.44917	26.6918	21.2767	25.0838	28.4445	28.0085	28.4445
+	1.89838	-4.724	P55060	CSE1L	1.89838	-4.724	-4.30093	23.3828	20.0423	20.1366	25.9339	25.8659	25.9339
+	1.85356	2.6961	Q12906	ILF3	1.85356	2.6961	4.17187	28.5555	26.3895	27.9499	24.9727	24.8612	24.9727
+	2.35467	2.26095	P25205	MCM3	2.35467	2.26095	5.79119	26.9249	25.8803	26.9764	24.4907	24.0173	24.4907
	0.839811	-1.99907	P20020	ATP2B1	0.839811	-1.99907	-1.80965	22.7944	19.0457	21.4916	22.9959	23.3372	22.9959
	0.0989125	0.412511	P62314	SNRPD1	0.0989125	0.412511	0.275862	26.3015	21.8538	21.8538	22.7289	23.3138	22.7289
+	1.37702	2.03111	P52701	MSH6	1.37702	2.03111	2.9499	24.4739	22.2091	22.8508	21.2878	20.8648	21.2878
+	2.75762	-2.22185	Q16658	FSCN1	2.75762	-2.22185	-7.43503	25.7682	25.0164	25.5483	27.8648	27.2687	27.8648
	0.198214	0.823412	P39656	DDOST	0.198214	0.823412	0.515231	26.0653	20.7658	24.7307	22.884	23.3236	22.884
	0.516685	1.54406	O15427	SLC16A3	0.516685	1.54406	1.1774	22.6821	19.632	24.0115	20.3663	20.9608	20.3663
+	2.259	-1.8739	P62277	RPS13	2.259	-1.8739	-5.44956	25.0223	24.5414	25.7004	26.8897	27.1065	26.8897
+	0.987714	1.69981	P61224	RAP1B	0.987714	1.69981	2.10673	26.4036	23.8788	26.149	23.6942	23.9435	23.6942
+	2.16918	-3.57034	P05388	RPLP0	2.16918	-3.57034	-5.14375	25.9343	24.0763	23.688	28.1725	28.0645	28.1725
+	1.78609	-3.88465	Q9HAV4	XPO5	1.78609	-3.88465	-3.98267	22.0241	19.1073	19.1073	24.0422	23.8082	24.0422
+	4.56648	-5.84981	P18085	ARF4	4.56648	-5.84981	-21.6079	20.9866	21.763	20.9866	27.0157	27.2542	27.0157
+	2.22714	-1.7428	P62979	RPS27A	2.22714	-1.7428	-5.33948	29.2417	28.1939	28.3501	30.3336	30.3469	30.3336
+	2.47116	-3.25867	P07900	HSP90AA1	2.47116	-3.25867	-6.23083	27.8053	26.4074	26.1292	30.107	29.904	30.107
	0.0166546	0.0759532	P20042	EIF2S2	0.0166546	0.0759532	0.05019	25.2545	23.557	20.1149	22.9649	22.7686	22.9649
	0.41262	-0.379003	P26373	RPL13	0.41262	-0.379003	-0.970609	26.8295	25.477	26.1652	26.5402	26.5284	26.5402
	0.708422	-1.69695	P62753	RPS6	0.708422	-1.69695	-1.55164	27.9208	24.137	25.8808	27.6534	27.7227	27.6534
+	2.05234	-1.76433	P11142	HSPA8	2.05234	-1.76433	-4.76622	29.0207	27.8536	28.7202	30.4168	30.0539	30.4168
+	1.21023	-3.38421	P63167	DYNLL1	1.21023	-3.38421	-2.57538	21.0399	19.3025	23.5339	25.1441	23.7407	25.1441
	0.402555	-0.212798	Q96AG4	LRRC59	0.402555	-0.212798	-0.950301	25.5669	25.5669	26.0895	26.0946	25.6724	26.0946
+	1.1053	-3.93586	Q8TCS8	PNPT1	1.1053	-3.93586	-2.35054	22.7939	26.7833	21.1466	27.4495	27.6325	27.4495
+	2.65386	-1.67141	P05455	SSB	2.65386	-1.67141	-6.97735	24.6186	24.0983	23.8194	25.9006	25.7494	25.9006
	0.437844	1.45125	Q9Y2L1	DIS3	0.437844	1.45125	1.02122	23.562	19.3697	23.6998	20.78	20.7177	20.78
+	2.89188	1.64047	P58107	EPPK1	2.89188	1.64047	8.06676	26.5506	25.9087	26.2304	24.5056	24.757	24.5056
+	1.47861	-4.49453	P62888	RPL30	1.47861	-4.49453	-3.18989	24.804	21.2557	20.1355	26.6319	26.415	26.6319
	0.364337	-0.804043	P46782	RPS5	0.364337	-0.804043	-0.872503	26.9659	23.7967	25.6725	26.3356	26.176	26.3356
	1.24085	-0.34021	P62917	RPL8	1.24085	-0.34021	-2.64249	28.3646	28.0884	28.2697	28.6811	28.381	28.6811
+	2.3557	-4.07597	P04406	GAPDH	2.3557	-4.07597	-5.79496	29.4223	27.1683	27.5247	32.1876	31.9679	32.1876
+	2.42334	7.25323	P08670	VIM	2.42334	7.25323	6.04711	31.2427	29.9677	30.1527	24.3327	20.938	24.3327
	0.847759	-3.05017	P61353	RPL27	0.847759	-3.05017	-1.8254	26.2434	21.3412	21.3412	26.3745	25.3271	26.3745
	0.928004	-0.600421	Q02878	RPL6	0.928004	-0.600421	-1.98569	27.3751	26.5635	27.4368	27.6148	27.947	27.6148
+	2.38905	-5.71505	O75534	CSDE1	2.38905	-5.71505	-5.91818	21.1212	17.7944	19.155	25.0751	25.0655	25.0751
	0.11007	-0.256049	Q16531	DDB1	0.11007	-0.256049	-0.304233	25.4667	22.628	24.5908	24.548	24.3575	24.548
+	1.61493	2.58016	Q8N1F7	NUP93	1.61493	2.58016	3.5282	25.6264	23.3324	25.0355	22.3334	21.587	22.3334
	0.777172	-3.06231	Q13200	PSMD2	0.777172	-3.06231	-1.68616	25.0165	19.682	25.2272	26.2894	26.5337	26.2894
+	4.06001	-9.44549	Q13085	ACACA	4.06001	-9.44549	-16.0978	25.371	23.4085	24.8361	34.0184	33.9153	34.0184
+	1.05537	-0.971703	P27824	CANX	1.05537	-0.971703	-2.24605	26.6672	25.5842	25.2287	26.8032	26.7889	26.8032
+	3.88183	-4.47103	P04083	ANXA1	3.88183	-4.47103	-14.5073	24.4553	23.8482	24.9091	28.8985	28.8287	28.8985
+	19.2314	3.70795	Q9H501	ESF1	19.2314	3.70795	100553	21.3115	21.3114	21.3114	17.6035	17.6035	17.6035
+	11.4203	3.37897	P36871	PGM1	11.4203	3.37897	1121	20.9885	20.9795	20.9795	17.6035	17.6035	17.6035
+	11.1099	3.008	Q96I25	RBM17	11.1099	3.008	937.608	20.6083	20.6179	20.6083	17.6035	17.6035	17.6035
+	10.5451	3.47653	P78316	NOP14	10.5451	3.47653	677.333	21.0903	21.0749	21.0749	17.6035	17.6035	17.6035
+	9.37227	4.1409	Q92665	MRPS31	9.37227	4.1409	344.826	21.7684	21.7324	21.7324	17.6035	17.6035	17.6035
+	9.09914	2.94849	Q96EV2	RBM33	9.09914	2.94849	294.655	20.542	20.572	20.542	17.6035	17.6035	17.6035
+	9.14872	3.15182	O43823	AKAP8	9.14872	3.15182	303.186	20.7761	20.7449	20.7449	17.6035	17.6035	17.6035
+	8.46177	4.00068	P05187	ALPP	8.46177	4.00068	204.157	21.6434	21.5846	21.5846	17.6035	17.6035	17.6035
+	8.52755	4.73097	O15213	WDR46	8.52755	4.73097	212.035	22.3122	22.3122	22.3791	17.6035	17.6035	17.6035
+	8.219	4.18652	Q8WUM0	NUP133	8.219	4.18652	177.527	21.7664	21.8372	21.7664	17.6035	17.6035	17.6035
+	8.09102	4.07401	O15446	POLR1G	8.09102	4.07401	164.917	21.7269	21.6528	21.6528	17.6035	17.6035	17.6035
+	8.05719	4.14577	Q06587	RING1	8.05719	4.14577	161.736	21.7236	21.7236	21.8005	17.6035	17.6035	17.6035
+	8.0264	4.23142	Q6PD62	CTR9	8.0264	4.23142	158.894	21.8882	21.8083	21.8083	17.6035	17.6035	17.6035
+	7.88463	3.63879	Q96T37	RBM15	7.88463	3.63879	146.44	21.2174	21.292	21.2174	17.6035	17.6035	17.6035
+	7.87216	4.35866	Q9BRJ6	C7orf50	7.87216	4.35866	145.393	21.9322	21.9322	22.0221	17.6035	17.6035	17.6035
+	7.53951	3.7793	Q9UKL0	RCOR1	7.53951	3.7793	120.051	21.4458	21.3513	21.3513	17.6035	17.6035	17.6035
+	7.61118	5.81961	O00442	RTCA	7.61118	5.81961	125.108	23.5086	23.3485	23.4122	17.6035	17.6035	17.6035
+	7.63211	6.74182	O00264	PGRMC1	7.63211	6.74182	126.625	24.4518	24.2921	24.2921	17.6035	17.6035	17.6035
+	7.41376	4.95631	P21589	NT5E	7.41376	4.95631	111.666	22.6486	22.5154	22.5154	17.6035	17.6035	17.6035
+	7.04185	3.3619	Q96TC7	RMDN3	7.04185	3.3619	90.1388	20.9281	21.04	20.9281	17.6035	17.6035	17.6035
+	7.04619	4.44639	Q92597	NDRG1	7.04619	4.44639	90.3644	22.0007	22.1483	22.0007	17.6035	17.6035	17.6035
+	7.0731	4.99434	O75489	NDUFS3	7.0731	4.99434	91.7754	22.5434	22.7067	22.5434	17.6035	17.6035	17.6035
+	6.43918	2.4761	P49848	TAF6	6.43918	2.4761	63.7022	20.1573	20.0407	20.0407	17.6035	17.6035	17.6035
+	7.14456	8.71693	Q07666	KHDRBS1	7.14456	8.71693	95.6308	26.2887	26.4918	26.1808	17.6035	17.6035	17.6035
+	6.62495	4.12318	Q92598	HSPH1	6.62495	4.12318	70.8974	21.843	21.6685	21.6685	17.6035	17.6035	17.6035
+	6.75312	5.09249	Q9BTD8	RBM42	6.75312	5.09249	76.3296	22.8294	22.6293	22.6293	17.6035	17.6035	17.6035
+	6.67861	4.6854	Q05048	CSTF1	6.67861	4.6854	73.1231	22.2248	22.2248	22.417	17.6035	17.6035	17.6035
+	6.72753	5.09512	Q9Y3B9	RRP15	6.72753	5.09512	75.2128	22.8341	22.6309	22.6309	17.6035	17.6035	17.6035
+	6.55292	4.16749	Q9NX40	OCIAD1	6.55292	4.16749	68.0161	21.8593	21.6532	21.8005	17.6035	17.6035	17.6035
+	6.79684	7.24297	Q9NZ01	TECR	6.79684	7.24297	78.276	25.0315	24.7539	24.7539	17.6035	17.6035	17.6035
+	6.37729	3.79299	O75717	WDHD1	6.37729	3.79299	61.4707	21.5199	21.3348	21.3348	17.6035	17.6035	17.6035
+	6.36002	4.08257	Q9NTZ6	RBM12	6.36002	4.08257	60.8622	21.619	21.619	21.8202	17.6035	17.6035	17.6035
+	6.24102	3.86083	Q8WVC0	LEO1	6.24102	3.86083	56.8288	21.3639	21.4352	21.5938	17.6035	17.6035	17.6035
+	6.62144	8.03894	Q9NS69	TOMM22	6.62144	8.03894	70.7544	25.8696	25.5342	25.5236	17.6035	17.6035	17.6035
+	6.6426	9.77406	Q9NR30	DDX21	6.6426	9.77406	71.6222	27.6061	27.1341	27.3925	17.6035	17.6035	17.6035
+	6.40247	6.9663	Q15388	TOMM20	6.40247	6.9663	62.369	24.7834	24.4064	24.5196	17.6035	17.6035	17.6035
+	6.25443	5.5674	P23470	PTPRG	6.25443	5.5674	57.2697	23.3653	23.0737	23.0737	17.6035	17.6035	17.6035
+	6.31479	6.70745	Q86U06	RBM23	6.31479	6.70745	59.2964	24.5372	24.1978	24.1978	17.6035	17.6035	17.6035
+	5.65777	2.69354	Q9H078	CLPB	5.65777	2.69354	40.6015	20.2307	20.4297	20.2307	17.6035	17.6035	17.6035
+	5.90682	3.85785	Q6PL18	ATAD2	5.90682	3.85785	46.8721	21.626	21.379	21.379	17.6035	17.6035	17.6035
+	6.25782	6.67649	Q99459	CDC5L	6.25782	6.67649	57.3816	24.5107	24.1386	24.1906	17.6035	17.6035	17.6035
+	5.64369	3.17767	P62745	RHOB	5.64369	3.17767	40.2731	20.939	20.7023	20.7023	17.6035	17.6035	17.6035
+	6.1394	6.75801	P82979	SARNP	6.1394	6.75801	53.5966	24.2354	24.2354	24.6137	17.6035	17.6035	17.6035
+	5.95837	5.03383	Q96EY7	PTCD3	5.95837	5.03383	48.2858	22.8458	22.5331	22.5331	17.6035	17.6035	17.6035
+	5.77639	4.2681	Q9NQG5	RPRD1B	5.77639	4.2681	43.4764	21.8058	22.0647	21.7443	17.6035	17.6035	17.6035
+	5.6302	3.53018	Q96P63	SERPINB12	5.6302	3.53018	39.9609	21.0453	21.3104	21.0453	17.6035	17.6035	17.6035
+	6.09696	7.70124	Q9NPE3	NOP10	6.09696	7.70124	52.3016	25.5806	25.0775	25.2562	17.6035	17.6035	17.6035
+	5.34683	2.6487	Q9NQT5	EXOSC3	5.34683	2.6487	33.9326	20.1741	20.4083	20.1741	17.6035	17.6035	17.6035
+	6.17423	10.2192	P07910	HNRNPC	6.17423	10.2192	54.6831	28.1641	27.7839	27.5202	17.6035	17.6035	17.6035
+	5.85383	6.07173	Q14318	FKBP8	5.85383	6.07173	45.4617	23.9423	23.5417	23.5417	17.6035	17.6035	17.6035
+	5.77396	5.77433	Q9UNX4	WDR3	5.77396	5.77433	43.4154	23.6438	23.2448	23.2448	17.6035	17.6035	17.6035
+	5.54531	4.39114	P61009	SPCS3	5.54531	4.39114	38.0509	22.2254	21.8792	21.8792	17.6035	17.6035	17.6035
+	5.20348	2.85939	O75976	CPD	5.20348	2.85939	31.2369	20.3714	20.3714	20.646	17.6035	17.6035	17.6035
+	5.67865	5.41344	Q9UHD8	SEPTIN9	5.67865	5.41344	41.0934	23.1686	22.7545	23.1277	17.6035	17.6035	17.6035
+	5.61994	5.08322	O15347	HMGB3	5.61994	5.08322	39.7252	22.5588	22.5588	22.9426	17.6035	17.6035	17.6035
+	5.2412	3.06822	O00461	GOLIM4	5.2412	3.06822	31.9248	20.5756	20.5756	20.8639	17.6035	17.6035	17.6035
+	5.72646	6.1823	P26358	DNMT1	5.72646	6.1823	42.2422	23.6829	24.0746	23.5999	17.6035	17.6035	17.6035
+	5.49551	4.32756	Q9H0S4	DDX47	5.49551	4.32756	36.9731	22.1545	21.7589	21.8797	17.6035	17.6035	17.6035
+	5.57501	5.03426	Q8N684	CPSF7	5.57501	5.03426	38.7087	22.8979	22.5077	22.5077	17.6035	17.6035	17.6035
+	5.54132	4.90196	P61019	RAB2A	5.54132	4.90196	37.9635	22.7637	22.3763	22.3763	17.6035	17.6035	17.6035
+	5.14972	3.00489	Q7Z2W4	ZC3HAV1	5.14972	3.00489	30.2817	20.4763	20.8027	20.5462	17.6035	17.6035	17.6035
+	5.17221	3.201	P41567	EIF1	5.17221	3.201	30.6777	20.9588	20.6057	20.849	17.6035	17.6035	17.6035
+	5.67522	7.60056	Q01650	SLC7A5	5.67522	7.60056	41.0122	25.5082	24.8685	25.2355	17.6035	17.6035	17.6035
+	4.83367	2.74381	P26006	ITGA3	4.83367	2.74381	25.2244	20.2385	20.5649	20.2385	17.6035	17.6035	17.6035
+	5.45012	6.84813	P62995	TRA2B	5.45012	6.84813	36.0172	24.6408	24.0714	24.6427	17.6035	17.6035	17.6035
+	4.95975	3.36584	Q9UN86	G3BP2	4.95975	3.36584	27.1328	21.2174	20.8453	20.8453	17.6035	17.6035	17.6035
+	5.29969	5.95667	Q7RTV0	PHF5A	5.29969	5.95667	33.0216	23.2013	23.7717	23.7075	17.6035	17.6035	17.6035
+	5.44335	8.35127	Q16629	SRSF7	5.44335	8.35127	35.8769	26.2903	25.5075	26.0665	17.6035	17.6035	17.6035
+	5.05857	4.4071	O75844	ZMPSTE24	5.05857	4.4071	28.7279	22.3174	21.8572	21.8572	17.6035	17.6035	17.6035
+	4.85896	3.54013	P13861	PRKAR2A	4.85896	3.54013	25.5963	21.4202	21.0053	21.0053	17.6035	17.6035	17.6035
+	5.17452	6.00764	Q9P2X0	DPM3	5.17452	6.00764	30.7187	23.634	23.9379	23.2616	17.6035	17.6035	17.6035
+	4.87088	3.96874	Q9Y5L4	TIMM13	4.87088	3.96874	25.7734	21.3477	21.867	21.502	17.6035	17.6035	17.6035
+	5.18081	6.61206	O75306	NDUFS2	5.18081	6.61206	30.8305	24.592	24.2054	23.8493	17.6035	17.6035	17.6035
+	4.51704	2.65079	P17655	CAPN2	4.51704	2.65079	20.9972	20.5068	20.128	20.128	17.6035	17.6035	17.6035
+	4.93218	4.49428	Q9H307	PNN	4.93218	4.49428	26.7036	22.4344	21.9295	21.9295	17.6035	17.6035	17.6035
+	4.95947	4.69674	P11166	SLC2A1	4.95947	4.69674	27.1284	22.6465	22.1271	22.1271	17.6035	17.6035	17.6035
+	4.87964	4.20429	Q13724	MOGS	4.87964	4.20429	25.9043	22.1324	21.6455	21.6455	17.6035	17.6035	17.6035
+	5.33998	9.71494	P38159	RBMX	5.33998	9.71494	33.7987	27.8691	26.9001	27.1861	17.6035	17.6035	17.6035
+	5.18909	7.17674	Q9Y3B2	EXOSC1	5.18909	7.17674	30.9783	24.4559	24.6558	25.229	17.6035	17.6035	17.6035
+	4.81266	4.02126	Q9NQS7	INCENP	4.81266	4.02126	24.9196	21.4634	21.9475	21.4634	17.6035	17.6035	17.6035
+	5.05624	5.90662	Q9BYG3	NIFK	5.05624	5.90662	28.6893	23.9219	23.3042	23.3042	17.6035	17.6035	17.6035
+	5.05015	5.89175	Q9BQ04	RBM4B	5.05015	5.89175	28.5885	23.7901	23.5972	23.0984	17.6035	17.6035	17.6035
+	4.60238	3.18184	O95785	WIZ	4.60238	3.18184	22.0624	21.0738	20.6411	20.6411	17.6035	17.6035	17.6035
+	5.17976	8.09722	Q9Y4Y9	LSM5	5.17976	8.09722	30.8117	26.1069	25.2088	25.7865	17.6035	17.6035	17.6035
+	5.03115	6.1903	P27338	MAOB	5.03115	6.1903	28.2763	24.2115	23.6987	23.4712	17.6035	17.6035	17.6035
+	4.32721	2.44028	P06756	ITGAV	4.32721	2.44028	18.8064	20.3033	19.914	19.914	17.6035	17.6035	17.6035
+	4.8337	4.67342	O14647	CHD2	4.8337	4.67342	25.2248	22.0917	22.0917	22.6475	17.6035	17.6035	17.6035
+	4.81468	4.74199	Q6UXN9	WDR82	4.81468	4.74199	24.9488	22.1554	22.7256	22.1554	17.6035	17.6035	17.6035
+	4.98986	6.46562	P23634	ATP2B4	4.98986	6.46562	27.6093	24.2607	23.6032	24.3435	17.6035	17.6035	17.6035
+	4.61031	3.95587	O95602	POLR1A	4.61031	3.95587	22.1639	21.3809	21.3809	21.9163	17.6035	17.6035	17.6035
+	5.05924	8.5893	O75525	KHDRBS3	5.05924	8.5893	28.7391	26.7902	25.9124	25.8758	17.6035	17.6035	17.6035
+	5.00592	7.77693	Q9BTL3	RAMAC	5.00592	7.77693	27.8669	25.9377	25.0742	25.1294	17.6035	17.6035	17.6035
+	4.84687	5.78496	Q9NSI8	SAMSN1	4.84687	5.78496	25.4178	23.8436	23.1623	23.1594	17.6035	17.6035	17.6035
+	4.51983	3.82523	P30876	POLR2B	4.51983	3.82523	21.0313	21.7925	21.2468	21.2468	17.6035	17.6035	17.6035
+	5.01785	9.37154	P63267	ACTG2	5.01785	9.37154	28.0597	26.4415	27.5899	26.8938	17.6035	17.6035	17.6035
+	4.34239	3.19617	Q12962	TAF10	4.34239	3.19617	18.973	21.1366	20.6312	20.6312	17.6035	17.6035	17.6035
+	4.72871	5.71781	Q5JTV8	TOR1AIP1	4.72871	5.71781	23.7376	23.463	23.6492	22.8517	17.6035	17.6035	17.6035
+	4.56212	4.70211	Q13616	CUL1	4.56212	4.70211	21.5534	22.0874	22.0874	22.7419	17.6035	17.6035	17.6035
+	4.7277	6.36509	O43395	PRPF3	4.7277	6.36509	23.7236	23.434	24.1954	24.2763	17.6035	17.6035	17.6035
+	4.74907	6.84579	P51148	RAB5C	4.74907	6.84579	24.019	24.9484	23.9613	24.4382	17.6035	17.6035	17.6035
+	4.47715	4.45498	Q9GZT3	SLIRP	4.47715	4.45498	20.517	22.4927	21.8413	21.8413	17.6035	17.6035	17.6035
+	4.75976	7.23589	P31942	HNRNPH3	4.75976	7.23589	24.1681	25.4052	24.3868	24.7261	17.6035	17.6035	17.6035
+	4.35574	3.90044	Q8N7H5	PAF1	4.35574	3.90044	19.1206	21.9003	21.222	21.3895	17.6035	17.6035	17.6035
+	4.25939	3.44773	Q96FV9	THOC1	4.25939	3.44773	18.0794	21.4326	20.8605	20.8605	17.6035	17.6035	17.6035
+	4.69614	6.69262	Q9UKX7	NUP50	4.69614	6.69262	23.2939	24.8707	24.0088	24.0088	17.6035	17.6035	17.6035
+	4.49901	4.85067	Q96GM8	TOE1	4.49901	4.85067	20.7788	22.2207	22.2207	22.9211	17.6035	17.6035	17.6035
+	4.47158	4.76903	Q6P1J9	CDC73	4.47158	4.76903	20.4508	22.8389	22.1393	22.1393	17.6035	17.6035	17.6035
+	4.77689	8.26879	P12236	SLC25A6	4.77689	8.26879	24.409	26.198	26.224	25.1949	17.6035	17.6035	17.6035
+	4.49135	4.96547	P48960	ADGRE5	4.49135	4.96547	20.6867	23.049	22.3289	22.3289	17.6035	17.6035	17.6035
+	4.25384	3.59834	O75400	PRPF40A	4.25384	3.59834	18.0211	21.0022	21.0022	21.6012	17.6035	17.6035	17.6035
+	4.6873	7.41931	Q14498	RBM39	4.6873	7.41931	23.175	25.5299	25.1078	24.4307	17.6035	17.6035	17.6035
+	4.53526	5.69424	P62070	RRAS2	4.53526	5.69424	21.2203	23.8344	23.0294	23.0294	17.6035	17.6035	17.6035
+	4.45109	5.00744	Q15287	RNPS1	4.45109	5.00744	20.209	22.4378	22.2954	23.0996	17.6035	17.6035	17.6035
+	4.69342	7.95089	Q96PK6	RBM14	4.69342	7.95089	23.2573	26.1672	24.9854	25.5105	17.6035	17.6035	17.6035
+	4.3456	4.4418	Q9UGP8	SEC63	4.3456	4.4418	19.0084	22.5049	21.889	21.7421	17.6035	17.6035	17.6035
+	4.37941	4.68798	Q8WWY3	PRPF31	4.37941	4.68798	19.3853	22.7631	22.1486	21.9627	17.6035	17.6035	17.6035
+	4.42527	5.53175	Q9BY77	POLDIP3	4.42527	5.53175	19.9085	23.602	22.6406	23.1632	17.6035	17.6035	17.6035
+	4.38866	5.53595	P17480	UBTF	4.38866	5.53595	19.4898	23.6856	22.731	23.0018	17.6035	17.6035	17.6035
+	4.53487	7.53739	Q9P2E9	RRBP1	4.53487	7.53739	21.2155	25.4262	24.4347	25.5618	17.6035	17.6035	17.6035
+	4.59599	8.60347	Q8TAS1	UHMK1	4.59599	8.60347	21.9808	26.9898	25.8112	25.82	17.6035	17.6035	17.6035
+	4.49557	7.00702	O75554	WBP4	4.49557	7.00702	20.7374	25.1977	24.6066	24.0272	17.6035	17.6035	17.6035
+	4.5854	8.50122	P62316	SNRPD2	4.5854	8.50122	21.8463	26.7478	25.4035	26.1628	17.6035	17.6035	17.6035
+	4.22965	4.51837	Q8TAE8	GADD45GIP1	4.22965	4.51837	17.7693	22.6304	21.8676	21.8676	17.6035	17.6035	17.6035
+	4.30546	5.14382	P60468	SEC61B	4.30546	5.14382	18.5701	22.4703	22.4703	23.3013	17.6035	17.6035	17.6035
+	3.96384	3.21175	Q9NX58	LYAR	3.96384	3.21175	15.2195	21.2373	20.6042	20.6042	17.6035	17.6035	17.6035
+	4.39496	5.99598	Q8IY81	FTSJ3	4.39496	5.99598	19.5612	23.6026	23.067	24.1288	17.6035	17.6035	17.6035
+	3.88834	2.94938	P18615	NELFE	3.88834	2.94938	14.5627	20.9579	20.3504	20.3504	17.6035	17.6035	17.6035
+	4.38145	5.8979	Q8NFJ5	GPRC5A	4.38145	5.8979	19.4084	23.1975	23.1975	24.1092	17.6035	17.6035	17.6035
+	4.03345	3.57047	Q9NVU7	SDAD1	4.03345	3.57047	15.8504	20.9487	21.6245	20.9487	17.6035	17.6035	17.6035
+	4.50725	7.64425	O94826	TOMM70	4.50725	7.64425	20.8784	25.944	24.7033	25.0959	17.6035	17.6035	17.6035
+	4.35002	5.79875	Q9Y3E5	PTRH2	4.35002	5.79875	19.0572	23.3964	23.9322	22.8782	17.6035	17.6035	17.6035
+	4.52518	8.35302	Q96D46	NMD3	4.52518	8.35302	21.0966	26.7032	25.3548	25.8116	17.6035	17.6035	17.6035
+	4.40192	6.76406	Q9H583	HEATR1	4.40192	6.76406	19.6405	24.9885	24.3153	23.7989	17.6035	17.6035	17.6035
+	4.47234	7.99455	P11802	CDK4	4.47234	7.99455	20.4598	25.4405	26.3397	25.0139	17.6035	17.6035	17.6035
+	3.45906	2.0421	Q9Y5Q9	GTF3C3	3.45906	2.0421	11.3171	20.0065	19.4652	19.4652	17.6035	17.6035	17.6035
+	4.08638	4.32176	P15328	FOLR1	4.08638	4.32176	16.3472	22.454	21.6609	21.6609	17.6035	17.6035	17.6035
+	4.02113	3.94946	O15042	U2SURP	4.02113	3.94946	15.737	21.4986	22.0123	21.148	17.6035	17.6035	17.6035
+	4.06238	4.19276	Q9UQ88	CDK11A	4.06238	4.19276	16.1201	21.5362	21.5362	22.3164	17.6035	17.6035	17.6035
+	4.27554	5.90017	Q8NFH5	NUP35	4.27554	5.90017	18.2499	24.1503	23.1804	23.1804	17.6035	17.6035	17.6035
+	4.14828	4.84019	P51665	PSMD7	4.14828	4.84019	16.9474	23.0148	22.15	22.1663	17.6035	17.6035	17.6035
+	4.28768	6.28621	P61006	RAB8A	4.28768	6.28621	18.3792	24.5664	23.4646	23.6381	17.6035	17.6035	17.6035
+	4.22079	5.84948	Q9NW13	RBM28	4.22079	5.84948	17.678	23.1829	24.1112	23.0648	17.6035	17.6035	17.6035
+	5.5206	9.97361	Q8IWA0	WDR75	5.5206	9.97361	37.5123	27.914	27.0524	27.7649	17.6035	17.6035	17.6035
+	4.35144	7.97362	P12270	TPR	4.35144	7.97362	19.073	26.4128	25.1367	25.1818	17.6035	17.6035	17.6035
+	4.19274	6.01657	O95429	BAG4	4.19274	6.01657	17.3918	24.312	23.2741	23.2741	17.6035	17.6035	17.6035
+	3.67281	2.95477	Q9NVH2	INTS7	3.67281	2.95477	12.835	21.0187	20.3281	20.3281	17.6035	17.6035	17.6035
+	3.9367	4.19015	Q12769	NUP160	3.9367	4.19015	14.9801	22.3531	21.5139	21.5139	17.6035	17.6035	17.6035
+	4.27319	7.47577	P22087	FBL	4.27319	7.47577	18.2251	25.2692	24.2931	25.6755	17.6035	17.6035	17.6035
+	4.03789	4.95451	O00422	SAP18	4.03789	4.95451	15.8916	23.1815	22.2462	22.2462	17.6035	17.6035	17.6035
+	4.02702	4.916	Q9GZL7	WDR12	4.02702	4.916	15.7911	23.1421	22.2082	22.2082	17.6035	17.6035	17.6035
+	4.16871	6.32035	Q14241	ELOA	4.16871	6.32035	17.1502	24.6609	23.5553	23.5553	17.6035	17.6035	17.6035
+	4.07163	5.35976	Q9H8H0	NOL11	4.07163	5.35976	16.2073	23.6247	22.6326	22.6326	17.6035	17.6035	17.6035
+	4.0783	5.52806	Q8NCV1	ADAD2	4.0783	5.52806	16.2704	23.8111	22.7918	22.7918	17.6035	17.6035	17.6035
+	3.79581	3.665	Q9BZI7	UPF3B	3.79581	3.665	13.7951	20.9456	21.0645	21.7954	17.6035	17.6035	17.6035
+	3.91365	4.3714	Q8IUX4	APOBEC3F	3.91365	4.3714	14.7797	22.5664	21.6791	21.6791	17.6035	17.6035	17.6035
+	3.86272	4.10179	Q14573	ITPR3	3.86272	4.10179	14.3461	21.9843	21.9981	21.1335	17.6035	17.6035	17.6035
+	4.05898	5.52947	Q9UIF9	BAZ2A	4.05898	5.52947	16.0882	23.8204	22.7893	22.7893	17.6035	17.6035	17.6035
+	4.31545	9.42995	P13987	CD59	4.31545	9.42995	18.6783	27.7675	26.066	27.2669	17.6035	17.6035	17.6035
+	3.95214	4.79841	Q8TDD1	DDX54	3.95214	4.79841	15.1158	21.782	22.5931	22.8306	17.6035	17.6035	17.6035
+	4.16377	6.98143	O60264	SMARCA5	4.16377	6.98143	17.101	25.3863	24.0487	24.3198	17.6035	17.6035	17.6035
+	3.53161	2.80239	P09884	POLA1	3.53161	2.80239	11.8119	20.1686	20.8804	20.1686	17.6035	17.6035	17.6035
+	3.9097	4.65239	Q9Y5J1	UTP18	3.9097	4.65239	14.7456	22.7246	21.6557	22.3874	17.6035	17.6035	17.6035
+	3.08613	1.78317	P05549	TFAP2A	3.08613	1.78317	9.06701	19.78	19.19	19.19	17.6035	17.6035	17.6035
+	3.97675	5.28203	Q9H9Y6	POLR1B	3.97675	5.28203	15.3346	23.297	22.2013	23.1583	17.6035	17.6035	17.6035
+	4.03354	5.91645	Q9Y5M8	SRPRB	4.03354	5.91645	15.8513	23.82	22.778	23.9619	17.6035	17.6035	17.6035
+	3.90132	4.79574	P57088	TMEM33	3.90132	4.79574	14.6736	23.0529	22.0724	22.0724	17.6035	17.6035	17.6035
+	4.0525	6.28988	P08559	PDHA1	4.0525	6.28988	16.0275	24.6657	23.6285	23.386	17.6035	17.6035	17.6035
+	4.18951	8.35306	Q9P2I0	CPSF2	4.18951	8.35306	17.3591	26.9114	25.3748	25.5835	17.6035	17.6035	17.6035
+	3.95188	5.36297	Q15022	SUZ12	3.95188	5.36297	15.1135	23.6762	22.6116	22.6116	17.6035	17.6035	17.6035
+	5.09404	8.74275	Q13263	TRIM28	5.09404	8.74275	29.323	26.6224	25.7505	26.6659	17.6035	17.6035	17.6035
+	3.48867	3.00828	P35251	RFC1	3.48867	3.00828	11.5166	20.3506	20.3506	21.1342	17.6035	17.6035	17.6035
+	3.63707	3.65622	Q8N8A6	DDX51	3.63707	3.65622	12.5683	20.9688	20.9688	21.8415	17.6035	17.6035	17.6035
+	3.85767	5.07663	Q9H6R4	NOL6	3.85767	5.07663	14.3038	23.3523	22.1465	22.5416	17.6035	17.6035	17.6035
+	3.78752	4.61779	Q29RF7	PDS5A	3.78752	4.61779	13.7282	22.5036	22.609	21.5513	17.6035	17.6035	17.6035
+	3.48645	3.11059	Q9BZJ0	CRNKL1	3.48645	3.11059	11.5015	21.255	20.4436	20.4436	17.6035	17.6035	17.6035
+	4.00924	6.86062	Q9Y230	RUVBL2	4.00924	6.86062	15.6281	24.9604	23.5888	24.8432	17.6035	17.6035	17.6035
+	3.79903	4.83109	Q92621	NUP205	3.79903	4.83109	13.8211	22.768	21.7357	22.8001	17.6035	17.6035	17.6035
+	3.8719	5.47014	Q8NBJ4	GOLM1	3.8719	5.47014	14.4233	23.2461	22.3477	23.6271	17.6035	17.6035	17.6035
+	4.03643	7.62378	P50914	RPL14	4.03643	7.62378	15.878	25.6071	24.2736	25.8012	17.6035	17.6035	17.6035
+	3.64549	4.04925	O60828	PQBP1	3.64549	4.04925	12.6307	21.3322	21.3322	22.2939	17.6035	17.6035	17.6035
+	3.53069	3.49185	Q9UK59	DBR1	3.53069	3.49185	11.8056	21.4198	20.5047	21.3615	17.6035	17.6035	17.6035
+	3.46811	3.2923	P30519	HMOX2	3.46811	3.2923	11.3777	21.2393	20.3207	21.1274	17.6035	17.6035	17.6035
+	3.91569	6.46604	Q92804	TAF15	3.91569	6.46604	14.7973	24.9359	23.7356	23.5371	17.6035	17.6035	17.6035
+	3.50119	3.55734	Q9UNM6	PSMD13	3.50119	3.55734	11.602	21.7741	20.8542	20.8542	17.6035	17.6035	17.6035
+	3.98471	7.98455	P55769	SNU13	3.98471	7.98455	15.406	26.2536	24.5671	25.9434	17.6035	17.6035	17.6035
+	3.48478	3.58147	P35658	NUP214	3.48478	3.58147	11.4902	21.8084	20.8733	20.8733	17.6035	17.6035	17.6035
+	3.3424	3.02387	Q9NTJ5	SACM1L	3.3424	3.02387	10.5623	21.1502	20.5682	20.1637	17.6035	17.6035	17.6035
+	3.301	2.8857	Q96QD9	FYTTD1	3.301	2.8857	10.3061	20.2092	21.0492	20.2092	17.6035	17.6035	17.6035
+	4.00134	8.67311	P11388	TOP2A	4.00134	8.67311	15.5563	26.8808	25.1629	26.7862	17.6035	17.6035	17.6035
+	3.75232	5.52849	Q2TAY7	SMU1	3.75232	5.52849	13.448	22.4076	23.1573	23.831	17.6035	17.6035	17.6035
+	3.782	5.83099	Q9H0U3	MAGT1	3.782	5.83099	13.6839	24.2867	23.0084	23.0084	17.6035	17.6035	17.6035
+	3.3471	3.13099	O60341	KDM1A	3.3471	3.13099	10.5918	20.4389	20.4389	21.3257	17.6035	17.6035	17.6035
+	3.66843	4.88035	Q9UMY1	NOL7	3.66843	4.88035	12.8021	23.2461	22.0879	22.1175	17.6035	17.6035	17.6035
+	3.4976	3.85001	Q9NUP9	LIN7C	3.4976	3.85001	11.5774	22.0925	21.2938	20.9742	17.6035	17.6035	17.6035
+	3.91835	7.77944	O75367	MACROH2A1	3.91835	7.77944	14.8203	26.4284	24.7773	24.9431	17.6035	17.6035	17.6035
+	3.30884	3.0462	P04899	GNAI2	3.30884	3.0462	10.3541	21.1647	20.1457	20.6387	17.6035	17.6035	17.6035
+	3.9145	7.81272	Q9Y5B9	SUPT16H	3.9145	7.81272	14.787	25.9713	24.36	25.9174	17.6035	17.6035	17.6035
+	3.89562	7.57001	Q15029	EFTUD2	3.89562	7.57001	14.6247	25.9474	24.1911	25.3821	17.6035	17.6035	17.6035
+	3.5768	4.40822	Q9UHA3	RSL24D1	3.5768	4.40822	12.1306	22.7384	21.6568	21.6399	17.6035	17.6035	17.6035
+	3.80965	6.65791	O75396	SEC22B	3.80965	6.65791	13.9074	25.0736	23.4162	24.2944	17.6035	17.6035	17.6035
+	3.73477	5.9226	O00541	PES1	3.73477	5.9226	13.3103	24.416	23.0811	23.0811	17.6035	17.6035	17.6035
+	3.66195	5.42636	Q86U42	PABPN1	3.66195	5.42636	12.7534	22.6044	22.6044	23.8808	17.6035	17.6035	17.6035
+	3.41533	3.77939	Q9NTI5	PDS5B	3.41533	3.77939	11.0284	22.0683	21.0402	21.0402	17.6035	17.6035	17.6035
+	3.11275	2.627	Q15024	EXOSC7	3.11275	2.627	9.21265	20.8008	19.9454	19.9454	17.6035	17.6035	17.6035
+	5.05401	10.191	Q92841	DDX17	5.05401	10.191	28.6523	28.4644	27.2524	27.6665	17.6035	17.6035	17.6035
+	3.53891	4.71168	Q9NRZ9	HELLS	3.53891	4.71168	11.8629	21.8171	22.0283	23.1001	17.6035	17.6035	17.6035
+	3.74913	6.76093	P29084	GTF2E2	3.74913	6.76093	13.4229	25.3652	23.9638	23.7643	17.6035	17.6035	17.6035
+	3.56497	4.94079	Q8IZL8	PELP1	3.56497	4.94079	12.0464	23.3645	22.1422	22.1262	17.6035	17.6035	17.6035
+	3.66837	5.90155	Q32P51	HNRNPA1L2	3.66837	5.90155	12.8016	23.3127	22.8203	24.3821	17.6035	17.6035	17.6035
+	3.43143	4.10767	Q9ULW0	TPX2	3.43143	4.10767	11.1338	21.3422	21.3422	22.449	17.6035	17.6035	17.6035
+	3.62083	5.4921	Q03701	CEBPZ	3.62083	5.4921	12.4489	23.9474	22.4703	22.8692	17.6035	17.6035	17.6035
+	3.88178	9.36171	Q99623	PHB2	3.88178	9.36171	14.5069	27.9417	25.7461	27.2079	17.6035	17.6035	17.6035
+	3.47127	4.42691	P42285	MTREX	3.47127	4.42691	11.399	22.8071	21.642	21.642	17.6035	17.6035	17.6035
+	2.95565	2.33772	Q10570	CPSF1	2.95565	2.33772	8.38343	19.6624	20.4989	19.6624	17.6035	17.6035	17.6035
+	4.68409	11.8011	P05141	SLC25A5	4.68409	11.8011	23.132	30.2635	28.4982	29.4522	17.6035	17.6035	17.6035
+	3.46091	4.39816	Q9NZI8	IGF2BP1	3.46091	4.39816	11.3295	22.7779	21.6264	21.6006	17.6035	17.6035	17.6035
+	3.48893	4.62162	Q9BV40	VAMP8	3.48893	4.62162	11.5184	23.0276	21.8239	21.8239	17.6035	17.6035	17.6035
+	2.77821	1.96648	Q68CQ4	UTP25	2.77821	1.96648	7.52895	19.3088	19.3088	20.0924	17.6035	17.6035	17.6035
+	3.41273	4.16419	Q5QJE6	DNTTIP2	3.41273	4.16419	11.0114	21.0412	22.3131	21.9487	17.6035	17.6035	17.6035
+	3.57742	5.36386	Q9Y3C6	PPIL1	3.57742	5.36386	12.135	23.851	22.503	22.5481	17.6035	17.6035	17.6035
+	3.60506	5.63118	Q9NX24	NHP2	3.60506	5.63118	12.334	24.1478	22.7781	22.7781	17.6035	17.6035	17.6035
+	3.48904	4.76707	Q6ZN17	LIN28B	3.48904	4.76707	11.5191	23.1892	21.8557	22.0668	17.6035	17.6035	17.6035
+	3.72407	7.31016	Q86W50	METTL16	3.72407	7.31016	13.227	25.1809	23.8512	25.7089	17.6035	17.6035	17.6035
+	3.44961	4.55219	Q9NYH9	UTP6	3.44961	4.55219	11.2541	22.9647	21.7512	21.7512	17.6035	17.6035	17.6035
+	3.52773	5.15737	Q9BZK7	TBL1XR1	3.52773	5.15737	11.785	23.6268	22.2175	22.4383	17.6035	17.6035	17.6035
+	3.50726	5.13357	Q9Y3T9	NOC2L	3.50726	5.13357	11.6436	23.6003	22.1495	22.4615	17.6035	17.6035	17.6035
+	3.55468	5.62185	Q5T653	MRPL2	3.55468	5.62185	11.9736	24.1644	22.7558	22.7558	17.6035	17.6035	17.6035
+	3.46761	4.8811	Q92878	RAD50	3.46761	4.8811	11.3744	22.0555	22.0555	23.3429	17.6035	17.6035	17.6035
+	3.10753	2.99912	Q9Y2P8	RCL1	3.10753	2.99912	9.18389	21.2557	20.2761	20.2761	17.6035	17.6035	17.6035
+	3.55612	5.67878	O94906	PRPF6	3.55612	5.67878	11.9837	24.2192	22.9376	22.69	17.6035	17.6035	17.6035
+	3.67106	7.04215	O00567	NOP56	3.67106	7.04215	12.8219	25.4473	24.8952	23.5945	17.6035	17.6035	17.6035
+	3.76466	8.65454	O75533	SF3B1	3.76466	8.65454	13.5456	27.2976	25.0947	26.3818	17.6035	17.6035	17.6035
+	3.10093	3.02161	Q9NR56	MBNL1	3.10093	3.02161	9.14769	20.2948	20.2948	21.2857	17.6035	17.6035	17.6035
+	3.62232	6.62786	Q15061	WDR43	3.62232	6.62786	12.4598	25.0262	23.2215	24.4464	17.6035	17.6035	17.6035
+	3.49571	5.31914	Q96GQ7	DDX27	3.49571	5.31914	11.5646	23.3665	23.3985	22.0029	17.6035	17.6035	17.6035
+	3.55613	5.94247	P49756	RBM25	3.55613	5.94247	11.9838	24.5377	23.0501	23.0501	17.6035	17.6035	17.6035
+	3.67536	7.55126	Q13435	SF3B2	3.67536	7.55126	12.8542	26.3047	24.3713	24.7882	17.6035	17.6035	17.6035
+	3.6929	8.07072	P13073	COX4I1	3.6929	8.07072	12.9873	26.4861	24.4533	26.0833	17.6035	17.6035	17.6035
+	3.24869	3.81746	Q9P0V9	SEPTIN10	3.24869	3.81746	9.99064	22.1852	21.0389	21.0389	17.6035	17.6035	17.6035
+	3.4222	4.94628	Q9NPD3	EXOSC4	3.4222	4.94628	11.0732	22.1031	23.4432	22.1031	17.6035	17.6035	17.6035
+	3.56804	6.50201	Q14980	NUMA1	3.56804	6.50201	12.0682	25.16	23.3861	23.7704	17.6035	17.6035	17.6035
+	5.6816	7.72033	Q13428	TCOF1	5.6816	7.72033	41.1634	25.1958	25.0825	25.6932	17.6035	17.6035	17.6035
+	3.12293	3.34705	Q92797	SYMPK	3.12293	3.34705	9.26887	21.447	21.1566	20.2481	17.6035	17.6035	17.6035
+	3.52174	6.21205	Q5JTH9	RRP12	3.52174	6.21205	11.7434	24.5119	22.7776	24.1572	17.6035	17.6035	17.6035
+	3.68842	8.75691	P14866	HNRNPL	3.68842	8.75691	12.9532	27.6803	25.4465	25.9544	17.6035	17.6035	17.6035
+	3.56742	6.94825	Q7Z417	NUFIP2	3.56742	6.94825	12.0638	25.7037	23.9758	23.9758	17.6035	17.6035	17.6035
+	3.28731	4.3489	Q13636	RAB31	3.28731	4.3489	10.2226	21.527	21.527	22.8032	17.6035	17.6035	17.6035
+	3.14653	3.68428	P55735	SEC13	3.14653	3.68428	9.40051	22.0716	20.8959	20.8959	17.6035	17.6035	17.6035
+	3.22718	4.14476	Q8NEJ9	NGDN	3.22718	4.14476	9.86359	21.3281	21.3281	22.5887	17.6035	17.6035	17.6035
+	3.33697	5.00952	P40938	RFC3	3.33697	5.00952	10.5283	23.5647	22.1372	22.1372	17.6035	17.6035	17.6035
+	3.40275	5.60736	Q9UM00	TMCO1	3.40275	5.60736	10.9466	22.6986	22.6986	24.2353	17.6035	17.6035	17.6035
+	3.4152	5.75915	Q6NZI2	CAVIN1	3.4152	5.75915	11.0275	22.8212	22.8598	24.4069	17.6035	17.6035	17.6035
+	3.63166	9.18867	P35637	FUS	3.63166	9.18867	12.5284	27.9527	25.4349	26.9889	17.6035	17.6035	17.6035
+	3.45013	6.30557	P51610	HCFC1	3.45013	6.30557	11.2576	25.0293	23.3489	23.3489	17.6035	17.6035	17.6035
+	3.35133	5.46625	O75340	PDCD6	3.35133	5.46625	10.6184	23.9877	22.207	23.0145	17.6035	17.6035	17.6035
+	3.44346	6.48704	P09661	SNRPA1	3.44346	6.48704	11.2132	25.0865	23.0826	24.1025	17.6035	17.6035	17.6035
+	3.30101	5.07528	O95232	LUC7L3	3.30101	5.07528	10.3062	21.718	22.9714	23.3469	17.6035	17.6035	17.6035
+	3.34268	5.43996	Q9HCD5	NCOA5	3.34268	5.43996	10.5641	23.9922	22.2221	22.9161	17.6035	17.6035	17.6035
+	3.24292	4.68601	Q01085	TIAL1	3.24292	4.68601	9.95643	21.8189	21.8189	23.2308	17.6035	17.6035	17.6035
+	2.97525	3.24011	Q9NQ55	PPAN	2.97525	3.24011	8.48302	20.1796	21.5027	20.8485	17.6035	17.6035	17.6035
+	3.10823	3.86699	Q86VP6	CAND1	3.10823	3.86699	9.18775	21.9533	20.6319	21.8263	17.6035	17.6035	17.6035
+	3.21826	4.58884	Q15397	PUM3	3.21826	4.58884	9.81137	23.1278	21.7246	21.7246	17.6035	17.6035	17.6035
+	2.97964	3.30583	Q9BQ75	CMSS1	2.97964	3.30583	8.50549	21.6867	20.5207	20.5207	17.6035	17.6035	17.6035
+	3.27218	5.00962	P57740	NUP107	3.27218	5.00962	10.1311	23.6021	22.1186	22.1186	17.6035	17.6035	17.6035
+	2.98065	3.35438	Q76FK4	NOL8	2.98065	3.35438	8.51066	21.7462	20.5637	20.5637	17.6035	17.6035	17.6035
+	3.42964	6.75042	Q9NVP1	DDX18	3.42964	6.75042	11.1221	25.1198	23.1554	24.7866	17.6035	17.6035	17.6035
+	3.23295	4.80649	P53007	SLC25A1	3.23295	4.80649	9.89751	23.3472	22.1621	21.7206	17.6035	17.6035	17.6035
+	3.43476	7.03405	Q9NRX1	PNO1	3.43476	7.03405	11.1558	25.0248	23.4046	25.4832	17.6035	17.6035	17.6035
+	2.93796	3.26173	Q92552	MRPS27	2.93796	3.26173	8.29448	21.6517	20.472	20.472	17.6035	17.6035	17.6035
+	3.10866	4.12436	Q15050	RRS1	3.10866	4.12436	9.19012	22.358	20.8592	21.9664	17.6035	17.6035	17.6035
+	2.99753	3.54544	Q7Z3Z4	PIWIL4	2.99753	3.54544	8.59751	21.9366	20.9668	20.5434	17.6035	17.6035	17.6035
+	3.06887	3.92778	P84095	RHOG	3.06887	3.92778	8.97373	21.0936	21.0936	22.4067	17.6035	17.6035	17.6035
+	4.75171	12.9618	Q71DI3	H3C13	4.75171	12.9618	24.0558	31.45	29.59	30.656	17.6035	17.6035	17.6035
+	2.90617	3.21919	O95071	UBR5	2.90617	3.21919	8.13679	20.4271	20.4271	21.614	17.6035	17.6035	17.6035
+	2.91222	3.30199	Q9H2P0	ADNP	2.91222	3.30199	8.16658	21.7141	20.5012	20.5012	17.6035	17.6035	17.6035
+	3.18556	4.90205	Q9BV38	WDR18	3.18556	4.90205	9.62206	21.5301	23.2483	22.7382	17.6035	17.6035	17.6035
+	2.54731	2.19108	O60231	DHX16	2.54731	2.19108	6.53317	19.4592	20.4653	19.4592	17.6035	17.6035	17.6035
+	3.22553	5.44026	Q2NL82	TSR1	3.22553	5.44026	9.85393	24.1479	22.4917	22.4917	17.6035	17.6035	17.6035
+	3.12352	4.62096	Q96N66	MBOAT7	3.12352	4.62096	9.27214	21.7261	23.2212	21.7261	17.6035	17.6035	17.6035
+	3.02031	4.06241	Q8WUY1	THEM6	3.02031	4.06241	8.71604	22.5981	21.1998	21.1998	17.6035	17.6035	17.6035
+	3.16756	5.11939	Q9Y5K5	UCHL5	3.16756	5.11939	9.5193	23.7985	22.1851	22.1851	17.6035	17.6035	17.6035
+	3.37069	7.50549	Q14134	TRIM29	3.37069	7.50549	10.7409	26.1557	23.7837	25.3876	17.6035	17.6035	17.6035
+	2.90398	3.53247	Q9Y2S7	POLDIP2	2.90398	3.53247	8.12601	22.0054	20.7013	20.7013	17.6035	17.6035	17.6035
+	3.20645	5.58762	Q99878	H2AC14	3.20645	5.58762	9.74259	24.3382	22.6176	22.6176	17.6035	17.6035	17.6035
+	3.23311	5.88327	Q14690	PDCD11	3.23311	5.88327	9.89847	24.6203	22.61	23.23	17.6035	17.6035	17.6035
+	2.79225	3.13865	Q9BYN8	MRPS26	2.79225	3.13865	7.59361	21.5688	20.3288	20.3288	17.6035	17.6035	17.6035
+	3.02358	4.35047	Q3ZCQ8	TIMM50	3.02358	4.35047	8.7332	22.6742	22.19	20.9977	17.6035	17.6035	17.6035
+	7.04056	4.27141	P68871	HBB	7.04056	4.27141	90.0716	21.9698	21.8275	21.8275	17.6035	17.6035	17.6035
+	2.86123	3.47699	Q8TB61	SLC35B2	2.86123	3.47699	7.91845	21.9587	20.6414	20.6414	17.6035	17.6035	17.6035
+	3.1614	5.42949	P40121	CAPG	3.1614	5.42949	9.48434	23.0207	22.0476	24.0306	17.6035	17.6035	17.6035
+	3.13074	5.19402	Q99590	SCAF11	3.13074	5.19402	9.31227	23.8907	22.4434	22.0585	17.6035	17.6035	17.6035
+	2.98154	4.20196	Q9NXV6	CDKN2AIP	2.98154	4.20196	8.51521	21.1747	21.4635	22.7782	17.6035	17.6035	17.6035
+	3.15834	5.56185	Q96KR1	ZFR	3.15834	5.56185	9.46703	24.3401	22.5964	22.5595	17.6035	17.6035	17.6035
+	2.2663	1.81726	O00592	PODXL	2.2663	1.81726	5.47505	19.0888	20.0846	19.0888	17.6035	17.6035	17.6035
+	2.53131	2.43665	P57721	PCBP3	2.53131	2.43665	6.46864	19.6635	19.6635	20.7935	17.6035	17.6035	17.6035
+	3.13819	5.87267	Q5BKZ1	ZNF326	3.13819	5.87267	9.35379	22.8483	22.8483	24.7318	17.6035	17.6035	17.6035
+	2.80967	3.60799	Q8N5K1	CISD2	2.80967	3.60799	7.67445	22.1385	20.8843	20.6117	17.6035	17.6035	17.6035
+	3.21614	6.96391	Q8N163	CCAR2	3.21614	6.96391	9.79896	25.965	23.6445	24.0927	17.6035	17.6035	17.6035
+	3.0929	5.5651	Q14839	CHD4	3.0929	5.5651	9.10383	24.1445	22.0429	23.3184	17.6035	17.6035	17.6035
+	3.14665	6.20357	O94776	MTA2	3.14665	6.20357	9.4012	24.7646	22.5418	24.1148	17.6035	17.6035	17.6035
+	3.14138	6.18458	P53985	SLC16A1	3.14138	6.18458	9.37167	25.1079	23.1282	23.1282	17.6035	17.6035	17.6035
+	2.76219	3.64549	P19784	CSNK2A2	2.76219	3.64549	7.45578	20.76	20.76	22.2269	17.6035	17.6035	17.6035
+	2.74763	3.58284	P57105	SYNJ2BP	2.74763	3.58284	7.38984	20.7015	20.7015	22.156	17.6035	17.6035	17.6035
+	3.13975	6.72901	Q92522	H1-10	3.13975	6.72901	9.36251	25.7691	23.6562	23.5722	17.6035	17.6035	17.6035
+	2.84168	4.09722	O15226	NKRF	2.84168	4.09722	7.82512	22.7479	21.1771	21.1771	17.6035	17.6035	17.6035
+	2.89495	4.56839	O94874	UFL1	2.89495	4.56839	8.08176	23.3024	21.6066	21.6066	17.6035	17.6035	17.6035
+	2.84232	4.33368	Q9H6R0	DHX33	2.84232	4.33368	7.82817	22.6313	20.8431	22.3372	17.6035	17.6035	17.6035
+	2.93873	5.03842	P62140	PPP1CB	2.93873	5.03842	8.29836	23.8562	22.0348	22.0348	17.6035	17.6035	17.6035
+	3.03952	6.1302	Q14683	SMC1A	3.03952	6.1302	8.81715	25.1185	22.9326	23.15	17.6035	17.6035	17.6035
+	2.7196	3.73008	P08579	SNRPB2	2.7196	3.73008	7.26434	22.3605	20.8201	20.8201	17.6035	17.6035	17.6035
+	2.76584	3.99	Q13123	IK	2.76584	3.99	7.4724	22.6614	21.0595	21.0595	17.6035	17.6035	17.6035
+	3.15865	8.01419	P42167	TMPO	3.15865	8.01419	9.46882	26.8184	23.984	26.0507	17.6035	17.6035	17.6035
+	2.74634	3.92091	O94842	TOX4	2.74634	3.92091	7.38401	22.5864	20.9934	20.9934	17.6035	17.6035	17.6035
+	2.704	3.69661	P41223	BUD31	2.704	3.69661	7.19533	22.3276	20.7864	20.7864	17.6035	17.6035	17.6035
+	2.83259	4.51194	Q8IVT2	MISP	2.83259	4.51194	7.78207	23.247	21.3304	21.7689	17.6035	17.6035	17.6035
+	3.07526	6.9099	P22695	UQCRC2	3.07526	6.9099	9.00817	26.0284	23.5469	23.9649	17.6035	17.6035	17.6035
+	2.9314	5.35596	P52948	NUP98	2.9314	5.35596	8.26172	24.2547	22.2614	22.3623	17.6035	17.6035	17.6035
+	2.82193	4.50642	Q9H0D6	XRN2	2.82193	4.50642	7.73189	22.7103	20.9444	22.675	17.6035	17.6035	17.6035
+	2.81728	4.60105	Q9HDC9	APMAP	2.81728	4.60105	7.71007	23.3981	21.6078	21.6078	17.6035	17.6035	17.6035
+	2.67497	3.7648	Q16643	DBN1	2.67497	3.7648	7.06839	22.2439	20.4051	21.4559	17.6035	17.6035	17.6035
+	2.87678	5.11895	Q16513	PKN2	2.87678	5.11895	7.99338	23.489	21.4506	23.2278	17.6035	17.6035	17.6035
+	2.60685	3.4478	O95983	MBD3	2.60685	3.4478	6.77826	22.0686	20.5426	20.5426	17.6035	17.6035	17.6035
+	2.8122	4.6471	Q8TB72	PUM2	2.8122	4.6471	7.6863	23.4559	21.5639	21.732	17.6035	17.6035	17.6035
+	2.85862	5.05201	O43172	PRPF4	2.85862	5.05201	7.90592	23.7405	21.5281	22.698	17.6035	17.6035	17.6035
+	2.61578	3.56056	Q5UIP0	RIF1	2.61578	3.56056	6.8157	22.2089	20.6417	20.6417	17.6035	17.6035	17.6035
+	2.75652	4.39276	P78346	RPP30	2.75652	4.39276	7.43005	23.1787	21.405	21.405	17.6035	17.6035	17.6035
+	2.93229	5.88694	P10620	MGST1	2.93229	5.88694	8.26613	24.9148	22.7783	22.7783	17.6035	17.6035	17.6035
+	2.00546	1.76132	Q92922	SMARCC1	2.00546	1.76132	4.6208	20.1272	18.9837	18.9837	17.6035	17.6035	17.6035
+	2.4441	2.95553	P23229	ITGA6	2.4441	2.95553	6.12631	21.5236	20.0574	20.0961	17.6035	17.6035	17.6035
+	2.42137	2.87602	Q13421	MSLN	2.42137	2.87602	6.03962	20.0033	20.0033	21.4319	17.6035	17.6035	17.6035
+	2.68773	4.13477	Q12996	CSTF3	2.68773	4.13477	7.12396	22.742	21.7414	20.7314	17.6035	17.6035	17.6035
+	2.90828	5.94243	P49790	NUP153	2.90828	5.94243	8.14715	24.4982	22.1128	24.0268	17.6035	17.6035	17.6035
+	2.25156	2.39566	Q6IAN0	DHRS7B	2.25156	2.39566	5.42371	19.5575	20.8826	19.5575	17.6035	17.6035	17.6035
+	3.0057	7.47352	Q13247	SRSF6	3.0057	7.47352	8.63984	26.185	23.3724	25.6737	17.6035	17.6035	17.6035
+	2.79121	5.02377	O15533	TAPBP	2.79121	5.02377	7.5888	23.5418	21.3409	22.9991	17.6035	17.6035	17.6035
+	2.79636	5.1232	O75955	FLOT1	2.79636	5.1232	7.61262	24.0727	22.0537	22.0537	17.6035	17.6035	17.6035
+	2.9283	6.70172	Q08945	SSRP1	2.9283	6.70172	8.24627	25.7847	22.9826	24.1484	17.6035	17.6035	17.6035
+	2.86668	6.00175	Q14676	MDC1	2.86668	6.00175	7.94466	23.2299	25.0604	22.5254	17.6035	17.6035	17.6035
+	2.58797	3.85166	Q9NU22	MDN1	2.58797	3.85166	6.69972	22.3243	20.3687	21.6725	17.6035	17.6035	17.6035
+	2.89387	6.36258	P01891	HLA-A	2.89387	6.36258	8.0765	25.3297	22.6007	23.9678	17.6035	17.6035	17.6035
+	2.81161	5.48094	P30048	PRDX3	2.81161	5.48094	7.68354	23.9252	21.6659	23.6622	17.6035	17.6035	17.6035
+	2.38514	3.00457	Q969X6	UTP4	2.38514	3.00457	5.90359	21.3234	20.8775	19.6233	17.6035	17.6035	17.6035
+	2.65449	4.40204	Q15006	EMC2	2.65449	4.40204	6.98006	22.8305	22.4193	20.7668	17.6035	17.6035	17.6035
+	2.65431	4.41419	O14980	XPO1	2.65431	4.41419	6.97927	23.2826	21.3852	21.3852	17.6035	17.6035	17.6035
+	2.75866	5.26636	Q562R1	ACTBL2	2.75866	5.26636	7.43972	22.162	22.162	24.2856	17.6035	17.6035	17.6035
+	2.18529	2.40319	Q86UU0	BCL9L	2.18529	2.40319	5.1976	20.9314	19.5443	19.5443	17.6035	17.6035	17.6035
+	2.55228	3.89907	Q16790	CA9	2.55228	3.89907	6.55335	20.6643	21.1903	22.6531	17.6035	17.6035	17.6035
+	4.63989	9.67836	P43243	MATR3	4.63989	9.67836	22.5472	26.8064	28.1386	26.9006	17.6035	17.6035	17.6035
+	2.78705	5.86713	Q96DI7	SNRNP40	2.78705	5.86713	7.56957	25.0208	22.6955	22.6955	17.6035	17.6035	17.6035
+	2.51232	3.81907	P46063	RECQL	2.51232	3.81907	6.39276	22.0788	20.2298	21.9592	17.6035	17.6035	17.6035
+	6.24455	3.60025	Q96C36	PYCR2	6.24455	3.60025	56.9447	21.3302	21.1405	21.1405	17.6035	17.6035	17.6035
+	2.63291	4.58291	Q9NYV4	CDK12	2.63291	4.58291	6.88802	23.481	21.2725	21.8058	17.6035	17.6035	17.6035
+	2.61303	4.46889	Q05682	CALD1	2.61303	4.46889	6.80415	23.2548	20.9857	21.9767	17.6035	17.6035	17.6035
+	2.50376	3.83241	Q9NZ45	CISD1	2.50376	3.83241	6.3588	22.6413	20.8332	20.8332	17.6035	17.6035	17.6035
+	2.72752	5.47524	Q70UQ0	IKBIP	2.72752	5.47524	7.29959	22.4876	22.1803	24.5684	17.6035	17.6035	17.6035
+	2.83961	6.74322	Q9Y2W1	THRAP3	2.83961	6.74322	7.81533	25.354	22.6297	25.0565	17.6035	17.6035	17.6035
+	2.20545	2.62372	Q9C0J8	WDR33	2.20545	2.62372	5.26555	20.5067	20.9159	19.2591	17.6035	17.6035	17.6035
+	2.43547	3.52839	Q5T8P6	RBM26	2.43547	3.52839	6.09329	21.5872	19.982	21.8264	17.6035	17.6035	17.6035
+	2.70413	5.31688	O95292	VAPB	2.70413	5.31688	7.19587	24.397	22.2333	22.1309	17.6035	17.6035	17.6035
+	2.62874	4.73356	O96019	ACTL6A	2.62874	4.73356	6.87036	23.715	21.6481	21.6481	17.6035	17.6035	17.6035
+	2.55023	4.2057	Q7Z434	MAVS	2.55023	4.2057	6.54504	23.0944	21.1666	21.1666	17.6035	17.6035	17.6035
+	2.59642	4.52514	Q9Y2W2	WBP11	2.59642	4.52514	6.73475	23.4725	21.4567	21.4567	17.6035	17.6035	17.6035
+	2.72724	5.65298	Q12788	TBL3	2.72724	5.65298	7.29837	24.7799	22.2513	22.7382	17.6035	17.6035	17.6035
+	2.93568	8.66562	P17844	DDX5	2.93568	8.66562	8.28306	27.9099	24.3243	26.5731	17.6035	17.6035	17.6035
+	1.92949	1.94222	O75150	RNF40	1.92949	1.94222	4.39215	20.4301	19.1035	19.1035	17.6035	17.6035	17.6035
+	2.67835	5.28794	Q15269	PWP2	2.67835	5.28794	7.08309	24.3846	22.1449	22.1449	17.6035	17.6035	17.6035
+	2.32729	3.19228	Q9Y4W2	LAS1L	2.32729	3.19228	5.6917	21.9175	20.2349	20.2349	17.6035	17.6035	17.6035
+	2.78628	6.71589	O14684	PTGES	2.78628	6.71589	7.56606	25.2254	22.5443	25.1885	17.6035	17.6035	17.6035
+	2.64723	5.26341	Q10471	GALNT2	2.64723	5.26341	6.94895	23.6821	21.3535	23.5651	17.6035	17.6035	17.6035
+	2.73637	6.19466	P10515	DLAT	2.73637	6.19466	7.3392	23.328	25.4373	22.6291	17.6035	17.6035	17.6035
+	2.74281	6.29726	Q9UKM9	RALY	2.74281	6.29726	7.36813	24.5975	22.2006	24.9042	17.6035	17.6035	17.6035
+	2.45149	3.89916	Q13425	SNTB2	2.45149	3.89916	6.15471	20.8691	20.8691	22.7697	17.6035	17.6035	17.6035
+	2.50368	4.22144	Q93009	USP7	2.50368	4.22144	6.35845	21.4919	20.8783	23.1046	17.6035	17.6035	17.6035
+	2.40775	3.69403	O75691	UTP20	2.40775	3.69403	5.98819	20.796	20.5721	22.5245	17.6035	17.6035	17.6035
+	2.27758	3.10834	Q86WX3	RPS19BP1	2.27758	3.10834	5.51458	21.8392	20.1482	20.1482	17.6035	17.6035	17.6035
+	2.73259	6.32348	P21912	SDHB	2.73259	6.32348	7.32227	25.6335	22.8432	23.3042	17.6035	17.6035	17.6035
+	2.78451	7.18028	P84103	SRSF3	2.78451	7.18028	7.5579	25.3159	26.0974	22.938	17.6035	17.6035	17.6035
+	2.23627	3.01883	Q14152	EIF3A	2.23627	3.01883	5.37085	20.0603	21.7465	20.0603	17.6035	17.6035	17.6035
+	2.70285	6.2172	Q9Y277	VDAC3	2.70285	6.2172	7.19025	22.6353	23.3229	25.5039	17.6035	17.6035	17.6035
+	2.58447	5.08922	P38432	COIL	2.58447	5.08922	6.68522	23.4635	21.1702	23.4444	17.6035	17.6035	17.6035
+	2.72728	6.66073	O75494	SRSF10	2.72728	6.66073	7.29855	26.069	23.1257	23.598	17.6035	17.6035	17.6035
+	2.64155	5.71716	Q12907	LMAN2	2.64155	5.71716	6.92472	24.9719	22.495	22.495	17.6035	17.6035	17.6035
+	2.56991	5.08818	P08574	CYC1	2.56991	5.08818	6.6253	24.2277	21.9237	21.9237	17.6035	17.6035	17.6035
+	2.43193	4.10684	Q9BXS6	NUSAP1	2.43193	4.10684	6.07977	22.8492	20.5115	21.7703	17.6035	17.6035	17.6035
+	2.3113	3.48209	P78362	SRPK2	2.3113	3.48209	5.63423	20.9084	20.1148	22.2336	17.6035	17.6035	17.6035
+	2.50445	4.72383	O14548	COX7A2L	2.50445	4.72383	6.36153	21.5848	21.5848	23.8125	17.6035	17.6035	17.6035
+	4.36647	8.19512	P21397	MAOA	4.36647	8.19512	19.2402	26.638	25.2528	25.5051	17.6035	17.6035	17.6035
+	2.43434	4.25498	Q9NQZ2	UTP3	2.43434	4.25498	6.08897	23.2242	20.9185	21.4327	17.6035	17.6035	17.6035
+	2.66025	6.25434	Q9Y3Y2	CHTOP	2.66025	6.25434	7.00482	24.4356	22.1057	25.0323	17.6035	17.6035	17.6035
+	1.64691	1.60966	Q13444	ADAM15	1.64691	1.60966	3.61047	18.7673	20.1048	18.7673	17.6035	17.6035	17.6035
+	2.48727	4.76701	Q9BWF3	RBM4	2.48727	4.76701	6.29379	23.1057	20.8559	23.1499	17.6035	17.6035	17.6035
+	2.10522	2.81535	Q14344	GNA13	2.10522	2.81535	4.93436	21.56	19.8483	19.8483	17.6035	17.6035	17.6035
+	2.21132	3.26751	Q8TDN6	BRIX1	2.21132	3.26751	5.28549	22.1074	20.2528	20.2528	17.6035	17.6035	17.6035
+	2.49931	5.0543	P55265	ADAR	2.49931	5.0543	6.34118	24.0594	22.6148	21.2993	17.6035	17.6035	17.6035
+	2.38686	4.25187	O43290	SART1	2.38686	4.25187	5.91	23.2795	21.3211	20.9655	17.6035	17.6035	17.6035
+	2.4132	4.439	Q96CS3	FAF2	2.4132	4.439	6.00874	23.52	21.3037	21.3037	17.6035	17.6035	17.6035
+	2.52402	5.35524	P56182	RRP1	2.52402	5.35524	6.43943	24.6208	22.072	22.1835	17.6035	17.6035	17.6035
+	2.41528	4.4873	P61964	WDR5	2.41528	4.4873	6.01658	23.4264	20.8477	21.9983	17.6035	17.6035	17.6035
+	2.65799	6.98177	O43809	NUDT21	2.65799	6.98177	6.9951	26.0662	22.6856	25.0041	17.6035	17.6035	17.6035
+	2.11492	2.94452	Q9NV06	DCAF13	2.11492	2.94452	4.96566	21.317	19.3816	20.9454	17.6035	17.6035	17.6035
+	2.42302	4.71624	Q00341	HDLBP	2.42302	4.71624	6.0459	23.8799	21.5397	21.5397	17.6035	17.6035	17.6035
+	2.51143	5.48293	Q96A26	FAM162A	2.51143	5.48293	6.38922	24.5533	21.5813	23.1248	17.6035	17.6035	17.6035
+	2.40726	4.68136	Q5F1R6	DNAJC21	2.40726	4.68136	5.98637	22.4596	20.8515	23.5434	17.6035	17.6035	17.6035
+	2.16108	3.27205	Q5VTR2	RNF20	2.16108	3.27205	5.11687	22.0328	19.8255	20.7683	17.6035	17.6035	17.6035
+	4.71459	10.0789	P21796	VDAC1	4.71459	10.0789	23.5442	28.5247	27.3947	27.128	17.6035	17.6035	17.6035
+	2.18826	3.4467	Q14137	BOP1	2.18826	3.4467	5.20754	22.0358	19.7921	21.3227	17.6035	17.6035	17.6035
+	5.08793	13.6211	Q16778	H2BC21	5.08793	13.6211	29.2196	32.0485	30.4347	31.1907	17.6035	17.6035	17.6035
+	2.48119	5.48168	Q9BUQ8	DDX23	2.48119	5.48168	6.26997	24.7356	21.7598	22.7602	17.6035	17.6035	17.6035
+	1.83287	2.20074	Q9BSC4	NOL10	1.83287	2.20074	4.11321	19.2692	20.8743	19.2692	17.6035	17.6035	17.6035
+	2.07011	2.97034	P09132	SRP19	2.07011	2.97034	4.82223	21.8058	19.9579	19.9579	17.6035	17.6035	17.6035
+	2.08318	3.05145	P11717	IGF2R	2.08318	3.05145	4.86373	21.9097	20.0276	20.0276	17.6035	17.6035	17.6035
+	2.39564	4.8685	P16070	CD44	2.39564	4.8685	5.94278	23.0852	20.8496	23.4812	17.6035	17.6035	17.6035
+	2.08932	3.10394	P82914	MRPS15	2.08932	3.10394	4.88332	20.0718	20.0718	21.9787	17.6035	17.6035	17.6035
+	2.06574	3.02884	O95297	MPZL1	2.06574	3.02884	4.80842	21.8347	19.7055	20.3568	17.6035	17.6035	17.6035
+	2.31067	4.35446	Q8NBU5	ATAD1	2.31067	4.35446	5.63196	23.3374	20.6631	21.8734	17.6035	17.6035	17.6035
+	2.13537	3.36672	P51398	DAP3	2.13537	3.36672	5.03223	22.281	20.5478	20.0819	17.6035	17.6035	17.6035
+	4.70214	7.39914	P78347	GTF2I	4.70214	7.39914	23.375	25.3723	24.3727	25.2629	17.6035	17.6035	17.6035
+	2.36223	4.76982	Q12872	SFSWAP	2.36223	4.76982	5.81891	24.0127	21.5536	21.5536	17.6035	17.6035	17.6035
+	1.79784	2.19876	Q8WUA4	GTF3C2	1.79784	2.19876	4.01519	19.2547	19.2547	20.8975	17.6035	17.6035	17.6035
+	2.51481	6.30277	P18754	RCC1	2.51481	6.30277	6.40265	25.6068	22.1968	23.9152	17.6035	17.6035	17.6035
+	5.5732	4.30724	Q15517	CDSN	5.5732	4.30724	38.6681	22.1335	21.7993	21.7993	17.6035	17.6035	17.6035
+	2.41985	5.43249	Q9BWJ5	SF3B5	2.41985	5.43249	6.03389	24.8334	22.043	22.2316	17.6035	17.6035	17.6035
+	2.2501	4.11508	O75934	BCAS2	2.2501	4.11508	5.41864	23.2374	20.9591	20.9591	17.6035	17.6035	17.6035
+	2.18856	3.76343	Q6UVK1	CSPG4	2.18856	3.76343	5.20857	22.812	20.6444	20.6444	17.6035	17.6035	17.6035
+	1.9686	2.78738	Q96B26	EXOSC8	1.9686	2.78738	4.50881	19.7727	19.7727	21.6273	17.6035	17.6035	17.6035
+	2.26811	4.31934	Q9Y6D6	ARFGEF1	2.26811	4.31934	5.48137	23.3512	21.7854	20.6319	17.6035	17.6035	17.6035
+	1.94586	2.74502	Q14677	CLINT1	1.94586	2.74502	4.44073	21.5848	19.7304	19.7304	17.6035	17.6035	17.6035
+	5.25448	10.5461	Q9ULM6	CNOT6	5.25448	10.5461	32.1706	28.7677	28.0299	27.6512	17.6035	17.6035	17.6035
+	2.3	4.58025	Q13443	ADAM9	2.3	4.58025	5.5939	21.365	21.365	23.8213	17.6035	17.6035	17.6035
+	2.33236	4.85894	Q7Z2T5	TRMT1L	2.33236	4.85894	5.70999	23.4331	23.1877	20.7664	17.6035	17.6035	17.6035
+	2.25108	4.27553	P35250	RFC2	2.25108	4.27553	5.42203	23.4561	21.0905	21.0905	17.6035	17.6035	17.6035
+	2.1425	3.64548	O94901	SUN1	2.1425	3.64548	5.05558	19.8493	22.2498	21.6479	17.6035	17.6035	17.6035
+	2.30199	4.71284	P51532	SMARCA4	2.30199	4.71284	5.601	23.9543	21.1629	21.8318	17.6035	17.6035	17.6035
+	2.03964	3.20069	O60216	RAD21	2.03964	3.20069	4.72648	21.9439	20.868	19.6007	17.6035	17.6035	17.6035
+	2.35162	5.15647	Q05519	SRSF11	2.35162	5.15647	5.78002	24.4917	21.5219	22.2663	17.6035	17.6035	17.6035
+	2.42388	5.93073	O00267	SUPT5H	2.42388	5.93073	6.04916	25.417	22.1184	23.0673	17.6035	17.6035	17.6035
+	2.13266	3.769	Q8IX12	CCAR1	2.13266	3.769	5.02336	19.9366	21.713	22.4679	17.6035	17.6035	17.6035
+	1.91503	2.88896	Q9NZJ7	MTCH1	1.91503	2.88896	4.34958	20.494	21.6421	19.3413	17.6035	17.6035	17.6035
+	2.2817	5.05563	Q5VWP2	TENT5C	2.2817	5.05563	5.52911	24.3531	21.2155	22.4088	17.6035	17.6035	17.6035
+	2.12396	3.92666	Q99805	TM9SF2	2.12396	3.92666	4.99501	23.0091	21.2528	20.3286	17.6035	17.6035	17.6035
+	2.31641	5.47422	Q9BUJ2	HNRNPUL1	2.31641	5.47422	5.65252	24.9675	21.7649	22.5008	17.6035	17.6035	17.6035
+	1.96876	3.18309	O60437	PPL	1.96876	3.18309	4.5093	20.0807	22.1984	20.0807	17.6035	17.6035	17.6035
+	2.02137	3.43777	Q9UPN9	TRIM33	2.02137	3.43777	4.66979	22.5102	20.22	20.3936	17.6035	17.6035	17.6035
+	2.12889	4.14513	Q99598	TSNAX	2.12889	4.14513	5.01107	23.403	20.9214	20.9214	17.6035	17.6035	17.6035
+	2.03557	3.62672	P43121	MCAM	2.03557	3.62672	4.71381	22.769	20.4608	20.4608	17.6035	17.6035	17.6035
+	2.09022	4.07476	Q86YP4	GATAD2A	2.09022	4.07476	4.88621	20.0812	22.0604	22.8932	17.6035	17.6035	17.6035
+	2.39187	7.12629	Q9UMS4	PRPF19	2.39187	7.12629	5.92869	27.0062	22.9224	24.2607	17.6035	17.6035	17.6035
+	2.11742	4.31991	Q9BVJ6	UTP14A	2.11742	4.31991	4.97379	23.5671	20.615	21.5882	17.6035	17.6035	17.6035
+	2.03884	4.0093	Q9GZR7	DDX24	2.03884	4.0093	4.724	23.3102	20.7641	20.7641	17.6035	17.6035	17.6035
+	6.06365	14.469	P10412	H1-4	6.06365	14.469	51.3069	32.2193	31.5274	32.4707	17.6035	17.6035	17.6035
+	2.13042	4.81243	Q8IYB3	SRRM1	2.13042	4.81243	5.01605	24.0459	20.7242	22.4777	17.6035	17.6035	17.6035
+	5.42296	11.996	Q15149	PLEC	5.42296	11.996	35.4571	30.2241	29.0618	29.5126	17.6035	17.6035	17.6035
+	2.11254	4.72145	Q14151	SAFB2	2.11254	4.72145	4.95798	23.8306	20.562	22.5823	17.6035	17.6035	17.6035
+	2.07257	4.51243	P51114	FXR1	2.07257	4.51243	4.83002	23.9844	21.1817	21.1817	17.6035	17.6035	17.6035
+	2.03128	4.23417	O43447	PPIH	2.03128	4.23417	4.70049	23.6313	20.7948	21.0869	17.6035	17.6035	17.6035
+	2.11601	4.88081	Q96ST3	SIN3A	2.11601	4.88081	4.9692	24.2278	20.8287	22.3964	17.6035	17.6035	17.6035
+	2.0239	4.19475	P51153	RAB13	2.0239	4.19475	4.67761	21.6539	23.4187	20.3222	17.6035	17.6035	17.6035
+	2.18564	5.67001	Q12874	SF3A3	2.18564	5.67001	5.19876	25.3721	22.7394	21.709	17.6035	17.6035	17.6035
+	2.14619	5.4158	Q9NY93	DDX56	2.14619	5.4158	5.0677	25.1436	22.162	21.7524	17.6035	17.6035	17.6035
+	1.74187	2.8916	Q68E01	INTS3	1.74187	2.8916	3.86185	21.9926	19.7463	19.7463	17.6035	17.6035	17.6035
+	2.05217	4.62895	O43660	PLRG1	2.05217	4.62895	4.76568	21.2475	24.175	21.2748	17.6035	17.6035	17.6035
+	1.6705	2.63495	Q96JB5	CDK5RAP3	1.6705	2.63495	3.67193	21.6555	19.727	19.3328	17.6035	17.6035	17.6035
+	5.29436	10.6874	P20700	LMNB1	5.29436	10.6874	32.9201	28.9359	28.0329	27.9039	17.6035	17.6035	17.6035
+	1.63143	2.51906	Q13895	BYSL	1.63143	2.51906	3.57049	19.417	19.417	21.5336	17.6035	17.6035	17.6035
+	1.45629	2.0198	Q9BUN8	DERL1	1.45629	2.0198	3.13634	18.9793	18.9793	20.9113	17.6035	17.6035	17.6035
+	5.71729	10.5307	Q15233	NONO	5.71729	10.5307	42.0196	28.5159	27.662	28.2249	17.6035	17.6035	17.6035
+	2.10786	5.34547	Q02218	OGDH	2.10786	5.34547	4.94288	25.029	22.4226	21.3953	17.6035	17.6035	17.6035
+	2.04988	4.85179	P17676	CEBPB	2.04988	4.85179	4.7585	23.4504	20.4163	23.4992	17.6035	17.6035	17.6035
+	1.88165	3.69757	Q9UNQ2	DIMT1	1.88165	3.69757	4.25244	23.0401	20.4316	20.4316	17.6035	17.6035	17.6035
+	1.85617	3.57343	Q9UBU9	NXF1	1.85617	3.57343	4.17931	22.887	20.3219	20.3219	17.6035	17.6035	17.6035
+	1.10957	1.32316	Q8WVV9	HNRNPLL	1.10957	1.32316	2.35955	20.0482	18.3659	18.3659	17.6035	17.6035	17.6035
+	2.13342	5.79752	Q13185	CBX3	2.13342	5.79752	5.02585	24.1669	21.1334	24.9027	17.6035	17.6035	17.6035
+	4.19524	9.22895	P84090	ERH	4.19524	9.22895	17.4171	27.7124	25.881	26.9039	17.6035	17.6035	17.6035
+	3.81415	7.60983	Q7L014	DDX46	3.81415	7.60983	13.944	26.2266	24.3553	25.0581	17.6035	17.6035	17.6035
+	2.22891	7.31364	Q5JVF3	PCID2	2.22891	7.31364	5.34554	26.1355	22.1861	26.4299	17.6035	17.6035	17.6035
+	1.79413	3.41896	Q86VM9	ZC3H18	1.79413	3.41896	4.0049	20.1688	20.1688	22.7298	17.6035	17.6035	17.6035
+	1.83609	3.6949	Q8TED0	UTP15	1.83609	3.6949	4.1223	20.4021	20.4021	23.091	17.6035	17.6035	17.6035
+	1.82717	3.6841	Q9H7E2	TDRD3	1.82717	3.6841	4.09716	23.084	20.4618	20.3169	17.6035	17.6035	17.6035
+	1.99127	4.99992	P49257	LMAN1	1.99127	4.99992	4.57747	24.788	21.5111	21.5111	17.6035	17.6035	17.6035
+	2.10544	6.42614	Q9Y6C9	MTCH2	2.10544	6.42614	4.93506	26.3626	21.8609	23.8654	17.6035	17.6035	17.6035
+	7.06258	5.26677	Q6PJT7	ZC3H14	7.06258	5.26677	91.221	22.8099	22.8152	22.9857	17.6035	17.6035	17.6035
+	1.85298	4.18263	B0I1T2	MYO1G	1.85298	4.18263	4.17022	23.7703	21.0492	20.5389	17.6035	17.6035	17.6035
+	1.6988	3.2892	O60832	DKC1	1.6988	3.2892	3.74648	21.9167	19.1454	21.616	17.6035	17.6035	17.6035
+	3.87583	7.16458	Q9BXP5	SRRT	3.87583	7.16458	14.4565	24.8846	23.8574	25.5623	17.6035	17.6035	17.6035
+	1.68792	3.29857	Q99567	NUP88	1.68792	3.29857	3.71772	22.6766	20.0148	20.0148	17.6035	17.6035	17.6035
+	1.72953	3.59933	Q15428	SF3A2	1.72953	3.59933	3.82855	23.0831	20.2627	20.2627	17.6035	17.6035	17.6035
+	1.9166	4.95016	P45973	CBX5	1.9166	4.95016	4.35418	24.2481	20.3934	23.0194	17.6035	17.6035	17.6035
+	1.64831	3.30644	Q96EY1	DNAJA3	1.64831	3.30644	3.61411	22.7397	19.9951	19.9951	17.6035	17.6035	17.6035
+	1.96631	5.68239	Q9UKV3	ACIN1	1.96631	5.68239	4.50192	25.3613	21.0035	23.4929	17.6035	17.6035	17.6035
+	1.95144	5.57131	Q9BVK6	TMED9	1.95144	5.57131	4.45737	24.9347	20.7574	23.8324	17.6035	17.6035	17.6035
+	1.82912	4.51259	Q8WTT2	NOC3L	1.82912	4.51259	4.10262	23.9865	20.178	22.1837	17.6035	17.6035	17.6035
+	1.97954	6.24183	Q92769	HDAC2	1.97954	6.24183	4.54185	25.7507	21.1771	24.6082	17.6035	17.6035	17.6035
+	1.62736	3.37413	P18031	PTPN1	1.62736	3.37413	3.56005	22.8732	20.0299	20.0299	17.6035	17.6035	17.6035
+	1.69314	3.79722	O60563	CCNT1	1.69314	3.79722	3.73151	23.4359	20.3831	20.3831	17.6035	17.6035	17.6035
+	1.41422	2.50119	Q9H910	JPT2	1.41422	2.50119	3.03667	19.281	19.281	21.752	17.6035	17.6035	17.6035
+	1.88162	5.55135	O14979	HNRNPDL	1.88162	5.55135	4.25235	25.4176	20.8953	23.1516	17.6035	17.6035	17.6035
+	1.96661	6.72865	P20340	RAB6A	1.96661	6.72865	4.50283	26.3406	21.4113	25.2446	17.6035	17.6035	17.6035
+	3.62655	6.23842	Q1KMD3	HNRNPUL2	3.62655	6.23842	12.4909	24.8148	23.5513	23.1596	17.6035	17.6035	17.6035
+	1.584	3.41387	O75683	SURF6	1.584	3.41387	3.44971	22.133	19.0437	21.8753	17.6035	17.6035	17.6035
+	1.63527	3.7065	Q9NXF1	TEX10	1.63527	3.7065	3.58039	22.9781	19.4138	21.5381	17.6035	17.6035	17.6035
+	4.2399	7.30314	Q01844	EWSR1	4.2399	7.30314	17.8756	25.7237	24.4926	24.5036	17.6035	17.6035	17.6035
+	4.41509	9.35907	P68371	TUBB4B	4.41509	9.35907	19.7912	27.7068	26.085	27.0959	17.6035	17.6035	17.6035
+	4.20726	10.8333	A4D1E9	GTPBP10	4.20726	10.8333	17.5394	29.2943	27.238	28.7781	17.6035	17.6035	17.6035
+	1.52962	3.23722	Q8WXI9	GATAD2B	1.52962	3.23722	3.3142	22.7943	19.8639	19.8639	17.6035	17.6035	17.6035
+	1.52788	3.25841	Q99986	VRK1	1.52788	3.25841	3.30993	22.8271	19.7752	19.9834	17.6035	17.6035	17.6035
	0.898128	1.30286	Q8IVS2	MCAT	0.898128	1.30286	1.92572	20.2595	18.2298	18.2298	17.6035	17.6035	17.6035
+	1.52684	3.29358	Q8WYP5	AHCTF1	1.52684	3.29358	3.30737	22.8254	19.5013	20.3646	17.6035	17.6035	17.6035
+	1.47644	3.10346	Q14694	USP10	1.47644	3.10346	3.18467	22.656	19.7325	19.7325	17.6035	17.6035	17.6035
+	1.61222	3.86223	Q9UGR2	ZC3H7B	1.61222	3.86223	3.52128	23.6594	20.3689	20.3689	17.6035	17.6035	17.6035
+	1.82065	5.67739	P08754	GNAI3	1.82065	5.67739	4.07882	26.035	22.2553	21.5523	17.6035	17.6035	17.6035
+	1.72595	4.77465	Q13573	SNW1	1.72595	4.77465	3.81895	24.6907	20.3982	22.0455	17.6035	17.6035	17.6035
	0.165894	-0.197663	Q86WR7	PROSER2	0.165894	-0.197663	-0.440244	18.3038	16.9569	16.9569	17.6035	17.6035	17.6035
+	3.9122	9.6773	P02786	TFRC	3.9122	9.6773	14.7672	28.2708	26.042	27.5296	17.6035	17.6035	17.6035
+	1.64103	4.42804	P27695	APEX1	1.64103	4.42804	3.59526	24.24	19.9825	21.8721	17.6035	17.6035	17.6035
+	1.62691	4.38362	P98175	RBM10	1.62691	4.38362	3.55889	23.493	19.5458	22.9226	17.6035	17.6035	17.6035
+	1.43058	3.16712	Q5RKV6	EXOSC6	1.43058	3.16712	3.07521	19.7407	22.8304	19.7407	17.6035	17.6035	17.6035
+	1.49484	3.51676	Q9UKD2	MRTO4	1.49484	3.51676	3.22917	23.2984	20.0312	20.0312	17.6035	17.6035	17.6035
+	3.26143	4.89847	Q9UIG0	BAZ1B	3.26143	4.89847	10.0666	23.4604	21.8764	22.1691	17.6035	17.6035	17.6035
+	1.448	3.3921	Q7Z6E9	RBBP6	1.448	3.3921	3.11655	23.1724	19.9072	19.9072	17.6035	17.6035	17.6035
+	3.57661	7.20787	P36957	DLST	3.57661	7.20787	12.1292	25.7107	23.6888	25.0346	17.6035	17.6035	17.6035
+	1.33725	2.87716	Q8NI36	WDR36	1.33725	2.87716	2.8585	22.4937	19.4741	19.4741	17.6035	17.6035	17.6035
+	1.35988	3.07865	Q8N5M9	JAGN1	1.35988	3.07865	2.91033	22.7978	19.6243	19.6243	17.6035	17.6035	17.6035
+	1.19876	2.42687	O75940	SMNDC1	1.19876	2.42687	2.55044	19.0788	19.0788	21.9335	17.6035	17.6035	17.6035
+	5.0871	6.42992	Q16630	CPSF6	5.0871	6.42992	29.2056	23.7794	23.849	24.4719	17.6035	17.6035	17.6035
+	1.5059	4.03434	Q15155	NOMO1	1.5059	4.03434	3.25607	23.2733	19.2078	22.4324	17.6035	17.6035	17.6035
+	1.56563	4.65856	P18583	SON	1.56563	4.65856	3.40358	20.8933	24.9995	20.8933	17.6035	17.6035	17.6035
+	1.75179	6.96761	Q15424	SAFB	1.75179	6.96761	3.88874	26.5213	20.9924	26.1996	17.6035	17.6035	17.6035
+	3.91858	7.15804	Q9Y2X3	NOP58	3.91858	7.15804	14.8223	25.5193	23.864	24.9013	17.6035	17.6035	17.6035
+	1.5326	4.53294	Q14165	MLEC	1.5326	4.53294	3.32156	24.4948	19.7674	22.1471	17.6035	17.6035	17.6035
+	1.10887	2.24933	Q969V3	NCLN	1.10887	2.24933	2.35807	21.7606	18.8989	18.8989	17.6035	17.6035	17.6035
+	4.22528	11.8016	P16403	H1-2	4.22528	11.8016	17.7243	28.0738	30.0962	30.0454	17.6035	17.6035	17.6035
+	3.04987	11.9029	Q71UI9	H2AZ2	3.04987	11.9029	8.87209	31.0824	26.8377	30.5991	17.6035	17.6035	17.6035
	0.669933	1.13026	Q9UBI6	GNG12	0.669933	1.13026	1.47661	17.9683	20.2646	17.9683	17.6035	17.6035	17.6035
+	4.42466	6.50914	Q5SSJ5	HP1BP3	4.42466	6.50914	19.9014	23.463	24.3711	24.5039	17.6035	17.6035	17.6035
+	1.41552	4.0835	Q13601	KRR1	1.41552	4.0835	3.03971	22.4414	23.543	19.0766	17.6035	17.6035	17.6035
+	1.32426	3.49242	O00299	CLIC1	1.32426	3.49242	2.82895	23.5635	19.9362	19.7881	17.6035	17.6035	17.6035
+	3.78543	6.02452	Q9NWH9	SLTM	3.78543	6.02452	13.7115	23.6776	22.8434	24.3631	17.6035	17.6035	17.6035
+	1.1752	2.75537	Q9Y3C1	NOP16	1.1752	2.75537	2.49948	22.5636	19.2565	19.2565	17.6035	17.6035	17.6035
+	0.923413	1.84052	Q13206	DDX10	0.923413	1.84052	1.97645	18.5128	18.5128	21.3065	17.6035	17.6035	17.6035
+	2.79354	6.33539	Q9NYF8	BCLAF1	2.79354	6.33539	7.59955	25.5268	22.7047	23.5851	17.6035	17.6035	17.6035
+	4.89389	7.38021	P35659	DEK	4.89389	7.38021	26.1188	25.5465	24.7472	24.6575	17.6035	17.6035	17.6035
+	5.3919	7.37474	Q03252	LMNB2	5.3919	7.37474	34.8271	25.3882	24.6814	24.8651	17.6035	17.6035	17.6035
+	1.11277	2.60146	P54132	BLM	1.11277	2.60146	2.3663	22.0583	20.3028	18.2537	17.6035	17.6035	17.6035
	0.867032	1.74033	Q8NC56	LEMD2	0.867032	1.74033	1.86368	18.41	18.41	21.2115	17.6035	17.6035	17.6035
+	1.19928	3.06144	P83881	RPL36A	1.19928	3.06144	2.55157	23.0646	19.4651	19.4651	17.6035	17.6035	17.6035
	0.797712	1.55505	Q9Y618	NCOR2	0.797712	1.55505	1.72654	17.6908	18.988	20.7969	17.6035	17.6035	17.6035
+	1.56457	6.3185	P11233	RALA	1.56457	6.3185	3.40093	26.1013	20.226	25.4387	17.6035	17.6035	17.6035
+	1.24955	3.65466	Q14254	FLOT2	1.24955	3.65466	2.66166	22.7861	18.5181	22.4703	17.6035	17.6035	17.6035
+	4.83336	8.09236	O76021	RSL1D1	4.83336	8.09236	25.2199	26.3349	25.3254	25.4273	17.6035	17.6035	17.6035
+	4.74433	5.21965	Q96S55	WRNIP1	4.74433	5.21965	23.9532	23.259	22.6052	22.6052	17.6035	17.6035	17.6035
+	7.33022	3.74219	Q9NWT1	PAK1IP1	7.33022	3.74219	106.421	21.416	21.3105	21.3105	17.6035	17.6035	17.6035
+	6.47506	3.721	P55145	MANF	6.47506	3.721	65.0328	21.2673	21.4389	21.2673	17.6035	17.6035	17.6035
+	3.66356	6.63664	Q9H0A0	NAT10	3.66356	6.63664	12.7655	25.266	23.5805	23.8739	17.6035	17.6035	17.6035
+	1.11711	3.10477	A6NHR9	SMCHD1	1.11711	3.10477	2.37547	22.4127	18.1397	21.5724	17.6035	17.6035	17.6035
+	12.5869	-4.21017	P10644	PRKAR1A	12.5869	-4.21017	-2194.18	16.9569	16.9569	16.9569	21.1651	21.1709	21.1651
+	11.1966	-8.41511	Q13162	PRDX4	11.1966	-8.41511	-985.574	16.9569	16.9569	16.9569	25.3593	25.3882	25.3685
+	10.013	-9.6671	Q14974	KPNB1	10.013	-9.6671	-498.648	16.9569	16.9569	16.9569	26.6628	26.6034	26.6058
+	9.89224	-8.38783	Q99613	EIF3C	9.89224	-8.38783	-465.153	16.9569	16.9569	16.9569	25.3793	25.3362	25.3187
+	9.78167	-8.60985	Q15293	RCN1	9.78167	-8.60985	-436.466	16.9569	16.9569	16.9569	25.5623	25.6029	25.535
+	9.45361	-10.6915	P30086	PEBP1	9.45361	-10.6915	-361.355	16.9569	16.9569	16.9569	27.6865	27.6685	27.5901
+	8.92007	-9.29011	P23921	RRM1	8.92007	-9.29011	-265.795	16.9569	16.9569	16.9569	26.278	26.1773	26.2858
+	8.80031	-8.6239	P17812	CTPS1	8.80031	-8.6239	-248.086	16.9569	16.9569	16.9569	25.5909	25.5162	25.6353
+	8.53551	-5.47647	P25325	MPST	8.53551	-5.47647	-213.01	16.9569	16.9569	16.9569	22.4839	22.4164	22.3998
+	8.68	-8.34557	P19105	MYL12A	8.68	-8.34557	-231.486	16.9569	16.9569	16.9569	25.3579	25.2348	25.3148
+	8.55847	-7.69912	Q9H3K6	BOLA2	8.55847	-7.69912	-215.844	16.9569	16.9569	16.9569	24.6025	24.7236	24.6419
+	8.37744	-6.42571	Q9NR45	NANS	8.37744	-6.42571	-194.482	16.9569	16.9569	16.9569	23.4457	23.3681	23.334
+	8.48109	-9.13051	P14550	AKR1A1	8.48109	-9.13051	-206.44	16.9569	16.9569	16.9569	26.1212	26.1413	25.9997
+	8.36643	-9.17502	P16152	CBR1	8.36643	-9.17502	-193.253	16.9569	16.9569	16.9569	26.0672	26.2244	26.1042
+	8.20229	-5.98854	Q9UBQ5	EIF3K	8.20229	-5.98854	-175.827	16.9569	16.9569	16.9569	22.9597	22.8806	22.996
+	8.26401	-7.85311	O95336	PGLS	8.26401	-7.85311	-182.188	16.9569	16.9569	16.9569	24.8707	24.7267	24.8326
+	8.05906	-4.96756	Q9UGI8	TES	8.05906	-4.96756	-161.91	16.9569	16.9569	16.9569	21.8938	21.8938	21.9858
+	8.17681	-7.54851	Q15165	PON2	8.17681	-7.54851	-173.268	16.9569	16.9569	16.9569	24.4493	24.4757	24.5912
+	8.15985	-8.05579	Q16222	UAP1	8.15985	-8.05579	-171.583	16.9569	16.9569	16.9569	25.0509	25.0678	24.9193
+	8.00427	-5.65895	Q14C86	GAPVD1	8.00427	-5.65895	-156.883	16.9569	16.9569	16.9569	22.5798	22.688	22.5798
+	7.91591	-4.73289	Q9HA64	FN3KRP	7.91591	-4.73289	-149.102	16.9569	16.9569	16.9569	21.6581	21.7533	21.6581
+	8.18855	-10.3217	O75390	CS	8.18855	-10.3217	-174.442	16.9569	16.9569	16.9569	27.3944	27.2419	27.1995
+	7.78905	-4.25811	A0FGR8	ESYT2	7.78905	-4.25811	-138.6	16.9569	16.9569	16.9569	21.2765	21.1843	21.1843
+	8.0201	-7.78149	Q96HE7	ERO1A	8.0201	-7.78149	-158.319	16.9569	16.9569	16.9569	24.7904	24.7846	24.6401
+	8.14248	-12.8924	P62258	YWHAE	8.14248	-12.8924	-169.876	16.9569	16.9569	16.9569	29.971	29.7099	29.8669
+	8.066	-10.7262	P31947	SFN	8.066	-10.7262	-162.558	16.9569	16.9569	16.9569	27.8145	27.6281	27.6067
+	7.95447	-7.67658	P15170	GSPT1	7.95447	-7.67658	-152.449	16.9569	16.9569	16.9569	24.6597	24.5362	24.7046
+	8.03807	-10.8606	P49411	TUFM	8.03807	-10.8606	-159.966	16.9569	16.9569	16.9569	27.9413	27.8039	27.7073
+	7.92931	-8.83656	P00492	HPRT1	7.92931	-8.83656	-150.257	16.9569	16.9569	16.9569	25.824	25.6798	25.8765
+	7.73436	-5.91726	Q9BRX8	PRXL2A	7.73436	-5.91726	-134.304	16.9569	16.9569	16.9569	22.8906	22.9409	22.791
+	7.7889	-7.0135	Q9UBT2	UBA2	7.7889	-7.0135	-138.588	16.9569	16.9569	16.9569	23.9207	24.0716	23.9189
+	7.80881	-7.52933	Q9BRA2	TXNDC17	7.80881	-7.52933	-140.186	16.9569	16.9569	16.9569	24.3924	24.4878	24.5785
+	7.49158	-4.31443	Q9H773	DCTPP1	7.49158	-4.31443	-116.783	16.9569	16.9569	16.9569	21.2344	21.2344	21.3452
+	7.72839	-8.15848	Q15046	KARS1	7.72839	-8.15848	-133.843	16.9569	16.9569	16.9569	25.2319	25.0262	25.088
+	7.75685	-9.72928	P14174	MIF	7.75685	-9.72928	-136.054	16.9569	16.9569	16.9569	26.5648	26.8124	26.6814
+	7.57067	-6.22045	P11766	ADH5	7.57067	-6.22045	-122.224	16.9569	16.9569	16.9569	23.1601	23.2728	23.0991
+	7.65228	-9.49055	P25398	RPS12	7.65228	-9.49055	-128.105	16.9569	16.9569	16.9569	26.3073	26.4759	26.5591
+	7.57997	-10.2127	P05386	RPLP1	7.57997	-10.2127	-122.88	16.9569	16.9569	16.9569	27.2522	27.0034	27.2531
+	7.43013	-6.82155	P35520	CBS	7.43013	-6.82155	-112.723	16.9569	16.9569	16.9569	23.6839	23.8912	23.7603
+	7.36137	-7.21915	P54577	YARS1	7.36137	-7.21915	-108.348	16.9569	16.9569	16.9569	24.0467	24.2684	24.213
+	7.11803	-4.15206	P78344	EIF4G2	7.11803	-4.15206	-94.1812	16.9569	16.9569	16.9569	21.0649	21.0649	21.1971
+	7.41107	-8.50844	P52565	ARHGDIA	7.41107	-8.50844	-111.493	16.9569	16.9569	16.9569	25.6137	25.3603	25.422
+	7.24939	-6.07428	Q06210	GFPT1	7.24939	-6.07428	-101.582	16.9569	16.9569	16.9569	23.0433	23.1282	22.9221
+	7.28491	-7.05836	P48147	PREP	7.28491	-7.05836	-103.681	16.9569	16.9569	16.9569	23.8944	24.0214	24.13
+	7.37024	-10.3648	P06744	GPI	7.37024	-10.3648	-108.903	16.9569	16.9569	16.9569	27.2649	27.5074	27.1927
+	7.33183	-9.65692	Q02790	FKBP4	7.33183	-9.65692	-106.52	16.9569	16.9569	16.9569	26.726	26.6811	26.4344
+	7.31517	-9.97891	P07954	FH	7.31517	-9.97891	-105.503	16.9569	16.9569	16.9569	26.8684	26.8164	27.1226
+	7.31335	-10.2874	Q15181	PPA1	7.31335	-10.2874	-105.393	16.9569	16.9569	16.9569	27.3171	27.3648	27.051
+	7.12325	-5.95836	P06132	UROD	7.12325	-5.95836	-94.4648	16.9569	16.9569	16.9569	22.7956	22.9404	23.0097
+	7.29167	-9.92524	Q8NC51	SERBP1	7.29167	-9.92524	-104.085	16.9569	16.9569	16.9569	27.0388	26.7096	26.8979
+	7.22475	-9.93327	Q16719	KYNU	7.22475	-9.93327	-100.15	16.9569	16.9569	16.9569	26.7335	26.8631	27.0739
+	7.23064	-10.2232	P09972	ALDOC	7.23064	-10.2232	-100.491	16.9569	16.9569	16.9569	27.3769	27.1265	27.037
+	7.08016	-6.47537	O14744	PRMT5	7.08016	-6.47537	-92.1493	16.9569	16.9569	16.9569	23.5109	23.2921	23.4939
+	7.2102	-10.0191	P00491	PNP	7.2102	-10.0191	-99.3148	16.9569	16.9569	16.9569	26.9642	26.8075	27.1563
+	7.17709	-8.97652	P49773	HINT1	7.17709	-8.97652	-97.4395	16.9569	16.9569	16.9569	26.1161	25.863	25.8212
+	6.95735	-5.05428	Q9H9A6	LRRC40	6.95735	-5.05428	-85.8572	16.9569	16.9569	16.9569	21.9173	21.9967	22.1196
+	7.13526	-8.09881	P61970	NUTF2	7.13526	-8.09881	-95.1202	16.9569	16.9569	16.9569	25.0114	25.2203	24.9355
+	7.06711	-7.88011	P67775	PPP2CA	7.06711	-7.88011	-91.4596	16.9569	16.9569	16.9569	24.8585	24.9743	24.6782
+	7.03575	-7.5492	P42765	ACAA2	7.03575	-7.5492	-89.8228	16.9569	16.9569	16.9569	24.6707	24.4532	24.3943
+	7.12076	-10.0272	P11586	MTHFD1	7.12076	-10.0272	-94.3291	16.9569	16.9569	16.9569	27.0532	27.1237	26.7754
+	6.9999	-6.86434	P53634	CTSC	6.9999	-6.86434	-87.987	16.9569	16.9569	16.9569	23.6659	23.8862	23.9116
+	7.00124	-6.91801	O00487	PSMD14	7.00124	-6.91801	-88.0549	16.9569	16.9569	16.9569	23.965	23.9414	23.7184
+	7.01612	-7.92109	Q15185	PTGES3	7.01612	-7.92109	-88.8128	16.9569	16.9569	16.9569	24.7001	24.9553	24.9786
+	7.08417	-10.0686	P29692	EEF1D	7.08417	-10.0686	-92.3623	16.9569	16.9569	16.9569	27.1979	27.055	26.8237
+	7.02899	-8.35482	O43399	TPD52L2	7.02899	-8.35482	-89.4734	16.9569	16.9569	16.9569	25.4984	25.2234	25.2134
+	7.05503	-9.42408	Q9Y490	TLN1	7.05503	-9.42408	-90.8257	16.9569	16.9569	16.9569	26.5829	26.2386	26.3214
+	6.92512	-6.8306	P61160	ACTR2	6.92512	-6.8306	-84.2785	16.9569	16.9569	16.9569	23.9492	23.6971	23.7162
+	6.46414	-2.82657	Q15477	SKIC2	6.46414	-2.82657	-64.625	16.9569	16.9569	16.9569	19.7397	19.7397	19.8709
+	6.86435	-6.26451	P61163	ACTR1A	6.86435	-6.26451	-81.3799	16.9569	16.9569	16.9569	23.237	23.3462	23.081
+	6.92887	-8.09199	P33993	MCM7	6.92887	-8.09199	-84.4605	16.9569	16.9569	16.9569	24.9553	24.9509	25.2405
+	6.91856	-8.25543	O76003	GLRX3	6.91856	-8.25543	-83.9606	16.9569	16.9569	16.9569	25.4062	25.1439	25.0869
+	6.89525	-8.50124	Q14166	TTLL12	6.89525	-8.50124	-82.841	16.9569	16.9569	16.9569	25.6517	25.4203	25.3023
+	6.85776	-8.30911	O95433	AHSA1	6.85776	-8.30911	-81.0712	16.9569	16.9569	16.9569	25.1211	25.2129	25.464
+	6.87917	-9.25759	Q01813	PFKP	6.87917	-9.25759	-82.0774	16.9569	16.9569	16.9569	26.381	26.263	25.9994
+	6.78474	-7.86319	P02545	LMNA	6.78474	-7.86319	-77.7327	16.9569	16.9569	16.9569	24.6673	24.7816	25.0113
+	6.76522	-7.44433	P29508	SERPINB3	6.76522	-7.44433	-76.8637	16.9569	16.9569	16.9569	24.4631	24.2113	24.5293
+	6.34498	-3.29447	P36551	CPOX	6.34498	-3.29447	-60.3371	16.9569	16.9569	16.9569	20.3606	20.1968	20.1968
+	6.76778	-8.36445	P15311	EZR	6.76778	-8.36445	-76.9771	16.9569	16.9569	16.9569	25.4333	25.1041	25.4267
+	6.63111	-5.75884	Q13057	COASY	6.63111	-5.75884	-71.1498	16.9569	16.9569	16.9569	22.7923	22.8009	22.5539
+	6.83125	-11.0182	P09104	ENO2	6.83125	-11.0182	-79.8431	16.9569	16.9569	16.9569	28.2108	27.7329	27.9816
+	6.56957	-5.18255	P06865	HEXA	6.56957	-5.18255	-68.6715	16.9569	16.9569	16.9569	22.2904	22.064	22.064
+	6.78053	-9.66866	P50395	GDI2	6.78053	-9.66866	-77.5444	16.9569	16.9569	16.9569	26.8716	26.4675	26.5376
+	6.75454	-8.93663	Q14019	COTL1	6.75454	-8.93663	-76.392	16.9569	16.9569	16.9569	25.6773	25.9243	26.079
+	6.46006	-4.55568	Q15847	ADIRF	6.46006	-4.55568	-64.4731	16.9569	16.9569	16.9569	21.4419	21.4419	21.6539
+	6.61178	-6.72098	O95831	AIFM1	6.61178	-6.72098	-70.3618	16.9569	16.9569	16.9569	23.7957	23.4887	23.7492
+	6.27663	-3.37726	Q96SB4	SRPK1	6.27663	-3.37726	-58.0068	16.9569	16.9569	16.9569	20.4506	20.2759	20.2759
+	6.44477	-4.58359	P55957	BID	6.44477	-4.58359	-63.9077	16.9569	16.9569	16.9569	21.6839	21.4688	21.4688
+	6.42523	-4.52383	P62310	LSM3	6.42523	-4.52383	-63.1921	16.9569	16.9569	16.9569	21.4091	21.6239	21.4091
+	6.65548	-8.16488	O60841	EIF5B	6.65548	-8.16488	-72.1553	16.9569	16.9569	16.9569	25.0729	25.3376	24.9549
+	6.55986	-6.25291	P51648	ALDH3A2	6.55986	-6.25291	-68.2883	16.9569	16.9569	16.9569	23.1084	23.1284	23.3926
+	6.34719	-4.10282	O95456	PSMG1	6.34719	-4.10282	-60.4141	16.9569	16.9569	16.9569	21.1682	20.9347	21.0763
+	6.44321	-5.18914	Q9Y639	NPTN	6.44321	-5.18914	-63.8505	16.9569	16.9569	16.9569	22.0648	22.0648	22.3086
+	6.64952	-9.3003	P55786	NPEPPS	6.64952	-9.3003	-71.9083	16.9569	16.9569	16.9569	26.3373	26.0041	26.4302
+	6.47539	-5.78621	O14773	TPP1	6.47539	-5.78621	-65.045	16.9569	16.9569	16.9569	22.9187	22.6802	22.6305
+	6.54828	-7.00466	Q9Y376	CAB39	6.54828	-7.00466	-67.8345	16.9569	16.9569	16.9569	24.1366	23.7792	23.9689
+	6.588	-8.77678	P61088	UBE2N	6.588	-8.77678	-69.4045	16.9569	16.9569	16.9569	25.6512	25.5679	25.982
+	6.55876	-8.1212	O43852	CALU	6.55876	-8.1212	-68.2454	16.9569	16.9569	16.9569	25.1518	24.8453	25.2372
+	6.58355	-8.90578	P08195	SLC3A2	6.58355	-8.90578	-69.2269	16.9569	16.9569	16.9569	25.9944	25.6054	25.9882
+	6.51181	-7.2247	Q04446	GBE1	6.51181	-7.2247	-66.4241	16.9569	16.9569	16.9569	24.2299	24.3412	23.9738
+	6.57821	-9.71351	P31153	MAT2A	6.57821	-9.71351	-69.0142	16.9569	16.9569	16.9569	26.8997	26.6972	26.4143
+	6.55443	-9.14853	Q96TA1	NIBAN2	6.55443	-9.14853	-68.0753	16.9569	16.9569	16.9569	25.9238	26.0247	26.3678
+	6.57782	-10.1865	P31939	ATIC	6.57782	-10.1865	-68.9987	16.9569	16.9569	16.9569	27.3388	26.854	27.2374
+	6.51229	-8.46958	P09960	LTA4H	6.51229	-8.46958	-66.4425	16.9569	16.9569	16.9569	25.1719	25.5653	25.5423
+	10.9497	-9.81315	Q14697	GANAB	10.9497	-9.81315	-855.011	16.9569	16.9569	16.9569	26.771	26.7894	26.7497
+	6.42292	-7.23962	P04040	CAT	6.42292	-7.23962	-63.1081	16.9569	16.9569	16.9569	24.1334	24.0371	24.4191
+	7.77658	-6.55963	P68366	TUBA4A	7.77658	-6.55963	-137.608	16.9569	16.9569	16.9569	23.5398	23.585	23.4248
+	6.44549	-8.15511	P32119	PRDX2	6.44549	-8.15511	-63.9342	16.9569	16.9569	16.9569	25.247	25.2319	24.857
+	6.23171	-5.01933	O95747	OXSR1	6.23171	-5.01933	-56.5246	16.9569	16.9569	16.9569	21.8513	21.9294	22.148
+	6.04578	-3.54996	Q92890	UFD1	6.04578	-3.54996	-50.7812	16.9569	16.9569	16.9569	20.437	20.437	20.6467
+	6.40639	-8.4673	Q9Y2T3	GDA	6.40639	-8.4673	-62.5102	16.9569	16.9569	16.9569	25.1538	25.5732	25.5456
+	6.31563	-6.8942	Q10567	AP1B1	6.31563	-6.8942	-59.3252	16.9569	16.9569	16.9569	23.737	23.7328	24.0835
+	6.32174	-7.34347	Q02952	AKAP12	6.32174	-7.34347	-59.5346	16.9569	16.9569	16.9569	24.5462	24.1592	24.1958
+	6.24215	-6.13908	P04818	TYMS	6.24215	-6.13908	-56.8659	16.9569	16.9569	16.9569	23.2098	23.198	22.8802
+	6.30349	-7.25227	Q04917	YWHAH	6.30349	-7.25227	-58.9118	16.9569	16.9569	16.9569	23.9732	24.3879	24.2664
+	6.30828	-7.67778	P30740	SERPINB1	6.30828	-7.67778	-59.0747	16.9569	16.9569	16.9569	24.8355	24.3913	24.6772
+	6.33066	-9.16459	P07741	APRT	6.33066	-9.16459	-59.8411	16.9569	16.9569	16.9569	25.833	26.1767	26.3548
+	6.15223	-5.56109	P37235	HPCAL1	6.15223	-5.56109	-53.9941	16.9569	16.9569	16.9569	22.5696	22.6649	22.3195
+	6.06237	-4.61831	Q00169	PITPNA	6.06237	-4.61831	-51.269	16.9569	16.9569	16.9569	21.7321	21.5735	21.42
+	6.15061	-5.60044	P11234	RALB	6.15061	-5.60044	-53.9437	16.9569	16.9569	16.9569	22.4535	22.765	22.4535
+	6.1665	-5.83065	O43847	NRDC	6.1665	-5.83065	-54.4402	16.9569	16.9569	16.9569	22.583	22.9448	22.8349
+	6.27078	-8.41285	P41252	IARS1	6.27078	-8.41285	-57.8118	16.9569	16.9569	16.9569	25.6563	25.2704	25.1825
+	6.16038	-6.69451	P24666	ACP1	6.16038	-6.69451	-54.2484	16.9569	16.9569	16.9569	23.8836	23.6077	23.4629
+	6.18057	-7.16587	Q13155	AIMP2	6.18057	-7.16587	-54.8832	16.9569	16.9569	16.9569	24.3687	24.0759	23.9237
+	6.11646	-6.06966	O95394	PGM3	6.11646	-6.06966	-52.8926	16.9569	16.9569	16.9569	23.2554	22.9277	22.8966
+	6.00992	-4.98992	Q8TAT6	NPLOC4	6.00992	-4.98992	-49.7422	16.9569	16.9569	16.9569	22.1247	21.7776	21.9382
+	6.04869	-5.60777	P43897	TSFM	6.04869	-5.60777	-50.8664	16.9569	16.9569	16.9569	22.5919	22.3616	22.7406
+	5.96501	-4.84395	P09496	CLTA	5.96501	-4.84395	-48.4711	16.9569	16.9569	16.9569	21.7009	21.7009	22.0007
+	6.09194	-6.58084	Q01469	FABP5	6.09194	-6.58084	-52.1503	16.9569	16.9569	16.9569	23.6996	23.2891	23.6244
+	6.1644	-8.42366	P33316	DUT	6.1644	-8.42366	-54.3743	16.9569	16.9569	16.9569	25.6902	25.2165	25.235
+	5.83224	-3.90679	O60547	GMDS	5.83224	-3.90679	-44.8991	16.9569	16.9569	16.9569	20.7767	21.0377	20.7767
+	5.39249	-2.06509	Q8WYA6	CTNNBL1	5.39249	-2.06509	-34.8389	16.9569	16.9569	16.9569	18.9627	19.1405	18.9627
+	6.1947	-10.1358	O60869	EDF1	6.1947	-10.1358	-55.332	16.9569	16.9569	16.9569	26.849	27.4514	26.9776
+	6.07593	-7.239	P62820	RAB1A	6.07593	-7.239	-51.6712	16.9569	16.9569	16.9569	24.2153	23.9441	24.4283
+	6.14806	-9.21204	P12268	IMPDH2	6.14806	-9.21204	-53.8647	16.9569	16.9569	16.9569	26.4673	26.1646	25.8749
+	5.9747	-5.80243	Q9NP79	VTA1	5.9747	-5.80243	-48.7427	16.9569	16.9569	16.9569	22.9092	22.5242	22.8446
+	5.9664	-5.99942	Q9Y2Z0	SUGT1	5.9664	-5.99942	-48.51	16.9569	16.9569	16.9569	23.2036	22.8378	22.8275
+	6.01778	-6.87999	P42771	CDKN2A	6.01778	-6.87999	-49.968	16.9569	16.9569	16.9569	23.5901	24.0661	23.8544
+	5.88402	-5.13374	Q9Y2Q3	GSTK1	5.88402	-5.13374	-46.2599	16.9569	16.9569	16.9569	22.3121	21.9922	21.9675
+	5.55522	-2.86652	Q04206	RELA	5.55522	-2.86652	-38.2692	16.9569	16.9569	16.9569	19.7485	19.7485	19.9732
+	5.98389	-6.84826	P08133	ANXA6	5.98389	-6.84826	-49.0014	16.9569	16.9569	16.9569	23.6815	24.0841	23.6499
+	5.8959	-5.55758	Q9Y2V2	CARHSP1	5.8959	-5.55758	-46.5779	16.9569	16.9569	16.9569	22.752	22.4155	22.3759
+	5.91806	-5.91397	O95340	PAPSS2	5.91806	-5.91397	-47.1767	16.9569	16.9569	16.9569	23.1118	22.6904	22.8103
+	5.94443	-6.62263	P00505	GOT2	5.94443	-6.62263	-47.8994	16.9569	16.9569	16.9569	23.856	23.4413	23.4413
+	5.94229	-6.62184	P63151	PPP2R2A	5.94229	-6.62184	-47.8403	16.9569	16.9569	16.9569	23.6416	23.3138	23.7808
+	5.67858	-3.79061	P22059	OSBP	5.67858	-3.79061	-41.0916	16.9569	16.9569	16.9569	20.6553	20.6553	20.932
+	5.9907	-7.75408	P45974	USP5	5.9907	-7.75408	-49.1943	16.9569	16.9569	16.9569	25.0192	24.4994	24.6144
+	5.96824	-7.52718	Q9H4A4	RNPEP	5.96824	-7.52718	-48.5614	16.9569	16.9569	16.9569	24.388	24.2768	24.7874
+	5.79115	-4.91264	O75131	CPNE3	5.79115	-4.91264	-43.848	16.9569	16.9569	16.9569	22.012	21.6485	21.9481
+	5.8827	-6.12893	Q9NP97	DYNLRB1	5.8827	-6.12893	-46.2248	16.9569	16.9569	16.9569	22.8207	23.22	23.2168
+	6.00506	-9.07914	Q14914	PTGR1	6.00506	-9.07914	-49.6032	16.9569	16.9569	16.9569	26.0701	25.7033	26.3346
+	5.87489	-6.41748	Q92973	TNPO1	5.87489	-6.41748	-46.0171	16.9569	16.9569	16.9569	23.6192	23.3677	23.1362
+	5.88898	-6.71975	P62495	ETF1	5.88898	-6.71975	-46.3925	16.9569	16.9569	16.9569	23.858	23.3903	23.7816
+	5.84231	-6.30782	O15145	ARPC3	5.84231	-6.30782	-45.1606	16.9569	16.9569	16.9569	23.1126	23.1378	23.5437
+	5.88762	-7.28179	Q9P2J5	LARS1	5.88762	-7.28179	-46.3561	16.9569	16.9569	16.9569	24.5009	24.2574	23.9577
+	5.80995	-6.32402	Q96C19	EFHD2	5.80995	-6.32402	-44.3259	16.9569	16.9569	16.9569	23.4442	23.402	22.9966
+	5.79546	-6.12353	Q96Q06	PLIN4	5.79546	-6.12353	-43.9571	16.9569	16.9569	16.9569	23.3152	23.093	22.8331
+	5.63359	-4.39772	P52434	POLR2H	5.63359	-4.39772	-40.0391	16.9569	16.9569	16.9569	21.4746	21.454	21.1353
+	5.83225	-7.02488	P04632	CAPNS1	5.83225	-7.02488	-44.8995	16.9569	16.9569	16.9569	24.2939	23.8451	23.8064
+	5.78351	-6.29994	Q14232	EIF2B1	5.78351	-6.29994	-43.6552	16.9569	16.9569	16.9569	23.2264	23.0235	23.5206
+	8.57529	-14.8432	P00558	PGK1	8.57529	-14.8432	-217.944	16.9569	16.9569	16.9569	31.9295	31.6986	31.7722
+	8.85375	-9.15964	P14324	FDPS	8.85375	-9.15964	-255.837	16.9569	16.9569	16.9569	26.0477	26.168	26.1339
+	5.52706	-3.9211	P60510	PPP4C	5.52706	-3.9211	-37.6525	16.9569	16.9569	16.9569	20.7739	21.0863	20.7739
+	5.84192	-8.19987	Q16851	UGP2	5.84192	-8.19987	-45.1506	16.9569	16.9569	16.9569	25.4041	25.2635	24.8027
+	5.68816	-5.55124	Q9BV86	NTMT1	5.68816	-5.55124	-41.3195	16.9569	16.9569	16.9569	22.2795	22.5003	22.7447
+	5.80338	-7.55506	P54136	RARS1	5.80338	-7.55506	-44.1581	16.9569	16.9569	16.9569	24.4658	24.8287	24.2414
+	5.83843	-8.42308	P54819	AK2	5.83843	-8.42308	-45.0597	16.9569	16.9569	16.9569	25.1968	25.1893	25.7538
+	5.80233	-7.78013	Q92616	GCN1	5.80233	-7.78013	-44.1315	16.9569	16.9569	16.9569	25.0641	24.6875	24.4595
+	5.83243	-8.89944	Q9Y265	RUVBL1	5.83243	-8.89944	-44.9042	16.9569	16.9569	16.9569	26.0474	25.46	26.0615
+	5.78877	-7.84698	O00303	EIF3F	5.78877	-7.84698	-43.7879	16.9569	16.9569	16.9569	24.4514	24.9241	25.0362
+	5.33499	-3.06661	Q9Y5K6	CD2AP	5.33499	-3.06661	-33.7015	16.9569	16.9569	16.9569	20.1819	19.8667	20.0219
+	5.48749	-4.15642	P48507	GCLM	5.48749	-4.15642	-36.8025	16.9569	16.9569	16.9569	21.0004	21.3392	21.0004
+	5.62836	-5.99352	Q86Y56	DNAAF5	5.62836	-5.99352	-39.9186	16.9569	16.9569	16.9569	22.7011	22.9301	23.22
+	5.63416	-6.1164	Q15631	TSN	5.63416	-6.1164	-40.0522	16.9569	16.9569	16.9569	22.9079	22.9337	23.3784
+	5.6967	-7.49564	P62841	RPS15	5.6967	-7.49564	-41.5235	16.9569	16.9569	16.9569	24.3512	24.2031	24.8033
+	5.72049	-8.22192	P35998	PSMC2	5.72049	-8.22192	-42.0972	16.9569	16.9569	16.9569	25.4742	24.8098	25.2525
+	5.59026	-6.02871	P48739	PITPNB	5.59026	-6.02871	-39.0508	16.9569	16.9569	16.9569	22.836	23.2943	22.8265
+	5.62672	-6.662	Q14847	LASP1	5.62672	-6.662	-39.8807	16.9569	16.9569	16.9569	23.8438	23.2925	23.7204
+	5.4066	-4.16445	P14735	IDE	5.4066	-4.16445	-35.1239	16.9569	16.9569	16.9569	21.0028	21.3585	21.0028
+	7.2784	-9.50307	O00571	DDX3X	7.2784	-9.50307	-103.293	16.9569	16.9569	16.9569	26.526	26.2782	26.5757
+	5.50943	-5.16346	Q9NRX4	PHPT1	5.50943	-5.16346	-37.2713	16.9569	16.9569	16.9569	21.9818	21.9818	22.3974
+	5.52939	-5.54628	P58546	MTPN	5.52939	-5.54628	-37.703	16.9569	16.9569	16.9569	22.7764	22.272	22.4612
+	5.70636	-9.2884	Q04760	GLO1	5.70636	-9.2884	-41.7554	16.9569	16.9569	16.9569	26.6893	25.9983	26.0484
+	4.75196	-1.73486	Q9BZG1	RAB34	4.75196	-1.73486	-24.0592	16.9569	16.9569	16.9569	18.5482	18.7757	18.7514
+	5.63235	-7.71682	P38117	ETFB	5.63235	-7.71682	-40.0106	16.9569	16.9569	16.9569	24.3496	24.6547	25.0169
+	7.41537	-9.13621	P30044	PRDX5	7.41537	-9.13621	-111.769	16.9569	16.9569	16.9569	25.9311	26.1553	26.1929
+	5.61981	-7.8506	P52788	SMS	5.61981	-7.8506	-39.7221	16.9569	16.9569	16.9569	24.4275	25.0916	24.9034
+	5.55122	-6.5726	O00469	PLOD2	5.55122	-6.5726	-38.181	16.9569	16.9569	16.9569	23.7807	23.6078	23.2
+	5.52191	-6.36914	Q04837	SSBP1	5.52191	-6.36914	-37.5408	16.9569	16.9569	16.9569	23.1564	23.1564	23.6654
+	5.21124	-3.47094	Q6XQN6	NAPRT	5.21124	-3.47094	-31.3773	16.9569	16.9569	16.9569	20.6348	20.2567	20.3919
+	5.40237	-4.97438	Q9NR33	POLE4	5.40237	-4.97438	-35.0382	16.9569	16.9569	16.9569	21.7026	22.1914	21.8998
+	5.50036	-6.25334	O15372	EIF3H	5.50036	-6.25334	-37.0769	16.9569	16.9569	16.9569	23.3995	23.3574	22.8738
+	5.55932	-7.34641	P55010	EIF5	5.55932	-7.34641	-38.3598	16.9569	16.9569	16.9569	24.0657	24.6823	24.1619
+	5.5388	-7.00236	O75223	GGCT	5.5388	-7.00236	-37.9084	16.9569	16.9569	16.9569	24.3226	23.8356	23.7196
+	5.49737	-6.35586	O15260	SURF4	5.49737	-6.35586	-37.0129	16.9569	16.9569	16.9569	23.6467	23.2153	23.0763
+	5.40042	-5.12639	O15143	ARPC1B	5.40042	-5.12639	-34.9988	16.9569	16.9569	16.9569	21.9665	21.909	22.3744
+	5.60964	-9.04241	P26583	HMGB2	5.60964	-9.04241	-39.4898	16.9569	16.9569	16.9569	26.1705	25.5459	26.2816
+	5.46688	-6.07265	P61026	RAB10	5.46688	-6.07265	-36.3674	16.9569	16.9569	16.9569	22.6977	23.2278	23.1632
+	5.53235	-7.25796	Q13126	MTAP	5.53235	-7.25796	-37.7674	16.9569	16.9569	16.9569	23.8869	24.2053	24.5524
+	5.54434	-7.75577	P63208	SKP1	5.54434	-7.75577	-38.0297	16.9569	16.9569	16.9569	24.8797	24.9514	24.3069
+	5.54393	-7.78181	Q9Y4L1	HYOU1	5.54393	-7.78181	-38.0207	16.9569	16.9569	16.9569	24.356	24.8044	25.0558
+	5.52761	-7.46198	P17858	PFKL	5.52761	-7.46198	-37.6644	16.9569	16.9569	16.9569	24.3936	24.774	24.0891
+	5.51358	-7.22614	P08237	PFKM	5.51358	-7.22614	-37.3606	16.9569	16.9569	16.9569	24.5698	23.9955	23.9838
+	5.55275	-8.19681	P49748	ACADVL	5.55275	-8.19681	-38.2146	16.9569	16.9569	16.9569	25.3992	24.7263	25.3356
+	5.44963	-6.25682	P27144	AK4	5.44963	-6.25682	-36.0071	16.9569	16.9569	16.9569	23.3801	22.8663	23.3948
+	5.43339	-6.05329	P55263	ADK	5.43339	-6.05329	-35.6711	16.9569	16.9569	16.9569	22.6826	23.0971	23.2508
+	5.26608	-4.32635	Q9Y394	DHRS7	5.26608	-4.32635	-32.3868	16.9569	16.9569	16.9569	21.1497	21.1497	21.5504
+	5.45268	-6.62086	Q15008	PSMD6	5.45268	-6.62086	-36.0706	16.9569	16.9569	16.9569	23.9065	23.555	23.2718
+	5.28059	-4.52464	A6NDG6	PGP	5.28059	-4.52464	-32.6594	16.9569	16.9569	16.9569	21.343	21.343	21.7586
+	5.40865	-6.12327	Q5T4S7	UBR4	5.40865	-6.12327	-35.1653	16.9569	16.9569	16.9569	23.0512	23.3952	22.7941
+	5.43657	-6.65567	Q6NXS1	PPP1R2B	5.43657	-6.65567	-35.7367	16.9569	16.9569	16.9569	23.9593	23.3214	23.557
+	5.38901	-6.0866	Q12965	MYO1E	5.38901	-6.0866	-34.769	16.9569	16.9569	16.9569	23.0887	22.7202	23.3215
+	5.43994	-7.00219	O14929	HAT1	5.43994	-7.00219	-35.8063	16.9569	16.9569	16.9569	23.5693	24.1818	24.1262
+	5.40167	-6.52381	P61758	VBP1	5.40167	-6.52381	-35.0239	16.9569	16.9569	16.9569	23.8438	23.2271	23.3712
+	5.32372	-5.54404	P09525	ANXA4	5.32372	-5.54404	-33.483	16.9569	16.9569	16.9569	22.5554	22.1908	22.7566
+	5.19561	-4.31792	Q8WU90	ZC3H15	5.19561	-4.31792	-31.0951	16.9569	16.9569	16.9569	21.314	21.0171	21.4934
+	5.28439	-5.28572	Q9BV57	ADI1	5.28439	-5.28572	-32.7311	16.9569	16.9569	16.9569	22.5215	21.962	22.2444
+	5.35615	-6.30924	Q8NBJ5	COLGALT1	5.35615	-6.30924	-34.1156	16.9569	16.9569	16.9569	23.5885	23.262	22.9479
+	5.40455	-7.78042	P62899	RPL31	5.40455	-7.78042	-35.0823	16.9569	16.9569	16.9569	25.1283	24.7233	24.3604
+	5.36056	-7.22021	Q00796	SORD	5.36056	-7.22021	-34.2028	16.9569	16.9569	16.9569	24.3884	23.7549	24.388
+	5.34458	-7.14449	P20810	CAST	5.34458	-7.14449	-33.8886	16.9569	16.9569	16.9569	24.5112	23.8105	23.9825
+	5.36377	-7.61841	P23141	CES1	5.36377	-7.61841	-34.2662	16.9569	16.9569	16.9569	24.9245	24.6391	24.1623
+	5.3904	-8.29043	P14314	PRKCSH	5.3904	-8.29043	-34.797	16.9569	16.9569	16.9569	25.2731	24.8224	25.6465
+	5.28654	-6.19437	P36873	PPP1CC	5.28654	-6.19437	-32.7718	16.9569	16.9569	16.9569	23.4265	23.2381	22.7892
+	5.32044	-7.2879	P17096	HMGA1	5.32044	-7.2879	-33.4195	16.9569	16.9569	16.9569	24.6591	23.9196	24.1557
+	4.9365	-3.28962	P36404	ARL2	4.9365	-3.28962	-26.7705	16.9569	16.9569	16.9569	20.1236	20.4923	20.1236
+	5.31924	-7.52875	P08243	ASNS	5.31924	-7.52875	-33.3965	16.9569	16.9569	16.9569	24.9186	24.1602	24.3781
+	5.07561	-4.2534	P49005	POLD2	5.07561	-4.2534	-29.0124	16.9569	16.9569	16.9569	20.9174	21.3444	21.3691
+	5.12779	-4.86517	Q15382	RHEB	5.12779	-4.86517	-29.9005	16.9569	16.9569	16.9569	21.6594	21.6594	22.1475
+	7.50768	-11.459	P62826	RAN	7.50768	-11.459	-117.871	16.9569	16.9569	16.9569	28.5291	28.2224	28.4961
+	5.22639	-6.38895	P46926	GNPDA1	5.22639	-6.38895	-31.6529	16.9569	16.9569	16.9569	22.9554	23.6299	23.4522
+	5.14631	-5.32538	P04179	SOD2	5.14631	-5.32538	-30.2221	16.9569	16.9569	16.9569	22.236	22.0029	22.608
+	5.26512	-7.19351	P24752	ACAT1	5.26512	-7.19351	-32.3689	16.9569	16.9569	16.9569	24.1109	23.7868	24.5536
+	5.13068	-5.17341	Q9BT78	COPS4	5.13068	-5.17341	-29.9504	16.9569	16.9569	16.9569	22.3665	21.7939	22.2305
+	5.21591	-6.56873	P21291	CSRP1	5.21591	-6.56873	-31.4619	16.9569	16.9569	16.9569	23.1782	23.4987	23.8999
+	5.1444	-5.55364	O75663	TIPRL	5.1444	-5.55364	-30.1888	16.9569	16.9569	16.9569	22.8785	22.3266	22.3266
+	5.05478	-4.67547	P35249	RFC4	5.05478	-4.67547	-28.6652	16.9569	16.9569	16.9569	21.4693	21.4693	21.9586
+	8.62651	-8.54777	P62873	GNB1	8.62651	-8.54777	-224.466	16.9569	16.9569	16.9569	25.5791	25.4536	25.4812
+	5.15854	-6.1366	P10253	GAA	5.15854	-6.1366	-30.4363	16.9569	16.9569	16.9569	23.3853	22.7066	23.1886
+	4.98968	-4.2975	Q4VC31	MIX23	4.98968	-4.2975	-27.6065	16.9569	16.9569	16.9569	21.5657	21.0987	21.0987
+	5.13821	-5.95768	Q96I99	SUCLG2	5.13821	-5.95768	-30.0809	16.9569	16.9569	16.9569	23.0714	23.1512	22.5212
+	5.21264	-7.37394	Q9BTT0	ANP32E	5.21264	-7.37394	-31.4025	16.9569	16.9569	16.9569	24.0763	24.1162	24.7999
+	4.98974	-4.38268	Q13418	ILK	4.98974	-4.38268	-27.6074	16.9569	16.9569	16.9569	21.0317	21.5608	21.4262
+	5.19068	-6.9993	O60701	UGDH	5.19068	-6.9993	-31.0068	16.9569	16.9569	16.9569	24.0664	24.2802	23.5219
+	4.71816	-2.81223	P10155	RO60	4.71816	-2.81223	-23.5929	16.9569	16.9569	16.9569	19.536	19.8427	19.9287
+	5.16521	-6.65393	O43598	DNPH1	5.16521	-6.65393	-30.5539	16.9569	16.9569	16.9569	23.7435	23.9038	23.1852
+	5.14849	-6.779	Q99471	PFDN5	5.14849	-6.779	-30.2602	16.9569	16.9569	16.9569	24.0668	23.3088	23.8321
+	5.04099	-5.28147	P49770	EIF2B2	5.04099	-5.28147	-28.4376	16.9569	16.9569	16.9569	22.2455	22.5564	21.9132
+	5.22024	-8.69033	P15531	NME1	5.22024	-8.69033	-31.5407	16.9569	16.9569	16.9569	25.1013	25.9849	25.8555
+	5.04253	-5.37474	Q6FI81	CIAPIN1	5.04253	-5.37474	-28.4629	16.9569	16.9569	16.9569	22.1641	22.7085	22.1223
+	5.20945	-8.62735	P60891	PRPS1	5.20945	-8.62735	-31.3448	16.9569	16.9569	16.9569	25.0498	25.9657	25.7372
+	5.09034	-6.22296	P54105	CLNS1A	5.09034	-6.22296	-29.2604	16.9569	16.9569	16.9569	23.4003	22.7546	23.3847
+	5.16977	-7.90072	O75347	TBCA	5.16977	-7.90072	-30.6345	16.9569	16.9569	16.9569	25.1362	24.3424	25.0943
+	5.13697	-7.27276	O75874	IDH1	5.13697	-7.27276	-30.0595	16.9569	16.9569	16.9569	24.6646	23.8285	24.1959
+	4.91541	-4.36404	Q99426	TBCB	4.91541	-4.36404	-26.4459	16.9569	16.9569	16.9569	21.1559	21.651	21.1559
+	4.99641	-5.20282	Q9NYL9	TMOD3	4.99641	-5.20282	-27.7141	16.9569	16.9569	16.9569	22.4226	22.2605	21.7961
+	5.12823	-7.24838	P60981	DSTN	5.12823	-7.24838	-29.9081	16.9569	16.9569	16.9569	24.4986	23.7244	24.3928
+	5.07607	-6.36702	Q9BWD1	ACAT2	5.07607	-6.36702	-29.0201	16.9569	16.9569	16.9569	23.3886	22.9157	23.6674
+	4.97582	-5.03304	Q32P28	P3H1	4.97582	-5.03304	-27.3861	16.9569	16.9569	16.9569	22.0947	22.2427	21.6325
+	4.92695	-4.57414	Q96KB5	PBK	4.92695	-4.57414	-26.6229	16.9569	16.9569	16.9569	21.3592	21.8747	21.3592
+	5.07511	-6.43023	Q99436	PSMB7	5.07511	-6.43023	-29.004	16.9569	16.9569	16.9569	23.1832	23.8301	23.1481
+	7.05785	-9.19482	P40939	HADHA	7.05785	-9.19482	-90.9733	16.9569	16.9569	16.9569	26.3208	25.9713	26.1631
+	5.04086	-5.97742	P20839	IMPDH1	5.04086	-5.97742	-28.4354	16.9569	16.9569	16.9569	22.7241	23.3547	22.7241
+	5.01699	-5.82541	Q9Y3I0	RTCB	5.01699	-5.82541	-28.0458	16.9569	16.9569	16.9569	22.9682	22.3676	23.0111
+	7.87959	-10.3854	Q14204	DYNC1H1	7.87959	-10.3854	-146.016	16.9569	16.9569	16.9569	27.2744	27.2681	27.4845
+	4.99003	-5.85965	P15927	RPA2	4.99003	-5.85965	-27.6121	16.9569	16.9569	16.9569	23.2014	22.7791	22.4691
+	4.9672	-5.61177	P15374	UCHL3	4.9672	-5.61177	-27.2499	16.9569	16.9569	16.9569	22.177	22.8748	22.6542
+	4.39634	-2.19668	P52735	VAV2	4.39634	-2.19668	-19.5768	16.9569	16.9569	16.9569	19.0414	19.378	19.0414
+	4.96138	-5.7811	Q8TC12	RDH11	4.96138	-5.7811	-27.1584	16.9569	16.9569	16.9569	22.5746	22.4792	23.1602
+	4.85201	-4.71362	Q8NB16	MLKL	4.85201	-4.71362	-25.4936	16.9569	16.9569	16.9569	21.9241	21.3106	21.7768
+	5.99801	-11.116	P12814	ACTN1	5.99801	-11.116	-49.402	16.9569	16.9569	16.9569	28.2807	27.6233	28.3147
+	4.98125	-6.72111	Q15738	NSDHL	4.98125	-6.72111	-27.4723	16.9569	16.9569	16.9569	23.2366	23.7159	24.0816
+	5.00892	-7.57021	P30085	CMPK1	5.00892	-7.57021	-27.9152	16.9569	16.9569	16.9569	24.0004	24.6784	24.9026
+	4.888	-5.66504	Q13409	DYNC1I2	4.888	-5.66504	-26.0298	16.9569	16.9569	16.9569	22.8239	22.8549	22.187
+	4.92509	-6.32321	P22061	PCMT1	4.92509	-6.32321	-26.5943	16.9569	16.9569	16.9569	23.7084	22.887	23.2449
+	7.36595	-12.0385	P21333	FLNA	7.36595	-12.0385	-108.634	16.9569	16.9569	16.9569	29.1726	28.7915	29.0221
+	4.83542	-5.48422	P61201	COPS2	4.83542	-5.48422	-25.25	16.9569	16.9569	16.9569	22.1027	22.3745	22.8462
+	4.92791	-7.35512	Q9UMX0	UBQLN1	4.92791	-7.35512	-26.6378	16.9569	16.9569	16.9569	24.6559	24.5143	23.7659
+	4.78208	-5.11533	Q15654	TRIP6	4.78208	-5.11533	-24.4824	16.9569	16.9569	16.9569	22.4901	21.8633	21.8633
+	4.9829	-9.00548	P23284	PPIB	4.9829	-9.00548	-27.4984	16.9569	16.9569	16.9569	26.381	26.1893	25.3168
+	4.87708	-6.57875	Q9UG63	ABCF2	4.87708	-6.57875	-25.866	16.9569	16.9569	16.9569	23.6104	23.0625	23.934
+	4.89706	-7.19028	P21399	ACO1	4.89706	-7.19028	-26.1667	16.9569	16.9569	16.9569	23.6983	24.0971	24.6462
+	5.83919	-8.28982	P41250	GARS1	5.83919	-8.28982	-45.0797	16.9569	16.9569	16.9569	25.2782	24.9136	25.5483
+	4.78626	-5.64682	O75608	LYPLA1	4.78626	-5.64682	-24.5417	16.9569	16.9569	16.9569	23.0591	22.3187	22.4333
+	4.43996	-3.01329	Q96AC1	FERMT2	4.43996	-3.01329	-20.079	16.9569	16.9569	16.9569	19.686	20.0286	20.1959
+	7.31577	-9.2913	O00410	IPO5	7.31577	-9.2913	-105.539	16.9569	16.9569	16.9569	26.25	26.0948	26.3998
+	4.8262	-6.55246	O00273	DFFA	4.8262	-6.55246	-25.1157	16.9569	16.9569	16.9569	23.7951	23.7446	22.9884
+	4.81896	-6.44112	P61960	UFM1	4.81896	-6.44112	-25.0106	16.9569	16.9569	16.9569	22.9011	23.5291	23.7639
+	4.84118	-7.38393	P19623	SRM	4.84118	-7.38393	-25.3343	16.9569	16.9569	16.9569	24.4723	23.7833	24.7669
+	4.7386	-5.77744	Q9NQW7	XPNPEP1	4.7386	-5.77744	-23.8738	16.9569	16.9569	16.9569	22.6458	22.3665	23.1907
+	4.80348	-6.9929	Q5VYK3	ECPAS	4.80348	-6.9929	-24.7875	16.9569	16.9569	16.9569	24.5139	23.6786	23.6569
+	4.64223	-4.84541	Q9Y570	PPME1	4.64223	-4.84541	-22.5778	16.9569	16.9569	16.9569	21.6979	21.494	22.2151
+	4.84882	-8.25303	P42330	AKR1C3	4.84882	-8.25303	-25.4465	16.9569	16.9569	16.9569	24.8806	25.8586	24.8906
+	4.83099	-7.90499	P52597	HNRNPF	4.83099	-7.90499	-25.1853	16.9569	16.9569	16.9569	24.284	25.3632	24.9384
+	4.79125	-7.08466	P30566	ADSL	4.79125	-7.08466	-24.6127	16.9569	16.9569	16.9569	24.2572	23.4715	24.396
+	4.52504	-4.05709	Q9Y5L0	TNPO3	4.52504	-4.05709	-21.095	16.9569	16.9569	16.9569	20.8217	20.8217	21.3986
+	4.81734	-8.2925	P20290	BTF3	4.81734	-8.2925	-24.9872	16.9569	16.9569	16.9569	24.662	25.2755	25.8107
+	4.64961	-5.43904	Q15418	RPS6KA1	4.64961	-5.43904	-22.6745	16.9569	16.9569	16.9569	22.661	21.9171	22.6098
+	4.73403	-6.71779	Q13561	DCTN2	4.73403	-6.71779	-23.8107	16.9569	16.9569	16.9569	23.4726	23.3195	24.232
+	4.75976	-7.47781	P62942	FKBP1A	4.75976	-7.47781	-24.168	16.9569	16.9569	16.9569	24.8537	23.8308	24.6196
+	4.44627	-3.80658	P07602	PSAP	4.44627	-3.80658	-20.1526	16.9569	16.9569	16.9569	21.1124	20.4636	20.7144
+	4.76298	-8.11661	Q9UK76	JPT1	4.76298	-8.11661	-24.2132	16.9569	16.9569	16.9569	25.5714	24.4357	25.2134
+	4.61963	-5.68506	Q9NRF9	POLE3	4.61963	-5.68506	-22.284	16.9569	16.9569	16.9569	23.0415	22.1674	22.7169
+	7.43342	-9.14612	P62244	RPS15A	7.43342	-9.14612	-112.937	16.9569	16.9569	16.9569	26.1916	25.9413	26.1762
+	4.62732	-6.31659	P33991	MCM4	4.62732	-6.31659	-22.3835	16.9569	16.9569	16.9569	23.731	22.7585	23.331
+	4.54557	-5.25673	O43615	TIMM44	4.54557	-5.25673	-21.3476	16.9569	16.9569	16.9569	22.4354	22.4836	21.7219
+	4.66928	-7.19198	P30520	ADSS2	4.66928	-7.19198	-22.9344	16.9569	16.9569	16.9569	23.6788	24.7435	24.0243
+	4.60092	-6.12939	Q5VT79	ANXA8L1	4.60092	-6.12939	-22.0437	16.9569	16.9569	16.9569	23.6005	23.0127	22.6457
+	4.64532	-7.04452	P23381	WARS1	4.64532	-7.04452	-22.6182	16.9569	16.9569	16.9569	24.2909	23.379	24.3344
+	4.47312	-4.68151	O95302	FKBP9	4.47312	-4.68151	-20.4691	16.9569	16.9569	16.9569	21.7258	21.2059	21.9835
+	4.57784	-5.96487	P55327	TPD52	4.57784	-5.96487	-21.7507	16.9569	16.9569	16.9569	22.5173	23.4448	22.8032
+	4.47878	-4.77289	Q9H7Z7	PTGES2	4.47878	-4.77289	-20.5364	16.9569	16.9569	16.9569	21.3461	21.6943	22.1489
+	4.67193	-7.87611	Q969H8	MYDGF	4.67193	-7.87611	-22.9696	16.9569	16.9569	16.9569	25.1596	25.1919	24.1475
+	4.2374	-3.16324	Q8WX92	NELFB	4.2374	-3.16324	-17.8496	16.9569	16.9569	16.9569	20.4746	19.9429	19.9429
+	4.50741	-5.27659	P69849	NOMO3	4.50741	-5.27659	-20.8803	16.9569	16.9569	16.9569	22.7328	21.9162	22.0515
+	4.49482	-5.15481	P08621	SNRNP70	4.49482	-5.15481	-20.7284	16.9569	16.9569	16.9569	22.609	21.8572	21.8689
+	4.32872	-3.74906	O43670	ZNF207	4.32872	-3.74906	-18.8228	16.9569	16.9569	16.9569	20.5068	21.1043	20.5068
+	4.51091	-5.40352	P36507	MAP2K2	4.51091	-5.40352	-20.9227	16.9569	16.9569	16.9569	22.437	22.7645	21.8798
+	4.63639	-7.54311	P16949	STMN1	4.63639	-7.54311	-22.5014	16.9569	16.9569	16.9569	23.9019	24.5368	25.0614
+	4.56855	-6.30923	Q9H2U2	PPA2	4.56855	-6.30923	-21.6339	16.9569	16.9569	16.9569	23.7347	22.731	23.3327
+	4.61468	-7.15907	Q9BUF5	TUBB6	4.61468	-7.15907	-22.2202	16.9569	16.9569	16.9569	24.4373	23.4716	24.439
+	4.61588	-7.26037	Q9UKK9	NUDT5	4.61588	-7.26037	-22.2357	16.9569	16.9569	16.9569	24.6405	23.575	24.4363
+	4.48328	-5.20605	Q9NSE4	IARS2	4.48328	-5.20605	-20.5901	16.9569	16.9569	16.9569	22.4853	21.6644	22.3391
+	4.53142	-5.82873	Q13177	PAK2	4.53142	-5.82873	-21.1732	16.9569	16.9569	16.9569	22.4271	22.603	23.3268
+	4.62464	-7.73892	Q96P70	IPO9	4.62464	-7.73892	-22.3488	16.9569	16.9569	16.9569	24.665	25.3104	24.112
+	8.83503	-10.3771	Q9NQC3	RTN4	8.83503	-10.3771	-253.096	16.9569	16.9569	16.9569	27.4099	27.3228	27.2692
+	4.39817	-4.49669	P28482	MAPK1	4.39817	-4.49669	-19.5977	16.9569	16.9569	16.9569	21.2164	21.9124	21.232
+	6.76568	-10.2381	P43490	NAMPT	6.76568	-10.2381	-76.8839	16.9569	16.9569	16.9569	27.4273	27.1915	26.9661
+	4.44732	-5.31327	Q9UNH7	SNX6	4.44732	-5.31327	-20.165	16.9569	16.9569	16.9569	22.7382	21.8264	22.246
+	4.32764	-4.15173	P61221	ABCE1	4.32764	-4.15173	-18.8111	16.9569	16.9569	16.9569	20.8879	21.55	20.8879
+	4.49039	-5.92222	Q01130	SRSF2	4.49039	-5.92222	-20.6752	16.9569	16.9569	16.9569	23.2607	23.0584	22.3183
+	4.51766	-6.51416	P13798	APEH	4.51766	-6.51416	-21.0048	16.9569	16.9569	16.9569	22.9084	23.9785	23.5262
+	4.49523	-6.24318	Q9BXW7	HDHD5	4.49523	-6.24318	-20.7333	16.9569	16.9569	16.9569	23.4754	22.5986	23.5262
+	4.37629	-4.88714	Q9H2J4	PDCL3	4.37629	-4.88714	-19.3503	16.9569	16.9569	16.9569	21.8797	21.3898	22.2626
+	4.42924	-5.54913	P42126	ECI1	4.42924	-5.54913	-19.9544	16.9569	16.9569	16.9569	22.311	22.1525	23.0546
+	4.36841	-5.22825	P78330	PSPH	4.36841	-5.22825	-19.2619	16.9569	16.9569	16.9569	22.4934	21.644	22.4181
+	4.30882	-4.68278	O95757	HSPA4L	4.30882	-4.68278	-18.6064	16.9569	16.9569	16.9569	21.1903	21.6679	22.0608
+	4.37786	-5.6135	Q96IU4	ABHD14B	4.37786	-5.6135	-19.3679	16.9569	16.9569	16.9569	22.4513	23.1213	22.1386
+	4.30949	-5.24724	P54578	USP14	4.30949	-5.24724	-18.6137	16.9569	16.9569	16.9569	21.8918	22.7668	21.9538
+	4.47813	-8.34768	Q92688	ANP32B	4.47813	-8.34768	-20.5286	16.9569	16.9569	16.9569	24.9946	24.8084	26.1107
+	4.21333	-4.42824	P21283	ATP6V1C1	4.21333	-4.42824	-17.6014	16.9569	16.9569	16.9569	21.87	21.2593	21.0261
+	4.46211	-8.1948	P62847	RPS24	4.46211	-8.1948	-20.3387	16.9569	16.9569	16.9569	24.7149	25.9566	24.7836
+	4.24854	-4.77702	O60678	PRMT3	4.24854	-4.77702	-17.9656	16.9569	16.9569	16.9569	22.2147	21.6905	21.2966
+	4.38378	-6.63674	Q08257	CRYZ	4.38378	-6.63674	-19.4346	16.9569	16.9569	16.9569	23.9304	22.9107	23.9398
+	4.21594	-4.672	P48735	IDH2	4.21594	-4.672	-17.6282	16.9569	16.9569	16.9569	21.4352	22.153	21.2984
+	4.30585	-5.74603	Q9Y295	DRG1	4.30585	-5.74603	-18.5744	16.9569	16.9569	16.9569	22.4183	23.321	22.3695
+	4.35126	-6.49095	P47897	QARS1	4.35126	-6.49095	-19.071	16.9569	16.9569	16.9569	24.0298	23.4628	22.851
+	4.25066	-5.12134	P49419	ALDH7A1	4.25066	-5.12134	-17.9878	16.9569	16.9569	16.9569	21.7935	22.6477	21.7935
+	4.32072	-6.20826	Q02750	MAP2K1	4.32072	-6.20826	-18.7355	16.9569	16.9569	16.9569	22.5115	23.5866	23.3974
+	4.36743	-7.04864	O15067	PFAS	4.36743	-7.04864	-19.2509	16.9569	16.9569	16.9569	23.288	24.4909	24.2377
+	4.29153	-5.86832	Q9Y678	COPG1	4.29153	-5.86832	-18.4204	16.9569	16.9569	16.9569	23.4253	22.7105	22.3398
+	4.32517	-6.38717	Q9NZM1	MYOF	4.32517	-6.38717	-18.7841	16.9569	16.9569	16.9569	22.6726	23.5862	23.7733
+	3.90671	-2.88384	P19525	EIF2AK2	3.90671	-2.88384	-14.7198	16.9569	16.9569	16.9569	20.2326	19.6448	19.6448
+	7.02204	-4.85954	Q13867	BLMH	7.02204	-4.85954	-89.116	16.9569	16.9569	16.9569	21.9255	21.7619	21.7619
+	4.24823	-5.82557	Q9UL46	PSME2	4.24823	-5.82557	-17.9624	16.9569	16.9569	16.9569	22.6161	22.3227	23.4086
+	4.15665	-4.86286	O75439	PMPCB	4.15665	-4.86286	-17.0303	16.9569	16.9569	16.9569	22.3908	21.5342	21.5342
+	4.1824	-5.15931	Q15257	PTPA	4.1824	-5.15931	-17.2874	16.9569	16.9569	16.9569	21.8178	21.8178	22.7131
+	8.09814	-7.61165	Q5M9N0	CCDC158	8.09814	-7.61165	-165.595	16.9569	16.9569	16.9569	24.4825	24.6395	24.5837
+	4.08029	-4.32782	O60925	PFDN1	4.08029	-4.32782	-16.2893	16.9569	16.9569	16.9569	21.019	21.019	21.8161
+	4.18199	-5.37749	P61011	SRP54	4.18199	-5.37749	-17.2833	16.9569	16.9569	16.9569	21.7317	22.7697	22.5018
+	4.27232	-6.99395	O15355	PPM1G	4.27232	-6.99395	-18.2158	16.9569	16.9569	16.9569	24.7185	23.5493	23.5847
+	4.07014	-4.38948	P40855	PEX19	4.07014	-4.38948	-16.1932	16.9569	16.9569	16.9569	21.6885	20.8111	21.5395
+	4.22438	-6.25082	Q9BS40	LXN	4.22438	-6.25082	-17.7149	16.9569	16.9569	16.9569	22.9742	23.9012	22.7478
+	4.20056	-5.90275	Q13509	TUBB3	4.20056	-5.90275	-17.4711	16.9569	16.9569	16.9569	22.4346	22.6173	23.5271
+	4.1519	-5.28431	Q96AY3	FKBP10	4.1519	-5.28431	-16.9832	16.9569	16.9569	16.9569	22.0943	21.791	22.8384
+	3.99802	-3.94228	O95372	LYPLA2	3.99802	-3.94228	-15.5262	16.9569	16.9569	16.9569	21.4045	20.6899	20.6031
+	4.00531	-4.02532	O00203	AP3B1	4.00531	-4.02532	-15.5924	16.9569	16.9569	16.9569	20.7116	20.7367	21.4983
+	4.17776	-6.08506	O43681	GET3	4.17776	-6.08506	-17.2409	16.9569	16.9569	16.9569	23.7273	22.553	22.8456
+	4.15316	-6.03179	Q13310	PABPC4	4.15316	-6.03179	-16.9957	16.9569	16.9569	16.9569	23.6985	22.6299	22.6377
+	3.87534	-3.451	Q9H9P8	L2HGDH	3.87534	-3.451	-14.4524	16.9569	16.9569	16.9569	20.8788	20.2412	20.1037
+	4.0282	-4.6537	Q9BTE3	MCMBP	4.0282	-4.6537	-15.802	16.9569	16.9569	16.9569	22.0055	21.7916	21.0347
+	4.16253	-6.38304	Q9BVA1	TUBB2B	4.16253	-6.38304	-17.0886	16.9569	16.9569	16.9569	24.0865	22.99	22.9433
+	4.00926	-4.51747	P30626	SRI	4.00926	-4.51747	-15.6284	16.9569	16.9569	16.9569	22.0525	21.1853	21.1853
+	4.18077	-6.78814	O95197	RTN3	4.18077	-6.78814	-17.271	16.9569	16.9569	16.9569	24.3433	23.8874	23.0043
+	4.03974	-5.12011	Q15833	STXBP2	4.03974	-5.12011	-15.9087	16.9569	16.9569	16.9569	22.6762	21.9811	21.5738
+	4.15766	-6.87641	P00450	CP	4.15766	-6.87641	-17.0403	16.9569	16.9569	16.9569	23.0271	24.2038	24.269
+	4.18078	-7.37919	Q16401	PSMD5	4.18078	-7.37919	-17.2712	16.9569	16.9569	16.9569	24.666	24.8538	23.4885
+	4.10458	-6.02543	Q9Y333	LSM2	4.10458	-6.02543	-16.5215	16.9569	16.9569	16.9569	22.3734	23.6346	22.939
+	4.08986	-5.85528	Q14240	EIF4A2	4.08986	-5.85528	-16.3804	16.9569	16.9569	16.9569	23.0273	22.1142	23.295
+	3.79096	-3.30511	P57678	GEMIN4	3.79096	-3.30511	-13.756	16.9569	16.9569	16.9569	20.0217	20.0217	20.7425
+	3.81416	-3.46584	O43795	MYO1B	3.81416	-3.46584	-13.9441	16.9569	16.9569	16.9569	20.9177	20.2149	20.1356
+	4.14159	-7.12367	P53621	COPA	4.14159	-7.12367	-16.8816	16.9569	16.9569	16.9569	23.7652	23.5603	24.9162
+	3.87268	-3.89627	Q9H3N1	TMX1	3.87268	-3.89627	-14.4299	16.9569	16.9569	16.9569	20.5832	21.3932	20.5832
+	4.0159	-5.55105	Q9BPX5	ARPC5L	4.0159	-5.55105	-15.6889	16.9569	16.9569	16.9569	21.8022	22.8162	22.9054
+	7.48033	-11.9326	P07195	LDHB	7.48033	-11.9326	-116.029	16.9569	16.9569	16.9569	28.8559	28.7305	29.082
+	4.03664	-6.11223	O95881	TXNDC12	4.03664	-6.11223	-15.8799	16.9569	16.9569	16.9569	23.2714	22.3247	23.6112
+	7.2387	-9.60741	P09382	LGALS1	7.2387	-9.60741	-100.958	16.9569	16.9569	16.9569	26.6655	26.3741	26.6534
+	6.92726	-10.9518	P26641	EEF1G	6.92726	-10.9518	-84.382	16.9569	16.9569	16.9569	28.0411	27.6491	28.0357
+	3.78556	-3.73572	Q13144	EIF2B5	3.78556	-3.73572	-13.7125	16.9569	16.9569	16.9569	20.4202	20.4202	21.2375
+	3.59802	-2.83141	Q06203	PPAT	3.59802	-2.83141	-12.283	16.9569	16.9569	16.9569	20.2493	19.5578	19.5578
+	3.88604	-4.71983	P07099	EPHX1	3.88604	-4.71983	-14.5431	16.9569	16.9569	16.9569	22.3258	21.3522	21.3522
+	3.66109	-3.16529	P07384	CAPN1	3.66109	-3.16529	-12.747	16.9569	16.9569	16.9569	20.6075	19.7881	19.971
+	3.92076	-5.27371	P62330	ARF6	3.92076	-5.27371	-14.8412	16.9569	16.9569	16.9569	21.8753	21.8753	22.9413
+	3.89246	-5.05125	O00743	PPP6C	3.89246	-5.05125	-14.5978	16.9569	16.9569	16.9569	21.3311	22.2227	22.4707
+	3.91436	-5.40371	Q9ULV4	CORO1C	3.91436	-5.40371	-14.7858	16.9569	16.9569	16.9569	21.9951	21.9951	23.0915
+	3.93871	-5.97945	Q8NCW5	NAXE	3.93871	-5.97945	-14.9977	16.9569	16.9569	16.9569	23.4397	23.2202	22.1491
+	3.84242	-4.89244	P16615	ATP2A2	3.84242	-4.89244	-14.1767	16.9569	16.9569	16.9569	21.7641	22.4851	21.2988
+	3.85477	-5.05787	P30419	NMT1	3.85477	-5.05787	-14.2795	16.9569	16.9569	16.9569	21.5906	21.7355	22.7182
+	3.72676	-4.04274	Q9BRT9	GINS4	3.72676	-4.04274	-13.2479	16.9569	16.9569	16.9569	20.3893	21.304	21.3056
+	3.87945	-5.60939	O60888	CUTA	3.87945	-5.60939	-14.4871	16.9569	16.9569	16.9569	21.8073	22.8124	23.0791
+	3.93523	-6.44902	Q9Y2B0	CNPY2	3.93523	-6.44902	-14.9673	16.9569	16.9569	16.9569	22.5745	23.6256	24.0178
+	3.964	-7.06435	Q99829	CPNE1	3.964	-7.06435	-15.2208	16.9569	16.9569	16.9569	24.62	23.1076	24.3362
+	3.68101	-3.87266	Q7Z4Q2	HEATR3	3.68101	-3.87266	-12.897	16.9569	16.9569	16.9569	21.4091	20.676	20.4035
+	3.63345	-3.58078	O15116	LSM1	3.63345	-3.58078	-12.5416	16.9569	16.9569	16.9569	20.6882	20.9394	19.9854
+	3.98399	-7.93473	O95373	IPO7	3.98399	-7.93473	-15.3996	16.9569	16.9569	16.9569	24.7753	24.0631	25.8366
+	3.87754	-5.9415	O75915	ARL6IP5	3.87754	-5.9415	-14.471	16.9569	16.9569	16.9569	22.792	22.2465	23.6568
+	3.7012	-4.10148	Q13641	TPBG	3.7012	-4.10148	-13.0507	16.9569	16.9569	16.9569	20.7441	21.6869	20.7441
+	3.68659	-4.30718	P43034	PAFAH1B1	3.68659	-4.30718	-12.9393	16.9569	16.9569	16.9569	20.9312	21.9298	20.9312
+	3.83879	-6.24185	P48444	ARCN1	3.83879	-6.24185	-14.1466	16.9569	16.9569	16.9569	23.1251	23.9971	22.474
+	7.57628	-11.1807	Q3ZCM7	TUBB8	7.57628	-11.1807	-122.62	16.9569	16.9569	16.9569	27.9927	28.1143	28.306
+	3.73623	-4.94566	Q16822	PCK2	3.73623	-4.94566	-13.3217	16.9569	16.9569	16.9569	21.6546	21.4204	22.6326
+	3.81708	-6.09308	P61081	UBE2M	3.81708	-6.09308	-13.968	16.9569	16.9569	16.9569	23.25	22.2145	23.6854
+	3.83947	-6.46739	O00154	ACOT7	3.83947	-6.46739	-14.1522	16.9569	16.9569	16.9569	22.6872	23.3248	24.2608
+	3.70042	-4.87852	Q9Y315	DERA	3.70042	-4.87852	-13.0448	16.9569	16.9569	16.9569	22.5834	21.4614	21.4614
+	3.6727	-4.70441	Q10713	PMPCA	3.6727	-4.70441	-12.8342	16.9569	16.9569	16.9569	21.2326	21.3606	22.3907
+	3.80243	-6.46251	Q15645	TRIP13	3.80243	-6.46251	-13.8487	16.9569	16.9569	16.9569	22.5113	23.6871	24.0599
+	3.59386	-4.10275	Q9H2M9	RAB3GAP2	3.59386	-4.10275	-12.253	16.9569	16.9569	16.9569	21.6719	20.9885	20.5185
+	3.55283	-3.9558	O15212	PFDN6	3.55283	-3.9558	-11.9606	16.9569	16.9569	16.9569	20.582	21.5742	20.582
+	3.49993	-3.59868	Q00059	TFAM	3.49993	-3.59868	-11.5934	16.9569	16.9569	16.9569	21.0452	19.9802	20.6413
+	3.65958	-4.92394	O75153	CLUH	3.65958	-4.92394	-12.7357	16.9569	16.9569	16.9569	21.1513	22.0235	22.4676
+	3.68168	-5.27253	P49903	SEPHS1	3.68168	-5.27253	-12.9021	16.9569	16.9569	16.9569	21.5684	22.9762	22.1436
+	9.31226	-12.7108	P15121	AKR1B1	9.31226	-12.7108	-333.117	16.9569	16.9569	16.9569	29.6779	29.7281	29.5971
+	2.19781	-0.799106	Q8N543	OGFOD1	2.19781	-0.799106	-5.23973	16.9569	16.9569	16.9569	17.6035	18.061	17.6035
+	3.6463	-4.99911	O15160	POLR1C	3.6463	-4.99911	-12.6367	16.9569	16.9569	16.9569	21.7854	21.3723	22.7104
+	3.75338	-6.71659	Q12904	AIMP1	3.75338	-6.71659	-13.4563	16.9569	16.9569	16.9569	24.525	22.7965	23.699
+	3.6255	-4.30036	O94979	SEC31A	3.6255	-4.30036	-12.4831	16.9569	16.9569	16.9569	20.9128	21.9462	20.9128
+	5.99461	-8.07932	P55084	HADHB	5.99461	-8.07932	-49.3052	16.9569	16.9569	16.9569	25.3256	24.7583	25.0248
+	5.57053	-10.2256	Q15365	PCBP1	5.57053	-10.2256	-38.6087	16.9569	16.9569	16.9569	27.4959	26.6559	27.3955
+	3.6224	-5.13936	Q92734	TFG	3.6224	-5.13936	-12.4604	16.9569	16.9569	16.9569	21.2814	22.3926	22.6148
+	6.21476	-7.37282	P59998	ARPC4	6.21476	-7.37282	-55.9753	16.9569	16.9569	16.9569	24.5822	24.2687	24.1383
+	3.68141	-5.93298	P04080	CSTB	3.68141	-5.93298	-12.9	16.9569	16.9569	16.9569	22.8719	22.1024	23.6953
+	3.54659	-4.4895	Q15404	RSU1	3.54659	-4.4895	-11.9167	16.9569	16.9569	16.9569	21.0697	22.1999	21.0697
+	7.79122	-10.9298	P48643	CCT5	7.79122	-10.9298	-138.773	16.9569	16.9569	16.9569	27.9904	27.7321	27.9375
+	3.54897	-4.72862	Q9BTW9	TBCD	3.54897	-4.72862	-11.9334	16.9569	16.9569	16.9569	21.4513	21.147	22.4583
+	3.49912	-4.29651	O14562	UBFD1	3.49912	-4.29651	-11.5878	16.9569	16.9569	16.9569	20.8826	21.995	20.8826
+	3.6251	-5.6762	P47755	CAPZA2	3.6251	-5.6762	-12.4802	16.9569	16.9569	16.9569	23.3167	21.7716	22.811
+	3.59472	-5.3412	P54886	ALDH18A1	3.59472	-5.3412	-12.2592	16.9569	16.9569	16.9569	21.5773	22.2345	23.0825
+	3.39497	-3.60141	P62993	GRB2	3.39497	-3.60141	-10.8964	16.9569	16.9569	16.9569	21.114	20.5905	19.9704
+	3.49703	-4.38104	Q06124	PTPN11	3.49703	-4.38104	-11.5735	16.9569	16.9569	16.9569	21.8113	20.5896	21.6129
+	3.62711	-5.95053	A1L0T0	ILVBL	3.62711	-5.95053	-12.495	16.9569	16.9569	16.9569	23.8058	22.1842	22.7323
+	3.62157	-5.90446	P35270	SPR	3.62157	-5.90446	-12.4544	16.9569	16.9569	16.9569	23.3616	21.9137	23.3088
+	3.54048	-5.02801	P13995	MTHFD2	3.54048	-5.02801	-11.8739	16.9569	16.9569	16.9569	21.3113	21.8772	22.7663
+	3.61693	-6.08439	Q14258	TRIM25	3.61693	-6.08439	-12.4204	16.9569	16.9569	16.9569	22.6304	22.4765	24.017
+	3.49722	-4.67422	Q5JRX3	PITRM1	3.49722	-4.67422	-11.5749	16.9569	16.9569	16.9569	22.1579	20.8375	21.8979
+	3.56503	-5.86976	O75832	PSMD10	3.56503	-5.86976	-12.0468	16.9569	16.9569	16.9569	21.8574	23.3985	23.2241
+	5.31033	-7.15619	P13674	P4HA1	5.31033	-7.15619	-33.225	16.9569	16.9569	16.9569	23.728	24.4728	24.1385
+	6.79552	-7.84259	Q53EL6	PDCD4	6.79552	-7.84259	-78.2167	16.9569	16.9569	16.9569	24.6992	25	24.6992
+	3.44353	-4.63613	Q93008	USP9X	3.44353	-4.63613	-11.2137	16.9569	16.9569	16.9569	21.803	22.1807	20.7954
+	3.47695	-5.38626	Q7L0Y3	TRMT10C	3.47695	-5.38626	-11.4372	16.9569	16.9569	16.9569	23.1205	22.4151	21.4939
+	3.38482	-4.44119	P41227	NAA10	3.38482	-4.44119	-10.8311	16.9569	16.9569	16.9569	20.8843	22.2085	21.1014
+	3.40974	-4.68631	Q9BX68	HINT2	3.40974	-4.68631	-10.992	16.9569	16.9569	16.9569	22.4123	21.5775	20.9398
+	3.52627	-6.23189	P68402	PAFAH1B2	3.52627	-6.23189	-11.7748	16.9569	16.9569	16.9569	22.1432	23.5689	23.8542
+	3.35753	-4.35208	Q92879	CELF1	3.35753	-4.35208	-10.6574	16.9569	16.9569	16.9569	21.2599	20.6275	22.0395
+	3.39657	-4.81654	P63220	RPS21	3.39657	-4.81654	-10.9066	16.9569	16.9569	16.9569	22.6392	21.1894	21.4917
+	6.65731	-9.25367	P06737	PYGL	6.65731	-9.25367	-72.2316	16.9569	16.9569	16.9569	25.9684	26.2593	26.404
+	5.36409	-5.57979	P12429	ANXA3	5.36409	-5.57979	-34.2725	16.9569	16.9569	16.9569	22.7217	22.6762	22.2121
+	3.32654	-4.27413	P21281	ATP6V1B2	3.32654	-4.27413	-10.4635	16.9569	16.9569	16.9569	20.783	22.0467	20.8634
+	3.33142	-4.31895	Q00765	REEP5	3.33142	-4.31895	-10.4938	16.9569	16.9569	16.9569	20.9037	20.8261	22.0978
+	3.07338	-2.77829	Q96Q11	TRNT1	3.07338	-2.77829	-8.99803	16.9569	16.9569	16.9569	20.3527	19.4264	19.4264
+	3.36647	-4.69222	P07711	CTSL	3.36647	-4.69222	-10.714	16.9569	16.9569	16.9569	22.4289	21.6048	20.9137
+	3.36984	-4.74357	P40616	ARL1	3.36984	-4.74357	-10.7354	16.9569	16.9569	16.9569	21.4839	21.0668	22.5507
+	3.50229	-6.77192	P78417	GSTO1	3.50229	-6.77192	-11.6096	16.9569	16.9569	16.9569	22.5642	24.3703	24.2519
+	3.41506	-5.55458	Q9Y224	RTRAF	3.41506	-5.55458	-11.0266	16.9569	16.9569	16.9569	21.6118	22.5685	23.3541
+	3.32124	-4.56983	P14384	CPM	3.32124	-4.56983	-10.4306	16.9569	16.9569	16.9569	21.0886	21.0886	22.403
+	3.36142	-4.98044	O00425	IGF2BP3	3.36142	-4.98044	-10.6821	16.9569	16.9569	16.9569	21.0153	22.2779	22.5189
+	3.37669	-5.31211	O14579	COPE	3.37669	-5.31211	-10.7791	16.9569	16.9569	16.9569	22.6693	22.8488	21.2888
+	3.13134	-3.43189	Q9P2R7	SUCLA2	3.13134	-3.43189	-9.31562	16.9569	16.9569	16.9569	20.0204	20.0204	21.1256
+	3.23746	-4.33759	O60256	PRPSAP2	3.23746	-4.33759	-9.92413	16.9569	16.9569	16.9569	20.8574	22.1686	20.8574
+	3.24985	-4.47598	Q9UNN5	FAF1	3.24985	-4.47598	-9.99757	16.9569	16.9569	16.9569	21.3056	20.7289	22.2641
+	3.18956	-3.98514	P78318	IGBP1	3.18956	-3.98514	-9.64504	16.9569	16.9569	16.9569	21.619	20.1932	21.0139
+	3.30521	-5.11268	P21266	GSTM3	3.30521	-5.11268	-10.3318	16.9569	16.9569	16.9569	21.7198	23.0463	21.4427
+	3.26527	-4.70535	O00764	PDXK	3.26527	-4.70535	-10.0896	16.9569	16.9569	16.9569	22.5932	21.147	21.2466
+	7.34817	-10.8966	P49368	CCT3	7.34817	-10.8966	-107.527	16.9569	16.9569	16.9569	28.0552	27.736	27.7692
+	3.30787	-5.38643	Q9HB07	MYG1	3.30787	-5.38643	-10.3482	16.9569	16.9569	16.9569	23.2514	21.4484	22.3302
+	8.50424	-13.2142	Q96RQ3	MCCC1	8.50424	-13.2142	-209.209	16.9569	16.9569	16.9569	30.2073	30.0482	30.2578
+	3.11442	-3.85401	O60610	DIAPH1	3.11442	-3.85401	-9.22184	16.9569	16.9569	16.9569	21.6468	20.393	20.393
+	3.25177	-5.12735	P62879	GNB2	3.25177	-5.12735	-10.009	16.9569	16.9569	16.9569	22.1415	21.1697	22.9415
+	3.14871	-4.15342	Q14558	PRPSAP1	3.14871	-4.15342	-9.41276	16.9569	16.9569	16.9569	21.9836	20.7839	20.5635
+	3.27217	-5.51865	Q969Q0	RPL36AL	3.27217	-5.51865	-10.1311	16.9569	16.9569	16.9569	23.0604	22.9791	21.3871
+	3.16336	-4.37207	P20339	RAB5A	3.16336	-4.37207	-9.49544	16.9569	16.9569	16.9569	22.0556	20.4758	21.4555
+	3.16216	-4.45866	P48594	SERPINB4	3.16216	-4.45866	-9.48864	16.9569	16.9569	16.9569	21.6797	20.5024	22.0646
+	6.54332	-6.52625	O00429	DNM1L	6.54332	-6.52625	-67.6409	16.9569	16.9569	16.9569	23.6391	23.5036	23.3067
+	3.11507	-4.15394	O00625	PIR	3.11507	-4.15394	-9.2254	16.9569	16.9569	16.9569	21.9505	20.973	20.409
+	3.05939	-3.78588	Q9ULC4	MCTS1	3.05939	-3.78588	-8.92288	16.9569	16.9569	16.9569	20.3185	21.5914	20.3185
+	6.45511	-8.24753	Q99733	NAP1L4	6.45511	-8.24753	-64.2896	16.9569	16.9569	16.9569	25.3661	24.951	25.2962
+	3.14653	-4.61445	P21964	COMT	3.14653	-4.61445	-9.40052	16.9569	16.9569	16.9569	20.5917	22.006	22.1164
+	3.17336	-4.93533	Q9Y285	FARSA	3.17336	-4.93533	-9.55227	16.9569	16.9569	16.9569	21.0048	21.8774	22.7944
+	2.95764	-3.28673	Q9UBC2	EPS15L1	2.95764	-3.28673	-8.3935	16.9569	16.9569	16.9569	20.3866	19.5053	20.839
+	3.0421	-3.91604	Q9UII2	ATP5IF1	3.0421	-3.91604	-8.83085	16.9569	16.9569	16.9569	21.7573	20.4887	20.3728
+	3.11909	-4.73065	Q96DG6	CMBL	3.11909	-4.73065	-9.24761	16.9569	16.9569	16.9569	22.4744	21.8604	20.7278
+	3.1567	-5.20536	O60749	SNX2	3.1567	-5.20536	-9.4578	16.9569	16.9569	16.9569	21.0787	22.8718	22.5363
+	3.14385	-5.0761	Q7L5N1	COPS6	3.14385	-5.0761	-9.3855	16.9569	16.9569	16.9569	23.0373	21.8789	21.1828
+	5.77597	-6.38163	P10301	RRAS	5.77597	-6.38163	-43.4658	16.9569	16.9569	16.9569	23.5489	23.4108	23.0559
+	2.96035	-3.61188	O60936	NOL3	2.96035	-3.61188	-8.40725	16.9569	16.9569	16.9569	20.1239	20.1546	21.4278
+	3.14226	-5.21045	P42224	STAT1	3.14226	-5.21045	-9.37657	16.9569	16.9569	16.9569	23.2787	21.6013	21.6221
+	3.18938	-5.83527	Q9UBQ0	VPS29	3.18938	-5.83527	-9.64399	16.9569	16.9569	16.9569	22.1871	24.0023	22.1871
+	2.81826	-2.8748	O43264	ZW10	2.81826	-2.8748	-7.71467	16.9569	16.9569	16.9569	19.8231	19.1906	20.4814
+	3.11474	-5.05572	Q9NQR4	NIT2	3.11474	-5.05572	-9.22362	16.9569	16.9569	16.9569	21.2313	21.7374	23.0692
+	2.93235	-3.53029	Q96G03	PGM2	2.93235	-3.53029	-8.26645	16.9569	16.9569	16.9569	20.0601	20.0601	21.3413
+	2.97688	-3.85012	Q96H79	ZC3HAV1L	2.97688	-3.85012	-8.49135	16.9569	16.9569	16.9569	21.1328	21.3771	19.9112
+	10.3218	-11.6276	Q05209	PTPN12	10.3218	-11.6276	-595.633	16.9569	16.9569	16.9569	28.6173	28.5497	28.5866
+	3.02225	-4.23737	Q8NEV1	CSNK2A3	3.02225	-4.23737	-8.72622	16.9569	16.9569	16.9569	22.1655	20.7087	20.7087
+	4.80183	-6.89099	Q9P287	BCCIP	4.80183	-6.89099	-24.7639	16.9569	16.9569	16.9569	24.0861	23.2932	24.1644
+	3.00126	-4.30018	P09622	DLD	3.00126	-4.30018	-8.61685	16.9569	16.9569	16.9569	20.5215	21.0406	22.2091
+	3.01593	-4.45189	P29144	TPP2	3.01593	-4.45189	-8.69314	16.9569	16.9569	16.9569	21.0888	20.7262	22.4114
+	3.17652	-6.65615	P49591	SARS1	3.17652	-6.65615	-9.57032	16.9569	16.9569	16.9569	24.0166	24.5641	22.2585
+	3.0505	-5.00025	P31150	GDI1	3.0505	-5.00025	-8.87544	16.9569	16.9569	16.9569	22.9314	20.9798	21.9602
+	3.04749	-5.20686	P11279	LAMP1	3.04749	-5.20686	-8.85945	16.9569	16.9569	16.9569	21.5733	21.5787	23.3392
+	2.89983	-3.89691	Q16666	IFI16	2.89983	-3.89691	-8.10567	16.9569	16.9569	16.9569	20.1962	20.5751	21.7901
+	11.2013	-12.1146	P31944	CASP14	11.2013	-12.1146	-988.264	16.9569	16.9569	16.9569	29.0474	29.0796	29.0875
+	3.044	-5.73923	P23588	EIF4B	3.044	-5.73923	-8.84093	16.9569	16.9569	16.9569	23.9945	22.047	22.047
+	3.0447	-5.84114	Q92882	OSTF1	3.0447	-5.84114	-8.84465	16.9569	16.9569	16.9569	21.4796	23.389	23.5255
+	6.93737	-7.34513	Q96EP5	DAZAP1	6.93737	-7.34513	-84.875	16.9569	16.9569	16.9569	24.3964	24.1292	24.3805
+	2.95199	-4.82618	P36776	LONP1	2.95199	-4.82618	-8.36498	16.9569	16.9569	16.9569	20.9704	22.8988	21.48
+	3.05232	-6.12875	Q9UMY4	SNX12	3.05232	-6.12875	-8.88515	16.9569	16.9569	16.9569	21.8713	23.1259	24.2598
+	3.03789	-6.07065	P00568	AK1	3.03789	-6.07065	-8.80853	16.9569	16.9569	16.9569	23.7319	21.6493	23.7014
+	2.83061	-3.87504	Q8N142	ADSS1	2.83061	-3.87504	-7.77274	16.9569	16.9569	16.9569	21.2045	19.8447	21.4466
+	3.04558	-6.33017	P40763	STAT3	3.04558	-6.33017	-8.84927	16.9569	16.9569	16.9569	22.7016	24.7103	22.4493
+	2.92117	-4.72496	Q86UP2	KTN1	2.92117	-4.72496	-8.21086	16.9569	16.9569	16.9569	20.6066	21.8642	22.5748
+	2.84061	-4.36189	Q13045	FLII	2.84061	-4.36189	-7.82007	16.9569	16.9569	16.9569	20.3207	21.3863	22.2494
+	2.92373	-5.24298	Q9BZZ5	API5	2.92373	-5.24298	-8.22356	16.9569	16.9569	16.9569	23.2902	21.0822	22.2272
+	4.33531	-7.26339	Q9UBQ7	GRHPR	4.33531	-7.26339	-18.8951	16.9569	16.9569	16.9569	24.5699	23.4525	24.6384
+	2.94739	-5.718	P38606	ATP6V1A	2.94739	-5.718	-8.34177	16.9569	16.9569	16.9569	23.2355	21.3111	23.478
+	2.86538	-5.27028	O14561	NDUFAB1	2.86538	-5.27028	-7.9384	16.9569	16.9569	16.9569	23.555	21.5633	21.5633
+	7.95928	-13.9777	P31327	CPS1	7.95928	-13.9777	-152.872	16.9569	16.9569	16.9569	31.0864	30.7704	30.947
+	2.81947	-4.90559	O43592	XPOT	2.81947	-4.90559	-7.72035	16.9569	16.9569	16.9569	21.0657	23.1183	21.4035
+	9.39114	-12.5379	P11021	HSPA5	9.39114	-12.5379	-348.592	16.9569	16.9569	16.9569	29.4405	29.5628	29.4811
+	2.88744	-6.23438	Q9UHV9	PFDN2	2.88744	-6.23438	-8.0451	16.9569	16.9569	16.9569	22.4164	24.7411	22.4164
+	2.80582	-5.11547	Q9Y696	CLIC4	2.80582	-5.11547	-7.65655	16.9569	16.9569	16.9569	21.734	21.1221	23.3611
+	2.73138	-4.45984	P32004	L1CAM	2.73138	-4.45984	-7.31687	16.9569	16.9569	16.9569	22.3048	21.696	20.2495
+	2.78699	-5.13333	Q9BZX2	UCK2	2.78699	-5.13333	-7.56932	16.9569	16.9569	16.9569	22.7718	20.7339	22.765
+	2.53699	-3.17619	O00159	MYO1C	2.53699	-3.17619	-6.49151	16.9569	16.9569	16.9569	19.6438	21.1117	19.6438
+	2.64103	-3.85187	O00505	KPNA3	2.64103	-3.85187	-6.92253	16.9569	16.9569	16.9569	21.9216	20.2523	20.2523
+	2.60803	-3.90625	P19367	HK1	2.60803	-3.90625	-6.7832	16.9569	16.9569	16.9569	21.9858	20.0791	20.5245
+	5.19031	-5.64441	Q8NCF5	NFATC2IP	5.19031	-5.64441	-31.0001	16.9569	16.9569	16.9569	22.4192	22.9655	22.4192
+	2.5812	-3.95796	P55039	DRG2	2.5812	-3.95796	-6.67174	16.9569	16.9569	16.9569	21.9066	19.855	20.983
+	2.65396	-4.60791	P48556	PSMD8	2.65396	-4.60791	-6.97778	16.9569	16.9569	16.9569	21.0796	20.7436	22.8712
+	2.60672	-4.37476	Q9UNZ2	NSFL1C	2.60672	-4.37476	-6.77771	16.9569	16.9569	16.9569	22.6226	20.6862	20.6862
+	2.65038	-4.81847	O60443	GSDME	2.65038	-4.81847	-6.96245	16.9569	16.9569	16.9569	20.3939	22.5409	22.3913
+	2.52093	-3.74901	Q9NUQ9	CYRIB	2.52093	-3.74901	-6.42707	16.9569	16.9569	16.9569	21.5199	21.0227	19.5751
+	2.53474	-3.96586	P09417	QDPR	2.53474	-3.96586	-6.48241	16.9569	16.9569	16.9569	20.3626	20.2607	22.1449
+	5.76612	-5.72949	Q02809	PLOD1	5.76612	-5.72949	-43.2195	16.9569	16.9569	16.9569	22.473	22.6568	22.9294
+	2.60074	-5.00942	Q8TEX9	IPO4	2.60074	-5.00942	-6.75276	16.9569	16.9569	16.9569	23.067	20.5544	22.2775
+	2.67767	-6.43383	Q8NE71	ABCF1	2.67767	-6.43383	-7.08014	16.9569	16.9569	16.9569	23.7618	24.746	21.6644
+	2.47538	-4.12143	Q9NYU2	UGGT1	2.47538	-4.12143	-6.24728	16.9569	16.9569	16.9569	20.6189	20.2369	22.3792
+	2.53299	-4.86348	Q9UHD1	CHORDC1	2.53299	-4.86348	-6.47538	16.9569	16.9569	16.9569	22.5426	22.5999	20.3186
+	2.60516	-5.81931	Q9UBE0	SAE1	2.60516	-5.81931	-6.77121	16.9569	16.9569	16.9569	21.1048	23.9593	23.2646
+	2.49794	-4.68047	P61923	COPZ1	2.49794	-4.68047	-6.33576	16.9569	16.9569	16.9569	22.9392	21.5914	20.3814
+	2.28937	-3.13574	P34896	SHMT1	2.28937	-3.13574	-5.55619	16.9569	16.9569	16.9569	19.5126	19.5441	21.2212
+	5.6205	-10.1887	Q99832	CCT7	5.6205	-10.1887	-39.7379	16.9569	16.9569	16.9569	27.5676	26.6823	27.1869
+	2.34655	-3.76859	Q9Y263	PLAA	2.34655	-3.76859	-5.76155	16.9569	16.9569	16.9569	19.4483	21.1189	21.6093
+	6.77472	-7.24824	Q9HC38	GLOD4	6.77472	-7.24824	-77.2851	16.9569	16.9569	16.9569	24.0822	24.3893	24.1439
+	2.34652	-4.04713	P53992	SEC24C	2.34652	-4.04713	-5.76141	16.9569	16.9569	16.9569	21.8077	19.6042	21.6001
+	2.42865	-4.87837	Q9BXS5	AP1M1	2.42865	-4.87837	-6.0673	16.9569	16.9569	16.9569	23.3322	21.5955	20.5781
+	2.29739	-3.76542	P33121	ACSL1	2.29739	-3.76542	-5.58462	16.9569	16.9569	16.9569	22.0669	19.9616	20.1385
+	8.49827	-9.85173	O14818	PSMA7	8.49827	-9.85173	-208.492	16.9569	16.9569	16.9569	26.8269	26.8798	26.7192
+	2.38751	-4.6171	Q07960	ARHGAP1	2.38751	-4.6171	-5.91242	16.9569	16.9569	16.9569	21.0597	23.1083	20.554
+	2.42311	-5.11852	Q6ZNE9	RUFY4	2.42311	-5.11852	-6.04624	16.9569	16.9569	16.9569	20.3882	22.7971	23.041
+	8.63664	-11.6537	P22314	UBA1	8.63664	-11.6537	-225.779	16.9569	16.9569	16.9569	28.6984	28.5196	28.6138
+	2.2784	-4.09504	P04181	OAT	2.2784	-4.09504	-5.51749	16.9569	16.9569	16.9569	20.3097	20.3097	22.5363
+	3.94743	-7.28868	P42025	ACTR1B	3.94743	-7.28868	-15.0743	16.9569	16.9569	16.9569	24.6709	23.2808	24.785
+	2.30983	-4.57503	O95163	ELP1	2.30983	-4.57503	-5.62896	16.9569	16.9569	16.9569	23.1167	20.4261	21.053
+	6.57973	-8.24319	Q9NPJ3	ACOT13	6.57973	-8.24319	-69.0745	16.9569	16.9569	16.9569	25.2624	24.9694	25.3684
+	2.20507	-3.773	Q96A49	SYAP1	2.20507	-3.773	-5.26427	16.9569	16.9569	16.9569	22.1633	20.0132	20.0132
+	2.17328	-3.55362	P51812	RPS6KA3	2.17328	-3.55362	-5.15744	16.9569	16.9569	16.9569	19.8441	19.7991	21.8883
+	7.54197	-7.23475	P46940	IQGAP1	7.54197	-7.23475	-120.221	16.9569	16.9569	16.9569	24.0745	24.2264	24.2741
+	2.26541	-4.47605	Q96RP9	GFM1	2.26541	-4.47605	-5.47193	16.9569	16.9569	16.9569	23.069	20.615	20.615
+	2.26031	-4.50791	Q9NSD9	FARSB	2.26031	-4.50791	-5.45414	16.9569	16.9569	16.9569	22.8573	19.9971	21.54
+	2.30144	-5.00199	Q9BQA1	WDR77	2.30144	-5.00199	-5.59903	16.9569	16.9569	16.9569	20.2585	22.334	23.2842
+	1.6505	-1.66838	P52732	KIF11	1.6505	-1.66838	-3.61979	16.9569	16.9569	16.9569	18.1644	18.1644	19.5471
+	2.3328	-5.54793	P11172	UMPS	2.3328	-5.54793	-5.71159	16.9569	16.9569	16.9569	23.405	20.5638	23.5457
+	2.27253	-5.09343	O94925	GLS	2.27253	-5.09343	-5.49685	16.9569	16.9569	16.9569	22.4987	23.3834	20.2689
+	2.14832	-3.90926	Q9Y305	ACOT9	2.14832	-3.90926	-5.07473	16.9569	16.9569	16.9569	22.3834	20.3394	19.8757
+	7.36819	-6.88508	P30042	GATD3	7.36819	-6.88508	-108.774	16.9569	16.9569	16.9569	23.9685	23.7821	23.7754
+	1.97944	-3.00941	Q9H993	ARMT1	1.97944	-3.00941	-4.54155	16.9569	16.9569	16.9569	21.2916	19.3037	19.3037
+	8.30427	-8.07879	P10768	ESD	8.30427	-8.07879	-186.46	16.9569	16.9569	16.9569	24.9664	25.0253	25.1154
+	2.33912	-6.86414	P61086	UBE2K	2.33912	-6.86414	-5.7345	16.9569	16.9569	16.9569	25.1134	24.92	21.4297
+	8.65571	-9.66254	P18206	VCL	8.65571	-9.66254	-228.271	16.9569	16.9569	16.9569	26.5615	26.7019	26.5949
+	2.00855	-3.28531	O15296	ALOX15B	2.00855	-3.28531	-4.63028	16.9569	16.9569	16.9569	21.6571	19.441	19.6285
+	2.10948	-4.54002	P16083	NQO2	2.10948	-4.54002	-4.9481	16.9569	16.9569	16.9569	20.5794	20.5794	23.332
+	1.94342	-3.59999	O43237	DYNC1LI2	1.94342	-3.59999	-4.43345	16.9569	16.9569	16.9569	22.0734	19.2954	20.3018
+	7.50201	-10.5672	P78527	PRKDC	7.50201	-10.5672	-117.486	16.9569	16.9569	16.9569	27.6994	27.4015	27.4713
+	8.88822	-10.1242	P12004	PCNA	8.88822	-10.1242	-260.965	16.9569	16.9569	16.9569	27.005	27.132	27.1064
+	1.84881	-3.05793	Q99956	DUSP9	1.84881	-3.05793	-4.15834	16.9569	16.9569	16.9569	21.4826	19.1996	19.3623
+	2.06337	-4.97149	O00560	SDCBP	2.06337	-4.97149	-4.80093	16.9569	16.9569	16.9569	23.139	19.8678	22.7784
+	5.84643	-6.93878	Q9NTK5	OLA1	5.84643	-6.93878	-45.2682	16.9569	16.9569	16.9569	24.0586	23.5893	24.0391
+	4.53147	-7.94405	P26640	VARS1	4.53147	-7.94405	-21.1738	16.9569	16.9569	16.9569	24.1739	25.1039	25.4251
+	5.23343	-10.07	Q07020	RPL18	5.23343	-10.07	-31.782	16.9569	16.9569	16.9569	27.2706	26.3984	27.4116
+	1.78246	-2.92806	P54725	RAD23A	1.78246	-2.92806	-3.97265	16.9569	16.9569	16.9569	21.3591	19.1479	19.1479
+	5.39808	-6.4607	P22307	SCP2	5.39808	-6.4607	-34.9516	16.9569	16.9569	16.9569	23.0487	23.5804	23.6237
+	2.02094	-4.95102	P30046	DDT	2.02094	-4.95102	-4.66845	16.9569	16.9569	16.9569	22.9268	19.7874	23.0095
+	8.21941	-8.70554	Q8WUM4	PDCD6IP	8.21941	-8.70554	-177.569	16.9569	16.9569	16.9569	25.7444	25.5748	25.6681
+	7.01143	-9.95476	P22102	GART	7.01143	-9.95476	-88.5734	16.9569	16.9569	16.9569	26.9504	26.7005	27.0841
+	6.53362	-10.1334	Q9BQE3	TUBA1C	6.53362	-10.1334	-67.264	16.9569	16.9569	16.9569	26.9997	26.8867	27.3844
+	5.1814	-5.5979	O75436	VPS26A	5.1814	-5.5979	-30.841	16.9569	16.9569	16.9569	22.3733	22.9178	22.3733
+	4.78674	-5.66693	Q9BXJ9	NAA15	4.78674	-5.66693	-24.5486	16.9569	16.9569	16.9569	22.8481	22.1622	22.8612
+	8.07847	-7.26871	Q6YN16	HSDL2	8.07847	-7.26871	-163.73	16.9569	16.9569	16.9569	24.1497	24.3034	24.2238
+	1.2045	-1.39753	Q9H4A3	WNK1	1.2045	-1.39753	-2.56292	16.9569	16.9569	16.9569	19.445	17.8091	17.8091
+	4.3448	-8.73109	P67809	YBX1	4.3448	-8.73109	-18.9995	16.9569	16.9569	16.9569	25.8478	24.8243	26.3919
+	1.73119	-3.58037	Q15125	EBP	1.73119	-3.58037	-3.83304	16.9569	16.9569	16.9569	22.4054	19.6032	19.6032
+	7.89973	-10.1337	P27708	CAD	7.89973	-10.1337	-147.719	16.9569	16.9569	16.9569	27.0154	27.2276	27.0288
+	1.7176	-3.79424	Q8TEQ6	GEMIN5	1.7176	-3.79424	-3.79658	16.9569	16.9569	16.9569	18.7537	21.8126	21.6871
+	4.95561	-4.39703	P29218	IMPA1	4.95561	-4.39703	-27.068	16.9569	16.9569	16.9569	21.6739	21.1451	21.2428
+	1.69834	-3.84275	Q9BRX5	GINS3	1.69834	-3.84275	-3.74527	16.9569	16.9569	16.9569	19.7736	22.8517	19.7736
+	7.05277	-11.5291	P10599	TXN	7.05277	-11.5291	-90.7073	16.9569	16.9569	16.9569	28.3496	28.3685	28.74
+	3.6408	-4.53571	P52815	MRPL12	3.6408	-4.53571	-12.5959	16.9569	16.9569	16.9569	21.1325	21.1325	22.2128
+	8.59766	-7.69614	Q06323	PSME1	8.59766	-7.69614	-220.768	16.9569	16.9569	16.9569	24.722	24.6098	24.6273
+	6.70878	-8.98499	P30043	BLVRB	6.70878	-8.98499	-74.4049	16.9569	16.9569	16.9569	26.1834	25.8185	25.8238
+	4.0776	-5.87761	Q99798	ACO2	4.0776	-5.87761	-16.2637	16.9569	16.9569	16.9569	23.464	22.8274	22.2122
+	4.97411	-5.8583	P50570	DNM2	4.97411	-5.8583	-27.359	16.9569	16.9569	16.9569	23.2292	22.5134	22.703
+	1.48984	-3.53178	Q9UJU6	DBNL	1.48984	-3.53178	-3.21706	16.9569	16.9569	16.9569	21.8903	21.2515	18.3242
+	4.81411	-6.86695	O43684	BUB3	4.81411	-6.86695	-24.9405	16.9569	16.9569	16.9569	24.3496	23.7029	23.4191
+	5.94395	-7.38144	Q12931	TRAP1	5.94395	-7.38144	-47.8863	16.9569	16.9569	16.9569	24.3303	24.6092	24.0755
+	4.69501	-5.47321	P07339	CTSD	4.69501	-5.47321	-23.2788	16.9569	16.9569	16.9569	22.9003	22.195	22.195
+	5.2547	-8.07263	Q16555	DPYSL2	5.2547	-8.07263	-32.1747	16.9569	16.9569	16.9569	25.2251	24.5315	25.332
+	4.40945	-7.75571	P60953	CDC42	4.40945	-7.75571	-19.7265	16.9569	16.9569	16.9569	25.1696	23.9299	25.0383
+	5.51208	-8.13622	P36952	SERPINB5	5.51208	-8.13622	-37.3284	16.9569	16.9569	16.9569	24.6729	25.4037	25.2027
+	1.44428	-3.37304	P31937	HIBADH	1.44428	-3.37304	-3.10771	16.9569	16.9569	16.9569	22.5007	19.2446	19.2446
+	4.13483	-5.99736	P52272	HNRNPM	4.13483	-5.99736	-16.8152	16.9569	16.9569	16.9569	23.337	23.2842	22.2416
+	4.53287	-6.78769	Q9NY33	DPP3	4.53287	-6.78769	-21.1909	16.9569	16.9569	16.9569	23.1466	23.8445	24.2426
+	5.41923	-8.67693	P55209	NAP1L1	5.41923	-8.67693	-35.3808	16.9569	16.9569	16.9569	25.9939	25.7422	25.1654

## Sheet: co-identified RBPs
Uniprot accession
P49755
P62308
Q9Y2L1
O15427
Q13838
Q13492
Q9UBI6
Q99729
P05556
P62318
O95782
P33240
Q9Y618
Q92945
Q96PZ0
P63162
Q8NC56
Q8IVS2
Q13206
O95347
Q99880
P08648
P61224
P31943
O00148
Q15637
Q969V3
Q8WVV9
P54132
P38919
A6NHR9
Q9Y3C1
O75940
P83881
P05023
Q14254
Q9P0L0
P09874
O00299
Q8NI36
Q8N5M9
P52701
Q13620
Q9H910
Q13601
Q5RKV6
P80723
Q7Z6E9
Q9BUN8
Q14694
Q9UKD2
Q15155
Q8WYP5
Q99986
Q8WXI9
Q14165
P46060
P11233
P18583
P09651
O75683
Q92499
Q9UGR2
P61619
Q8N1F7
P98175
P18031
Q13895
Q9NXF1
P27695
Q13444
Q96EY1
P51571
Q96JB5
Q99567
O60563
O60832
O75475
P63010
Q13573
Q15428
Q68E01
Q9BQ52
Q15424
Q15717
Q86VM9
Q8WUA4
P33992
P08754
Q9H7E2
Q8WTT2
Q9BSC4
Q8TED0
P04844
B0I1T2
Q12906
Q9UBU9
O14979
Q9UNQ2
Q9NZJ7
P45973
O75150
Q14677
Q9BVK6
Q9UKV3
P20340
Q96B26
O60437
Q92769
P49257
Q6NUM9
Q15907
Q01081
O95816
P26599
P62269
P06748
Q13617
P39656
Q14103
Q09666
Q9UHX1
Q14444
P62851
O95573
Q13148
P43307
Q09028
P61106
Q96KC8
P26368
P06753
Q12905
P00387
P62314
Q9Y3A5
P37108
P61978
P51572
O00629
P11498
P42766
P28072
P01111
Q07955
P63279
P63000
O76094
P04843
P35241
O00116
P15924
O60762
Q99873
P20042
P47813
Q9Y2S6
Q15366
P56192
P51149
Q05707
P43246
P26196
Q86WR7
Q96AG4
Q16531
O43242
P25788
P16401
O75694
P62917
P55036
P26373
P07355
O75937
P62195
Q99584
P62424
Q16576
P18621
O14737
Q02878
P62910
Q96FQ6
Q13442
P35268
P36578
Q6P2E9
P07305
P62857
P28074
P47914
Q8N543
P46782
P30050
Q99439
Q9Y3U8
P99999
Q9H0U4
P84098
P27635
P61247
P27824
P62829
P62266
Q08J23
P62263
P61513
P31689
P62750
P56537
Q02543
P61254
P40429
P62753
P00367
P39019
P07814
P23193
P39748
Q13200
P20020
P41091
P61353
Q00688
P49321
P43686
Q15056
P17931
P62280
P09429
P07108
P31949
P42704
O75821
P62081
P27816
P46776
P46777
P13010
P60660
P11940
P52292
P61204
Q8TCS8
Q14247
Q01082
P61586
P62854
P05387
Q15019
Q9H4A3
P63167
P61289
P46779
O00231
P55072
P62241
P31946
P62913
P17980
P63173
P25786
Q07021
Q13451
Q16543
P60900
Q99627
O43175
P31937
O75822
P62888
P27694
Q9UJU6
Q12792
P19338
P62158
Q13813
Q6DD88
Q96QK1
P63104
P28066
P46778
P06493
Q9UQ80
P52732
P62191
P61313
P50991
O15371
Q9BRX5
P0CW22
Q8TEQ6
P34897
Q99497
Q15125
P39023
P18124
Q7Z6Z7
P54725
Q9HAV4
Q9UKY7
P07858
P08865
P49721
P62906
P20618
Q99956
P67870
P55060
Q9NR31
P23396
P50990
P40227
P12956
O43237
Q9HB71
Q9H993
Q06830
O75531
