# Supplementary material for: Nuclear and cytoplasmic specific RNA binding proteome enrichment and its changes upon ferroptosis induction
Source: Nat Commun. 2024 Jan 29;15:852. doi: 10.1038/s41467-024-44987-9 (PMC10825125; doi:10.1038/s41467-024-44987-9)
Supplement: Supplementary file 6 — Dataset 3 [file 41467_2024_44987_MOESM6_ESM.xlsx]

## Sheet: erastin-nucleus
Uniprot accession	Gene name	Log2(Intensity.ferroptosis-induced.S1)	Log2(Intensity.ferroptosis-induced.S2)	Log2(Intensity.ferroptosis-induced.S3)	Log2(Intensity.non-induced.S1)	Log2(Intensity.non-induced.S2)	Log2(Intensity.non-induced.S3)
A0AVT1	UBA6	23.1982	23.5975	22.6744	17.7164	17.7164	17.7164
A0FGR8	ESYT2	24.189	22.6387	23.372	24.3469	24.4724	23.1618
A1L0T0	ILVBL	23.5364	20.316	20.316	17.7164	17.7164	17.7164
A5YKK6	CNOT1	26.9178	26.7307	25.3764	27.0103	26.9737	25.1539
Q9GZQ8	MAP1LC3B	22.3925	22.7175	21.2174	18.7365	18.7365	21.2696
A6NHR9	SMCHD1	27.0657	26.732	25.6491	26.405	26.2218	25.4491
P61224	RAP1B	25.5824	23.7942	23.3547	23.4487	23.7714	23.4487
A6NKT7	RGPD3	26.6458	26.4152	24.9943	26.5556	26.4703	24.2688
P62308	SNRPG	26.1793	27.525	27.3562	25.3477	26.8355	26.2685
A9Z1Z3	FER1L4	26.7407	25.3084	25.3084	26.185	24.8669	24.8669
P0CG08	GPR89B	23.4175	23.9865	21.984	23.3312	22.7699	22.7699
E9PAV3	NACA	28.9682	29.0887	27.7024	29.1571	29.2226	27.6214
E9PRG8	C11orf98	26.1405	26.0396	25.4589	25.21	25.2024	24.4164
O00116	AGPS	27.6771	27.7643	26.2242	27.8797	27.4222	25.392
O00139	KIF2A	24.5696	24.2199	24.1993	24.5861	24.2022	23.093
O00148	DDX39A	27.3035	27.3348	26.4925	26.8591	26.8255	26.0992
O00151	PDLIM1	23.7475	23.8704	23.7475	17.7164	22.9938	17.7164
O00159	MYO1C	28.8823	29.0292	27.9491	28.2947	28.5956	27.3577
O00170	AIP	23.5845	23.6721	21.6478	22.2482	22.3845	19.1809
O00231	PSMD11	26.5347	26.4997	25.1791	25.3426	25.1323	24.5465
O00232	PSMD12	24.7499	24.3689	22.9461	25.007	23.8639	22.0502
O00267	SUPT5H	25.6795	23.7217	24.7303	22.865	22.3169	23.2509
O00299	CLIC1	27.5848	28.3625	26.7975	25.9944	25.6393	24.9447
O00303	EIF3F	26.8764	26.8577	26.028	26.2305	25.9815	25.3084
O00410	IPO5	26.6102	25.7337	23.5899	23.8326	24.2698	20.8397
O00422	SAP18	27.4651	28.5482	26.8102	27.2838	28.1889	26.2295
O00425	IGF2BP3	28.0909	27.9468	26.2939	27.531	27.4206	25.7396
O00429	DNM1L	25.9472	24.9555	24.6058	26.4697	24.8811	24.8516
O00461	GOLIM4	26.6	26.8806	25.0829	23.5469	26.3752	24.6363
O00468	AGRN	22.0329	25.0323	22.0329	21.7833	24.2726	21.7833
O00469	PLOD2	25.2981	26.5017	24.9321	24.7421	26.103	24.1291
O00471	EXOC5	22.0393	22.4105	20.639	22.0862	22.1116	22.0862
O00479	HMGN4	23.7464	26.4613	24.2128	26.8876	24.428	24.428
O00483	NDUFA4	25.4393	25.7098	23.181	21.0524	21.5997	21.1381
O00487	PSMD14	24.9629	25.3172	24.6802	23.9063	23.801	24.0143
O00488	ZNF593	23.1605	23.3719	21.1893	22.7088	22.6808	20.4168
O00505	KPNA3	24.2714	23.9208	23.0575	23.4064	23.437	22.4039
O00541	PES1	28.2063	28.838	27.0959	27.979	28.3883	26.8664
O00560	SDCBP	27.0691	27.0629	25.668	26.4385	26.4128	24.9356
O00567	NOP56	30.113	30.1849	28.5337	29.5346	29.5794	27.9979
O00571	DDX3X	29.7662	30.445	29.092	29.9665	30.7346	29.3003
O00592	PODXL	26.9999	27.0547	25.2735	25.5139	25.6703	25.5139
O00622	CCN1	26.5348	26.4198	23.6751	24.9542	25.4515	22.5104
O00712	NFIB	24.0496	24.4117	23.9294	23.9515	23.9828	23.1077
O00767	SCD	24.355	24.2176	24.2176	24.1615	24.4695	24.1615
O14497	ARID1A	24.2433	26.2868	23.2274	24.3051	24.7787	22.3467
O14578	CIT	24.0646	22.0995	22.0995	23.9234	21.8463	21.8463
O14579	COPE	25.5699	25.6445	24.7006	24.3104	24.494	24.1381
P47813	EIF1AX	27.5848	28.5873	26.1043	26.7074	26.1043	24.9939
O14639	ABLIM1	26.1478	25.368	23.3692	24.0854	24.2279	23.5386
O14646	CHD1	27.6608	24.3083	26.0692	27.5263	24.9193	24.8058
O14684	PTGES	28.7536	28.9832	26.892	28.5985	28.6484	26.7796
O14737	PDCD5	22.736	23.9702	22.736	17.7164	17.7164	17.7164
O14745	NHERF1	24.6922	24.0439	24.0439	17.7164	17.7164	17.7164
O14776	TCERG1	29.1125	29.1913	27.3376	28.5501	28.808	26.8748
O14818	PSMA7	27.6291	27.7299	26.6323	27.5359	26.9793	26.0703
O14828	SCAMP3	22.8571	23.3266	21.6179	17.7164	17.7164	17.7164
Q5SRD1	TIMM23B	21.3509	23.9349	20.2884	17.7164	21.9337	17.7164
O14950	MYL12B	30.0669	29.9417	28.5209	30.1489	30.1316	28.6635
O14974	PPP1R12A	27.3277	27.7322	26.1495	26.7182	26.8092	25.4723
O14975	SLC27A2	17.8029	17.8029	21.4675	22.9335	23.1701	22.9335
O14976	GAK	21.2623	21.4012	21.2623	20.8006	20.6896	19.5314
O14979	HNRNPDL	30.3476	30.4799	29.2323	29.4324	29.579	27.376
O14980	XPO1	26.3074	23.1622	23.1622	26.3703	23.1997	22.0046
O15020	SPTBN2	26.4788	26.9618	23.96	25.0352	25.2652	22.7178
O15027	SEC16A	26.2741	23.9108	24.7704	22.6024	23.0433	22.6024
O15042	U2SURP	27.7779	28.0388	26.3346	27.719	28.0706	26.1223
O15047	SETD1A	23.2661	23.453	21.9717	22.7083	23.0324	21.0315
O15061	SYNM	25.5389	25.4243	24.68	24.9394	24.2942	23.9767
O15143	ARPC1B	28.9445	28.6124	26.9237	28.7705	28.8131	26.8043
O15144	ARPC2	30.0254	29.9259	28.8603	29.5921	29.469	28.486
O15145	ARPC3	26.3154	28.2903	26.4837	27.891	27.8995	26.811
O15160	POLR1C	26.218	26.909	25.5735	25.5755	26.3732	24.7969
O15173	PGRMC2	24.2506	22.3977	22.3977	21.9858	17.7164	17.7164
O15212	PFDN6	23.4565	24.3081	23.4565	17.7164	24.6865	17.7164
O15213	WDR46	26.0616	25.1879	25.8604	25.7156	25.2615	25.5638
O15226	NKRF	26.2508	25.8594	25.0644	25.3362	25.1565	25.0151
O15230	LAMA5	21.303	21.4047	21.303	17.7164	17.7164	17.7164
O15258	RER1	26.2389	26.2595	25.4457	27.5018	26.4983	25.8919
O15260	SURF4	25.0462	25.6118	24.0008	24.9083	24.7908	23.2009
O15294	OGT	25.9903	26.1791	25.4814	24.7605	25.5715	24.9124
O15347	HMGB3	28.9887	29.0107	26.7884	28.5359	28.579	26.0924
O15357	INPPL1	26.9207	27.8229	25.4711	26.813	28.1078	25.4326
O15371	EIF3D	27.0396	26.2719	25.8655	26.9692	26.3676	26.1498
O15372	EIF3H	25.7253	24.4777	24.3562	17.7164	17.7164	24.1573
O15379	HDAC3	24.5197	24.5542	24.5197	23.8503	24.2252	23.8503
O15381	NVL	23.6118	24.557	23.851	24.3763	23.6457	23.3945
O15427	SLC16A3	25.8446	26.8827	25.8446	25.7972	26.8266	24.9588
O15446	POLR1G	26.6417	24.6013	25.7049	24.6042	24.4312	25.4466
O15504	NUP42	21.8903	22.3826	21.4553	21.9385	22.0329	20.8374
O15511	ARPC5	29.0338	28.8001	27.6901	27.6769	28.07	25.753
O15525	MAFG	23.2041	23.3649	23.2041	22.4655	22.7245	22.4655
O15533	TAPBP	24.4795	24.5694	24.4795	25.7039	24.8839	24.8839
O43143	DHX15	28.9251	28.6965	26.9199	27.3727	27.6807	26.3547
O43148	RNMT	27.0444	22.5804	23.9537	26.2362	22.2311	22.5371
O43159	RRP8	25.4328	25.3789	25.0327	24.3634	24.2668	22.7846
O43172	PRPF4	26.9584	27.4863	26.5246	27.5441	26.6252	26.0305
O43175	PHGDH	29.4934	29.6478	28.1646	29.3463	29.5858	28.4205
O43237	DYNC1LI2	27.106	26.9958	25.0511	26.8439	25.7636	24.7869
O43242	PSMD3	25.0542	25.4289	24.6619	23.488	24.8618	24.574
O43251	RBFOX2	23.6024	23.3198	22.8271	23.3979	23.6279	23.4997
O43290	SART1	29.048	29.1352	27.043	28.0291	28.4958	26.5255
O43292	GPAA1	24.7755	25.1831	21.5371	24.851	25.6569	22.2753
O43324	EEF1E1	25.3152	24.4892	24.4892	24.2011	23.3488	23.3488
O43390	HNRNPR	32.1799	32.1244	31.0688	31.6694	31.7393	30.5286
O43395	PRPF3	27.5162	27.7505	26.3921	27.3315	27.202	25.6554
O43396	TXNL1	26.0042	24.2128	24.2128	24.5212	22.9979	22.9979
O43399	TPD52L2	23.9053	25.3638	21.6291	17.7164	17.7164	17.7164
O43432	EIF4G3	24.4107	24.0674	22.2356	23.8812	24.3649	22.5077
O43447	PPIH	27.3315	27.4205	24.5886	27.3359	27.5107	24.6691
O43504	LAMTOR5	22.9687	23.9731	22.9687	17.7164	17.7164	17.7164
O43513	MED7	22.5354	22.594	22.5354	21.4797	21.4767	21.4767
O43633	CHMP2A	25.084	25.1005	23.4977	25.3602	25.398	23.2053
O43660	PLRG1	24.6271	24.7037	24.0471	25.0099	21.6834	20.6499
O43663	PRC1	25.5522	25.8507	24.6388	26.4313	25.5463	25.3669
O43670	ZNF207	27.4898	27.4237	25.5295	27.433	27.5022	25.6212
O43681	GET3	23.5628	23.4447	22.1227	21.6189	22.484	21.6189
O43684	BUB3	30.2908	30.6597	28.5108	30.2869	30.0818	28.1744
O43707	ACTN4	33.1679	33.2897	31.9602	32.5313	32.7	31.4328
O43709	BUD23	24.277	24.4512	24.277	23.6125	25.0111	23.6125
O43719	HTATSF1	24.0335	24.0335	24.4112	24.0763	23.8852	23.4626
O43776	NARS1	23.3677	23.3673	23.3673	17.7164	17.7164	17.7164
O43795	MYO1B	21.2523	22.4455	23.5152	23.0366	24.2815	23.0366
O43809	NUDT21	29.6222	29.3772	27.7029	28.4471	27.9338	26.2951
O43818	RRP9	27.6843	27.7622	25.6728	27.3843	27.2253	25.6856
O43823	AKAP8	24.2332	25.0642	23.4052	21.9748	23.7478	21.9748
O43852	CALU	28.2472	27.4123	26.6288	27.3198	26.1421	25.7844
O43854	EDIL3	29.2545	29.223	27.8604	29.6941	29.8094	28.0198
O43865	AHCYL1	24.7536	24.974	23.1578	24.383	24.3783	24.5806
O43913	ORC5	23.0236	22.1427	22.3703	22.6583	21.0906	21.1646
O60216	RAD21	28.315	28.4156	26.9593	27.3525	27.726	26.2117
O60220	TIMM8A	26.3247	25.5136	24.9627	25.6654	25.4544	24.4958
O60264	SMARCA5	29.4726	29.4834	28.085	29.1711	29.1703	27.6647
O60306	AQR	26.2693	25.8169	24.8371	25.338	24.9888	24.6525
O60318	MCM3AP	23.329	23.6048	21.5398	23.3725	23.7281	23.3725
O60341	KDM1A	23.9683	23.8693	23.8693	17.7164	17.7164	22.3921
O60437	PPL	29.2314	29.1681	27.6012	28.8009	28.39	27.1462
O60488	ACSL4	25.7466	24.7237	22.2795	24.9488	25.0687	22.3985
O60506	SYNCRIP	30.0038	30.2233	28.8971	29.9306	30.1216	28.6459
O60518	RANBP6	21.8929	22.4673	19.635	17.7164	17.7164	17.7164
O60568	PLOD3	28.5366	28.9581	27.2497	28.4942	29.0454	27.0066
O60610	DIAPH1	23.7154	23.6909	21.8099	17.7164	17.7164	17.7164
O60664	PLIN3	23.6225	24.8641	23.6225	17.7164	17.7164	17.7164
O60678	PRMT3	27.1741	26.8313	26.0093	27.0761	26.5657	24.997
O60684	KPNA6	25.2951	23.8592	23.6046	17.7164	17.7164	21.6895
O60716	CTNND1	24.8194	24.9795	24.9974	23.3514	23.4696	23.7746
O60762	DPM1	24.112	24.9934	23.9759	22.8745	24.9144	23.0333
O60814	H2BC12	37.0163	36.9197	35.8677	35.9526	35.7528	34.7201
O60826	CCDC22	21.1857	24.3711	21.1857	20.9891	23.472	20.9891
O60832	DKC1	30.0185	30.0109	28.6569	29.4018	29.6816	28.0414
O60841	EIF5B	26.465	26.1477	25.4422	26.2347	25.9526	25.2689
O60869	EDF1	29.9537	29.9749	28.4286	30.196	30.4556	29.0168
O60884	DNAJA2	26.0461	26.3826	25.6046	25.6832	25.8295	25.4041
O60885	BRD4	25.6902	25.1539	24.2558	23.9471	24.1174	23.5524
O75083	WDR1	29.3143	29.1403	27.6863	27.5082	27.8006	26.2675
O75116	ROCK2	23.3156	23.3156	23.7449	17.7164	17.7164	22.4744
O75150	RNF40	25.9426	25.6974	23.821	25.7724	25.6935	23.9394
O75152	ZC3H11A	26.6542	26.0957	23.8054	25.9242	25.1517	23.4502
O75165	DNAJC13	23.7239	25.3098	22.3104	24.6241	25.0366	22.3633
O75175	CNOT3	24.6581	24.324	23.08	24.4473	24.3766	23.2584
O75179	ANKRD17	21.4276	21.4276	21.7897	21.2345	21.2345	22.1009
O75182	SIN3B	27.4732	28.2856	25.51	27.3338	27.7757	25.6956
O75306	NDUFS2	22.4716	22.9219	22.4716	21.8796	21.2787	21.2787
O75323	NIPSNAP2	23.0363	23.0269	23.0269	17.7164	17.7164	17.7164
O75348	ATP6V1G1	25.9874	25.5656	25.4154	25.2087	23.6134	24.7124
O75367	MACROH2A1	31.3196	31.3139	29.6384	30.9882	31.0829	29.2552
O75369	FLNB	34.0017	34.0017	32.5912	33.6522	33.6088	32.0894
O75390	CS	29.4462	29.3655	27.8795	28.5348	28.69	27.438
O75396	SEC22B	29.3051	29.4333	28.3056	28.8087	29.5061	27.828
O75400	PRPF40A	28.9886	29.2152	27.7181	27.8949	28.4169	26.667
O75431	MTX2	24.5653	25.1571	24.5653	24.2492	24.0839	24.8099
O75438	NDUFB1	25.747	25.6644	25.6644	17.7164	17.7164	17.7164
O75475	PSIP1	30.8036	30.7272	29.3921	30.1481	30.2143	29.0239
O75477	ERLIN1	28.003	27.4246	26.3853	28.0633	28.199	26.2211
O75489	NDUFS3	25.5911	25.701	24.2518	24.9754	25.1681	23.6684
O75494	SRSF10	27.0831	28.1129	27.5481	26.6123	27.0046	26.1016
O75521	ECI2	26.4303	27.1473	24.8445	26.3881	26.9739	24.4905
O75530	EED	23.7414	24.5735	22.2988	17.7164	17.7164	23.1441
O75531	BANF1	25.8	26.0826	24.6422	26.1261	26.3389	24.397
O75533	SF3B1	30.8782	31.1266	29.7608	30.6926	30.8433	29.3444
O75534	CSDE1	24.9063	25.7234	24.6603	24.7658	25.8039	24.5213
O75569	PRKRA	24.8188	24.3296	23.1129	24.2931	24.1789	22.8743
O75607	NPM3	26.6471	25.9479	25.2027	25.2224	25.9619	24.0202
O75616	ERAL1	21.5326	21.2845	21.2845	17.7164	20.4756	17.7164
O75643	SNRNP200	30.6861	31.1284	29.5669	30.3031	30.6231	28.9222
O75683	SURF6	26.1607	27.0635	25.1878	25.7912	26.7176	24.6612
O75691	UTP20	25.81	25.9283	24.3647	25.4174	25.4956	24.8136
O75694	NUP155	28.8023	28.5572	27.2722	28.3247	28.1985	27.098
O75746	SLC25A12	22.7199	22.9323	19.7249	17.7164	17.7164	20.3706
O75817	POP7	23.4625	23.7297	22.6409	23.6015	23.6836	22.5708
O75818	RPP40	22.9483	22.537	22.537	17.7164	21.8204	17.7164
O75821	EIF3G	27.03	26.8706	25.82	26.868	26.8947	25.4698
O75822	EIF3J	25.8262	25.634	24.8727	25.6841	25.5135	23.7527
O75843	AP1G2	22.9291	21.1376	21.1376	23.0564	22.9248	21.9395
O75844	ZMPSTE24	24.7462	24.0872	22.4125	24.205	24.026	22.022
O75874	IDH1	22.0682	24.2008	23.4002	20.4667	20.4667	21.6984
O75880	SCO1	24.5791	24.4961	23.1561	24.4107	24.3525	23.3329
O75909	CCNK	25.341	25.474	23.0319	24.727	24.4499	24.4499
O75934	BCAS2	27.6646	28.3201	27.0724	27.2683	27.2882	25.9956
O75935	DCTN3	24.1316	24.2426	24.0444	23.9248	24.2104	22.9334
O75937	DNAJC8	28.9611	29.1392	27.7069	28.6228	28.7053	26.7158
O75940	SMNDC1	27.1455	27.0416	25.4677	26.9883	26.5822	25.1734
O75947	ATP5PD	25.6703	25.6116	24.0602	25.0644	25.4029	23.6252
O75955	FLOT1	28.3817	28.2679	27.1647	27.7427	27.3897	26.4229
O75962	TRIO	24.3072	25.2743	22.6316	24.0762	25.2489	22.5081
O75964	ATP5MG	27.291	27.3709	25.2837	26.2167	26.3191	24.4644
O76021	RSL1D1	30.6709	30.676	29.2647	30.2833	30.3246	29.0367
O76031	CLPX	24.0753	24.5692	23.4356	23.1137	24.0646	22.6307
O76094	SRP72	26.7883	25.9781	24.7589	26.7082	26.2799	24.9838
O94776	MTA2	29.4144	29.3489	27.848	28.7988	28.9103	27.6202
O94826	TOMM70	27.6691	27.1562	25.5762	26.5095	26.573	24.7779
O94842	TOX4	26.6857	26.9535	25.2967	26.8858	26.8254	24.621
O94875	SORBS2	26.7083	26.5953	24.543	25.4125	25.0283	22.9503
O94901	SUN1	25.9358	25.5269	24.9188	25.8196	25.345	25.1266
O94905	ERLIN2	26.2781	26.9984	24.9269	26.0227	26.4864	23.0284
O94906	PRPF6	29.4295	29.6134	28.3639	29.3574	29.6695	28.3696
O94925	GLS	26.287	23.314	25.0383	17.7164	17.7164	22.9725
O94973	AP2A2	23.1696	22.6907	22.6907	23.8661	22.9184	22.9184
O94979	SEC31A	17.8029	17.8029	25.0722	22.0801	22.0801	25.203
O94992	HEXIM1	25.7062	24.939	23.2518	25.1941	23.2043	22.76
O95139	NDUFB6	20.8062	22.1522	20.8062	17.7164	17.7164	17.7164
O95168	NDUFB4	25.9917	25.9153	20.9591	24.9814	25.7154	24.9814
O95202	LETM1	26.3213	26.2239	25.1329	25.2505	25.182	21.603
O95218	ZRANB2	24.2195	24.1142	23.2728	22.9263	23.3533	22.9263
O95232	LUC7L3	28.2661	28.8233	26.7617	27.6642	28.2916	26.3439
O95235	KIF20A	26.2307	25.7239	24.1433	25.2008	25.444	24.1507
O95239	KIF4A	27.2289	27.0978	26.0302	27.3709	27.058	25.7109
O95249	GOSR1	25.0729	24.9074	23.5784	24.2248	24.2496	22.4767
O95292	VAPB	27.3226	28.3004	27.1955	27.6695	28.3933	26.4852
O95347	SMC2	28.6894	28.2888	26.1139	28.2922	28.1311	26.4071
O95373	IPO7	26.0481	25.7985	24.4731	25.9814	25.9175	25.0876
O95391	SLU7	23.4259	23.5908	23.324	23.6929	24.6609	23.3024
O95400	CD2BP2	27.9651	28.5763	26.9435	28.259	28.2959	26.5894
O95425	SVIL	25.1776	25.2861	22.996	24.7598	23.8597	21.8394
O95453	PARN	20.0839	20.0106	20.0085	18.6301	18.3726	18.2738
O95456	PSMG1	23.8587	23.7032	22.9312	22.5786	22.5581	21.6993
O95470	SGPL1	24.6146	24.6437	23.7266	24.4088	24.6613	23.1841
O95478	NSA2	25.8235	26.3418	24.2373	25.283	25.2531	23.2797
O95573	ACSL3	26.6893	26.7801	25.2827	26.0958	26.6883	24.0855
O95602	POLR1A	26.5916	26.9626	25.3996	26.0674	26.2996	24.9495
O95639	CPSF4	24.5676	24.632	23.7708	23.3028	23.2529	23.1951
O95757	HSPA4L	24.1827	24.6555	24.1827	24.6757	25.2085	24.6757
O95777	LSM8	26.1261	26.2382	24.3045	26.6094	26.7442	24.0336
O95782	AP2A1	29.1514	28.9845	27.4633	28.5336	28.7233	27.1438
O95793	STAU1	22.409	22.6474	21.4303	22.1221	22.7782	21.4764
O95816	BAG2	28.3727	27.9254	26.9343	26.7248	27.0116	26.0359
O95817	BAG3	23.4995	23.964	21.9394	22.6649	22.9655	21.5653
O95831	AIFM1	28.5834	28.0939	26.9946	27.7257	27.0866	26.2486
O95864	FADS2	21.5657	20.6899	20.6899	17.7164	17.7164	17.7164
O95881	TXNDC12	23.1138	23.1738	21.6136	20.0253	21.0105	20.0253
O95983	MBD3	25.944	25.1579	24.2995	25.7702	25.0782	24.2603
O96000	NDUFB10	24.9488	25.1347	25.2512	24.2549	24.5993	23.3672
O96008	TOMM40	23.8284	26.6203	24.4641	17.7164	17.7164	23.1994
O96019	ACTL6A	28.0473	28.1471	27.1351	27.8068	27.6332	26.6889
P00338	LDHA	30.8739	30.927	29.2691	28.8059	28.8946	27.0355
P00367	GLUD1	29.7353	29.3996	28.1136	28.7643	29.1739	27.5597
P00403	MT-CO2	25.8212	26.0734	24.5607	25.2905	25.7689	23.9766
P00491	PNP	22.8156	22.5142	21.4944	17.7164	17.7164	17.7164
P00533	EGFR	23.504	24.0293	23.504	21.1423	23.2092	21.1423
P00558	PGK1	29.4228	29.4743	28.4002	27.146	27.7138	26.2736
P01112	HRAS	25.74	25.6866	24.1425	24.92	24.9188	23.023
P01889	HLA-B	27.5368	27.4799	26.4773	26.1031	26.5747	25.4674
P02462	COL4A1	26.0032	25.6698	25.6698	25.147	25.3428	23.949
P02545	LMNA	35.2793	35.2619	33.8328	34.8562	34.9242	33.4823
P02751	FN1	26.0988	26.2069	25.3374	25.615	26.9046	25.6057
P02786	TFRC	28.4233	28.5653	26.6585	27.1431	26.7061	23.7351
P02792	FTL	21.523	21.3656	21.3656	21.665	21.2192	21.2192
P02794	FTH1	21.2653	24.6373	23.0802	26.6328	26.6893	23.9375
P02795	MT2A	24.2949	25.2012	24.0642	24.7052	25.5158	24.5767
P04075	ALDOA	32.3	32.573	31.1691	31.8932	32.2163	30.8722
P04083	ANXA1	28.901	28.5104	27.2346	25.7647	25.5607	23.7096
P04406	GAPDH	33.9153	33.7849	32.4265	33.1904	33.0837	31.809
P04439	HLA-A	23.5256	24.9616	24.4252	17.7164	24.2365	17.7164
P04792	HSPB1	30.1352	30.5613	28.9144	28.4955	28.83	27.2767
P04843	RPN1	34.2897	34.4581	33.5641	33.4458	33.6944	32.4823
P04844	RPN2	29.0214	29.0056	27.7255	29.1795	29.1202	28.0219
P04899	GNAI2	28.6742	28.6003	27.3953	27.7923	27.3245	26.6671
P05023	ATP1A1	28.6607	28.7657	27.045	27.7782	27.6302	25.8652
P05026	ATP1B1	24.7272	25.2449	24.0877	24.4583	24.4502	23.4202
P05114	HMGN1	26.0814	26.4802	26.0814	26.3879	26.4642	26.3879
P05141	SLC25A5	32.2062	32.3045	31.2266	32.1117	32.1991	31.1099
P05186	ALPL	28.4723	28.3765	26.5146	27.6225	28.0854	26.2064
P05198	EIF2S1	30.7247	30.6668	29.1331	30.4602	30.4491	28.8149
P05386	RPLP1	19.0683	21.8219	22.0783	17.7164	17.7164	17.7164
P05387	RPLP2	31.9341	32.0259	30.3566	31.7112	31.8845	30.3013
P05388	RPLP0	31.2198	31.9692	30.3352	31.006	31.4726	30.1366
P05412	JUN	23.8322	24.3522	21.6945	23.3784	23.5042	21.0792
P05455	SSB	26.3156	26.8244	25.274	25.5461	25.5444	23.8499
P05556	ITGB1	26.864	27.5181	25.5633	23.3596	25.4365	23.3596
P05783	KRT18	33.0624	32.9888	31.8583	33.1039	33.0475	31.8157
P08590	MYL3	28.3338	28.1694	26.0963	27.6614	27.5945	26.2232
P06454	PTMA	28.5036	28.3832	26.9477	25.8664	25.2216	24.5963
P06493	CDK1	27.1289	27.4188	26.0779	26.5038	26.979	25.2829
P06576	ATP5F1B	30.9326	31.1243	29.8292	29.6114	29.7938	28.303
P06703	S100A6	30.0084	30.0205	28.7371	27.7037	27.7117	26.1685
P06730	EIF4E	27.7669	28.1898	26.309	27.4829	27.8894	26.2715
P06733	ENO1	31.4934	31.52	30.431	29.4354	29.586	28.317
P06744	GPI	19.7059	26.9114	24.354	17.7164	17.7164	21.6647
P06748	NPM1	34.5354	34.5002	32.8505	34.0832	34.0512	32.349
P06753	TPM3	30.2829	30.9883	29.4448	29.9431	30.1917	28.7981
P06756	ITGAV	22.2953	20.8273	20.8273	17.7164	17.7164	17.7164
P06858	LPL	24.8751	25.0307	24.1363	24.2189	24.888	23.3819
P06899	H2BC11	32.9449	32.8079	32.3521	31.7252	31.667	31.2107
P07195	LDHB	29.8546	30.0333	28.52	27.5903	27.9875	26.316
P07199	CENPB	24.4966	24.3742	24.7126	24.4022	25.61	23.9102
P07203	GPX1	26.283	26.0853	24.3508	25.19	25.5341	23.3631
P07237	P4HB	30.2193	30.3255	29.0693	28.7919	28.8444	27.7178
P07305	H1-0	28.4349	28.3502	27.2131	28.5355	28.2173	26.7966
P07339	CTSD	24.2772	24.3637	23.0104	20.1618	21.0024	20.1618
P07355	ANXA2	33.2078	33.3303	31.5786	32.4588	32.5242	30.8676
P07437	TUBB	30.2869	30.2548	29.2112	29.5614	29.5546	28.5983
P07602	PSAP	25.0112	24.7863	21.7439	25.048	24.975	20.7469
P07737	PFN1	31.4083	30.7931	28.4265	29.5325	28.8313	26.2712
P07741	APRT	26.6535	26.7934	25.3605	28.2946	28.0986	26.6849
P07814	EPRS1	27.8489	27.9237	26.9683	27.0389	27.236	26.3302
P07900	HSP90AA1	30.3717	30.5113	28.9779	28.4176	29.1196	27.1597
P07910	HNRNPC	32.9924	33.0609	32.1478	32.4417	32.692	31.5612
P07919	UQCRH	27.2839	27.209	26.0441	26.8448	26.6174	25.6687
P07942	LAMB1	24.3984	23.4605	23.6012	24.0692	23.3126	23.3211
P07947	YES1	23.6922	23.5336	22.9407	22.7525	23.163	22.3624
P07951	TPM2	22.6656	25.2959	22.6656	22.6136	25.4894	22.6136
P07954	FH	22.1837	21.1451	22.1837	17.7164	17.7164	17.7164
P08047	SP1	26.4936	26.4154	25.6724	25.4029	25.5454	24.2084
P08133	ANXA6	24.3251	24.4564	22.0184	23.2475	23.5261	23.2475
P08195	SLC3A2	29.9877	29.9593	28.5532	26.3743	26.8232	25.4372
P08237	PFKM	25.5929	25.2447	22.9028	25.4117	25.6815	22.8165
P08238	HSP90AB1	33.1223	33.2085	31.362	31.8865	31.8979	30.3537
P08240	SRPRA	26.3977	26.6642	25.4166	26.9272	27.5143	25.4448
P08243	ASNS	23.4305	23.8405	22.2407	20.4943	21.1432	19.6451
P08572	COL4A2	26.7512	26.4841	25.4192	26.7627	26.6942	25.4068
P08574	CYC1	27.5898	25.4717	25.0549	27.2447	26.4671	24.3383
P08579	SNRPB2	28.0897	28.5612	23.9077	27.3622	28.1234	24.089
P08621	SNRNP70	31.4567	31.487	29.8021	30.7765	30.8167	29.2909
P08648	ITGA5	25.789	21.9938	21.9938	17.7164	17.7164	17.7164
P08651	NFIC	25.3777	25.9099	24.1809	25.6169	25.4977	24.9228
P08670	VIM	37.0773	37.0059	35.595	36.2211	36.2724	34.9417
P08708	RPS17	30.0092	30.0512	28.4987	29.9675	30.0836	28.6816
P08754	GNAI3	26.1292	26.3103	25.2175	25.4673	25.9036	24.8653
P08758	ANXA5	27.7524	27.2996	25.9736	26.7305	26.0955	24.9244
P08865	RPSA	31.7252	31.7362	30.3252	31.5332	31.4635	30.3104
P09012	SNRPA	30.1781	30.1743	28.7762	29.7214	29.4667	28.2631
P09038	FGF2	25.2662	25.5416	24.8826	24.2807	24.5309	24.2492
P09110	ACAA1	20.8984	22.7636	23.3253	21.4807	23.4475	21.4807
P09211	GSTP1	26.5268	26.6324	23.8073	24.8396	25.3855	24.8396
P09234	SNRPC	27.9166	28.2109	26.9839	27.2873	27.899	26.4916
P09382	LGALS1	30.4606	30.759	28.5407	29.2997	29.4114	27.2073
P09429	HMGB1	31.2626	31.3991	29.8735	30.8105	31.0366	29.6303
P09493	TPM1	30.5613	30.3685	29.1794	30.4533	30.4307	29.0881
P09496	CLTA	28.8652	29.6978	28.3029	28.5062	29.2863	28.0986
P09497	CLTB	26.6557	27.6446	26.9589	25.6341	26.9126	26.3301
P09525	ANXA4	21.078	20.6629	20.6629	17.7164	17.7164	17.7164
P09543	CNP	23.8122	23.9551	23.8122	22.8377	22.4467	22.4467
P09601	HMOX1	26.6211	26.5813	25.3746	25.9834	25.7764	24.9764
P09651	HNRNPA1	33.3169	33.5412	32.4458	32.8531	33.0673	31.9948
P09661	SNRPA1	28.9401	28.9542	27.3394	28.4594	28.5036	27.0047
P09758	TACSTD2	22.8033	21.638	21.638	21.6039	21.6039	21.6215
P09874	PARP1	31.872	31.9635	30.5389	31.4828	31.4337	30.0009
P09960	LTA4H	21.2418	21.312	20.0799	20.1418	17.7164	17.7164
P09972	ALDOC	28.8122	29.1984	27.2986	28.604	28.7469	27.2612
Q71UI9	H2AZ2	34.9108	35.0059	34.1453	34.5698	34.5238	33.7849
Q6FI13	H2AC18	33.3698	33.7946	32.2951	33.1506	32.8881	31.7543
P0C6C1	ANKRD34C	26.0731	26.209	24.982	26.3074	26.2756	24.8731
P0DMV8	HSPA1A	31.1496	31.1322	29.6218	29.5644	30.1715	28.6626
P0DP25	CALM3	31.2031	31.387	29.8535	30.3933	30.6194	29.4044
P0DPK2	H3Y1	27.6165	27.839	26.2334	27.451	27.459	26.2914
P10321	HLA-C	27.1962	26.666	25.872	25.6867	25.6345	24.1803
P10412	H1-4	35.4853	35.6334	34.3568	34.8974	35.0471	33.9677
P10515	DLAT	21.3401	21.6385	21.5092	19.5859	19.2741	19.2741
P10599	TXN	28.2138	27.7082	26.706	26.5772	26.2119	25.3054
P10606	COX5B	25.4649	25.3119	24.6989	24.7654	24.9203	23.7217
P10620	MGST1	26.9593	27.7669	26.3612	27.6489	28.1331	26.7576
P10644	PRKAR1A	23.4646	23.6319	22.0873	22.5639	22.7196	21.7258
P10809	HSPD1	31.8041	31.9022	30.7514	29.8236	29.7671	28.8175
P10909	CLU	23.8931	24.056	24.4053	22.569	22.569	22.6807
P11021	HSPA5	32.2048	32.1625	30.8972	30.7958	31.0283	29.4545
P11047	LAMC1	24.7767	23.9945	22.7342	21.9105	22.2445	22.7362
P11137	MAP2	24.4332	24.2297	23.1617	24.5113	24.5758	22.6581
P11142	HSPA8	33.1702	33.4083	31.876	32.3614	32.5868	31.1122
P11166	SLC2A1	29.0591	28.734	27.1839	28.5336	27.9313	26.9182
P11177	PDHB	23.7362	24.9977	23.1441	17.7164	22.6188	17.7164
P11233	RALA	26.2737	26.5122	25.9467	25.8123	25.9832	23.2255
P11279	LAMP1	26.2659	25.7367	24.7527	17.7164	17.7164	17.7164
P11387	TOP1	30.813	30.7951	29.2348	30.3534	30.3976	28.8615
P11388	TOP2A	30.135	30.0268	29.12	29.794	30.0002	28.8524
P11413	G6PD	28.1625	27.7328	25.3108	25.1457	25.2271	23.629
P11586	MTHFD1	30.4482	30.526	29.1776	29.8997	30.1021	28.6113
P11717	IGF2R	27.656	27.4029	25.8611	27.4524	27.5447	25.2166
P11766	ADH5	22.71	22.4908	22.4908	17.7164	17.7164	17.7164
P11908	PRPS2	23.1122	24.3256	23.1122	17.7164	23.2591	17.7164
P11940	PABPC1	31.0051	31.0927	29.7353	30.5833	30.5732	29.2941
P12004	PCNA	28.4423	26.7483	26.4035	27.3122	26.7732	25.3853
P12236	SLC25A6	28.7703	28.7512	28.3053	28.5527	28.5851	27.9204
P12268	IMPDH2	29.4687	29.9279	27.933	28.0833	28.2482	26.4705
P12270	TPR	31.5583	31.5296	30.2421	30.887	30.9903	29.5516
P12277	CKB	23.1804	25.0757	26.0588	22.1663	22.3282	23.4862
P12429	ANXA3	25.0071	24.2945	24.8099	22.0182	22.6452	21.8265
P12694	BCKDHA	21.9901	23.4338	21.2098	19.0804	22.3834	19.6801
P12814	ACTN1	30.8053	30.9919	29.5613	30.5414	30.5703	29.2538
P12956	XRCC6	32.4064	32.5731	31.0017	31.7549	31.9066	30.467
P13010	XRCC5	32.3877	32.1974	30.4627	32.082	31.7688	29.8526
P13073	COX4I1	27.4552	27.1465	26.1736	23.9177	26.8413	26.0544
P13489	RNH1	24.2266	24.1749	21.7501	17.7164	17.7164	17.7164
P13639	EEF2	32.1318	32.2834	30.8773	32.0725	32.2647	30.727
P13667	PDIA4	26.0997	26.3263	24.7391	17.7164	17.7164	22.6093
P13693	TPT1	27.9151	27.2102	25.8908	26.3735	26.7511	26.2575
P13797	PLS3	29.4666	29.68	28.5768	29.2957	29.3207	27.611
P13798	APEH	22.1523	22.112	21.514	19.9155	20.0957	20.1739
P13804	ETFA	24.2429	23.7852	20.8871	17.7164	17.7164	17.7164
P13861	PRKAR2A	26.6029	26.7494	25.3384	25.8529	26.3193	25.1389
P13987	CD59	30.691	30.8794	28.8587	30.861	30.9667	28.9727
P14136	GFAP	24.1185	26.0367	24.1185	24.2075	25.9846	24.2075
P14314	PRKCSH	26.599	25.8664	23.4922	25.3038	24.1186	22.7805
P14324	FDPS	25.3641	26.4077	24.756	17.7164	17.7164	17.7164
P14384	CPM	25.0419	25.8875	23.7786	24.6567	24.9741	23.6215
P14406	COX7A2	26.0712	26.1077	23.9281	25.3768	25.3191	23.6008
P14550	AKR1A1	24.5949	26.327	24.5949	17.7164	17.7164	17.7164
P14618	PKM	31.5972	32.0512	30.448	30.0217	30.3159	28.8472
P14625	HSP90B1	30.2031	30.5422	28.9135	28.798	29.1929	27.5627
P14635	CCNB1	22.164	24.3147	22.164	23.1638	24.5722	23.1638
P14678	SNRPB	27.9678	28.2474	28.2861	26.5738	26.6037	27.1196
P14866	HNRNPL	31.6798	31.68	30.3308	30.8484	31.1901	29.9098
P14868	DARS1	26.9964	27.2568	23.966	25.7455	24.8251	23.8608
P14923	JUP	29.6339	29.8405	28.1781	28.5583	28.6427	27.2536
P14927	UQCRB	22.7133	22.8478	22.7133	17.7164	17.7164	17.7164
P15311	EZR	30.3913	30.3411	28.8085	30.2867	30.3088	28.8644
P15328	FOLR1	30.6728	30.7848	29.611	30.1466	30.321	29.0163
P15408	FOSL2	21.0978	20.9038	20.9038	19.9462	20.7878	19.9462
P15559	NQO1	22.9338	25.1899	22.9338	17.7164	17.7164	17.7164
P15880	RPS2	31.8854	32.0316	30.6843	32.3249	32.4826	31.0191
P15924	DSP	22.4355	24.6267	22.6459	22.4523	23.5551	22.4523
P15941	MUC1	27.4928	27.0351	25.0269	26.2588	26.5711	23.933
P16070	CD44	27.6633	27.4992	26.8153	26.304	27.2977	26.6534
P16152	CBR1	22.4756	22.6926	24.2345	17.7164	17.7164	23.1891
P16220	CREB1	24.7956	24.9028	25.7476	23.4153	23.4153	25.5678
P16401	H1-5	32.9714	32.9192	31.6158	32.4837	32.5681	31.2242
P16402	H1-3	29.5385	29.3644	27.3211	29.0719	28.8669	26.8764
P16403	H1-2	32.5233	32.4821	30.977	31.9476	31.9549	30.4249
P16615	ATP2A2	29.1855	28.8027	28.1422	28.61	28.4962	27.9216
P16949	STMN1	23.9863	25.902	23.9863	17.7164	17.7164	21.2231
P16989	YBX3	27.5654	27.6689	25.989	27.305	27.5857	25.7428
P17066	HSPA6	29.6377	29.857	28.4878	29.3641	29.205	28.0425
P17096	HMGA1	30.2941	30.3236	29.4589	29.4104	29.4725	28.3455
P17275	JUNB	25.677	24.2826	24.6525	23.1944	25.5987	23.7321
P17480	UBTF	28.129	28.0829	26.4353	28.1169	27.0638	25.469
P17535	JUND	24.6162	22.4871	23.2362	21.8375	21.669	23.3835
P17544	ATF7	23.7091	20.0503	20.0503	17.7164	17.7164	17.7164
P17568	NDUFB7	23.1741	23.4606	23.1525	23.7982	24.0038	21.8144
P17676	CEBPB	27.6249	27.9633	26.3011	26.8445	26.873	25.3616
P17844	DDX5	31.3515	31.3003	30.0288	30.9888	30.9906	29.2942
P17931	LGALS3	26.3121	25.5888	23.2686	25.0297	22.8229	23.0992
P17980	PSMC3	26.0544	26.6346	24.4545	24.5989	26.2578	21.7854
P17987	TCP1	28.9983	29.419	28.6455	28.1776	28.6398	27.4894
P18031	PTPN1	25.2519	25.4063	24.3689	24.6482	24.7728	23.5095
P18074	ERCC2	23.2823	21.8857	21.9619	22.1864	21.1381	21.3276
P18077	RPL35A	29.8795	29.7294	28.2526	30.3511	30.3545	28.9404
P18085	ARF4	26.9595	22.9035	23.1314	26.885	26.5822	22.8726
P18124	RPL7	31.8868	32.0092	30.6628	32.2185	32.3664	30.8788
P18206	VCL	25.8968	25.6203	25.1659	23.1628	24.088	23.1628
P18583	SON	28.8131	28.7863	27.5199	28.158	28.1463	26.8941
P18615	NELFE	24.5846	21.8884	22.9301	21.8596	21.5234	22.9432
P18621	RPL17	29.8855	30.2759	28.3737	30.3654	30.3998	28.7941
P18669	PGAM1	26.5551	27.1208	26.4334	22.0212	23.3048	22.0212
P18754	RCC1	30.0659	30.4142	29.0349	29.4414	30.0352	28.6071
P18859	ATP5PF	23.5097	23.826	23.5097	17.7164	17.7164	17.7164
P19338	NCL	32.7403	32.662	31.8437	32.1804	32.1065	31.2611
P19367	HK1	29.1508	29.2728	27.6257	29.0576	28.8773	27.4309
P19387	POLR2C	21.7081	23.8516	23.7495	19.1042	23.5846	22.665
P19388	POLR2E	25.5626	25.8162	24.4204	24.6843	24.7765	23.9505
P19404	NDUFV2	26.1806	26.3876	24.5048	25.4669	25.3136	23.1738
P19525	EIF2AK2	25.6094	25.4366	24.3359	24.1786	24.5453	23.9077
P19784	CSNK2A2	24.0244	21.9756	21.9756	22.9482	21.0134	21.0134
P20042	EIF2S2	28.7651	28.8131	27.321	28.9322	29.0606	27.5334
P20340	RAB6A	26.7596	27.0673	26.3275	26.2642	26.278	24.7899
P20618	PSMB1	25.684	26.2535	24.8208	24.6594	25.4841	23.434
P20674	COX5A	25.2867	25.2488	24.5028	23.5584	23.9802	21.4671
P20700	LMNB1	32.5573	32.5247	31.3956	32.3549	32.4014	30.9482
P20810	CAST	28.8686	28.7183	27.3037	28.4748	28.1794	26.5578
P20908	COL5A1	26.7565	26.8888	25.1965	26.0754	26.3663	24.6685
P20929	NEB	26.3513	26.1688	24.8549	25.3398	25.6255	23.7511
P20962	PTMS	27.3844	27.5219	27.3844	17.7164	17.7164	17.7164
P21266	GSTM3	23.8592	24.3546	23.8592	17.7164	17.7164	17.7164
P21281	ATP6V1B2	26.7866	26.7538	25.5751	26.678	24.7519	25.1045
P21283	ATP6V1C1	27.0867	25.6658	25.3488	26.5455	25.6968	24.8693
P21291	CSRP1	31.5401	31.5476	30.2701	31.2604	31.2813	30.0217
P21333	FLNA	36.5062	36.6787	35.3101	36.2301	36.4067	35.0713
P21399	ACO1	24.7059	25.9898	23.1935	23.0082	24.0765	23.0082
P21796	VDAC1	31.1561	31.2759	30.0461	30.7825	30.9256	29.521
P21980	TGM2	24.4278	24.4666	24.4278	17.7164	17.7164	17.7164
P22033	MMUT	22.6696	23.7318	21.9095	23.2042	22.6712	20.7629
P22087	FBL	30.0955	30.3303	29.0147	29.3519	29.8344	28.3881
P22102	GART	24.9522	25.7044	24.3803	21.4278	23.2162	21.3576
P22234	PAICS	27.2963	28.3083	26.5751	26.1395	27.027	25.423
P22314	UBA1	27.5126	27.8324	25.8415	25.6461	26.4633	24.3655
P22392	NME2	29.9854	30.2733	29.0327	27.7197	27.3105	26.6823
P22626	HNRNPA2B1	34.3436	35.0633	33.1455	33.8792	34.5179	32.6688
P22695	UQCRC2	26.1012	27.121	22.8468	25.0607	24.6844	22.3122
P23193	TCEA1	26.797	27.9349	25.3486	24.2299	25.7717	24.9052
P23229	ITGA6	22.3288	22.1783	22.1783	21.5846	17.7164	17.7164
P23246	SFPQ	32.895	33.127	31.7756	32.7934	32.9308	31.4827
P23258	TUBG1	25.317	25.7065	23.8331	25.5247	25.4532	23.746
P23284	PPIB	31.3433	31.4822	29.8717	31.0326	30.9275	29.3351
P23396	RPS3	31.8655	32.1084	30.3905	32.5249	32.5674	31.0084
P23497	SP100	24.8153	25.1941	23.7218	23.9575	24.0223	22.7186
P23511	NFYA	20.8587	21.4852	21.0082	19.9047	19.9169	20.0915
P23526	AHCY	24.7374	26.0994	24.6208	22.9823	22.9599	22.9599
P23528	CFL1	31.6215	31.6963	30.4334	30.7592	30.9696	29.5867
P23588	EIF4B	28.9347	28.9841	27.1885	28.7101	28.7444	26.8961
P23921	RRM1	23.5894	22.9156	22.9156	23.7062	23.4983	22.2428
P24534	EEF1B2	30.5788	30.4797	29.0358	30.2077	30.0474	28.4974
P24539	ATP5PB	26.1518	26.3524	26.5591	25.6194	26.0724	25.6194
P24752	ACAT1	25.2436	22.6977	22.6977	17.7164	17.7164	22.1011
P24821	TNC	24.5703	23.4946	23.0371	23.9509	23.6283	22.6941
P24844	MYL9	27.5638	27.1723	25.7245	27.1488	27.946	25.8248
P24928	POLR2A	24.921	24.2886	21.6747	24.4247	24.1261	20.1009
P24941	CDK2	17.8029	17.8029	22.9024	22.7284	23.6582	22.7284
P25106	ACKR3	24.5867	25.0498	23.2186	24.4665	24.6652	23.6783
P25205	MCM3	28.1981	27.7732	27.4865	27.9465	27.4796	27.0299
P25208	NFYB	24.2944	22.0718	21.74	23.5687	21.6182	21.3452
P25398	RPS12	30.5971	30.8808	29.9306	30.1049	30.3516	29.1794
P25490	YY1	25.4322	25.2939	23.3953	24.9038	23.8286	23.3526
P25685	DNAJB1	25.359	25.1216	24.1588	24.3709	24.0284	22.897
P25705	ATP5F1A	30.1998	30.3187	28.668	29.6397	29.5251	28.0563
P25786	PSMA1	27.8228	27.1958	25.1168	26.366	26.3975	23.9157
P25788	PSMA3	25.3533	25.4526	24.6132	25.4334	25.2228	24.3724
P25789	PSMA4	25.8703	25.9341	24.1076	23.388	25.2811	22.5259
P26038	MSN	31.7573	31.8576	30.2537	31.8103	31.7822	30.1361
P26196	DDX6	28.0862	28.2179	26.7691	27.2556	27.1625	26.6722
P26358	DNMT1	28.2461	28.2816	27.3187	27.8803	27.9839	26.7365
P26368	U2AF2	28.9347	29.4542	28.0473	28.4253	28.8522	27.7981
P26373	RPL13	31.7627	31.9348	30.2517	31.5722	31.8087	30.1575
P26583	HMGB2	31.0701	31.368	29.6116	30.736	31.048	29.2297
P26599	PTBP1	32.0548	32.0966	30.583	31.171	31.2815	29.9041
P26639	TARS1	28.4441	28.3314	26.2303	27.4234	27.1017	25.584
P26640	VARS1	27.489	27.7473	26.4592	27.494	27.9482	26.1234
P26641	EEF1G	31.8457	31.8499	30.5443	31.9733	32.0789	30.8354
P27105	STOM	30.6819	30.6098	29.4155	30.5688	30.5981	29.3201
P27348	YWHAQ	28.3275	28.3469	26.868	26.7761	27.2537	25.5192
P27635	RPL10	31.031	31.6535	30.008	31.2567	31.6984	30.2596
P27694	RPA1	26.8267	25.6608	23.5959	26.0434	25.397	22.3092
P27695	APEX1	29.1232	29.4408	27.7961	29.123	29.1726	27.6878
P27708	CAD	24.3058	22.6813	22.1674	17.7164	17.7164	17.7164
P27797	CALR	31.2377	31.2582	29.2927	29.9723	30.2351	28.2578
P27816	MAP4	30.7434	30.9751	29.457	30.9424	31.1635	29.6014
P27824	CANX	28.8274	28.5969	26.8952	27.5143	27.4417	25.1708
P27987	ITPKB	23.0811	22.974	20.7554	23.2206	23.1759	21.1874
P28066	PSMA5	28.2198	28.3151	26.7277	27.6298	27.7385	25.845
P28070	PSMB4	27.3089	26.5104	25.8984	27.2405	26.4416	25.43
P28072	PSMB6	27.5328	27.6076	26.0086	26.7171	25.8212	25.3812
P28074	PSMB5	27.2195	27.0706	25.4284	25.2798	24.0523	22.5941
P28288	ABCD3	26.273	25.9678	24.8048	26.2697	26.5507	24.8807
P28289	TMOD1	23.126	22.5794	22.5794	17.7164	23.9385	17.7164
P28290	ITPRID2	26.6497	25.0522	25.0522	25.0847	25.4165	25.0847
P28331	NDUFS1	25.9699	25.778	23.9758	25.5812	25.7563	23.7838
P28370	SMARCA1	21.1837	21.4476	21.1837	17.7164	17.7164	20.2434
P28838	LAP3	23.0887	23.3215	23.0887	17.7164	17.7164	17.7164
P29083	GTF2E1	24.2257	24.1174	22.9221	23.8181	23.8896	22.3005
P29144	TPP2	22.5268	22.5333	21.6219	20.6326	17.7164	17.7164
P29279	CCN2	24.4151	26.9548	25.2939	22.841	26.067	24.1282
P29372	MPG	25.4499	25.2208	24.0402	23.7948	24.0369	22.373
P29401	TKT	30.521	30.3506	28.9358	28.1315	28.3099	26.6921
P29558	RBMS1	24.4342	26.1461	24.6474	24.9311	26.0953	23.6329
P29590	PML	27.1593	26.7415	25.3339	24.0608	26.438	24.9442
P29692	EEF1D	31.6685	31.8568	30.6892	31.5242	31.6926	30.5671
P30040	ERP29	27.5329	27.4626	26.228	25.4117	25.336	24.0426
P30041	PRDX6	27.6628	27.48	25.3778	25.3816	25.4438	22.4189
P30044	PRDX5	24.3491	23.8684	25.2867	17.7164	21.4376	17.7164
P30048	PRDX3	26.0169	25.927	25.1576	23.0953	23.2757	22.2338
P30049	ATP5F1D	26.6078	26.7255	25.3372	24.3528	26.2795	24.3528
P30050	RPL12	31.5439	31.5573	30.0936	31.6029	31.5299	30.1355
P30084	ECHS1	23.1784	23.9247	22.5388	17.7164	17.7164	17.7164
P30085	CMPK1	23.8608	24.355	23.8608	17.7164	17.7164	17.7164
P30086	PEBP1	22.1378	21.981	21.3742	17.7164	17.7164	17.7164
P30101	PDIA3	30.9639	31.0249	29.2583	29.3249	29.3903	28.4421
P30153	PPP2R1A	25.0028	25.817	25.3556	23.0322	25.586	23.8937
P30260	CDC27	23.6824	24.5268	23.8443	24.5714	24.6114	23.8964
P30419	NMT1	27.0225	27.0879	25.8766	26.3835	26.7793	25.9428
P30536	TSPO	25.5784	26.9946	25.5784	25.5731	27.2266	25.5731
P30566	ADSL	26.1059	26.2531	24.9872	25.672	26.0024	24.4947
P30622	CLIP1	21.33	21.33	22.5088	17.7164	17.7164	21.4665
P30837	ALDH1B1	24.7194	24.7992	23.5311	21.8416	17.7164	17.7164
P30876	POLR2B	25.709	24.8115	24.2389	25.0906	23.771	23.755
P31040	SDHA	22.4993	22.1895	22.8393	17.7164	17.7164	17.7164
P31153	MAT2A	25.6389	25.3211	25.3211	23.5954	23.9121	23.5954
P31327	CPS1	27.068	27.0596	25.7143	23.6208	17.7164	17.7164
P31483	TIA1	26.4259	26.4445	25.4363	25.3111	25.9439	24.385
P31689	DNAJA1	29.6288	29.6368	28.1242	29.3674	29.4025	27.6709
P31930	UQCRC1	27.6347	27.8593	25.9231	26.3618	26.5737	24.9384
P31939	ATIC	24.9389	25.0721	23.6831	21.8231	21.9655	21.9701
P31942	HNRNPH3	30.8305	30.8858	29.5677	30.2656	30.2796	29.0368
P31943	HNRNPH1	32.2473	32.2071	31.2868	31.451	31.3306	30.5729
P31946	YWHAB	28.4694	29.1393	26.3394	27.1806	28.1851	26.1248
P31947	SFN	29.2988	29.3795	28.171	28.8555	28.8377	27.4899
P31948	STIP1	28.1158	28.1702	26.8275	26.1765	26.4667	25.7419
P31949	S100A11	25.153	27.1605	22.4677	25.7214	25.2317	25.2317
P32004	L1CAM	25.0692	24.8805	24.6773	23.072	23.3545	23.072
P32119	PRDX2	30.8004	30.7392	29.2455	30.6309	30.6679	29.0906
P32320	CDA	22.937	21.8338	21.8338	17.7164	17.7164	17.7164
P32322	PYCR1	27.5639	27.5884	26.7469	26.886	26.8428	25.8788
P32780	GTF2H1	21.4488	20.3581	20.3581	17.7164	17.7164	17.7164
P32969	RPL9	29.5991	29.5218	28.5952	30.077	29.9939	28.5116
P33176	KIF5B	26.236	26.3368	25.8106	25.9611	25.0638	24.8342
P33240	CSTF2	28.7823	28.5937	27.8634	28.0159	28.2868	27.2196
P33316	DUT	21.2871	23.5649	21.2871	17.7164	17.7164	17.7164
P33527	ABCC1	23.2372	22.0307	22.0307	23.6104	21.2733	21.2733
P33897	ABCD1	23.7752	25.3681	23.7389	23.5339	24.3913	22.2625
P33991	MCM4	27.0737	27.8561	25.9624	26.2969	27.684	25.612
P33992	MCM5	28.5134	28.741	27.3141	28.4923	28.225	27.1955
P33993	MCM7	28.088	28.0893	27.0269	27.6915	28.2095	26.5285
P34897	SHMT2	25.9597	26.0542	25.3107	25.1115	23.1476	23.7755
P34932	HSPA4	26.4114	25.3766	25.0517	22.4088	22.4088	22.7428
P35052	GPC1	24.0977	24.3695	24.9577	23.9083	23.9083	24.403
P35221	CTNNA1	28.3822	28.5195	27.091	28.136	28.5384	26.0844
P35222	CTNNB1	17.8029	17.8029	21.553	23.7512	20.6754	20.6754
P35232	PHB1	30.8258	31.0999	29.6972	30.2097	30.2234	29.0776
P35237	SERPINB6	23.2978	20.8435	20.8435	17.7164	17.7164	17.7164
P35241	RDX	27.6382	27.2862	26.5675	27.1687	27.2186	26.0739
P35249	RFC4	26.9207	27.0381	25.5572	25.929	25.9553	25.119
P35250	RFC2	25.7099	26.6589	25.0802	25.4156	25.2829	24.4638
P35251	RFC1	26.299	26.4209	25.2134	25.9085	26.3567	24.8768
P35268	RPL22	31.4828	31.5778	30.0721	31.5519	31.5671	30.0145
P35269	GTF2F1	22.7638	23.4896	22.0395	17.7164	17.7164	22.1399
P35579	MYH9	34.2619	34.4519	32.9354	34.3568	34.5296	33.0428
P35580	MYH10	27.142	27.8159	26.0864	25.9564	27.418	26.1688
P35606	COPB2	25.147	24.6931	23.4189	21.8626	21.3037	23.3924
P35611	ADD1	24.2354	24.309	22.5434	23.4937	20.9679	22.4792
P35613	BSG	29.3261	29.1265	27.9194	28.6636	28.4597	27.2243
P35637	FUS	30.7599	31.03	29.7151	30.6988	30.5358	29.4379
P35658	NUP214	28.3389	28.555	27.1854	28.2991	28.2575	26.6141
P35659	DEK	30.7685	30.4098	29.643	29.5448	29.8328	28.9865
P35998	PSMC2	26.8975	27.2028	25.7427	26.5114	26.159	25.0188
P36542	ATP5F1C	24.9757	25.904	24.3705	23.9077	24.7437	23.9077
P36543	ATP6V1E1	27.3839	26.7898	25.5855	26.3283	25.7883	24.8627
P36578	RPL4	32.2897	32.4556	30.933	32.0871	32.2634	30.7344
P36871	PGM1	24.2721	24.3745	23.0531	25.1622	25.3313	23.1799
P36873	PPP1CC	23.8425	23.3839	24.2379	22.8522	22.3454	22.2634
P36952	SERPINB5	25.7347	26.1148	24.2981	22.5517	23.0286	22.5517
P36957	DLST	28.6616	29.0132	27.2483	28.5553	28.7922	27.2275
P37108	SRP14	29.4161	29.4538	28.2837	28.6545	28.7293	27.8427
P37268	FDFT1	21.4944	21.1094	21.1094	21.1607	21.065	21.065
P37802	TAGLN2	30.0609	30.0274	28.3738	29.0884	28.8824	27.1765
P38159	RBMX	31.7128	32.1962	30.9677	31.3241	31.6228	30.2831
P38435	GGCX	22.4151	22.6819	22.4151	22.7375	22.814	22.7375
P38606	ATP6V1A	27.413	27.2338	26.4806	27.4352	27.3307	26.0058
P38646	HSPA9	29.7077	29.6685	28.1243	27.1819	26.9101	25.2006
P38919	EIF4A3	31.0131	31.0521	29.5151	30.5858	30.6592	29.1838
P39019	RPS19	30.9112	31.4882	29.7961	31.011	31.8852	29.9991
P39023	RPL3	31.2271	32.1668	30.7499	31.7506	32.372	31.1526
P39656	DDOST	29.0164	28.9269	27.7924	28.7115	28.8995	27.6325
P39748	FEN1	30.1424	30.0491	28.8885	30.1992	29.8616	28.6691
P39880	CUX1	24.9422	23.7717	21.0743	22.5164	21.3251	19.9411
P40121	CAPG	25.2251	23.7256	19.6907	17.7164	17.7164	17.7164
P40222	TXLNA	28.2172	28.7777	27.0828	28.7597	28.937	27.3864
P40227	CCT6A	29.851	30.1899	28.4605	28.9952	29.1228	27.7019
P40429	RPL13A	30.8937	30.3054	29.5569	30.7561	30.2856	29.631
P40763	STAT3	25.8658	25.4901	24.006	25.9592	25.5083	24.0384
P40818	USP8	23.8627	23.1111	23.1111	22.8779	22.0837	22.0837
P40925	MDH1	24.9498	25.2302	24.1615	17.7164	17.7164	17.7164
P40926	MDH2	30.7196	30.4635	29.13	30.2505	30.0882	28.7098
P40937	RFC5	27.791	27.9012	26.2773	27.3664	26.6948	25.5201
P40938	RFC3	24.6101	24.6101	24.7465	26.1866	24.1137	22.3998
P40939	HADHA	27.8454	28.0903	25.942	27.1838	26.7272	23.3733
P41091	EIF2S3	30.6154	29.9833	28.813	30.1848	29.9599	28.441
P41223	BUD31	25.5329	25.941	24.839	26.3056	25.6903	23.7498
P41250	GARS1	19.9323	20.3595	19.9323	17.7164	17.7164	17.7164
P41252	IARS1	26.66	26.3222	25.5693	24.7751	23.9619	24.785
P41439	FOLR3	25.5714	25.4214	25.4214	27.1487	27.1838	26.1418
P41743	PRKCI	21.6646	22.1978	22.1432	20.1442	20.4056	20.1442
P42166	TMPO	30.4533	30.7748	29.1723	30.122	30.6451	29.0227
P42167	TMPO	29.9474	29.9034	28.6691	30.0709	29.7918	28.4118
P42224	STAT1	24.46	24.6586	23.908	22.741	22.2923	21.8165
P42285	MTREX	28.7945	29.0179	27.6652	28.6611	28.5841	27.4162
P42345	MTOR	22.7592	22.4632	21.2927	19.6054	20.2329	20.4874
P42677	RPS27	30.6564	30.7881	28.8908	30.6196	30.6237	29.0164
P42695	NCAPD3	31.1302	30.418	28.6394	31.7324	30.7576	28.3547
P42696	RBM34	24.6268	22.8992	22.8992	24.184	22.2453	22.2453
P42704	LRPPRC	29.7029	29.4731	28.21	29.1395	28.9203	27.9874
P42765	ACAA2	26.0656	25.085	24.4729	25.7772	24.2879	23.483
P42766	RPL35	30.9373	30.5844	29.6769	30.5506	30.4239	29.344
P42771	CDKN2A	26.0036	24.9802	24.8235	24.0157	23.4972	23.2167
P43034	PAFAH1B1	25.9852	25.458	25.458	25.3714	26.0397	24.4219
P43121	MCAM	25.0087	25.5173	24.539	17.7164	17.7164	17.7164
P43243	MATR3	31.9095	32.0283	30.5729	31.2714	31.4385	29.9141
P43246	MSH2	27.8148	27.9136	26.2072	27.4893	27.0512	25.485
P43307	SSR1	27.1008	27.1832	26.6183	28.2843	28.0694	25.2037
P43487	RANBP1	25.8978	26.3287	25.6051	24.6419	25.3392	24.4262
P43490	NAMPT	25.6595	25.7229	23.808	24.1856	23.7225	21.9274
P43686	PSMC4	27.2423	26.8178	24.8564	25.4701	25.69	24.515
P45880	VDAC2	30.7115	31.0839	29.3484	29.9475	30.1004	28.9249
P45973	CBX5	29.4958	29.4743	28.1322	29.1701	29.1501	27.6253
P45974	USP5	23.2294	23.9196	21.2954	22.2435	22.7572	22.2435
P46013	MKI67	29.2054	29.3079	27.9249	29.3618	29.4102	27.7621
P46060	RANGAP1	30.4343	30.2207	29.0138	29.9091	29.5212	28.5527
P46063	RECQL	29.6526	29.9906	28.5982	29.8149	30.0718	28.5986
P46087	NOP2	30.6332	30.5976	28.8842	30.1209	30.3603	28.5046
P46100	ATRX	23.0189	23.6934	22.3156	22.5739	23.111	22.4015
P46379	BAG6	20.0253	21.7552	20.0253	17.7164	17.7164	17.7164
P46459	NSF	24.197	23.0583	23.0585	22.5908	22.3945	22.3945
P46776	RPL27A	29.9666	30.3954	28.8149	30.5014	30.6924	29.0822
P46777	RPL5	32.4021	32.37	30.3908	31.6883	31.8773	30.6714
P46778	RPL21	29.6976	29.589	28.1216	29.8135	29.6903	28.4944
P46779	RPL28	30.434	30.7822	29.3757	31.1832	31.5694	30.1661
P46781	RPS9	31.4958	31.6627	29.6966	31.7632	32.0141	30.0863
P46782	RPS5	31.3329	31.5168	29.9997	31.5702	31.903	30.1443
P46783	RPS10	29.5683	29.2954	28.3409	28.943	29.0304	28.2963
P46821	MAP1B	28.2913	28.4925	26.4389	28.7104	28.8442	26.6752
P46940	IQGAP1	28.7893	28.9002	27.9785	28.3502	28.3036	26.9149
P46977	STT3A	27.0863	27.1532	24.1788	26.5875	26.623	24.9566
P47712	PLA2G4A	21.6906	21.6098	20.5756	17.7164	17.7164	17.7164
P47755	CAPZA2	24.9955	25.4492	24.2233	24.1378	24.937	24.0217
P47756	CAPZB	29.2598	29.0307	28.2794	28.7551	28.6055	27.7482
P47897	QARS1	24.9832	25.3877	23.2068	24.7419	25.2858	24.7419
P47914	RPL29	31.0044	31.062	29.7007	31.1288	31.2703	29.8417
P48047	ATP5PO	27.7485	27.7102	24.2562	25.3754	24.7253	23.4191
P48059	LIMS1	27.1372	26.5457	25.565	26.9898	27.2895	25.4499
P48200	IREB2	22.7873	25.9335	24.7718	22.2742	25.7318	24.5132
P48382	RFX5	17.8029	17.8029	23.3355	22.5043	24.3136	22.5043
P48444	ARCN1	24.5725	23.3815	23.1615	23.8446	23.0488	22.5992
P48507	GCLM	23.8989	23.782	23.782	21.41	22.7184	21.41
P48643	CCT5	28.696	29.4912	27.7068	27.926	27.9596	26.9893
P48651	PTDSS1	22.6267	21.3442	21.3442	17.7164	17.7164	17.7164
P48729	CSNK1A1	22.9448	22.8812	22.8812	17.7164	17.7164	17.7164
P48730	CSNK1D	24.6809	25.2278	23.5513	24.9443	24.8245	23.647
P48960	ADGRE5	21.761	22.588	23.6708	20.5122	20.5122	23.3233
P48995	TRPC1	25.2994	22.7259	25.213	24.7645	23.3374	25.4945
P49207	RPL34	30.8059	30.4715	29.3766	30.73	30.5607	29.1785
P49257	LMAN1	17.8029	17.8029	23.1226	25.4356	23.4854	23.4854
P49321	NASP	25.4268	26.5326	23.4376	17.7164	17.7164	17.7164
P49326	FMO5	26.7304	27.0691	26.7304	27.8806	28.14	27.8806
P49327	FASN	29.4135	29.6436	28.2642	27.9785	28.079	27.1106
P49368	CCT3	29.5639	29.6134	28.6088	28.363	28.099	27.2892
P49411	TUFM	28.0191	28.1618	25.8539	26.5818	26.3491	23.9078
P49454	CENPF	26.3297	26.3598	24.1124	25.2216	24.6186	24.6186
P49458	SRP9	29.3308	29.4443	27.8334	28.4965	28.5806	27.0611
P49588	AARS1	26.7788	21.9222	21.9222	23.0281	17.7164	17.7164
P49641	MAN2A2	24.7235	26.2187	24.7235	25.3172	26.4407	25.3172
P49643	PRIM2	21.7486	22.3525	21.7486	17.7164	17.7164	17.7164
P49716	CEBPD	22.027	22.0947	22.027	17.7164	17.7164	17.7164
P49720	PSMB3	24.7657	24.7513	22.6966	22.3522	22.5094	20.9673
P49736	MCM2	28.7729	28.745	27.7298	28.5655	28.3626	27.1888
P49748	ACADVL	30.0447	30.0539	28.6408	29.4884	29.446	28.0948
P49750	YLPM1	26.564	26.7129	26.3016	25.4572	23.003	23.6981
P49755	TMED10	28.1758	28.2258	26.5101	27.1103	27.8871	26.302
P49756	RBM25	29.338	29.2501	27.6204	28.5261	28.658	26.7879
P49759	CLK1	22.9892	22.4179	21.5687	21.721	23.1607	21.721
P49790	NUP153	27.5648	27.042	25.9379	26.4597	26.6185	25.0331
P49792	RANBP2	30.3917	30.6054	28.8579	29.9688	29.9905	28.219
P49821	NDUFV1	23.4901	23.3645	22.6057	23.6559	23.143	21.3515
P49841	GSK3B	24.3159	24.3868	22.7127	24.1913	24.0951	23.0674
P49916	LIG3	24.6099	24.7904	23.5355	22.9802	22.8276	22.6311
P49959	MRE11	26.2789	26.7195	24.5406	25.6542	26.0328	24.1132
P50395	GDI2	23.1466	23.4952	23.2001	17.7164	17.7164	17.7164
P50402	EMD	27.8455	28.331	27.0934	27.3274	27.6561	26.6808
P50416	CPT1A	27.5524	28.0417	25.3452	28.0122	27.6114	26.0986
P50454	SERPINH1	29.4841	29.6531	28.1907	28.9914	29.0799	27.4353
P50502	ST13	27.8514	27.6793	26.311	25.8804	26.4648	24.2671
P50552	VASP	28.2961	27.7294	26.9449	28.015	28.0508	26.752
P50570	DNM2	27.0536	27.1197	26.0778	27.0044	27.0002	25.3279
P50914	RPL14	30.8454	30.3193	29.7238	30.9882	30.8796	29.216
P50990	CCT8	31.1089	31.0911	29.6449	29.9716	29.8281	28.5551
P50991	CCT4	29.7626	29.5093	27.7301	28.4654	28.3705	26.819
P51114	FXR1	26.8992	26.9407	26.9596	27.636	27.702	27.1955
P51116	FXR2	24.9553	25.008	23.7891	24.2196	25.0272	23.2157
P51148	RAB5C	25.9561	26.1245	24.9572	24.7234	24.7927	23.2216
P51149	RAB7A	27.6338	28.0464	26.9193	25.3496	26.417	25.1903
P51153	RAB13	24.7856	24.4976	21.6772	24.1582	24.1323	21.8219
P51398	DAP3	23.6339	23.0179	21.5257	22.0211	17.7164	17.7164
P51531	SMARCA2	24.4177	25.8294	24.2326	25.1019	25.2174	23.7222
P51532	SMARCA4	28.6973	28.2274	27.0951	28.0669	28.1157	26.7303
P51571	SSR4	28.2475	28.6027	27.2393	27.3104	27.5027	26.6378
P51572	BCAP31	27.8755	28.3947	26.9478	27.3345	28.0424	26.3581
P51608	MECP2	17.8029	17.8029	22.3785	26.2275	25.4676	25.4676
P51610	HCFC1	29.7801	29.8163	28.295	28.8433	28.9733	27.4998
P51648	ALDH3A2	26.9996	27.078	22.7849	27.2008	26.908	20.7155
P51659	HSD17B4	29.0692	29.2285	28.2494	28.9689	28.9166	27.8107
P51858	HDGF	28.4333	27.6246	22.0562	25.8867	23.3688	23.3688
P51946	CCNH	22.8103	22.7466	21.5272	22.199	22.4058	21.4976
P51991	HNRNPA3	31.7844	31.9755	30.8772	31.3672	31.5235	30.6629
P52209	PGD	28.4305	28.6554	27.295	28.3604	28.4792	26.8227
P52272	HNRNPM	32.8043	32.9575	31.6691	32.3425	32.51	31.1279
P52292	KPNA2	28.0543	28.4054	27.5336	27.1818	27.5936	26.6029
P52298	NCBP2	25.3407	25.5358	23.1236	24.9246	24.6868	22.951
P52434	POLR2H	25.2661	25.258	25.2473	25.3767	25.0049	25.0049
P52565	ARHGDIA	26.7609	26.2166	25.0147	24.5394	24.9967	23.03
P52597	HNRNPF	28.6202	28.4836	27.5633	27.8789	27.3528	26.7272
P52701	MSH6	27.0754	27.1535	25.7416	26.3406	26.9346	24.9705
P52756	RBM5	24.7261	25.0549	24.3894	24.6725	24.9842	23.1374
P52789	HK2	21.9957	23.8758	21.9957	17.7164	23.8127	17.7164
P52815	MRPL12	28.0842	28.0839	26.7391	27.2765	27.6488	25.957
Q04828	AKR1C1	27.3698	27.6581	25.6577	26.6095	26.616	25.0731
P52907	CAPZA1	27.6402	27.9405	25.9722	26.8003	26.1486	23.8933
P52943	CRIP2	27.6065	28.0551	26.2932	28.0655	28.2296	26.0303
P52948	NUP98	28.1906	28.1263	26.9435	27.3769	27.6154	26.2764
P53004	BLVRA	21.5126	21.7628	20.9742	17.7164	17.7164	17.7164
P53007	SLC25A1	26.0327	25.6935	24.237	25.7804	25.8744	24.6421
P53350	PLK1	24.7269	23.8987	23.5367	25.1966	23.8331	23.2293
P53396	ACLY	30.4682	30.3948	29.1786	29.8118	29.2165	28.0998
P53618	COPB1	22.8237	22.7929	22.8151	20.7885	20.6795	20.3571
P53621	COPA	26.7129	26.4692	24.8731	27.001	26.9283	25.4129
P53985	SLC16A1	25.9064	25.5659	25.5659	25.6662	25.2375	25.2375
P53992	SEC24C	25.8062	25.7667	24.1485	25.8036	25.7336	22.775
P53999	SUB1	29.5929	29.8402	28.2384	29.0452	29.1196	27.8655
P54105	CLNS1A	24.1325	24.1325	24.2818	17.7164	17.7164	23.4447
P54132	BLM	27.4563	27.5886	20.1355	26.952	27.2832	20.6661
P54136	RARS1	26.9576	27.6126	25.3385	24.8513	26.0055	23.3408
P54289	CACNA2D1	23.5917	23.3164	23.3728	22.6219	17.7164	17.7164
P54577	YARS1	27.3142	28.2074	26.5189	27.3445	27.4169	26.5384
P54727	RAD23B	21.7925	21.7925	23.573	17.7164	17.7164	17.7164
P54819	AK2	27.4145	27.1043	26.0455	26.7972	26.1668	24.6669
P54886	ALDH18A1	29.2966	29.6474	28.1701	28.5722	29.0228	27.729
P55010	EIF5	23.9861	23.9478	23.8483	22.7102	22.7102	23.0658
P55011	SLC12A2	21.5057	21.6136	21.5057	21.1074	21.1767	21.1074
P55036	PSMD4	27.8736	28.6278	26.813	27.3025	27.3214	25.9812
P55060	CSE1L	26.1553	25.6093	24.0306	23.9588	23.194	23.194
P55072	VCP	30.4234	30.7827	29.4179	29.8365	29.9756	28.6988
P55081	MFAP1	27.5552	27.7136	27.0352	27.7506	27.8263	26.7436
P55084	HADHB	27.0925	26.0253	25.2877	25.2922	26.0404	25.1167
P55145	MANF	27.8621	27.8102	26.3985	27.6296	27.5995	26.323
P78371	CCT2	25.912	25.9762	25.6299	23.2508	23.823	23.2508
P55265	ADAR	28.6831	29.2753	27.6918	28.3288	28.9054	27.2679
P55290	CDH13	24.0508	24.0659	22.1796	23.7403	21.5121	21.5121
P55735	SEC13	28.0924	27.7582	26.6625	27.4893	27.5365	26.5256
P55769	SNU13	29.7601	29.6834	28.1239	28.9144	29.1927	27.1558
P55795	HNRNPH2	28.616	28.6508	27.5613	27.319	27.5641	26.6369
P55809	OXCT1	24.1922	23.9706	25.993	17.7164	17.7164	17.7164
P55884	EIF3B	28.5711	29.0282	28.1044	28.8012	28.9373	27.6195
P56182	RRP1	27.2951	26.9929	24.7473	26.7387	25.6059	25.0482
P56192	MARS1	23.753	24.9718	23.753	17.7164	17.7164	22.1178
P56385	ATP5ME	23.9164	23.877	24.5647	25.505	25.6612	23.6859
P56537	EIF6	29.6349	29.351	27.8978	29.0527	29.0048	27.6055
P56545	CTBP2	23.7328	23.8723	22.693	23.1288	23.0324	22.7957
P57088	TMEM33	26.9909	26.8303	25.3362	26.9278	27.1289	25.2779
P57721	PCBP3	25.0341	25.0529	25.2493	25.5691	25.58	25.086
P57740	NUP107	28.0714	27.6891	26.9467	27.4947	27.2104	26.3842
P58107	EPPK1	27.2102	27.6665	25.775	26.5756	24.4635	23.2542
P58546	MTPN	24.1363	25.4891	24.1363	17.7164	17.7164	17.7164
P59998	ARPC4	29.1291	29.3502	26.7259	28.4891	28.5018	25.9382
P60174	TPI1	29.4698	29.0122	28.3751	26.8903	25.9397	25.5997
P60228	EIF3E	27.6817	27.7509	26.5776	27.6701	27.5733	26.4809
P60468	SEC61B	26.4043	26.4336	25.0086	26.9342	27.155	25.4189
P60660	MYL6	32.3585	32.4012	30.9297	31.9114	31.9656	30.5284
P60709	ACTB	37.8516	37.8399	36.6787	37.0572	37.0059	36.0512
P60842	EIF4A1	31.068	31.0528	29.6737	30.8989	30.8486	29.4575
P60866	RPS20	30.5211	30.7222	29.0842	30.6458	30.7242	29.0836
P60891	PRPS1	24.6401	26.796	25.5845	25.0014	25.792	25.0014
P60900	PSMA6	26.9569	26.7162	25.5899	26.2937	26.6699	24.3305
P60903	S100A10	29.3719	29.15	27.337	29.8553	29.2499	27.811
P60953	CDC42	27.0483	26.6804	25.5398	25.9865	25.7157	24.3229
P60981	DSTN	26.9496	17.8029	17.8029	26.3158	26.5855	25.4045
P60983	GMFB	17.8029	17.8029	19.6717	17.7164	17.7164	19.3775
P61006	RAB8A	22.7677	22.9791	22.0525	17.7164	17.7164	17.7164
P61009	SPCS3	25.475	25.1939	23.684	23.2153	27.0869	23.2153
P61011	SRP54	23.0777	24.7778	22.4809	23.3613	24.6315	22.3551
P61073	CXCR4	23.5438	22.3309	22.3309	23.1544	24.2887	22.1583
P61088	UBE2N	24.8126	24.7948	23.3091	23.0593	23.2192	20.9038
P61106	RAB14	25.3057	24.2828	23.7542	17.7164	17.7164	17.7164
P61158	ACTR3	29.8075	29.9263	29.0219	29.4299	29.6479	28.5054
P61160	ACTR2	28.8306	29.5253	28.2784	28.3277	28.7909	27.5073
P61163	ACTR1A	27.5804	27.4301	25.8911	27.0031	26.8099	25.4901
P61204	ARF3	24.863	25.1633	23.3495	24.5803	24.4403	23.858
P61221	ABCE1	23.8533	26.0825	22.1593	25.5795	23.4654	22.934
P61247	RPS3A	32.2737	32.3646	31.0138	32.3152	32.4374	30.9566
P61254	RPL26	31.5459	31.7431	30.3917	31.427	31.6717	30.5131
P61289	PSME3	25.8146	26.3109	23.6456	24.7172	24.7187	24.7172
P61313	RPL15	30.5385	30.3609	29.795	30.5615	30.6019	29.6841
P61353	RPL27	30.9985	31.4296	29.1756	30.7352	30.8471	29.0717
P61421	ATP6V0D1	27.4737	27.6131	26.3518	26.7297	26.2968	25.2794
P61513	RPL37A	28.3141	28.8176	28.0633	28.3226	28.7427	28.0459
P61586	RHOA	27.779	27.676	26.7244	26.4575	26.7833	25.522
P61604	HSPE1	30.216	30.2799	28.7004	28.5834	28.9486	27.1513
P61619	SEC61A1	28.9144	29.0113	27.5903	29.4007	29.2277	28.1172
P61764	STXBP1	25.6758	25.6468	21.1782	25.4883	25.2298	21.3854
P61803	DAD1	26.8527	26.455	25.137	26.9457	26.7976	25.0476
P61923	COPZ1	22.7338	22.7338	22.8457	17.7164	17.7164	21.1939
P61956	SUMO2	29.0727	29.5337	28.3089	28.7974	29.2814	28.0617
P61960	UFM1	22.7928	23.0712	22.7928	20.0459	17.7164	17.7164
P61962	DCAF7	21.8407	21.946	21.8407	17.7164	17.7164	17.7164
P61964	WDR5	26.1446	25.9883	25.6624	25.5248	24.9191	25.2875
P61978	HNRNPK	32.9298	33.0415	31.371	32.4354	32.6294	30.9925
P61981	YWHAG	29.6221	29.7265	28.1175	28.6919	29.0013	26.9964
P62072	TIMM10	26.1896	26.2021	24.6616	26.3655	26.5674	23.8907
P62081	RPS7	29.6368	30.5203	27.907	29.786	29.104	28.5769
P62136	PPP1CA	27.995	28.1615	26.1274	25.153	27.3853	24.98
P62140	PPP1CB	28.7705	28.586	27.8103	27.7662	27.8346	25.6169
P62191	PSMC1	24.9835	25.0652	23.6931	25.6987	23.4841	23.4841
P62195	PSMC5	27.4634	27.3811	26.1937	27.4378	26.9817	25.7837
P62241	RPS8	31.6123	31.5598	30.125	31.5974	31.688	30.0639
P62244	RPS15A	30.4094	30.3974	29.1368	30.4039	30.4085	29.4989
P62249	RPS16	30.6438	30.6174	29.3484	30.8259	30.8149	29.7499
P62258	YWHAE	30.3285	30.4278	28.7548	28.5887	28.9451	27.8258
P62263	RPS14	30.8669	30.8946	29.2528	30.7553	30.7923	29.2541
P62266	RPS23	28.3893	29.8473	28.929	29.0824	30.455	29.4029
P62269	RPS18	30.5168	31.0174	29.4412	30.7453	31.2626	29.4176
P62273	RPS29	29.1409	29.7938	27.6622	29.9116	30.2277	27.9834
P62277	RPS13	30.9007	31.0017	29.5333	31.0579	31.2944	29.5567
P62280	RPS11	31.7764	31.7216	30.1701	31.8135	31.7358	30.1763
P62304	SNRPE	28.0036	28.0338	27.4963	27.468	27.5801	26.5912
P62306	SNRPF	28.3936	28.559	26.9938	27.6421	27.628	26.4162
P62310	LSM3	26.8165	26.8653	25.529	26.3983	26.4329	24.976
P62314	SNRPD1	30.45	30.4141	29.0358	29.8174	29.8483	28.4756
P62316	SNRPD2	31.5951	31.6297	29.9999	31.0488	31.0349	29.5141
P62318	SNRPD3	31.4776	31.4034	29.6725	30.7124	30.6445	28.714
P62328	TMSB4X	29.1222	28.922	27.4935	26.5102	26.3067	25.4917
P62333	PSMC6	26.2578	26.3453	25.5636	24.7793	25.7717	25.079
P62424	RPL7A	32.514	32.5784	30.926	32.5209	32.4226	31.191
P62491	RAB11A	25.0744	24.9087	23.9353	23.552	22.3551	22.3551
P62495	ETF1	27.8557	27.2689	25.9303	27.4098	26.9281	25.973
P62701	RPS4X	31.7768	31.8715	30.4039	32.1718	32.1256	30.7686
P62750	RPL23A	31.872	31.8756	30.1279	31.2016	31.787	30.3515
P62753	RPS6	31.07	31.2871	30.0158	31.135	31.5186	30.1541
P62805	H4C1	35.8042	35.9352	34.402	35.8234	35.8281	34.87
P62820	RAB1A	27.0543	27.307	25.7979	24.4113	24.8803	24.2599
P62826	RAN	30.772	30.8429	28.9158	30.0991	29.9817	28.4766
P62829	RPL23	30.4532	30.6773	29.2317	30.4465	30.5848	29.1233
P62834	RAP1A	23.0402	23.5529	23.0402	17.7164	17.7164	17.7164
P62841	RPS15	29.5695	29.4829	28.067	29.7593	29.8472	28.4279
P62847	RPS24	28.5817	28.9126	27.5902	28.2896	28.5601	26.943
P62851	RPS25	31.8555	31.7014	29.955	31.7292	31.6368	30.1099
P62854	RPS26	30.0814	30.1787	28.4855	28.1412	28.3826	28.3596
P62857	RPS28	29.3749	29.5213	28.0465	29.7191	29.6766	28.2624
P62861	FAU	27.9966	27.7579	26.3404	27.1695	27.3174	25.9205
P62873	GNB1	28.9158	28.9341	27.638	27.7786	28.0436	27.1395
P62877	RBX1	26.2652	25.4541	24.3577	25.829	25.8788	24.0306
P62879	GNB2	25.7045	25.4117	24.3586	23.3785	23.8325	22.1564
P62888	RPL30	30.7392	30.9438	29.6215	30.6056	30.7797	29.3779
P62891	RPL39	27.3146	27.704	25.0905	28.6258	28.527	25.8871
P62899	RPL31	30.9564	30.855	29.6284	31.0212	30.9845	29.6795
P62906	RPL10A	31.7534	31.6902	30.3782	31.1279	31.3152	30.0383
P62910	RPL32	29.1976	29.4781	28.6768	29.3436	30.1361	28.7069
P62913	RPL11	31.1765	31.6898	29.9779	31.3631	31.8608	30.2405
P62917	RPL8	31.7953	31.7839	30.3189	31.8736	31.9435	30.4308
P62937	PPIA	31.6391	31.5739	30.3839	29.5648	29.459	28.2885
P62979	RPS27A	30.1161	30.1957	29.169	30.3096	30.7972	29.1972
P62995	TRA2B	30.3129	30.751	28.9636	30.2231	30.2308	28.6535
P63000	RAC1	28.6591	28.7157	26.6223	28.0953	28.0634	25.1957
P63010	AP2B1	29.5307	29.4934	27.9666	28.6597	28.817	27.4289
P63096	GNAI1	24.074	23.821	22.2412	24.1433	23.0151	21.0443
P63104	YWHAZ	30.6761	31.4666	29.0885	29.7826	30.5027	28.1129
P63165	SUMO1	29.4595	29.455	28.2248	28.907	28.9469	27.686
P63167	DYNLL1	27.9166	27.0154	27.5858	27.0135	26.0362	26.7818
P63172	DYNLT1	26.7251	26.0768	24.728	26.327	26.5302	24.8197
P63173	RPL38	28.3551	28.4939	27.262	27.4799	28.3426	26.8869
P63208	SKP1	27.574	27.4231	26.1682	25.2325	26.8136	25.5939
P63220	RPS21	29.6121	29.7629	28.5012	30.0324	29.9739	28.5998
P63241	EIF5A	31.3415	31.4155	29.9756	31.292	31.1675	29.7168
P63244	RACK1	31.2991	31.3084	29.6005	31.6035	31.5818	29.9991
P63261	ACTG1	29.5133	29.6272	29.7132	28.9848	29.0569	29.0914
P63279	UBE2I	27.774	27.5192	26.1877	27.3619	27.2049	25.7361
P63313	TMSB10	27.226	28.2036	25.7646	25.197	25.3143	23.4007
P67775	PPP2CA	25.4477	25.3114	24.6831	24.2625	24.1991	23.3975
P67809	YBX1	30.5114	31.037	29.1277	30.6022	30.9259	29.4727
P67812	SEC11A	26.4977	26.6055	25.3415	26.9762	27.0553	25.756
P67870	CSNK2B	26.1763	26.7874	25.4214	25.8426	26.4975	25.4102
P67936	TPM4	32.6903	32.8819	31.8364	32.6662	32.6729	31.3227
P68032	ACTC1	31.8235	31.8228	30.6081	30.8921	30.9303	29.7106
P68104	EEF1A1	34.3633	34.4702	32.9505	34.5412	34.4943	33.1472
P68363	TUBA1B	31.7151	31.6834	30.7292	31.1579	31.1223	29.7016
P68366	TUBA4A	27.5253	27.4313	25.9854	26.4014	26.5285	26.0478
P68371	TUBB4B	31.7488	31.9549	30.2812	31.037	31.1787	29.6021
P68400	CSNK2A1	24.7181	24.9882	22.4262	22.8449	18.8225	18.8225
P68431	H3C1	35.2514	35.4209	34.1377	35.5267	35.6116	34.5238
Q5JPE7	NOMO2	22.4641	23.6865	22.4641	22.1536	24.384	22.1536
P78316	NOP14	25.1805	24.669	23.8334	24.5215	24.4401	23.5279
P78332	RBM6	23.6764	23.7878	21.9386	23.7509	23.648	22.1934
P78344	EIF4G2	25.9363	26.6108	24.7719	25.5665	27.2705	24.6914
P78347	GTF2I	31.1132	30.7588	29.4703	30.6114	30.6638	28.95
P55209	NAP1L1	29.2564	29.5875	28.2676	28.6898	28.8149	27.4314
P78406	RAE1	27.7319	27.9129	25.4135	27.2098	26.9864	24.8795
P78527	PRKDC	33.1117	33.1337	31.8044	32.8377	32.8613	31.525
P80723	BASP1	29.8539	30.3943	28.7088	28.137	28.7888	26.936
P82909	MRPS36	24.7632	24.9239	24.714	23.2636	23.4057	23.9038
P82979	SARNP	31.0264	30.9999	29.3336	30.4362	30.4165	28.8523
P83111	LACTB	25.199	24.825	24.825	17.7164	17.7164	17.7164
P83731	RPL24	29.5884	30.1738	28.9354	28.5733	29.1427	27.5851
P83881	RPL36A	29.2939	29.3201	27.8598	30.5962	30.6801	29.0685
P84090	ERH	31.658	31.6635	30.4776	30.8941	30.8385	29.4009
P84095	RHOG	21.6604	21.6604	21.9083	17.7164	17.7164	17.7164
P84098	RPL19	30.7985	30.8491	29.6565	30.8534	30.611	29.6236
P84101	SERF2	26.1857	26.4659	26.1857	25.3168	26.6178	25.3168
P84103	SRSF3	29.4795	29.777	29.3697	28.9083	29.1243	28.2992
P98082	DAB2	22.7783	21.9121	18.3199	27.9726	25.363	25.363
P98175	RBM10	26.8921	27.2601	25.4555	23.5145	25.4011	24.8093
P98179	RBM3	28.8136	28.6556	27.162	28.3796	28.4793	26.9241
P98194	ATP2C1	25.6272	24.7364	24.2539	25.3729	25.1008	23.6504
P99999	CYCS	27.9836	27.8746	26.8964	28.1013	28.2552	26.9508
Q00059	TFAM	28.6213	28.8826	27.9348	28.2421	28.6975	27.5146
Q00325	SLC25A3	30.3829	30.2517	28.886	30.4334	30.341	28.8194
Q00341	HDLBP	28.7322	29.0647	28.3286	29.1316	29.1422	28.1149
Q00403	GTF2B	24.7627	24.6446	21.6339	23.8046	23.8108	22.0667
Q00610	CLTC	32.1951	32.2007	30.8295	31.756	31.8975	30.2759
Q00688	FKBP3	29.0137	29.4455	27.4213	28.8175	29.1966	27.2258
Q00839	HNRNPU	32.8795	32.9509	31.756	32.549	32.3276	31.1842
Q01081	U2AF1	28.7232	28.6546	26.8729	28.632	28.5376	26.3385
Q01082	SPTBN1	33.4458	33.4209	32.0413	32.8465	32.8749	31.3667
Q01085	TIAL1	26.3928	26.8283	24.8632	25.2975	24.0163	24.0163
Q01105	SET	30.0285	30.1271	28.6813	29.2688	29.0221	27.819
Q01130	SRSF2	30.1905	30.4629	28.6673	29.9244	30.2317	28.5071
Q01469	FABP5	23.0178	22.7183	21.6624	17.7164	17.7164	17.7164
Q01518	CAP1	25.809	25.4812	25.8208	22.1353	22.7053	23.0597
Q01650	SLC7A5	27.3829	27.2935	26.1174	24.8451	25.622	24.5736
Q01658	DR1	24.139	25.5406	23.0133	23.6562	23.8899	22.678
Q01664	TFAP4	22.4969	22.558	21.3997	21.6321	21.6526	21.0511
Q01780	EXOSC10	26.9819	27.0819	26.1199	26.5019	26.2653	25.8144
Q01813	PFKP	26.9099	26.8758	26.0708	26.8157	26.7452	25.4453
Q01844	EWSR1	29.476	30.4175	27.7936	29.1824	29.504	27.8821
Q01970	PLCB3	22.8787	24.2543	21.6888	23.7372	24.1626	22.4592
Q01995	TAGLN	28.094	27.9895	26.9133	27.1365	27.0679	26.2204
Q02218	OGDH	27.6063	28.0192	26.3335	26.949	27.4051	26.1942
Q02241	KIF23	27.1858	27.8712	26.674	27.6779	27.9483	26.2517
Q02388	COL7A1	23.7954	22.6692	22.6692	17.7164	17.7164	17.7164
Q02539	H1-1	27.7461	27.9337	25.9801	27.7025	28.3339	25.5476
Q02543	RPL18A	31.6268	31.3125	30.2077	31.4922	31.3379	30.4332
Q02790	FKBP4	26.7465	25.2471	24.7313	25.1321	22.7885	23.1848
Q02809	PLOD1	28.9036	29.1551	27.9077	28.3248	28.683	27.4759
Q02818	NUCB1	25.2399	25.6593	25.2399	24.8952	24.5927	24.5927
Q02878	RPL6	31.9566	32.0911	30.5179	32.306	32.2619	30.7087
Q02880	TOP2B	26.5735	26.6994	25.4207	25.6502	25.8754	24.9132
Q02978	SLC25A11	26.1481	26.5292	25.1912	25.9446	26.0397	24.6935
Q03001	DST	25.8994	25.7884	24.5819	25.3822	24.8326	22.7477
Q03135	CAV1	27.0994	27.1521	25.6742	27.4049	27.1022	25.724
Q03252	LMNB2	29.3272	29.865	28.3003	29.2171	29.476	27.7371
Q03701	CEBPZ	26.5623	27.3096	26.4389	25.3218	27.2638	25.2753
Q04446	GBE1	23.0904	23.117	22.2631	20.9428	20.7954	22.3572
Q04637	EIF4G1	29.9338	29.1126	28.2203	29.5807	29.0621	28.0742
Q04721	NOTCH2	24.8586	24.8051	22.9682	24.7841	24.47	22.8136
Q04917	YWHAH	26.0128	26.1903	24.7531	24.9852	26.0215	23.2045
Q05048	CSTF1	25.7474	25.5587	24.7833	24.8224	24.4285	23.3531
Q05519	SRSF11	28.5147	29.0352	27.0709	26.0482	27.6181	25.5338
Q05682	CALD1	32.6761	32.8232	31.2924	32.0927	32.3822	30.8901
Q05D32	CTDSPL2	25.5555	25.414	25.414	25.1736	24.9154	24.9154
Q06265	EXOSC9	25.0932	25.8351	26.2069	23.9528	25.3595	24.5947
Q06787	FMR1	23.6846	23.8221	22.3974	24.1465	23.8482	24.2016
Q06830	PRDX1	33.8516	33.8422	32.5642	34.1453	34.1753	32.7177
Q07020	RPL18	31.5321	31.0267	29.9905	31.804	31.3634	29.9516
Q07021	C1QBP	24.6449	25.1704	25.527	22.6371	23.7147	24.3582
Q07065	CKAP4	30.9918	30.9086	29.2079	30.953	31.0618	29.2914
Q07157	TJP1	26.2971	27.0593	23.6445	26.0063	24.9704	23.6504
Q07666	KHDRBS1	30.441	30.6471	29.1122	30.2661	30.5279	28.6974
Q07955	SRSF1	32.1294	32.0349	30.6685	31.7639	31.8068	30.381
Q08170	SRSF4	24.3741	27.2599	25.3774	24.5327	27.1907	24.5327
Q08211	DHX9	32.336	32.3206	30.92	31.9761	32.0775	30.6617
Q08257	CRYZ	26.177	23.6647	25.7378	25.726	23.6009	25.5982
Q08379	GOLGA2	27.4762	27.5117	26.4875	27.0184	27.0251	25.6667
Q08380	LGALS3BP	26.9686	26.7552	24.7927	26.2392	25.8965	24.59
Q08945	SSRP1	27.8044	27.6855	27.2854	27.5324	27.367	26.4856
Q08AF3	SLFN5	24.9829	24.99	23.1994	24.8614	24.7525	23.11
Q08AM6	VAC14	21.8776	21.8397	20.2448	17.7164	17.7164	17.7164
Q08J23	NSUN2	27.723	28.0368	25.8847	26.7372	27.4526	25.7094
Q09028	RBBP4	30.3333	30.341	29.0418	29.5116	29.4915	28.2189
Q09161	NCBP1	27.317	27.4038	25.1805	26.693	27.3957	25.2594
Q09666	AHNAK	34.9019	34.9461	33.5754	34.5698	34.6198	33.2164
Q0VDF9	HSPA14	24.0618	24.506	22.9657	23.3813	23.102	22.2651
Q0VF96	CGNL1	21.3598	21.2054	20.4751	20.491	20.6371	19.8884
Q0ZGT2	NEXN	27.2963	27.0883	26.7924	25.8029	26.2724	26.3416
Q10471	GALNT2	30.3262	30.4727	28.8351	30.1303	30.1842	28.65
Q10472	GALNT1	25.8289	25.4749	23.9946	25.8593	25.9859	23.6289
Q10570	CPSF1	26.4465	26.087	24.6414	25.2883	25.4533	23.7659
Q10589	BST2	27.8008	27.9482	26.1194	27.1941	28.1984	25.6901
Q12769	NUP160	27.4219	26.4322	25.6198	26.4863	25.6795	25.1221
Q12788	TBL3	28.8669	29.1337	27.4893	27.7961	28.039	26.2673
Q12789	GTF3C1	24.3717	23.3492	23.2236	23.2245	22.2574	22.6089
Q12792	TWF1	27.102	27.0462	22.3213	27.4324	27.4525	19.299
Q12797	ASPH	29.2103	28.997	27.654	29.2808	29.0692	27.7514
Q12802	AKAP13	23.0947	23.572	23.0947	23.1401	23.6723	23.1401
Q12824	SMARCB1	26.6684	26.3293	25.15	25.8441	25.8584	24.4941
Q12830	BPTF	22.4043	24.6782	22.4043	23.2768	17.7164	17.7164
Q12849	GRSF1	26.3473	26.7244	25.0413	25.8667	26.4024	24.5321
Q12874	SF3A3	29.8806	29.9844	28.4846	29.0949	28.9913	27.9611
Q12888	TP53BP1	29.0085	28.9271	27.7064	27.9919	27.8703	26.6738
Q12904	AIMP1	25.89	25.9379	24.6867	24.962	25.2656	23.3346
Q12905	ILF2	30.8862	31.0545	29.7374	29.9319	30.0415	28.7638
Q12906	ILF3	32.0928	32.1525	30.8045	31.6618	31.7754	30.5108
Q12907	LMAN2	26.2099	25.7119	25.5323	25.3714	24.8633	24.4145
Q12965	MYO1E	21.8814	23.8976	23.3992	22.9725	23.0553	22.9368
Q12996	CSTF3	27.4092	27.8382	26.3755	26.8522	27.5931	25.7772
Q13011	ECH1	27.6761	26.5406	25.9726	27.7247	26.183	25.3056
Q13045	FLII	23.2775	24.341	24.1746	23.9169	23.9103	23.7704
Q13049	TRIM32	22.5477	22.544	21.3087	22.1257	21.9317	20.8067
Q13085	ACACA	26.056	26.5772	25.0822	25.4365	26.0359	24.6195
Q13111	CHAF1A	25.201	24.3041	24.1777	25.2611	23.745	22.2169
Q13123	IK	28.8202	28.7317	27.584	28.057	28.324	27.0249
Q13126	MTAP	22.56	22.3689	21.2929	17.7164	17.7164	19.1488
Q13136	PPFIA1	21.2442	21.7178	21.2442	17.7164	17.7164	21.7482
Q13137	CALCOCO2	24.098	24.0068	22.825	23.5729	23.1622	23.1671
Q13144	EIF2B5	25.2214	25.8471	21.8416	24.4477	24.415	21.4056
Q13148	TARDBP	29.5211	29.5341	28.1381	29.2092	29.2371	27.7031
Q13151	HNRNPA0	29.8974	29.8974	28.5067	29.3873	29.4819	27.9725
Q13155	AIMP2	24.9401	25.4476	24.6431	23.7117	23.0842	21.9964
Q13162	PRDX4	25.3311	25.793	23.7057	25.3796	25.461	23.8335
Q13185	CBX3	29.6123	29.6131	28.0925	29.0948	29.0064	27.378
Q13200	PSMD2	27.2274	28.1373	26.7174	26.236	26.909	25.4228
Q13206	DDX10	24.39	23.8859	23.8859	24.1742	21.4509	21.4509
Q13242	SRSF9	28.8435	29.4091	27.7594	28.7147	29.1436	27.2975
Q13243	SRSF5	25.6774	25.8802	26.2434	25.613	26.1936	25.6929
Q13247	SRSF6	30.536	30.8536	29.4766	29.5598	30.1047	28.9638
Q13263	TRIM28	31.0432	31.1755	29.6572	30.3176	30.47	28.7481
Q13283	G3BP1	30.0355	30.1622	28.8163	29.5383	29.7658	28.2894
Q13310	PABPC4	28.6741	28.6366	27.5021	28.4111	28.2133	26.8673
Q13330	MTA1	23.13	24.6374	21.4984	21.7248	21.7248	22.0445
Q13347	EIF3I	27.8061	28.1463	26.9529	27.9813	28.0416	26.1547
Q13405	MRPL49	20.3854	20.3854	23.8299	17.7164	17.7164	17.7164
Q13409	DYNC1I2	27.4982	27.1794	25.2578	27.269	27.657	25.9258
Q13416	ORC2	23.9489	23.1975	23.1788	22.2921	22.6222	22.2921
Q13418	ILK	28.0465	27.5755	26.6078	27.7944	27.0191	26.5204
Q13423	NNT	28.0144	27.9579	26.5997	26.9874	26.5951	24.9867
Q13427	PPIG	23.3145	26.5754	23.5345	21.5032	25.8025	21.5032
Q13428	TCOF1	30.1842	30.5112	28.9047	29.9677	30.2545	28.5889
Q13435	SF3B2	31.2395	31.3082	29.4796	30.7292	30.9589	29.1171
Q13439	GOLGA4	21.7515	22.4044	22.6335	17.7164	17.7164	20.0924
Q13442	PDAP1	27.2375	26.9135	26.4127	27.8963	27.5285	26.4585
Q13443	ADAM9	25.2757	25.6863	23.9267	25.497	25.324	24.322
Q13488	TCIRG1	23.4487	23.5519	20.6779	23.0078	23.3079	23.0078
Q13492	PICALM	23.6768	27.3356	24.4941	23.0669	27.3172	25.3209
Q13501	SQSTM1	32.1198	32.1889	30.7025	31.6588	31.7551	30.2954
Q13505	MTX1	22.7723	21.6916	22.2465	20.6136	20.4426	21.4383
Q13506	NAB1	24.3019	24.1628	23.0479	23.2126	22.4792	21.1304
Q13523	PRPF4B	25.4481	25.4361	24.2515	25.2199	25.2575	23.9696
Q13535	ATR	21.5956	21.407	21.407	17.7164	19.9668	17.7164
Q13547	HDAC1	29.4489	29.5348	28.0061	28.7775	29.1396	27.2536
Q13557	CAMK2D	25.7536	23.8026	23.7116	23.4192	23.2012	21.6672
Q13561	DCTN2	29.078	28.8199	27.2493	28.2035	28.162	27.0794
Q13573	SNW1	25.8182	26.1217	25.202	25.5619	25.8939	24.67
Q13595	TRA2A	28.146	27.9268	26.7971	27.1248	27.0173	26.384
Q13601	KRR1	20.6358	24.5221	22.8274	23.1152	24.4576	23.1152
Q13616	CUL1	21.5547	21.3762	22.0275	17.7164	17.7164	22.121
Q13618	CUL3	22.5919	22.2391	21.2133	21.696	22.364	21.696
Q13619	CUL4A	26.0005	26.255	24.0714	25.3307	26.016	23.4308
Q13637	RAB32	24.0763	24.1824	22.1511	24.5321	24.9939	21.3692
Q13724	MOGS	25.8123	26.0584	24.5259	25.8535	24.6275	24.0062
Q13769	THOC5	24.0962	24.0962	25.0638	22.9253	22.9253	23.2236
Q13772	NCOA4	23.6866	26.7469	25.0755	26.1072	26.3926	24.351
Q13813	SPTAN1	33.4458	33.4702	31.971	32.9966	33.1126	31.5824
Q13823	GNL2	24.2464	25.6867	24.1969	25.3368	24.8746	24.1197
Q13838	DDX39B	30.6553	30.1977	29.558	30.3196	30.2466	29.1311
Q13868	EXOSC2	25.3248	25.4148	24.7157	24.679	24.7816	23.6955
Q13895	BYSL	26.5024	26.2645	23.5738	25.8477	25.9944	23.4396
Q14008	CKAP5	25.2881	26.2224	24.5699	23.3931	25.683	23.7035
Q14011	CIRBP	26.3332	26.5625	25.8989	26.5486	27.0026	26.0606
Q14103	HNRNPD	32.5779	32.8752	31.3373	31.3733	31.8955	30.6145
Q14116	IL18	22.9497	22.7133	23.4223	21.6042	20.4421	20.4421
Q14126	DSG2	29.0616	29.3834	27.4398	28.3719	28.4442	26.9751
Q14137	BOP1	27.095	27.501	25.83	26.7593	26.6776	25.1441
Q14151	SAFB2	27.3922	27.893	26.7326	26.8359	27.235	26.2683
Q14152	EIF3A	28.6189	28.9497	27.131	28.7351	28.798	26.6943
Q14157	UBAP2L	28.72	29.0189	27.6129	28.9689	29.1898	27.4751
Q14160	SCRIB	24.2369	22.6882	21.8524	21.9422	21.8589	20.7272
Q14165	MLEC	24.984	23.2378	23.2378	24.8249	24.3062	24.6468
Q14192	FHL2	26.5445	26.3771	22.3665	24.9419	23.0029	23.0029
Q14195	DPYSL3	22.1479	23.3438	22.1479	20.1788	21.8917	20.1788
Q14203	DCTN1	24.2989	24.1863	24.7926	23.3492	25.5517	24.9211
Q14204	DYNC1H1	31.3557	31.5248	30.0994	31.2029	31.2077	30.0764
Q14247	CTTN	30.7313	30.4703	28.9374	29.8596	29.6579	28.2219
Q14249	ENDOG	23.0048	22.8819	21.1428	22.0108	21.8694	20.3587
Q14254	FLOT2	28.349	28.3592	27.8987	27.5531	28.4633	27.4177
Q14257	RCN2	20.8029	20.9247	20.7596	20.1965	19.731	19.731
Q14258	TRIM25	25.0843	25.2534	25.2458	26.4514	26.6536	25.7938
Q14320	FAM50A	27.1408	27.3044	26.2571	25.9543	27.4631	25.3095
Q14432	PDE3A	23.9675	23.7936	23.7936	23.1431	17.7164	17.7164
Q14444	CAPRIN1	30.4711	30.8963	29.1418	30.3935	30.7245	29.345
Q14498	RBM39	29.7233	29.8737	28.1418	29.427	29.543	28.0195
Q14527	HLTF	20.6066	20.6066	23.1589	17.7164	17.7164	17.7164
Q14534	SQLE	21.4723	20.6397	20.6397	20.9801	20.3244	20.3244
Q14558	PRPSAP1	23.3914	24.4933	23.9588	24.2348	23.0449	21.1132
Q14562	DHX8	24.047	24.3001	21.2469	23.1032	23.2225	23.1032
Q14566	MCM6	28.9308	29.181	27.9281	28.5577	28.7259	27.3053
Q14573	ITPR3	27.6286	27.6937	26.1638	26.8779	27.2927	25.5168
Q14643	ITPR1	25.1845	25.2392	24.8163	24.5721	24.3456	22.7498
Q14669	TRIP12	24.5126	24.4974	23.8155	23.9163	24.0585	23.9381
Q14671	PUM1	26.0738	26.3692	25.376	27.1113	26.7773	25.4212
Q14676	MDC1	26.0771	26.6075	25.3697	27.0225	26.305	24.9568
Q14677	CLINT1	24.9034	24.2714	23.7036	24.7228	21.5881	21.3266
Q14683	SMC1A	29.9478	29.856	28.7128	29.4976	29.225	28.1533
Q14684	RRP1B	27.5896	27.981	27.5544	26.7811	27.7567	27.1016
Q14690	PDCD11	27.4812	27.0849	26.2471	26.7681	27.1704	25.8549
Q14692	BMS1	26.1104	26.2974	24.8553	26.2165	26.1901	24.8952
Q14694	USP10	25.4707	25.2685	23.8345	25.4205	25.821	24.3372
Q14697	GANAB	28.1251	28.3943	26.5699	28.1792	26.7248	24.5959
Q14738	PPP2R5D	22.2038	25.5055	22.2038	17.7164	17.7164	21.3261
Q14739	LBR	24.9327	24.0777	24.0205	25.2601	25.1206	24.1441
Q14764	MVP	29.5773	29.701	28.2546	29.4234	28.9836	28.0053
Q14789	GOLGB1	27.2618	27.66	27.1374	26.734	26.6315	26.0894
Q14807	KIF22	20.5582	20.9599	20.6198	20.1779	20.3966	19.8202
Q14839	CHD4	29.2799	29.3169	28.5751	28.2642	29.1753	27.7949
Q14847	LASP1	28.1812	27.9777	26.4952	27.6397	27.4412	26.1997
Q14956	GPNMB	26.0981	26.0254	24.4428	25.632	25.8427	25.0224
Q14966	ZNF638	25.4065	24.3353	22.102	25.1511	24.136	22.4338
Q14974	KPNB1	29.902	29.966	28.8555	29.331	28.8271	28.0916
Q14978	NOLC1	29.7113	30.0593	28.3453	29.5447	29.9716	28.4678
Q14980	NUMA1	32.1078	32.4083	30.9349	31.5049	31.8395	30.3901
Q15003	NCAPH	23.9821	25.7572	24.351	23.9077	25.5092	24.2617
Q15004	PCLAF	24.7183	24.5384	22.4623	24.5324	24.0881	21.8045
Q15005	SPCS2	26.1315	26.4677	25.3454	26.2123	26.8067	25.2126
Q15006	EMC2	26.4024	25.1233	25.2973	26.1953	25.5349	25.5124
Q15007	WTAP	27.4238	27.9277	25.5313	26.6014	27.4266	25.0199
Q15008	PSMD6	26.0372	26.8844	24.5149	24.8748	25.633	24.6719
Q15019	SEPTIN2	30.3861	30.6542	29.2878	30.0747	30.1661	28.5518
Q15021	NCAPD2	26.293	26.3625	23.5253	24.958	24.7502	22.3722
Q15024	EXOSC7	27.1096	26.2207	26.1673	26.3857	25.3223	25.0219
Q15029	EFTUD2	31.0168	31.1938	30.0669	30.3529	30.2327	29.3179
Q15046	KARS1	24.5784	26.966	24.486	24.4479	26.156	24.058
Q15050	RRS1	27.7378	27.5222	26.5647	27.3498	27.2659	26.3384
Q15056	EIF4H	27.6004	27.3769	26.5079	26.9978	27.0928	25.4814
Q15059	BRD3	27.3003	27.4957	25.8344	26.9679	27.199	25.4806
Q15061	WDR43	26.9545	27.791	25.9769	26.7532	26.633	25.3554
Q15070	OXA1L	27.0205	26.528	25.0175	26.5169	26.3336	24.8427
Q15084	PDIA6	27.5457	27.6388	26.5931	27.4482	25.124	25.4608
Q15125	EBP	25.0865	25.1809	23.0336	25.8204	25.7218	24.0515
Q15149	PLEC	35.9153	36.0491	34.4823	35.4334	35.5441	33.9505
Q15154	PCM1	23.1397	24.5673	23.91	17.7164	17.7164	22.0441
Q15155	NOMO1	27.0949	26.8522	26.1314	26.7544	27.0558	25.5959
Q15165	PON2	24.0195	23.9626	23.0889	17.7164	17.7164	17.7164
Q15181	PPA1	23.7321	23.7321	24.1984	17.7164	17.7164	17.7164
Q15233	NONO	32.1208	32.1283	31.0962	31.6942	31.7235	30.8385
Q15269	PWP2	26.966	26.7221	26.307	26.5849	26.2425	25.9828
Q15287	RNPS1	28.5496	28.6441	27.4295	27.7854	28.0842	26.9458
Q15291	RBBP5	22.6512	23.1993	22.6512	17.7164	17.7164	17.7164
Q15293	RCN1	23.565	24.938	25.0834	17.7164	17.7164	23.9542
Q15365	PCBP1	30.6976	31.1051	29.4353	30.2484	30.4476	28.9073
Q15366	PCBP2	29.1021	29.4113	28.0442	28.8548	28.9225	27.2776
Q15369	ELOC	27.6412	26.9559	26.4655	26.6542	25.7745	25.8811
Q15370	ELOB	26.4756	23.2557	23.2557	24.9481	22.5255	22.5255
Q15388	TOMM20	27.866	27.3815	26.379	27.4348	26.7884	25.7249
Q15392	DHCR24	27.0688	27.2518	25.6863	26.8948	27.2964	25.9303
Q15393	SF3B3	31.3159	31.3724	30.0733	30.5834	30.6631	29.093
Q15397	PUM3	26.9657	27.0995	26.4652	27.1779	27.5692	25.721
Q15404	RSU1	26.3512	26.3278	23.6438	23.7198	24.0446	22.4877
Q15417	CNN3	27.3834	27.8019	26.385	27.6544	27.5676	26.4384
Q15424	SAFB	28.2624	27.9226	26.1978	27.65	27.3029	25.7227
Q15427	SF3B4	26.4234	27.2367	25.2842	26.6657	27.2206	25.1597
Q15428	SF3A2	28.6865	28.124	26.7729	28.0906	27.5729	25.8823
Q15436	SEC23A	26.4464	26.1681	24.3953	24.6085	25.823	23.5342
Q15459	SF3A1	30.7019	30.9465	29.7703	30.1116	30.344	29.1243
Q15477	SKIC2	23.9871	23.6931	21.2931	23.6419	23.3067	20.0523
Q15526	SURF1	22.914	25.1969	22.2489	22.3399	22.8021	21.7467
Q15527	SURF2	21.702	22.1418	21.702	17.7164	17.7164	17.7164
Q15532	SS18	25.1903	25.0593	23.7775	24.5026	24.5681	23.0473
Q15582	TGFBI	26.7804	27.0885	24.5262	25.3905	25.6483	24.356
Q15637	SF1	28.6743	28.3066	26.9343	28.2226	28.2671	26.3817
Q15645	TRIP13	25.1357	25.1465	23.1762	23.0288	22.4811	22.4811
Q15691	MAPRE1	26.7685	27.321	26.7475	25.9101	26.0192	25.2185
Q15717	ELAVL1	30.7966	30.8797	29.2342	30.0774	29.9769	28.4688
Q15738	NSDHL	23.8596	24.1231	22.1712	22.1832	22.6466	21.1508
Q15758	SLC1A5	21.0168	20.7425	20.7425	17.7164	19.7859	17.7164
Q15785	TOMM34	21.6466	21.7082	24.3114	17.7164	17.7164	23.0564
Q15796	SMAD2	24.3683	24.9556	22.8529	23.4491	23.7522	21.2866
Q15836	VAMP3	23.4646	22.9808	22.9808	17.7164	17.7164	17.7164
Q15904	ATP6AP1	22.4424	22.2749	21.7076	23.0055	23.1026	22.1485
Q15910	EZH2	21.0922	22.8785	20.7037	17.7164	17.7164	17.7164
Q15942	ZYX	26.9133	25.4713	26.2519	26.1966	25.1159	25.1159
Q16181	SEPTIN7	30.0587	30.153	28.0219	30.073	29.8939	28.0028
Q16270	IGFBP7	27.13	27.6642	26.0133	26.1903	26.3678	24.7793
Q16352	INA	27.2567	27.034	24.7885	26.2309	26.2608	24.7743
Q16527	CSRP2	28.5632	28.2207	26.6136	28.4196	28.0948	26.1507
Q16531	DDB1	30.142	30.2647	29.0258	29.4398	29.5218	28.3609
Q16543	CDC37	25.9809	26.5659	22.69	22.0109	17.7164	17.7164
Q16555	DPYSL2	25.0337	25.584	25.0974	24.9694	25.021	24.0042
Q16576	RBBP7	28.669	28.7372	27.594	27.7282	27.5098	26.2262
Q16629	SRSF7	30.7263	30.629	29.2042	29.9577	29.8159	28.328
Q16630	CPSF6	29.4995	29.1813	28.3203	29.0305	29.0596	27.8663
Q16637	SMN1	17.8029	24.5845	17.8029	25.5721	25.0914	25.0914
Q16643	DBN1	30.4332	30.4828	29.1105	29.9757	29.9404	28.6549
Q16658	FSCN1	28.7777	29.1898	27.7948	27.4004	27.6957	26.6595
Q16666	IFI16	28.683	28.6531	27.5235	27.9852	28.2706	27.376
Q16698	DECR1	27.5661	27.3998	25.0017	26.8293	26.7012	24.68
Q16718	NDUFA5	22.4861	25.6331	22.4861	24.8569	24.4338	24.4338
Q16795	NDUFA9	25.1088	26.2526	24.7074	25.9122	25.9451	23.601
Q16851	UGP2	24.919	23.497	23.497	23.4767	17.7164	17.7164
Q16864	ATP6V1F	21.3946	21.8255	20.9098	21.7484	21.8134	23.7118
Q16891	IMMT	30.9758	31.0102	29.6585	30.3573	30.3954	29.1409
Q1KMD3	HNRNPUL2	29.7373	29.9238	28.682	29.0672	29.5928	27.9517
Q27J81	INF2	24.8484	22.276	22.3951	21.4489	21.1448	20.5898
Q29RF7	PDS5A	28.1652	28.1679	27.3161	27.7188	27.8744	26.1293
Q2M389	WASHC4	21.7776	21.7342	21.1296	17.7164	20.5429	17.7164
Q2NL82	TSR1	26.4972	26.474	25.0625	26.2554	26.1844	24.5664
Q2TAY7	SMU1	28.5153	29.2649	27.7816	28.2775	28.8165	27.3556
Q32P28	P3H1	26.0693	25.923	25.923	17.7164	25.3234	17.7164
Q3B726	POLR1F	22.5712	22.2673	21.3771	17.7164	23.8703	17.7164
Q3MHD2	LSM12	24.8211	24.8211	24.8481	24.8142	25.9725	24.8033
Q3ZCQ8	TIMM50	22.2962	22.068	21.5529	21.5033	21.941	20.4239
Q49A26	GLYR1	25.4508	25.9835	25.0045	24.4922	24.341	24.3694
Q4G0J3	LARP7	25.4546	24.1524	21.8365	23.8518	23.1311	21.7323
Q4LE39	ARID4B	21.5781	25.3272	21.5781	17.7164	25.5848	17.7164
Q52LJ0	FAM98B	27.355	27.2292	26.3088	27.6317	27.6253	26.4404
Q53EP0	FNDC3B	17.8029	17.8029	17.8029	23.1613	23.1911	23.1613
Q53F19	NCBP3	26.3818	26.3261	25.1512	25.2095	25.3259	22.9864
Q53GS7	GLE1	22.376	23.4772	22.376	17.7164	17.7164	21.5757
Q53GS9	USP39	27.5265	27.0737	26.1791	27.1798	26.6178	26.3433
Q53H12	AGK	23.3181	17.8029	17.8029	23.2591	21.3784	21.3784
Q53HL2	CDCA8	22.6462	22.5235	21.2298	22.3714	22.2645	20.9385
Q562R1	ACTBL2	30.5668	30.3486	19.755	29.532	29.3294	18.5945
Q567U6	CCDC93	21.5192	21.3667	20.0915	22.0961	17.7164	17.7164
Q56VL3	OCIAD2	23.3557	22.9077	22.0167	23.1788	22.3812	22.3812
Q5BKZ1	ZNF326	27.7319	28.6534	26.632	27.3598	27.8937	25.508
Q5F1R6	DNAJC21	22.4977	24.6892	22.4977	22.7517	23.2716	22.7517
Q5HYI7	MTX3	23.1711	24.5176	20.333	17.7164	17.7164	20.0308
Q5J8M3	EMC4	25.8802	26.0295	24.0821	26.0117	25.433	24.1108
Q5JTH9	RRP12	27.9661	28.4251	26.4765	27.3322	27.7852	26.0355
Q5JTV8	TOR1AIP1	27.7532	27.9229	25.9649	27.5972	26.938	26.1661
Q5JWF2	GNAS	26.3488	26.8035	24.397	26.04	26.4168	23.4293
Q5K651	SAMD9	17.8029	17.8029	17.8029	24.5482	24.7297	24.5482
Q5M775	SPECC1	18.2218	23.5352	18.2218	22.273	23.9432	22.273
Q5QJE6	DNTTIP2	27.3108	27.6039	25.8835	27.0955	27.4809	25.5486
Q5RI15	COX20	22.6956	22.9824	21.7862	17.7164	17.7164	19.838
Q5RKV6	EXOSC6	27.3045	25.5929	26.0771	26.0332	25.2733	25.6029
Q5SRE5	NUP188	24.9066	26.2503	25.1074	25.2825	25.3002	24.0121
Q5SSJ5	HP1BP3	30.2879	30.473	28.8898	30.1239	30.2647	28.69
Q5SY16	NOL9	25.6133	22.6618	22.6618	17.7164	17.7164	17.7164
Q5T0B9	ZNF362	20.0129	20.5263	20.0129	19.37	17.7164	17.7164
Q5T1M5	FKBP15	26.2433	26.9032	26.2433	26.5513	26.289	23.4395
Q5T280	SPOUT1	25.5858	25.3496	24.4169	25.0508	25.0587	23.7148
Q5T6F2	UBAP2	27.3412	27.6	26.2955	27.7676	27.7552	26.4312
Q5T8P6	RBM26	26.3057	26.5832	25.3546	26.0439	26.7734	23.5829
Q5T9A4	ATAD3B	27.7907	27.2278	26.2978	27.24	26.967	26.2891
Q5TZA2	CROCC	27.9585	27.229	25.7237	28.1814	28.5382	26.0216
Q5UIP0	RIF1	26.7029	26.6287	26.2989	26.0516	25.4986	26.0905
Q5VT52	RPRD2	24.85	24.8398	24.1524	24.6192	24.2078	20.6828
Q5VT66	MTARC1	25.0941	25.2249	24.1826	24.9237	24.7981	23.9893
Q5VTL8	PRPF38B	24.823	25.1778	25.0566	25.6006	25.2375	23.8605
Q5VTR2	RNF20	27.2941	27.0751	25.5371	26.9255	27.0767	24.3902
Q5VV42	CDKAL1	23.0938	22.9171	22.9171	22.363	22.1748	22.1748
Q5VYK3	ECPAS	21.8986	24.9828	27.6775	20.4389	22.6325	28.941
Q63HN8	RNF213	25.4649	25.4259	24.7584	25.4356	25.2575	24.9532
Q63ZY3	KANK2	25.4999	23.9536	25.2198	23.1577	23.2121	22.6772
Q9Y4E1	WASHC2C	19.5071	19.7778	20.5031	18.6302	18.1263	19.1334
Q658P3	STEAP3	17.8029	17.8029	22.3096	22.5378	24.661	22.5378
Q66PJ3	ARL6IP4	17.8029	17.8029	17.8029	24.2262	23.4991	23.4991
Q687X5	STEAP4	24.6414	24.1883	23.6733	24.4047	24.4573	23.2332
Q68EM7	ARHGAP17	23.0118	23.7826	23.0118	25.8746	24.3297	24.4376
Q69YN4	VIRMA	22.359	22.3332	21.5327	23.0157	26.9742	21.8764
Q6DD88	ATL3	22.9632	23.1357	20.611	21.8456	22.1839	21.8456
Q6DKI1	RPL7L1	26.2583	25.8594	25.0613	26.8437	25.6175	24.3287
Q6I9Y2	THOC7	24.7909	23.0323	23.0323	17.7164	17.7164	17.7164
Q6IAA8	LAMTOR1	23.4559	24.2146	22.4502	21.9165	22.1273	21.3049
Q6IAN0	DHRS7B	24.6994	25.0539	23.2666	25.1266	25.0022	22.8561
Q6IBW4	NCAPH2	21.7516	21.7154	20.791	17.7164	20.7768	17.7164
Q6KC79	NIPBL	24.965	25.2632	23.7349	24.0111	24.5756	24.0111
Q6NUM9	RETSAT	24.3775	17.8029	17.8029	22.0227	23.3522	22.0227
Q6NUQ4	TMEM214	21.6912	22.6195	22.1348	19.5948	19.5948	23.4603
Q6NXR0	IRGC	22.9438	23.4108	22.9438	22.9793	23.1677	22.9793
Q6NYC8	PPP1R18	25.4832	26.9714	25.4262	25.6827	26.1091	25.0563
Q6NZ67	MZT2B	22.7979	24.3621	22.7979	22.6255	24.1108	22.6255
Q6NZI2	CAVIN1	30.2045	30.2482	29.2014	30.1839	30.098	29.0692
Q6NZY4	ZCCHC8	24.5917	24.6502	23.558	24.369	23.957	20.1873
Q6P1J9	CDC73	27.553	27.0188	25.4261	27.2807	26.6351	25.8397
Q6P1M0	SLC27A4	26.3821	25.7909	24.2037	25.9825	25.6872	24.1077
Q6P2C8	MED27	20.2355	20.9223	19.093	17.7164	17.7164	17.7164
Q6P2E9	EDC4	23.7433	23.9995	23.0415	24.195	23.6634	22.7501
Q6P2H3	CEP85	25.3678	25.0808	23.912	24.4844	24.9725	23.0773
Q6P2Q9	PRPF8	30.4739	30.8372	29.3517	30.1452	30.3252	28.9686
Q6PD62	CTR9	23.7041	25.005	24.2819	24.6418	24.6155	22.7833
Q6PGP7	SKIC3	23.2676	22.358	22.6148	22.283	22.4628	22.6958
Q6PJT7	ZC3H14	27.7722	28.2083	26.3393	27.4183	27.7333	25.6857
Q6PK04	CCDC137	23.6195	25.6259	22.8934	22.3269	24.793	22.3269
Q6PKG0	LARP1	26.5921	26.3524	24.9393	26.5015	26.044	23.4015
Q6PL18	ATAD2	23.0094	24.0184	23.3296	21.7965	22.1826	21.7965
Q6RFH5	WDR74	24.6873	24.6937	23.5852	20.6078	24.4685	22.3402
Q6SPF0	SAMD1	23.8135	23.9351	23.8135	22.4731	22.8814	22.4731
Q6UB35	MTHFD1L	27.9708	28.3654	26.6473	28.0108	27.8358	26.496
Q6UN15	FIP1L1	25.8418	26.8836	24.9168	24.842	26.4232	24.3872
Q6UXV4	APOOL	26.5835	26.7069	26.4286	26.0426	26.2698	24.0099
Q6WCQ1	MPRIP	27.7233	27.8945	25.8921	27.0934	27.0502	25.7158
Q6Y1H2	HACD2	24.5394	24.5394	25.4588	24.4633	24.4633	25.3266
Q6YN16	HSDL2	25.3338	26.1072	25.2593	25.6301	26.3836	24.6656
Q6ZRS2	SRCAP	22.2003	22.895	22.9935	22.2357	22.4328	23.2008
Q6ZRV2	FAM83H	21.7723	21.5529	21.5529	17.7164	17.7164	17.7164
Q6ZSR9	FLJ45252	21.2459	21.6694	21.2459	19.4311	19.244	19.244
Q6ZTR5	CFAP47	25.0405	25.0405	25.0426	25.4201	24.0994	24.0994
Q6ZYL4	GTF2H5	22.9824	23.0521	22.2412	22.372	22.6437	21.1194
Q70J99	UNC13D	20.5552	20.4469	19.1957	20.5523	20.3806	18.9254
Q70UQ0	IKBIP	27.2087	27.0217	25.3484	27.6598	27.153	25.617
Q71RC2	LARP4	25.1119	25.6798	23.7635	25.6371	25.669	24.4413
Q71UM5	RPS27L	26.1023	26.4874	25.2188	27.3086	26.4015	25.8049
Q7KZ85	SUPT6H	25.8236	25.902	24.7315	25.5237	25.4649	24.2031
Q7KZF4	SND1	30.5761	30.7315	29.5361	30.7107	30.7916	29.5085
Q7L014	DDX46	29.4958	29.6424	28.6079	29.4417	29.5221	28.0309
Q7L1Q6	BZW1	24.8539	22.5757	21.148	24.1237	22.6657	20.9589
Q7L2E3	DHX30	27.5962	27.529	26.6623	27.0195	26.473	25.533
Q7L2H7	EIF3M	24.0574	25.3454	22.9676	21.4111	24.6517	21.4111
Q7L311	ARMCX2	23.1262	21.5618	21.5618	17.7164	17.7164	21.4645
Q7L4I2	RSRC2	25.8076	25.9846	24.0816	25.6009	25.9904	23.35
Q7L576	CYFIP1	26.3209	26.5181	25.0329	25.5938	26.4995	25.5261
Q7L5N1	COPS6	22.3858	22.959	21.9316	19.7785	17.7164	17.7164
Q7LBC6	KDM3B	22.8936	22.5804	21.4716	22.4386	22.318	21.4579
Q7LGA3	HS2ST1	21.7004	24.0393	21.7004	17.7164	23.4467	17.7164
Q7RTV0	PHF5A	27.4818	28.0615	26.3379	27.3657	27.8195	26.395
Q7Z2E3	APTX	24.5898	24.8253	22.0331	22.5703	23.503	22.8257
Q7Z2K6	ERMP1	24.9049	25.1185	23.0569	25.3629	25.2283	23.2809
Q7Z2W4	ZC3HAV1	27.2213	26.6683	25.9112	26.8909	27.389	25.5401
Q7Z3B4	NUP54	24.6464	24.1141	24.1885	23.4621	23.4621	23.5277
Q7Z3J2	VPS35L	23.1004	22.7665	22.0327	23.5306	23.1589	22.5788
Q7Z3K3	POGZ	26.0552	25.5484	24.5718	24.5226	24.3447	23.6467
Q7Z406	MYH14	27.4897	27.6485	27.2069	27.7262	27.6267	27.2589
Q7Z417	NUFIP2	27.8299	28.2008	26.1185	27.9043	27.8235	26.0724
Q7Z5G4	GOLGA7	23.7566	23.9168	22.43	22.8727	22.6595	20.9229
Q7Z5K2	WAPL	22.6323	24.4879	22.6323	17.7164	24.3531	17.7164
Q7Z5L9	IRF2BP2	24.1826	26.011	23.1752	17.7164	17.7164	17.7164
Q7Z6E9	RBBP6	25.1296	22.7619	20.8544	20.0722	24.0368	20.0722
Q7Z6I8	C5orf24	24.8181	24.9478	23.2718	24.762	17.7164	17.7164
Q7Z739	YTHDF3	23.829	17.8029	17.8029	24.028	24.4429	24.028
Q7Z7K6	CENPV	25.9011	25.666	23.8139	17.7164	17.7164	22.6883
Q86SF2	GALNT7	25.217	24.6842	23.3158	24.7834	23.86	22.932
Q86SJ2	AMIGO2	20.6974	20.5531	20.5531	17.7164	17.7164	17.7164
Q86U06	RBM23	21.3324	21.5695	20.647	17.7164	17.7164	17.7164
Q86U38	NOP9	25.8752	26.2524	23.3477	26.0866	25.6512	23.2225
Q86U42	PABPN1	24.9798	26.2772	26.058	24.2599	25.4553	25.4198
Q86U86	PBRM1	26.8508	25.1386	23.9136	24.3828	23.5322	22.4232
Q86UE4	MTDH	27.3174	27.3669	25.4804	27.1314	27.2311	25.7868
Q86UP2	KTN1	30.8736	31.0827	29.8174	30.7697	31.0036	29.8989
Q86UP3	ZFHX4	29.2992	29.1249	27.4511	29.7167	29.8402	27.9326
Q86UV5	USP48	22.9279	22.7212	21.7609	17.7164	17.7164	22.1347
Q86UY6	NAA40	22.4205	22.3771	21.3262	20.7059	20.8161	20.7059
Q86V48	LUZP1	25.111	24.7392	22.6766	25.3366	24.7811	22.8669
Q86V81	ALYREF	29.9404	30.0609	29.4183	29.4824	29.5184	28.9545
Q86VN1	VPS36	21.914	22.4027	20.4136	21.5644	21.3752	20.1614
Q86VP1	TAX1BP1	25.5687	25.7837	23.4929	25.9843	26.2557	25.9843
Q86VP6	CAND1	25.9777	26.2364	25.1691	25.4982	25.6294	24.5711
Q86W92	PPFIBP1	23.3573	24.2193	22.4241	17.7164	17.7164	17.7164
Q86WB0	ZC3HC1	25.0738	25.3576	24.0469	24.5484	24.4187	24.1989
Q86WX3	RPS19BP1	25.0213	24.3926	22.8445	24.1174	23.8722	22.7704
Q86XF7	ZNF575	17.8029	17.8029	17.8029	24.6057	24.4998	24.4998
Q86XP3	DDX42	26.9366	27.6079	26.4707	25.7393	26.2939	25.7246
Q86XZ4	SPATS2	17.8029	21.8869	17.8029	22.0718	24.8667	22.0718
Q86Y07	VRK2	17.8029	17.8029	17.8029	21.1233	21.2821	21.1233
Q86YP4	GATAD2A	25.8264	27.2675	25.9768	25.4364	26.1367	25.8455
Q8IUD2	ERC1	26.2607	25.3452	24.6931	25.9896	25.8217	24.3314
Q8IUF8	RIOX2	21.8454	21.6543	21.6543	20.2337	17.7164	17.7164
Q8IV08	PLD3	21.6692	25.4478	21.6692	17.7164	17.7164	21.9143
Q8IVF2	AHNAK2	30.9523	31.0107	29.7108	30.8509	30.7538	29.1955
Q96PY5	FMNL2	20.0759	20.2586	20.4489	17.7164	17.7164	17.7164
Q8IVL5	P3H2	25.9209	26.1212	25.9209	25.5737	25.7971	25.5737
Q8IVM0	CCDC50	24.6607	25.2898	22.7785	24.3398	25.3981	23.1512
Q8IVT2	MISP	27.2855	27.5723	26.1527	27.0615	27.6183	26.1637
Q8IWA0	WDR75	24.9494	24.81	24.3395	24.583	24.3477	22.8772
Q8IWS0	PHF6	26.6253	26.8919	24.8121	25.49	25.6506	22.933
Q8IWX8	CHERP	27.9071	27.9156	26.2503	26.4793	26.8086	26.1841
Q8IWZ3	ANKHD1	22.3443	21.9784	21.9784	22.0982	17.7164	17.7164
Q8IWZ8	SUGP1	25.116	24.8131	22.5939	25.4687	22.4315	22.5089
Q8IX01	SUGP2	23.0608	23.1995	22.9079	21.6012	21.8227	21.6249
Q8IX12	CCAR1	28.7117	28.6064	27.1962	27.6734	27.6497	26.2751
Q8IXB1	DNAJC10	21.6487	22.7071	21.6487	21.4514	21.9465	20.8579
Q8IXH7	NELFCD	24.4779	24.2197	22.9667	22.9793	23.2968	21.4396
Q8IXS6	PALM2AKAP2	24.2919	26.109	24.6027	24.2636	25.7617	23.9886
Q8IXT5	RBM12B	24.4307	26.0109	24.088	23.901	24.2572	23.7358
Q8IY67	RAVER1	23.8574	24.4288	24.1991	24.0957	24.45	23.5081
Q8IY81	FTSJ3	29.0236	29.109	27.9872	29.5661	29.7077	28.2806
Q8IYB3	SRRM1	27.5646	27.6473	26.4348	27.2559	27.3212	26.0159
Q8IYL3	C1orf174	25.2493	25.3486	24.0319	24.2012	24.6964	23.2902
Q8IYT4	KATNAL2	28.1768	28.0439	26.6566	28.4214	27.5302	25.9239
Q8IZ52	CHPF	21.362	20.9344	20.9344	22.0768	21.1866	21.1866
Q8IZL8	PELP1	27.84	28.0912	26.0535	27.7892	27.2999	25.5544
Q8N163	CCAR2	28.0656	27.7077	26.1483	26.4695	26.3519	25.1223
Q8N183	NDUFAF2	22.7646	22.8323	22.7646	22.5897	22.2671	22.2671
Q8N1B4	VPS52	23.699	23.8132	23.699	22.2522	23.163	22.2522
Q8N1F7	NUP93	30.2592	30.3716	28.3579	29.8132	29.805	27.9413
Q8N1G4	LRRC47	25.1726	25.9704	21.9273	17.7164	23.5014	17.7164
Q8N3U4	STAG2	26.4363	26.9028	25.9403	25.941	26.8103	25.1661
Q8N3V7	SYNPO	24.5753	24.7799	23.9025	24.4132	24.3488	23.1629
Q8N3X1	FNBP4	24.8387	25.7073	23.8816	23.3273	24.7652	22.8527
Q8N567	ZCCHC9	23.6726	22.4178	22.4178	17.7164	17.7164	17.7164
Q8N5C6	SRBD1	20.0742	20.0742	20.3162	19.9391	19.9391	20.9614
Q8N5K1	CISD2	24.0663	24.1123	23.8122	17.7164	17.7164	21.7852
Q8N684	CPSF7	29.0087	28.3153	27.7134	28.6167	28.7295	27.0849
Q8N6H7	ARFGAP2	24.2252	22.2335	22.2335	17.7164	17.7164	17.7164
Q8N726	CDKN2A	28.9756	29.4673	27.8361	28.9004	29.4749	27.813
Q8N766	EMC1	27.1923	26.8053	25.1839	26.9847	27.041	25.1571
Q8N7H5	PAF1	26.3144	26.5211	24.6024	25.1999	26.0675	23.7191
Q8N8S7	ENAH	28.1346	28.0803	25.9365	27.7099	28.1526	26.065
Q8N9N2	ASCC1	25.6181	27.1376	25.6181	25.7289	26.7723	25.7289
Q8N9N5	BANP	27.4188	27.3664	26.1733	27.7932	27.787	26.6014
Q8N9T8	KRI1	23.1194	23.6119	23.1628	22.9183	22.9937	22.0184
Q8NAP8	ZBTB8B	21.5124	23.2778	21.5124	30.7164	30.6958	28.9784
Q8NAV1	PRPF38A	26.0972	23.4927	23.4927	24.853	23.1443	23.1443
Q8NB16	MLKL	25.5879	21.4947	24.8488	26.6126	25.7392	25.7392
Q8NB90	AFG2A	21.5215	22.5844	21.5215	20.1301	21.5441	20.1301
Q8NBJ5	COLGALT1	29.3116	29.7385	27.9726	29.1554	29.2731	27.6915
Q8NBQ5	HSD17B11	24.6955	22.2288	20.0042	24.9885	24.4408	22.0098
Q8NBS9	TXNDC5	26.0864	25.6259	24.6739	24.331	24.1585	23.8309
Q8NBU5	ATAD1	27.2232	27.1744	26.2918	26.9066	26.1806	25.6333
Q8NC51	SERBP1	30.4762	31.3569	29.4703	30.7645	31.5687	29.836
Q8NC56	LEMD2	22.6604	24.5799	22.6604	17.7164	17.7164	21.2838
Q8NCA5	FAM98A	17.8029	17.8029	17.8029	24.4994	25.3417	22.36
Q8NDX5	PHC3	24.0194	23.7735	22.6712	23.0919	21.2578	21.2578
Q8NE01	CNNM3	21.353	20.392	20.392	17.7164	17.7164	17.7164
Q8NE71	ABCF1	28.0804	28.1841	27.1705	27.7056	28.1777	26.5624
Q8NE86	MCU	25.8151	25.7372	23.1178	25.2603	24.9849	23.42
Q8NEF9	SRFBP1	24.5541	24.8024	22.8171	24.9245	24.8237	23.1192
Q8NEJ9	NGDN	24.4299	25.5338	24.4299	24.3314	24.8222	24.3314
Q8NEM2	SHCBP1	22.0089	21.8534	21.0493	21.2399	21.7492	21.0467
Q8NEY8	PPHLN1	26.5986	25.7104	24.9152	26.0776	25.667	24.0258
Q8NF91	SYNE1	29.7498	29.7077	28.3202	28.3877	28.425	27.239
Q8NFC6	BOD1L1	25.8306	25.242	24.0496	17.7164	17.7164	23.684
Q8NFD5	ARID1B	23.0722	23.1146	23.0722	17.7164	17.7164	17.7164
Q8NFH3	NUP43	26.4353	26.9674	23.1267	22.9562	26.1573	22.1036
Q8NFH4	NUP37	26.476	27.1766	25.8493	25.457	26.0375	25.2151
Q8NFH5	NUP35	27.1054	26.9176	25.42	26.3674	25.8054	24.6368
Q8NFW8	CMAS	26.0898	26.1429	23.4012	25.8966	25.9992	23.4099
Q8NI27	THOC2	26.5229	26.5238	25.2231	26.0258	26.4305	23.9967
Q8NI36	WDR36	25.3374	25.636	24.316	24.2429	24.6873	22.9167
Q8TAE8	GADD45GIP1	23.9099	24.2672	23.9099	17.7164	17.7164	17.7164
Q8TAQ2	SMARCC2	27.4499	27.6269	26.334	26.6057	26.5138	25.088
Q8TB61	SLC35B2	27.0714	27.1186	25.1085	26.2976	26.1148	24.5661
Q8TCJ2	STT3B	25.832	26.3865	24.8058	26.0675	26.6143	25.1729
Q8TCS8	PNPT1	26.2372	25.2412	25.7241	26.0405	24.8645	23.3578
Q8TCT9	HM13	22.2411	23.6158	22.2411	21.8383	22.7752	21.8383
Q8TDD1	DDX54	26.6858	26.8772	25.4556	25.8777	27.1121	25.3437
Q8TDN6	BRIX1	27.645	27.9818	26.7291	27.187	27.3954	25.3917
Q8TDP1	RNASEH2C	21.937	22.5515	21.937	17.7164	20.8889	17.7164
Q8TED0	UTP15	24.9593	24.7765	22.2887	22.2192	17.7164	17.7164
Q8TED1	GPX8	27.0076	27.0681	25.3076	26.849	26.9122	25.5783
Q8TEM1	NUP210	29.1306	29.2664	28.4851	28.6572	28.5963	27.5799
Q8TEQ6	GEMIN5	23.7199	24.042	21.7699	23.736	23.9757	21.9924
Q8TEX9	IPO4	20.9152	20.4462	20.4462	17.7164	17.7164	17.7164
Q9NP97	DYNLRB1	23.0544	25.7629	25.9288	27.5161	27.303	25.7108
Q8WTT2	NOC3L	25.2542	25.2282	24.215	24.4002	24.347	24.4009
Q8WU90	ZC3H15	25.8657	25.8141	24.0328	25.8271	25.7242	24.2228
Q8WUA2	PPIL4	24.8289	24.674	24.674	23.6635	23.2255	23.2255
Q8WUF5	PPP1R13L	23.575	23.7939	22.908	22.847	23.2232	22.5848
Q8WUM0	NUP133	27.5798	27.9118	24.4131	27.083	27.4613	27.083
Q8WUM4	PDCD6IP	24.5677	25.2449	22.0225	23.8059	23.9122	23.8059
Q8WUQ7	CACTIN	23.3996	23.5774	22.8257	23.2191	21.7677	22.3817
Q8WUR7	C15orf40	24.4544	24.4933	24.4544	23.9088	23.7587	23.7587
Q8WVC0	LEO1	26.4622	26.3415	25.0432	24.5819	25.1081	23.151
Q8WVV9	HNRNPLL	24.2721	24.0678	23.6579	24.5559	24.8098	23.7263
Q8WVX9	FAR1	23.3538	23.3676	23.01	22.8325	22.5734	21.078
Q8WW12	PCNP	25.4779	25.723	23.5737	17.7164	17.7164	17.7164
Q8WWI1	LMO7	29.2014	29.1131	27.4943	28.9025	28.4227	27.1154
Q8WWM7	ATXN2L	28.0223	28.1303	26.0319	27.5856	27.5163	25.6076
Q8WWQ0	PHIP	17.8029	23.2194	17.8029	21.6359	21.7909	21.6359
Q8WWY3	PRPF31	26.0202	25.2625	25.4915	25.2238	25.7346	25.2847
Q8WX92	NELFB	22.8025	22.4862	23.2359	22.3736	22.6079	23.1584
Q8WX93	PALLD	29.6494	29.7858	27.9509	29.5819	29.6938	27.9565
Q8WXA9	SREK1	24.5866	24.8441	24.6823	24.9633	23.9748	23.7439
Q8WXE1	ATRIP	22.4847	28.0101	26.3783	17.7164	17.7164	17.7164
Q8WXF1	PSPC1	25.3936	26.282	25.3936	25.0444	27.5091	25.0444
Q8WXH0	SYNE2	25.1867	25.5345	24.829	24.4089	24.9121	24.3112
Q8WXI9	GATAD2B	25.486	24.0172	24.6247	23.8879	23.4887	23.4887
Q8WXX5	DNAJC9	25.4098	25.5826	24.6586	24.6216	23.7069	21.8871
Q8WY36	BBX	22.0014	21.93	21.93	21.6471	17.7164	17.7164
Q8WYA6	CTNNBL1	24.1726	23.9294	23.834	23.5598	21.6211	22.5349
Q8WYP5	AHCTF1	27.2642	26.8181	25.2515	26.1979	25.4642	22.8466
Q92466	DDB2	26.7248	26.9499	24.9962	17.7164	17.7164	17.7164
Q92499	DDX1	28.2071	28.131	26.5158	27.3465	27.4596	26.1927
Q92522	H1-10	29.494	30.0995	28.8295	28.9989	29.7519	28.5569
Q92544	TM9SF4	22.0379	21.6041	21.6041	17.7164	17.7164	17.7164
Q92552	MRPS27	28.917	28.9969	27.5095	28.7252	28.9994	27.5843
Q92616	GCN1	29.5215	29.5661	28.0488	29.855	29.8235	28.2217
Q92620	DHX38	21.4897	21.6419	22.0749	20.4617	20.365	21.6484
Q92621	NUP205	28.5997	28.6878	26.7007	27.0523	27.746	26.7238
Q92674	CENPI	22.8298	22.8538	21.2116	22.9676	22.7814	21.7656
Q92688	ANP32B	27.4793	26.7847	25.6988	25.9556	25.6408	24.0576
Q92747	ARPC1A	26.054	26.0105	24.4859	26.6099	26.4796	24.7793
Q92759	GTF2H4	23.8912	23.9192	23.8912	22.3116	21.8358	21.8358
Q92769	HDAC2	28.0898	27.8054	26.0232	27.3442	26.8046	24.3299
Q92785	DPF2	26.3786	26.3412	25.189	25.8542	25.4123	24.2125
Q92791	P3H4	23.2656	23.9155	22.7285	21.9598	23.8303	21.9598
Q92793	CREBBP	24.0783	24.9674	22.9965	24.2658	25.3197	23.0483
Q92797	SYMPK	25.6299	25.6832	24.0428	25.164	24.0269	22.8388
Q92804	TAF15	27.9903	28.0174	25.974	26.2111	26.8889	24.1466
Q92817	EVPL	24.0734	22.3197	22.3197	17.7164	21.1734	17.7164
Q92841	DDX17	32.4094	32.3052	30.9347	31.9204	32.1015	30.7083
Q92878	RAD50	27.6297	27.5859	25.8008	27.0706	26.478	24.2703
Q92879	CELF1	27.1186	28.1567	26.3747	26.6835	26.9602	26.0343
Q92900	UPF1	27.6486	27.3078	25.4474	27.2831	26.7307	25.4353
Q92917	GPKOW	21.0848	21.2416	21.0848	17.7164	17.7164	17.7164
Q92922	SMARCC1	28.6139	28.6066	26.6761	27.3004	27.9106	25.9707
Q92945	KHSRP	30.5306	30.4847	29.0777	29.6984	29.8034	28.3843
Q92973	TNPO1	24.0448	24.9965	23.7151	23.3765	24.5453	22.7733
Q92974	ARHGEF2	21.6377	21.9544	21.6377	17.7164	17.7164	17.7164
Q92979	EMG1	28.2457	28.2895	26.9981	27.6621	27.8868	26.4404
Q92989	CLP1	22.3933	23.3913	22.3933	17.7164	17.7164	17.7164
Q92990	GLMN	23.7599	19.3689	19.3689	23.5005	17.7164	17.7164
Q93009	USP7	26.2417	25.9098	24.4353	24.9582	24.7757	23.4147
Q93050	ATP6V0A1	26.9998	26.9027	25.7656	26.7316	26.9183	25.786
Q969G3	SMARCE1	28.0238	28.2434	26.7256	27.4434	26.6539	25.8133
Q969G5	CAVIN3	25.5715	26.1981	24.0378	25.6294	25.741	24.3496
Q969H6	POP5	22.7653	22.7675	22.7653	17.7164	21.9087	17.7164
Q969H8	MYDGF	23.0803	23.0803	24.9421	17.7164	17.7164	19.7118
Q969N2	PIGT	25.0354	25.1864	25.0354	24.1738	24.713	24.1738
Q969Q0	RPL36AL	27.4672	26.6334	24.8408	27.9883	27.2135	25.5212
Q969V3	NCLN	26.0118	25.2187	20.4449	26.3521	24.1572	21.32
Q969X6	UTP4	22.9214	25.3303	23.6595	21.5972	25.5638	23.1623
Q96A33	CCDC47	27.3964	26.9625	25.8573	26.9833	27.711	25.463
Q96A65	EXOC4	23.9232	23.8417	22.4173	22.9069	23.2614	21.5763
Q96A72	MAGOHB	28.8104	28.8426	27.4206	28.1012	28.07	26.658
Q96AC1	FERMT2	22.371	25.3788	22.371	17.7164	17.7164	17.7164
Q96AE4	FUBP1	31.3412	31.3482	29.7058	30.7462	30.7093	29.0755
Q96AG4	LRRC59	29.1984	29.2516	27.6365	29.3285	29.6881	27.8379
Q96AQ6	PBXIP1	23.3843	23.2458	23.9011	21.8088	21.8166	24.4091
Q96AY3	FKBP10	24.011	23.5854	21.9348	17.7164	17.7164	17.7164
Q96B26	EXOSC8	23.1929	23.5595	24.5101	17.7164	17.7164	17.7164
Q96B49	TOMM6	24.3799	24.5968	23.3699	23.6432	22.6729	22.6729
Q96B97	SH3KBP1	23.5328	21.3918	21.3918	17.7164	17.7164	21.9692
Q96C36	PYCR2	26.4643	26.0514	24.7926	24.9281	24.757	23.2323
Q96C57	CUSTOS	23.7849	22.4812	22.4812	17.7164	17.7164	17.7164
Q96CS3	FAF2	25.3007	25.6777	21.9093	24.7826	25.2116	22.9674
Q96CT7	CCDC124	25.3661	25.4929	25.5978	25.3077	25.5375	25.199
Q96CW1	AP2M1	26.657	26.7042	25.6044	26.7734	26.661	25.0532
Q96CX2	KCTD12	26.1307	26.1958	24.4536	22.9311	22.9323	23.8661
Q96DA6	DNAJC19	24.068	24.1009	23.5958	24.3411	23.5141	23.0328
Q96DH6	MSI2	23.5201	23.5713	23.0414	22.3281	22.3878	22.4891
Q96DI7	SNRNP40	27.9599	28.3286	26.7699	27.9591	28.0935	26.5387
Q96E11	MRRF	27.7929	26.5939	26.2549	27.5708	26.157	25.7857
Q96E29	MTERF3	20.5786	20.4747	20.4747	20.7365	17.7164	17.7164
Q96EE3	SEH1L	25.7026	25.9604	23.3487	24.5805	25.589	22.4287
Q96EK4	THAP11	22.3851	22.433	25.936	22.1154	22.497	21.4952
Q96EK6	GNPNAT1	21.2112	21.5737	21.2112	17.7164	17.7164	17.7164
Q96EP5	DAZAP1	28.5039	28.2749	26.9681	27.7452	28.168	26.4603
Q96EV2	RBM33	21.9301	24.6662	21.9301	17.7164	17.7164	21.1989
Q96EY1	DNAJA3	26.0871	26.8949	24.7168	26.5881	26.6834	24.8107
Q96EY7	PTCD3	21.6663	21.6663	22.0367	17.7164	17.7164	17.7164
Q96FV9	THOC1	27.8327	27.3331	26.1841	26.6568	26.511	25.0343
Q96G25	MED8	22.2719	22.9577	21.632	21.114	21.2897	19.5913
Q96GM5	SMARCD1	23.3762	23.3762	24.1468	17.7164	23.7366	17.7164
Q96GM8	TOE1	26.3913	27.0478	23.2571	25.2258	25.0156	25.0156
Q96GN5	CDCA7L	21.2661	21.7632	22.7448	20.6325	17.7164	17.7164
Q96GQ7	DDX27	29.314	28.7586	27.4602	29.0249	28.1843	26.919
Q96HC4	PDLIM5	30.3796	30.4589	29.0128	30.4217	30.7374	29.1823
Q96HE9	PRR11	20.9654	17.8029	17.8029	21.2265	21.5959	21.2265
Q96HS1	PGAM5	26.9391	27.6031	26.5254	26.5302	27.0691	25.1443
Q96HW7	INTS4	23.7563	23.4079	22.4093	23.1594	23.0465	21.5067
Q96HY6	DDRGK1	25.0675	24.3691	22.3086	25.5993	24.4307	24.4905
Q96I24	FUBP3	29.9728	29.8831	28.5663	29.5281	29.6687	28.2109
Q96I25	RBM17	27.5101	27.1677	26.3187	26.427	26.2729	25.854
Q96I99	SUCLG2	22.0187	21.3749	21.6518	17.7164	17.7164	17.7164
Q96IX5	ATP5MK	27.3667	27.481	25.6706	27.3465	27.5738	25.6152
Q96IZ0	PAWR	27.3993	26.8362	25.5188	26.8322	25.9848	24.4891
Q96JB5	CDK5RAP3	25.6607	25.7903	24.8737	25.334	25.9142	24.7
Q96JC1	VPS39	24.3925	24.2982	22.7727	23.5919	24.1131	21.0107
Q96JJ3	ELMO2	22.4628	23.9596	21.9042	22.9982	25.8403	22.9982
Q96JM3	CHAMP1	25.1683	25.2321	24.1423	23.683	22.6356	21.4784
Q96JP5	ZFP91	24.7365	24.2417	23.7297	24.2839	24.0628	24.0312
Q96KP1	EXOC2	22.5403	22.9093	21.5594	23.3539	23.478	22.0096
Q96KQ7	EHMT2	20.7421	20.7421	23.307	20.4236	20.4236	22.9906
Q96KR1	ZFR	27.5636	27.8074	26.8622	26.6466	27.601	26.7205
Q96L91	EP400	21.6453	20.8427	21.2409	21.0394	20.5695	20.5695
Q96ME1	FBXL18	20.4456	22.0258	20.4456	17.7164	20.7562	17.7164
Q96ME7	ZNF512	26.0078	26.2763	24.3408	25.9545	25.638	24.2666
Q96MT7	CFAP44	22.2322	22.0873	22.0873	22.1991	23.1	22.1991
Q96MU7	YTHDC1	24.2883	24.3322	24.2883	23.9751	23.9751	24.1971
Q96N66	MBOAT7	26.1432	25.9459	23.294	22.635	25.2744	22.635
Q96NA8	TSNARE1	23.4546	24.1032	23.4546	23.3301	24.6004	23.3301
Q96NW4	ANKRD27	25.554	24.9579	24.9579	25.8048	24.4871	24.4871
Q96P16	RPRD1A	24.2707	23.6313	20.2372	24.091	22.8245	21.4887
Q96P50	ACAP3	25.0392	24.9964	22.0222	25.3669	25.7434	22.7413
Q96P70	IPO9	19.3926	19.3926	19.8393	17.7164	17.7164	17.7164
Q96PK6	RBM14	29.6592	29.4794	28.3277	28.959	28.457	27.9008
Q96PU4	UHRF2	24.6889	24.3335	22.1578	23.3547	23.7262	21.2447
Q96PU8	QKI	26.9489	27.0477	25.2803	26.0832	25.8785	24.6619
Q96PV6	LENG8	20.9469	20.879	20.879	17.7164	17.7164	17.7164
Q96Q45	TMEM237	23.8238	23.2869	22.6355	22.8106	23.4306	22.8106
Q96QC0	PPP1R10	22.9611	23.1319	21.7121	17.7164	17.7164	17.7164
Q96QK1	VPS35	24.5401	24.4283	20.8995	20.9079	21.2746	21.0956
Q96QR8	PURB	24.5384	25.0114	24.5384	24.3986	25.5405	24.3986
Q96S52	PIGS	24.4196	25.8782	24.0323	25.9482	25.7931	23.9569
Q96S59	RANBP9	26.6693	26.2608	24.7592	26.5647	26.75	25.0856
Q96S97	MYADM	24.5766	25.5811	24.1544	17.7164	23.9323	17.7164
Q96SB4	SRPK1	23.8484	23.7505	22.1124	24.0085	23.9427	22.1563
Q96SI9	STRBP	26.4221	26.523	24.6757	26.4889	26.6387	24.9217
Q96SK2	TMEM209	23.2052	23.1317	22.03	17.7164	17.7164	19.7601
Q96ST2	IWS1	24.448	24.5377	22.0269	24.3395	24.1375	20.9626
Q96ST3	SIN3A	25.2503	25.3812	22.9608	25.2493	25.2969	22.9701
Q96T23	RSF1	24.6401	24.9743	24.2168	24.3613	24.5345	23.4625
Q96T37	RBM15	22.5472	24.4003	23.1906	23.2516	22.4115	22.4115
Q96T58	SPEN	22.8713	23.4082	22.8713	21.5333	17.7164	17.7164
Q96T88	UHRF1	26.6481	27.0935	25.0722	26.0353	26.2352	24.4958
Q96TA1	NIBAN2	26.016	26.1994	25.375	24.066	25.2442	23.4294
Q96TA2	YME1L1	28.1181	26.3871	24.1549	28.1988	26.261	23.4599
Q96TC7	RMDN3	27.451	28.3844	26.6592	27.0701	27.4852	25.834
Q99439	CNN2	29.0137	29.0081	28.1041	28.972	29.1011	27.9569
Q99459	CDC5L	28.6506	28.713	27.3406	27.8763	28.0781	27.016
Q99460	PSMD1	26.5309	26.4509	25.5115	26.0936	26.3376	24.7076
Q99496	RNF2	25.069	24.6588	24.414	23.7712	23.4796	23.4796
Q99497	PARK7	27.5902	26.6786	24.2715	21.8615	22.1076	20.4899
Q99536	VAT1	24.4511	25.2065	25.4483	23.2375	23.8844	22.5651
Q99549	MPHOSPH8	22.9934	22.9558	22.093	22.5302	22.37	21.3471
Q99567	NUP88	28.1834	28.3059	25.8601	27.6974	27.8948	25.408
Q99570	PIK3R4	21.762	22.1314	21.762	21.8285	21.9325	21.8285
Q99575	POP1	22.0571	24.3288	20.5607	21.9171	22.0601	21.9171
Q99590	SCAF11	24.8358	23.7619	22.6052	24.1346	23.4287	21.8178
Q99613	EIF3C	29.0436	29.119	27.7936	29.1535	29.2804	27.9683
Q99615	DNAJC7	23.1143	25.1081	23.2559	22.2598	22.2598	22.563
Q99622	C12orf57	24.3867	24.6937	24.3867	23.7457	24.7028	23.7457
Q99623	PHB2	30.7615	30.7327	29.4774	30.2759	30.3134	28.8884
Q99627	COPS8	24.0569	24.24	22.6124	17.7164	21.2078	17.7164
Q99661	KIF2C	24.3515	23.6508	25.7942	23.2998	25.4173	25.3909
Q99698	LYST	23.9844	25.0793	23.1638	25.8584	25.0777	23.4526
Q99714	HSD17B10	27.3538	27.2343	25.7044	24.5636	25.2103	23.1135
Q99715	COL12A1	24.6342	25.2668	23.9627	24.11	25.0945	23.2738
Q99729	HNRNPAB	29.695	29.8144	28.8581	29.1443	29.4028	28.267
Q99733	NAP1L4	24.8775	25.3194	22.8631	23.7559	17.7164	17.7164
Q99798	ACO2	19.8701	20.3495	19.8157	17.7164	17.7164	17.7164
Q99816	TSG101	21.7514	21.6269	21.6269	20.8841	22.257	20.8841
Q99832	CCT7	29.7619	29.7555	28.3172	28.964	28.739	27.226
Q99848	EBNA1BP2	29.673	29.8586	28.2504	29.6792	29.5676	27.9594
Q99873	PRMT1	25.1728	23.9041	24.1739	24.7516	21.0651	23.4418
Q99933	BAG1	23.5099	23.4804	23.4804	22.8227	22.8227	23.498
Q99961	SH3GL1	24.4894	23.9444	23.9444	17.7164	17.7164	17.7164
Q9BPX3	NCAPG	24.7595	24.5906	23.7441	24.6877	23.6595	24.1139
Q9BPX5	ARPC5L	25.4534	24.15	24.15	23.8542	24.0994	23.8542
Q9BPX6	MICU1	22.0308	22.3941	21.9839	21.3301	22.0753	21.8459
Q9BQ39	DDX50	25.0719	25.9091	24.1293	24.7992	25.3514	23.7362
Q9BQ67	GRWD1	28.1433	28.0327	26.4883	28.9066	28.955	27.6521
Q9BQ75	CMSS1	25.8535	25.3725	23.5659	25.6662	25.528	23.9597
Q9BQB6	VKORC1	26.4879	25.9852	25.9852	26.0732	25.2929	24.4676
Q9BQE9	BCL7B	24.7495	24.9369	24.7495	24.3695	24.0588	24.0588
Q9BQG0	MYBBP1A	29.7752	29.9183	28.3483	29.2366	29.6355	28.0025
Q9BR76	CORO1B	27.8184	28.0646	26.6204	26.9036	27.2113	25.508
Q9BRJ6	C7orf50	27.1885	27.2405	25.7344	26.7728	26.928	25.3358
Q9BRJ7	NUDT16L1	23.8608	24.7421	23.8608	17.7164	17.7164	17.7164
Q9BRP8	PYM1	25.9176	26.5594	24.5686	25.5381	26.4699	25.1243
Q9BRX2	PELO	17.8029	24.5059	17.8029	23.0116	23.9352	23.0116
Q9BS26	ERP44	21.3312	24.5284	21.3312	17.7164	17.7164	17.7164
Q9BSC4	NOL10	23.631	24.5459	23.631	23.5626	22.9072	22.9072
Q9BSD7	NTPCR	24.2296	24.8075	23.8385	24.1128	25.4485	24.1462
Q9BSJ2	TUBGCP2	23.7418	23.6726	22.2488	23.9376	23.7705	22.2034
Q9BSJ8	ESYT1	25.5163	25.5991	24.3321	25.0578	25.176	23.1956
Q9BT78	COPS4	22.9334	22.9233	22.8351	17.7164	17.7164	17.7164
Q9BTC0	DIDO1	27.0164	27.207	25.7742	26.3178	26.5312	24.4132
Q9BTD8	RBM42	23.9312	24.5489	23.5018	23.6225	23.7887	22.7092
Q9BTE1	DCTN5	20.4715	21.6466	21.9263	20.1829	21.8256	20.1829
Q9BTX1	NDC1	24.9593	24.5292	24.5292	23.6999	23.8982	23.6999
Q9BU76	MMTAG2	23.0123	23.038	21.1255	22.2412	22.6515	22.7522
Q9BUF5	TUBB6	26.8164	27.3699	25.3426	26.3763	27.0758	24.9507
Q9BUJ2	HNRNPUL1	28.3429	28.3	27.171	26.9209	26.5317	25.5464
Q9BUQ8	DDX23	29.4341	29.4535	28.0088	28.8207	29.0207	27.3957
Q9BV38	WDR18	27.5172	28.0412	25.2673	26.604	26.4283	25.1763
Q9BV86	NTMT1	23.3442	22.4741	22.4741	17.7164	17.7164	17.7164
Q9BVC6	TMEM109	26.8756	26.8552	25.3671	26.6707	26.664	25.1546
Q9BVI4	NOC4L	24.2193	24.0824	23.0644	23.5381	23.5399	22.1416
Q9BVJ6	UTP14A	26.0098	26.4299	25.316	26.2747	26.0148	25.0637
Q9BVK6	TMED9	27.1783	26.9549	26.9877	25.8668	26.1858	25.0172
Q9BVL2	NUP58	21.2421	21.2421	22.1384	17.7164	17.7164	20.5805
Q9BVP2	GNL3	29.1793	28.76	27.0561	28.4047	28.0593	26.7285
Q9BVQ7	AFG2B	21.676	21.5499	20.0485	21.4081	21.443	20.8245
Q9BW19	KIFC1	24.5643	25.3874	22.3641	24.2605	25.293	21.8637
Q9BW27	NUP85	26.3738	27.2959	25.6347	25.892	26.287	24.7127
Q9BWF3	RBM4	27.727	27.7439	25.4931	27.6012	27.3583	25.0101
Q9BWJ5	SF3B5	27.8069	27.5347	26.5735	25.245	27.6795	25.245
Q9BWM7	SFXN3	24.03	24.4055	24.5838	23.0115	22.9952	23.5954
Q9BX68	HINT2	22.1956	21.4815	21.4815	17.7164	17.7164	17.7164
Q9BXP5	SRRT	29.0915	29.3793	27.7759	28.4629	28.6841	27.2852
Q9BXS4	TMEM59	23.2768	23.0284	23.0284	22.1144	17.7164	17.7164
Q9BXS6	NUSAP1	25.0642	24.178	24.1179	23.4996	23.4116	23.405
Q9BXV9	GON7	20.8231	20.8734	20.8231	17.7164	17.7164	17.7164
Q9BXW9	FANCD2	22.3656	22.3656	22.4726	20.5893	21.5418	20.5893
Q9BXY0	MAK16	25.8781	26.629	25.4585	25.5674	26.2248	24.9508
Q9BY42	RTF2	24.5532	17.8029	17.8029	25.256	25.1688	25.1688
Q9BY44	EIF2A	28.0672	27.9937	26.5571	28.2394	28.2839	26.6371
Q9BY66	KDM5D	23.997	23.8472	23.0466	24.8715	25.0541	24.3427
Q9BY77	POLDIP3	27.3487	27.303	25.0791	26.7667	26.9272	24.3565
Q9BYG3	NIFK	26.5749	26.4188	25.703	24.934	24.2998	24.9254
Q9BZE4	GTPBP4	28.7117	28.9343	27.3466	28.2728	28.2204	26.696
Q9BZI7	UPF3B	17.8029	25.9552	17.8029	21.561	25.0105	21.583
Q9BZJ0	CRNKL1	24.5241	26.2116	24.4131	23.7664	26.0431	25.1367
Q9BZZ5	API5	29.3321	29.3213	27.9313	28.9341	28.9983	27.7972
Q9C005	DPY30	27.0319	27.6297	24.9786	26.2008	25.9164	24.5137
Q9C0B5	ZDHHC5	24.2588	24.3283	24.2588	25.2569	24.4713	24.4713
Q9C0C2	TNKS1BP1	28.3956	28.8037	27.3927	27.4279	27.3296	26.3749
Q9C0J8	WDR33	23.0536	22.6787	22.6787	23.6471	22.5674	22.5674
Q9GZL7	WDR12	27.2297	27.2311	24.811	26.7393	26.7688	23.9165
Q9GZR2	REXO4	25.4656	24.4881	22.7722	24.0614	24.5286	22.3438
Q9GZR7	DDX24	27.3148	27.4393	25.3157	27.4829	27.1388	25.7864
Q9GZS1	POLR1E	25.7423	25.7286	24.5225	25.3809	25.5768	24.4938
Q9GZS3	SKIC8	25.8481	25.9042	24.4541	24.9568	25.3235	24.0809
Q9GZT3	SLIRP	26.768	26.724	24.6337	25.613	25.5647	23.9749
Q9H078	CLPB	24.1092	24.1777	24.1092	23.8512	23.8957	23.8512
Q9H089	LSG1	22.2496	24.6969	20.0236	21.8076	24.3342	21.4599
Q9H0A0	NAT10	29.3382	29.8625	27.6698	29.5114	29.3667	27.533
Q9H0D6	XRN2	28.6019	27.8553	27.0976	27.7749	27.7645	26.3755
Q9H0H0	INTS2	20.5097	21.3207	20.5097	20.5803	17.7164	17.7164
Q9H0H5	RACGAP1	27.6638	27.7387	24.8695	27.4339	27.5324	24.775
Q9H0S4	DDX47	26.7523	26.7909	26.0267	26.6157	26.1949	25.6432
Q9H0U3	MAGT1	26.1719	22.3034	22.3034	25.0401	24.1475	24.1475
Q9H0U4	RAB1B	26.1167	25.587	24.8738	25.0319	24.3209	23.5805
Q9H0U9	TSPYL1	23.4885	23.6303	22.4366	21.5311	23.0472	21.5311
Q9H223	EHD4	26.4052	27.054	25.4843	25.753	26.9724	25.368
Q9H270	VPS11	22.3418	23.2866	20.3452	17.7164	17.7164	17.7164
Q9H2D6	TRIOBP	22.5991	21.7348	22.607	17.7164	21.7337	17.7164
Q9H2H8	PPIL3	25.0389	25.3196	23.9314	24.63	24.5165	23.3266
Q9H2P0	ADNP	25.9614	25.8324	23.7703	19.7407	25.0826	22.6714
Q9H2U1	DHX36	22.59	23.9332	22.5154	17.7164	23.4319	17.7164
Q9H307	PNN	28.394	28.5549	27.692	27.8459	28.5692	27.3667
Q9H3K2	GHITM	26.2889	26.1917	24.8317	26.6487	27.1422	24.9309
Q9H3P2	NELFA	25.3568	25.9973	23.8734	24.6129	26.1202	23.5982
Q9H3U1	UNC45A	25.4762	25.3804	24.1257	24.91	24.9272	22.4752
Q9H444	CHMP4B	26.4652	26.613	25.2558	17.7164	17.7164	23.7703
Q9H488	POFUT1	23.2647	21.2025	20.1037	21.7293	17.7164	17.7164
Q9H490	PIGU	24.651	24.5689	24.5689	24.9178	25.0255	24.9178
Q9H4A6	GOLPH3	23.0458	23.3198	21.5602	17.7164	17.7164	17.7164
Q9H4G0	EPB41L1	23.3697	25.3168	23.0895	17.7164	22.1019	17.7164
Q9H4G4	GLIPR2	27.0452	26.8371	25.0632	27.301	27.0697	24.9976
Q9H4L4	SENP3	25.4205	20.6444	23.4301	24.7963	23.565	19.455
Q9H4M9	EHD1	25.0141	25.3525	20.5784	24.7868	25.1697	19.6661
Q9H501	ESF1	22.5339	22.7247	22.5339	21.6801	21.3537	21.3537
Q9H583	HEATR1	27.4187	27.3457	25.7533	27.1074	27.2059	25.5174
Q9H5V8	CDCP1	25.3005	25.2691	24.2102	25.1564	25.2926	24.0452
Q9H6F5	CCDC86	27.0067	27.1314	27.0067	26.8663	27.8847	23.828
Q9H6R0	DHX33	23.0813	23.3374	23.0813	17.7164	17.7164	17.7164
Q9H6R4	NOL6	28.5555	28.6431	26.6897	27.4198	27.1067	26.0974
Q9H6T3	RPAP3	24.3026	24.4342	22.4105	22.2339	22.4384	21.4542
Q9H6X2	ANTXR1	24.0498	24.3758	25.3891	24.3113	23.9771	23.9972
Q9H6Z4	RANBP3	21.2838	22.759	21.2838	17.7164	17.7164	17.7164
Q9H7E9	C8orf33	25.1531	25.0525	23.2264	24.7621	24.7395	22.8833
Q9H7N4	SCAF1	25.3882	25.8093	23.6915	25.2177	25.8153	23.3015
Q9H7Z3	NRDE2	18.7433	19.6709	18.7433	17.7164	17.7164	17.7164
Q9H845	ACAD9	26.9662	26.7414	23.7869	25.9321	26.1248	23.7304
Q9H8H0	NOL11	27.3175	27.5506	25.1877	27.0555	27.233	25.3744
Q9H8H2	DDX31	25.0655	25.0692	24.0755	24.8359	24.9105	24.1951
Q9H8V3	ECT2	22.162	22.454	20.3609	22.2453	22.5558	20.3033
Q9H910	JPT2	23.7555	24.1924	23.7555	23.8976	23.1999	23.1999
Q9H944	MED20	24.2547	25.2358	24.2547	17.7164	17.7164	17.7164
Q9H967	WDR76	23.3104	21.78	21.59	17.7164	17.7164	17.7164
Q9H9B1	EHMT1	26.6717	26.4109	24.7998	24.5457	24.6214	24.2028
Q9H9B4	SFXN1	21.8031	22.0733	21.1897	17.7164	17.7164	17.7164
Q9H9J4	USP42	21.576	21.914	19.9136	20.9038	21.5632	19.5071
Q9H9Y6	POLR1B	23.9705	24.1479	23.2147	23.8562	24.066	22.3617
Q9HA77	CARS2	25.2385	23.3015	21.7464	24.203	22.5264	21.1008
Q9HAV7	GRPEL1	22.3541	22.1894	21.1808	19.6857	19.6761	19.6761
Q9HB71	CACYBP	27.6535	27.558	26.1713	27.2214	26.4967	25.3934
Q9HB90	RRAGC	22.6941	22.7019	22.6941	17.7164	17.7164	17.7164
Q9HBH0	RHOF	21.7673	21.9402	20.9582	21.7946	21.5265	20.2312
Q9HBH1	PDF	21.7501	22.0042	20.7604	21.5609	20.6742	19.9169
Q9HBL7	PLGRKT	25.5948	25.7317	24.5515	26.6287	26.079	24.3981
Q9HBM1	SPC25	18.2245	18.27	19.4005	18.6543	18.4738	19.13
Q9HC52	CBX8	22.0689	21.1161	21.1161	17.7164	17.7164	17.7164
Q9HCE1	MOV10	24.8757	24.7148	22.1963	24.7994	24.6659	22.1967
Q9HCH3	CPNE5	21.8149	17.8029	17.8029	21.2835	22.7703	21.2835
Q9HCK8	CHD8	21.077	21.4485	22.0374	20.393	21.1805	20.393
Q9HCN8	SDF2L1	24.3552	24.7776	22.9195	24.295	21.9282	21.9282
Q9HCS7	XAB2	24.4578	23.9015	23.7729	23.5324	22.4621	23.0802
Q9HD20	ATP13A1	23.3872	23.2674	23.4289	23.0119	23.0136	22.7762
Q9HD42	CHMP1A	26.0262	24.8834	23.7882	23.9668	24.0405	22.9625
Q9HD45	TM9SF3	25.6512	25.3926	23.3465	25.55	25.6198	24.5938
Q9NP72	RAB18	24.9882	24.608	23.4806	24.06	24.6194	22.6837
Q9NP74	PALMD	25.5794	24.9077	25.175	25.2684	24.3668	24.7601
Q9NP79	VTA1	22.706	21.6492	21.6492	20.356	17.7164	17.7164
Q9NPA0	EMC7	24.9354	25.4144	24.039	24.6296	24.7472	23.7381
Q9NPD3	EXOSC4	24.6566	24.4641	24.4641	24.0298	23.7533	23.7533
Q9NPE3	NOP10	27.9212	27.7189	26.3998	25.8409	26.2085	26.1943
Q9NPF5	DMAP1	22.0957	22.0957	23.4515	20.9644	21.5338	23.4389
Q9NPJ3	ACOT13	24.04	24.006	22.8953	23.6373	23.154	23.154
Q9NQC3	RTN4	26.9644	26.6462	24.8807	25.2836	24.7422	24.7422
Q9NQG5	RPRD1B	24.601	25.6739	23.7281	23.1805	23.5164	23.1805
Q9NQS7	INCENP	25.0103	26.3279	25.2296	23.3922	24.4401	22.9809
Q9NQT4	EXOSC5	26.4847	26.2032	25.378	25.834	25.9684	24.627
Q9NQT5	EXOSC3	23.0303	21.9185	21.9185	17.7164	17.7164	22.0096
Q9NQW6	ANLN	26.8636	27.2957	25.8436	27.1647	27.3444	26.2746
Q9NR12	PDLIM7	29.1931	29.374	27.9393	28.5755	28.8081	27.4749
Q9NR30	DDX21	31.1695	31.3116	30.0755	31.0786	31.2249	29.698
Q9NR31	SAR1A	25.3961	25.0561	24.5616	23.9881	23.7924	23.249
Q9NR45	NANS	21.4728	24.7015	21.4728	24.9218	24.7975	23.1043
Q9NR50	EIF2B3	22.3889	22.4549	22.1862	22.8513	22.5572	20.3954
Q9NRG9	AAAS	27.0693	27.1616	25.3613	26.3333	26.6041	24.8623
Q9NRL2	BAZ1A	32.1357	22.5391	31.016	31.8315	21.9901	31.0708
Q9NRP0	OSTC	23.0773	23.3861	21.8594	21.482	21.6402	20.1657
Q9NRX1	PNO1	17.8029	17.8029	17.8029	22.5597	24.6136	22.5597
Q9NRZ9	HELLS	26.5335	27.4732	26.1814	25.2268	26.5866	25.6078
Q9NS69	TOMM22	26.3432	26.4827	24.9825	26.095	26.1674	24.3943
Q9NSD9	FARSB	27.8863	28.2341	27.2128	28.1493	28.4178	26.9486
Q9NSI2	SLX9	24.0997	24.0649	24.0649	21.5561	21.8351	21.5561
Q9NSV4	DIAPH3	20.3715	21.4591	20.3715	20.445	21.8326	20.445
Q9NTI5	PDS5B	26.259	27.8389	25.2078	26.0914	26.6777	24.2307
Q9NTJ3	SMC4	28.31	28.3352	27.2591	27.8508	28.1449	26.841
Q9NTZ6	RBM12	22.3538	23.4057	22.3538	17.7164	17.7164	17.7164
Q9NU22	MDN1	26.5047	25.8721	24.7025	24.8584	25.1576	23.3578
Q9NUQ2	AGPAT5	24.1957	24.4672	22.902	23.5017	23.8589	22.4815
Q9NUU7	DDX19A	26.495	26.7914	25.9897	26.0526	25.9747	24.2497
Q9NV06	DCAF13	25.0928	24.8101	25.0232	24.5989	24.7005	24.4331
Q9NV31	IMP3	26.2105	26.2319	24.374	25.3631	25.5347	23.4946
Q9NV56	MRGBP	20.8821	20.3733	22.6437	19.6071	19.7399	20.0589
Q9NV92	NDFIP2	24.6855	25.0807	24.6855	24.4076	24.875	24.4076
Q9NVA2	SEPTIN11	29.1696	29.1613	27.853	28.7049	28.8346	27.5985
Q9NVD7	PARVA	25.7614	26.1263	24.0972	26.1937	26.0355	24.2734
Q9NVH1	DNAJC11	27.1646	27.2323	25.7983	26.6088	26.5622	25.5803
Q9NVI1	FANCI	23.5236	22.8852	22.8852	17.7164	17.7164	17.7164
Q9NVI7	ATAD3A	30.4013	30.566	28.9469	30.1014	30.1817	28.722
Q9NVM9	INTS13	23.6169	23.6237	23.6169	22.9814	23.4535	22.9814
Q9NVN8	GNL3L	25.2333	24.9112	23.2671	24.4072	24.6618	23.1832
Q9NVP1	DDX18	28.8806	28.9181	27.7691	28.7771	28.9974	27.5063
Q9NVR2	INTS10	19.9819	21.292	19.9819	18.5292	20.1685	18.5292
Q9NVR7	TBCCD1	24.2192	24.2619	24.2192	24.4159	24.2223	24.2223
Q9NW13	RBM28	28.0997	28.4843	27.3429	28.482	28.2305	27.2967
Q9NW64	RBM22	27.5073	27.2303	25.2843	26.9225	26.9449	24.4164
Q9NWH9	SLTM	28.4713	28.125	26.8997	27.817	27.6784	26.1335
Q9NWT1	PAK1IP1	25.571	24.5353	25.3573	24.5535	24.7103	24.2859
Q9NX24	NHP2	27.1236	27.177	25.629	24.9758	25.2333	24.6909
Q9NX58	LYAR	25.8845	26.6751	25.3424	25.6643	26.512	24.6251
Q9NX63	CHCHD3	29.5279	29.6428	28.057	29.1063	29.2953	27.6855
Q9NXC5	MIOS	20.4683	20.2617	19.2787	18.9258	19.6403	18.9258
Q9NXF1	TEX10	26.7934	27.2007	25.1697	25.994	26.8301	24.75
Q9NXV6	CDKN2AIP	25.4975	25.4406	23.1647	24.0482	23.0846	23.1343
Q9NY12	GAR1	25.8687	25.9942	25.0191	25.5146	25.88	24.3762
Q9NY27	PPP4R2	24.6364	24.7512	22.8655	25.1615	24.8839	21.0395
Q9NY61	AATF	24.032	26.2	23.4443	22.2255	22.2255	23.1016
Q9NY93	DDX56	28.3862	28.576	26.6652	28.2057	28.1189	26.0992
Q9NYF8	BCLAF1	29.7309	30.0601	28.5534	29.0233	29.3022	28.0951
Q9NYH9	UTP6	25.3648	25.9372	23.9435	22.7448	24.4728	22.7448
Q9NYK5	MRPL39	22.4421	21.7409	22.2765	21.0944	21.3364	21.3013
Q9NYL4	FKBP11	24.7642	24.9016	22.6755	24.6858	24.4711	23.1368
Q9NYL9	TMOD3	28.7151	29.4875	27.5298	28.2186	29.047	26.8911
Q9NYV4	CDK12	22.2658	25.638	21.2403	21.1649	24.5929	20.333
Q9NYY8	FASTKD2	20.6667	22.6162	20.3138	22.7321	22.7665	19.4214
Q9NZ01	TECR	27.1628	27.0189	27.0598	27.9225	28.2943	27.1124
Q9NZ63	C9orf78	23.991	23.9545	23.9545	22.9873	22.2953	22.2953
Q9NZB2	FAM120A	28.2633	28.4943	26.3179	28.4317	28.0614	26.5956
Q9NZI8	IGF2BP1	26.4411	25.9397	25.8452	26.5448	25.077	25.8337
Q9NZJ7	MTCH1	24.9072	24.8942	24.8942	23.8483	23.7165	23.7165
Q9NZM1	MYOF	27.5214	27.216	26.0127	27.3605	26.2507	24.9297
Q9NZM5	NOP53	25.1478	25.5525	22.4995	23.3335	23.1039	24.0975
Q9NZN4	EHD2	26.6572	27.1829	25.323	27.4802	27.5113	25.1833
Q9NZN8	CNOT2	23.8664	24.0415	22.1879	24.0082	24.1142	22.1079
Q9NZW5	PALS2	22.9416	21.2064	21.2064	22.4318	19.8689	19.8689
Q9NZZ3	CHMP5	23.6396	23.0386	22.5132	22.0717	20.95	20.6012
Q9P013	CWC15	25.5765	25.4504	24.5714	25.5064	25.5944	24.1725
Q9P031	CCDC59	25.6655	25.7578	23.4721	25.54	25.2554	23.5006
Q9P035	HACD3	24.3543	24.8926	23.4873	25.752	26.7816	24.2436
Q9P0I2	EMC3	19.7623	20.599	19.7623	24.0618	17.7164	17.7164
Q9P0J0	NDUFA13	23.2931	21.476	24.1551	22.7527	22.7642	22.9979
Q9P0K7	RAI14	28.8291	29.0831	27.4027	28.7226	28.8467	26.5337
Q9P0L0	VAPA	29.259	29.5928	28.1729	29.044	29.4486	28.198
Q9P0V3	SH3BP4	24.6428	25.022	22.4942	25.2504	22.7204	22.2239
Q9P0V9	SEPTIN10	26.4896	26.7987	25.6875	26.8431	26.6472	25.2962
Q9P1Z2	CALCOCO1	23.8111	23.9714	24.4698	23.0495	23.8413	24.8899
Q9P253	VPS18	23.7659	23.8244	22.0675	23.7994	23.5047	21.9356
Q9P258	RCC2	30.4381	30.5039	29.0068	30.2785	30.1542	28.717
Q9P265	DIP2B	22.9961	17.8029	17.8029	24.6499	23.9918	23.9918
Q9P2E9	RRBP1	29.6972	29.995	28.6869	30.115	30.2627	28.8161
Q9P2I0	CPSF2	23.6202	23.8211	24.3572	23.5099	22.888	23.2542
Q9P2J5	LARS1	24.8741	24.7441	23.037	22.9628	22.6515	22.6515
Q9P2N5	RBM27	23.9372	24.0292	21.7344	22.9676	23.1867	21.0257
Q9UBB5	MBD2	24.13	25.3925	23.5476	23.464	24.0149	23.5486
Q9UBC2	EPS15L1	22.5056	22.1008	22.1008	22.2077	21.9057	21.9057
Q9UBD5	ORC3	25.7266	26.369	24.0976	27.5444	28.1293	26.1413
Q9UBI6	GNG12	27.3161	27.0088	26.2796	26.5562	26.4602	25.4136
Q9UBL3	ASH2L	22.6295	22.7897	22.9578	20.745	21.0723	20.745
Q9UBM7	DHCR7	26.405	26.4778	25.6635	27.8009	27.0762	25.7732
Q9UBQ5	EIF3K	25.4323	25.5863	25.2391	25.6782	25.8438	24.2319
Q9UBQ7	GRHPR	23.2571	22.824	21.9028	17.7164	17.7164	17.7164
Q9UBS4	DNAJB11	24.8828	26.4031	25.3252	24.3756	25.9302	24.6257
Q9UBU9	NXF1	26.1442	26.1556	24.9723	25.6422	25.8929	25.1153
Q9UBW8	COPS7A	22.9029	22.0488	22.0488	17.7164	17.7164	21.274
Q9UDY2	TJP2	24.6573	23.7413	22.6487	24.2169	23.3998	22.2875
Q9UDY4	DNAJB4	25.4164	24.7844	20.3289	24.672	19.3955	19.3955
Q9UEY8	ADD3	23.4194	23.5486	23.4188	17.7164	17.7164	21.5471
Q9UFC0	LRWD1	17.8029	17.8029	22.539	24.8428	22.1464	22.1464
Q9UG63	ABCF2	24.9878	25.138	24.196	21.589	24.2383	23.585
Q9UGI8	TES	24.6939	24.9961	22.825	24.4712	21.2317	21.2317
Q9UGP8	SEC63	23.8668	24.3991	23.5608	25.046	23.5081	23.3087
Q9UGR2	ZC3H7B	21.6633	21.3803	20.3798	17.7164	17.7164	19.7601
Q9UGU0	TCF20	22.449	22.557	22.449	21.034	17.7164	17.7164
Q9UH62	ARMCX3	24.3072	22.5147	21.1954	23.4901	21.8478	21.8478
Q9UH99	SUN2	23.7252	24.4114	23.7252	17.7164	17.7164	23.1128
Q9UHB6	LIMA1	27.9836	27.7693	27.4631	27.6636	27.4227	26.8694
Q9UHB9	SRP68	25.4641	25.6082	24.5773	25.3066	25.5532	24.0791
Q9UHC9	NPC1L1	28.0793	28.124	29.4051	28.4836	28.6971	29.2802
Q9UHD8	SEPTIN9	29.4437	29.815	28.0357	29.3905	29.7306	27.865
Q9UHI6	DDX20	20.3344	24.2159	20.3344	23.882	17.7164	17.7164
Q9UHQ9	CYB5R1	25.1543	25.5546	23.7344	25.3174	25.6609	23.9126
Q9UHR5	SAP30BP	24.3562	24.3562	24.3579	23.6687	23.7695	23.6687
Q9UHV9	PFDN2	24.4284	23.3958	23.4225	17.7164	17.7164	17.7164
Q9UHX1	PUF60	29.2244	29.3887	27.9919	29.1879	29.0448	27.6501
Q9UI09	NDUFA12	23.121	23.2204	21.2219	22.3779	22.5512	20.2852
Q9UI12	ATP6V1H	25.537	25.6063	23.7089	25.0456	24.7715	23.0374
Q9UI30	TRMT112	26.5354	26.6476	25.7363	25.4685	25.9535	24.9577
Q9UID3	VPS51	23.4957	24.8408	23.1932	24.6401	25.225	23.4789
Q9UIG0	BAZ1B	28.895	28.5273	27.5718	28.4567	28.3129	26.8666
Q9UIV1	CNOT7	21.3837	21.3082	20.829	21.6159	21.4708	21.1044
Q9UJS0	SLC25A13	26.3261	26.3824	24.5206	24.1674	24.3537	22.8202
Q9UJU6	DBNL	27.0899	27.2623	24.5083	25.0092	24.4389	22.4466
Q9UJX2	CDC23	21.3716	21.1637	21.0715	17.7164	17.7164	17.7164
Q9UJX3	ANAPC7	24.8865	25.8381	24.4892	24.5566	24.6805	23.5271
Q9UJX5	ANAPC4	21.9778	20.7336	20.7336	17.7164	17.7164	17.7164
Q9UJZ1	STOML2	29.224	29.2932	27.8662	28.8971	28.7404	27.2026
Q9UK41	VPS28	23.5603	23.1705	23.1705	17.7164	17.7164	17.7164
Q9UK58	CCNL1	21.8024	22.2106	21.8024	21.1912	17.7164	17.7164
Q9UK61	TASOR	24.751	24.694	22.8068	23.7619	23.969	22.5365
Q9UKD2	MRTO4	28.3561	28.4415	25.5393	27.662	27.7758	25.4673
Q9UKF6	CPSF3	23.917	25.8245	24.1746	21.3947	21.5754	23.9095
Q9UKK3	PARP4	24.3318	24.4133	22.1004	24.0983	23.8783	21.6816
Q9UKL0	RCOR1	24.0098	24.4831	22.9348	23.4795	23.2023	23.2023
Q9UKM7	MAN1B1	24.7754	24.3393	22.219	24.414	23.6299	21.8527
Q9UKM9	RALY	30.5131	30.6874	29.218	29.9818	30.1428	28.6621
Q9UKN8	GTF3C4	25.6988	25.2668	24.3044	24.6233	24.5746	22.0852
Q9UKS6	PACSIN3	25.8316	26.2107	24.3198	25.2843	25.5318	23.8415
Q9UKV3	ACIN1	28.9111	29.0872	27.8729	28.8327	28.882	27.0272
Q9UKV8	AGO2	22.2698	21.7192	21.7192	21.5264	21.3663	21.3663
Q9UKX5	ITGA11	21.9692	22.5087	21.9692	20.6357	21.2475	20.6357
Q9UKX7	NUP50	26.1523	26.6653	23.9138	22.4623	23.9139	23.0968
Q9UKY7	CDV3	24.9668	25.2777	23.2859	17.7164	17.7164	17.7164
Q9ULG6	CCPG1	27.0753	26.9954	24.9878	27.1181	27.2842	25.6714
Q9ULH0	KIDINS220	19.9818	23.6321	19.9818	17.7164	17.7164	18.6915
Q9ULR0	ISY1	25.8861	25.9363	24.6779	25.6272	25.3125	23.3923
Q9ULV4	CORO1C	29.818	29.8657	28.2834	29.4344	29.4478	27.874
Q9ULW0	TPX2	25.509	25.3127	23.6918	24.7773	25.661	22.8511
Q9UM00	TMCO1	27.5559	27.1033	25.2162	27.5399	28.0814	25.12
Q9UMS4	PRPF19	30.5443	30.5689	28.9444	30.3031	30.3762	28.6144
Q9UMX0	UBQLN1	21.7043	22.277	21.7043	17.7164	17.7164	25.3496
Q9UMY1	NOL7	26.495	26.273	24.5688	26.131	26.3231	24.5025
Q9UN37	VPS4A	25.0316	23.6514	23.4493	23.648	23.1743	22.3776
Q9UN86	G3BP2	29.3131	29.4636	28.21	29.2279	29.5521	27.8606
[truncated: 109 more rows]

## Sheet: RSL3-nucleus
Uniprot accession	Gene name	Log2(Intensity.ferroptosis-induced.S1)	Log2(Intensity.ferroptosis-induced.S2)	Log2(Intensity.ferroptosis-induced.S3)	Log2(Intensity.non-induced.S1)	Log2(Intensity.non-induced.S2)	Log2(Intensity.non-induced.S3)
A0FGR8	ESYT2	24.2454	24.2883	24.9047	23.7682	23.7723	23.359
A0PJW6	TMEM223	23.6687	24.8782	25.1162	23.1947	24.6221	24.8954
A5YKK6	CNOT1	18.7482	19.1471	18.7482	17.2194	17.2194	17.2194
A6NHQ2	FBLL1	26.5474	26.8866	27.0272	26.1879	26.3292	26.5389
A6NHR9	SMCHD1	27.1433	27.1678	27.2483	26.1705	26.3732	26.1242
A6NKT7	RGPD3	25.411	25.349	25.3146	24.969	24.8679	25.3252
A8MQ03	CYSRT1	24.383	22.2286	23.6384	23.0986	22.9295	22.9295
P62308	SNRPG	26.44	27.1442	26.6783	23.9564	24.7318	24.8872
Q99613	EIF3C	22.1585	24.2513	21.6576	22.6188	23.0576	20.6175
O00116	AGPS	22.7659	22.7659	23.1333	21.7342	21.7342	22.1348
O00148	DDX39A	27.0652	26.9233	26.3246	26.6656	26.8157	26.2506
O00151	PDLIM1	22.1255	22.1255	22.9902	22.2393	22.2393	22.3715
O00159	MYO1C	29.7558	29.7694	29.1904	29.5008	29.7105	29.3712
O00161	SNAP23	23.7702	21.4003	22.4625	22.3574	17.2194	17.2194
O00170	AIP	21.6953	22.3262	21.5064	20.72	21.0122	20.6041
O00194	RAB27B	24.4226	24.0722	23.7236	23.4291	23.3888	22.7544
O00214	LGALS8	24.6217	22.1001	22.1001	23.9999	22.4249	21.8448
O00220	TNFRSF10A	17.8641	17.8641	23.8493	23.3623	23.3476	23.3476
O00231	PSMD11	26.3152	26.8463	26.5973	26.2021	26.304	25.9206
O00232	PSMD12	24.3207	24.9223	25.1907	24.5946	24.0287	24.3389
O00255	MEN1	23.5254	23.8789	23.5254	17.2194	17.2194	17.2194
O00264	PGRMC1	27.2429	27.2656	27.6067	26.6889	26.6094	26.8263
O00267	SUPT5H	23.2455	25.0445	22.4503	22.4732	22.5861	22.3662
O00299	CLIC1	25.7788	25.8716	25.9449	25.193	25.6149	25.1173
O00410	IPO5	27.0355	27.0449	26.9167	26.4857	26.7954	26.2563
O00422	SAP18	27.6527	27.6096	27.4576	27.2797	27.4299	27.2042
O00425	IGF2BP3	22.117	23.7908	22.5249	21.1198	21.3062	21.7572
O00429	DNM1L	23.8277	23.6072	23.5161	24.0231	23.7348	22.6644
O00461	GOLIM4	25.5162	25.4385	26.112	24.0484	24.7405	24.7251
O00468	AGRN	25.4268	26.0407	24.9129	25.111	25.3748	24.8936
O00469	PLOD2	24.3572	24.8817	25.1848	24.7605	24.4664	23.2507
O00479	HMGN4	25.8159	25.869	25.3056	25.2958	25.7343	25.8133
O00487	PSMD14	24.7201	25.304	25.3498	24.0682	24.4713	24.517
O00505	KPNA3	23.1145	23.2444	25.0476	24.5157	23.3457	24.6949
O00541	PES1	26.3484	27.0016	26.4484	26.2359	26.4707	26.4614
O00560	SDCBP	25.4664	25.702	26.05	25.6007	24.1359	25.9111
O00566	MPHOSPH10	23.5692	23.9371	22.5808	24.5333	24.0331	21.7751
O00567	NOP56	29.7329	29.7756	29.5941	29.376	29.6153	29.2506
O00571	DDX3X	28.6317	28.6196	28.4955	28.1066	28.1651	27.9848
O00592	PODXL	26.868	27.0647	26.187	26.3453	26.4083	25.16
O00622	CCN1	27.971	27.8464	26.8978	27.5046	27.7171	25.7307
O00629	KPNA4	25.3369	25.4879	25.7564	24.9534	24.6655	25.0941
O00767	SCD	24.8128	26.8668	24.3647	26.0421	25.8959	25.8946
O14495	PLPP3	21.3023	22.3934	22.8576	20.8192	22.0401	21.9254
O14524	NEMP1	24.7885	24.1234	24.0055	23.2071	23.6768	23.1868
O14548	COX7A2L	26.1645	26.2615	26.9203	26.553	26.2031	26.5406
P47813	EIF1AX	26.2594	26.3433	25.1471	25.5103	25.5706	24.7158
O14656	TOR1A	21.5704	21.6001	21.4756	20.3988	20.9277	21.3769
O14672	ADAM10	23.2911	23.1148	22.9512	22.1559	22.5724	22.1654
O14684	PTGES	29.5118	29.5117	29.7882	29.0884	29.0125	29.1235
O14745	NHERF1	22.399	22.1804	22.1804	17.2194	21.2291	17.2194
O14763	TNFRSF10B	25.3447	25.5705	25.0506	25.1257	25.1357	24.7936
O14776	TCERG1	24.6195	24.3764	23.5716	23.7684	23.0338	22.6981
O14786	NRP1	24.9762	24.5724	24.6246	24.0208	24.0532	24.1178
O14818	PSMA7	25.3098	25.6553	25.1917	24.9131	24.7635	24.8277
O14828	SCAMP3	25.444	24.2124	24.5295	24.7313	23.6247	23.7447
O14907	TAX1BP3	21.8682	22.0694	21.692	20.8022	20.9658	20.827
O14908	GIPC1	21.9626	21.3298	21.0728	22.0544	21.9306	21.3618
O14925	TIMM23	25.1559	25.551	24.2983	24.8122	24.3703	23.9748
O14949	UQCRQ	27.6714	27.6948	28.0209	26.9395	27.1833	27.2466
O14950	MYL12B	29.8514	29.9314	29.5804	29.2987	29.356	29.0413
O14974	PPP1R12A	27.3094	27.7199	27.4126	26.8622	27.4469	26.9344
O14975	SLC27A2	22.2359	22.4652	22.3153	21.2062	21.5111	22.0208
O14979	HNRNPDL	28.0541	28.3043	28.2543	27.5396	27.6487	27.8309
O14980	XPO1	23.6118	23.5924	24.515	22.6405	23.1679	23.4483
O15020	SPTBN2	26.7756	26.5132	26.2666	26.2418	26.255	26.1939
O15031	PLXNB2	26.3285	26.5284	26.3848	26.5965	26.1121	25.4032
O15042	U2SURP	27.0475	26.8905	26.5112	26.5042	26.2576	25.6664
O15047	SETD1A	22.1247	22.5274	22.0392	21.8504	22.3963	21.4484
O15061	SYNM	23.21	23.8716	30.7797	23.8958	22.7816	30.4427
O15067	PFAS	21.1393	21.329	21.1393	17.2194	21.4949	17.2194
O15118	NPC1	25.4676	25.294	25.276	24.5549	24.4778	24.9397
O15143	ARPC1B	26.347	26.7925	25.8555	26.8643	27.2294	26.6909
O15144	ARPC2	27.7976	27.6079	27.477	27.2628	27.3772	27.087
O15145	ARPC3	25.2337	25.6565	24.8505	24.9919	25.2528	24.9237
O15160	POLR1C	25.1236	24.5613	25.2206	24.7731	24.0263	24.9518
O15162	PLSCR1	23.8467	24.0243	23.9487	23.3022	23.1954	22.8715
O15173	PGRMC2	26.9403	26.8453	27.2428	26.2653	26.4029	26.7305
O15213	WDR46	23.4548	24.8709	24.4954	22.9499	22.9793	22.9499
O15226	NKRF	25.9727	25.8598	26.1318	25.1593	25.5051	25.8087
O15258	RER1	26.3715	26.9421	27.3614	25.694	26.6465	26.2088
O15260	SURF4	25.1859	25.3772	24.8544	24.8987	24.8233	24.0506
O15269	SPTLC1	24.7942	21.1408	24.529	24.3437	23.981	23.981
O15294	OGT	24.8208	25.0507	24.1033	24.6888	24.1767	23.9258
O15321	TM9SF1	25.3881	23.3239	25.3077	24.7524	22.2054	24.7424
O15357	INPPL1	26.4209	26.5526	26.409	25.8456	25.7097	25.7845
O15381	NVL	24.0532	23.3412	23.3412	21.7136	21.7136	22.98
O15400	STX7	24.7675	25.0188	24.8266	24.368	22.5926	22.0245
O15427	SLC16A3	27.6874	28.8006	28.5375	27.7453	28.0346	27.6808
O15438	ABCC3	22.0296	24.0304	21.6361	21.7617	21.6324	20.9148
O15446	POLR1G	25.0769	25.3628	22.904	24.4877	24.7014	22.8283
O15460	P4HA2	24.7133	23.5743	23.3672	24.123	23.5148	22.4527
O15498	YKT6	23.1321	22.9921	22.8358	22.7113	22.7472	21.9196
O15511	ARPC5	26.6123	26.3295	26.3465	17.2194	17.2194	17.2194
O15525	MAFG	24.4674	24.9064	23.4961	24.5284	24.8111	23.0499
O15533	TAPBP	27.1199	27.0971	26.7838	25.9697	26.0109	26.2472
O43143	DHX15	28.3805	28.5571	28.5239	28.5173	28.6154	28.4173
O43148	RNMT	21.0424	21.2217	21.6792	20.9333	20.9333	21.0875
O43159	RRP8	25.865	26.7065	25.32	25.7664	25.5554	24.6709
O43169	CYB5B	24.2873	24.1386	24.2522	23.244	23.4677	24.7102
O43172	PRPF4	26.0237	26.6792	26.0394	25.7426	26.4685	25.771
O43175	PHGDH	30.2367	30.2621	29.8727	29.878	29.9811	29.4709
O43181	NDUFS4	22.3241	22.4982	22.3241	20.4502	22.0461	20.4502
O43237	DYNC1LI2	22.6054	22.743	22.8151	22.0891	22.2419	22.4337
O43242	PSMD3	26.3316	26.7607	26.4297	25.2582	25.1151	25.5126
O43290	SART1	27.2895	27.1862	26.8923	26.8644	26.7727	26.2455
O43324	EEF1E1	22.0813	22.7553	22.5504	21.5015	22.2098	21.7393
O43390	HNRNPR	30.7342	30.5877	30.4725	30.393	30.2371	30.0609
O43395	PRPF3	26.4948	26.7938	25.9594	25.8569	26.2365	25.0656
O43396	TXNL1	22.3848	24.0084	23.8732	22.89	23.7547	23.4266
O43399	TPD52L2	22.3917	22.4827	21.0461	22.2154	21.9148	21.9148
O43402	EMC8	25.0397	25.256	25.264	25.2458	24.9589	24.7736
O43447	PPIH	25.406	24.0904	25.8327	25.2663	23.8925	25.4429
O43491	EPB41L2	23.3724	22.9231	22.9231	23.2667	22.576	22.576
O43556	SGCE	24.9842	24.9031	24.9938	24.4986	24.4214	24.3409
O43570	CA12	24.7905	24.9188	24.669	23.678	24.3144	23.3864
O43633	CHMP2A	24.6032	24.6606	24.7099	24.7127	25.1493	24.6515
O43660	PLRG1	24.7418	23.8644	25.0508	24.3271	24.9529	24.2673
O43663	PRC1	22.613	23.4305	22.613	25.0578	24.9493	24.9493
O43670	ZNF207	21.9591	21.9591	23.3453	21.4271	21.4271	23.1081
O43684	BUB3	26.6668	25.6551	24.991	24.6385	24.6131	24.9847
O43688	PLPP2	24.1704	24.2218	23.7312	24.5694	23.4424	22.9943
O43707	ACTN4	31.5466	31.4948	31.1591	31.0767	31.0948	30.7066
O43772	SLC25A20	27.3588	26.9416	26.408	27.1763	26.5316	26.4193
O43776	NARS1	20.2069	21.4848	20.2069	19.9355	19.785	19.785
O43795	MYO1B	28.0184	27.9395	27.3744	27.3593	27.382	26.9021
O43813	LANCL1	22.7134	22.8351	23.631	21.4689	22.0964	21.6214
O43815	STRN	20.6991	20.9591	20.2214	18.6057	19.8915	18.6057
O43818	RRP9	26.0963	25.7711	25.9024	25.3532	25.474	25.1966
O43819	SCO2	24.6655	24.5717	24.0109	17.2194	17.2194	23.9295
O43823	AKAP8	24.7517	23.7508	24.9999	24.416	23.7339	24.5545
O43847	NRDC	23.4261	23.4335	23.6622	22.6331	22.7348	22.7682
O43852	CALU	28.7556	28.7839	28.6765	28.4305	28.3875	28.2085
O43854	EDIL3	27.8029	27.971	27.691	27.1439	27.2487	27.1156
O43865	AHCYL1	23.8398	24.3687	24.3277	23.3233	23.8925	23.4429
O43897	TLL1	21.7792	17.8641	17.8641	21.1111	21.1111	25.6952
O60216	RAD21	25.0253	25.3211	24.7622	24.1515	24.493	24.2454
O60220	TIMM8A	23.3174	24.4731	24.2932	22.2644	24.0239	23.9194
O60245	PCDH7	26.5239	26.2397	26.1905	26.2727	26.1735	26.014
O60264	SMARCA5	28.9869	29.139	28.4352	28.7251	28.7432	28.2764
O60318	MCM3AP	21.9039	23.6931	20.6297	21.8772	23.6816	19.814
O60427	FADS1	25.2831	23.1013	23.0473	23.4117	22.5112	24.3813
O60437	PPL	25.6967	26.5043	26.8515	25.7162	26.1849	25.993
O60493	SNX3	25.0745	25.6545	25.0914	24.5013	25.0876	24.7896
O60499	STX10	24.1416	23.698	22.3404	23.3886	23.2982	21.4511
O60506	SYNCRIP	27.0139	27.1731	26.9494	26.4878	26.8784	27.2336
O60518	RANBP6	21.6508	21.035	21.035	21.034	17.2194	17.2194
O60568	PLOD3	23.4762	22.9131	23.8209	21.8166	22.3681	21.7988
O60610	DIAPH1	22.6845	22.6845	23.2395	21.7238	22.0466	21.7238
O60684	KPNA6	26.2188	26.2921	25.8565	25.8427	25.7889	25.6676
O60716	CTNND1	23.1197	24.8634	24.2401	20.278	20.7189	22.5756
O60762	DPM1	24.9311	22.6735	25.0344	24.0643	21.3293	24.0498
Q93079	H2BC9	36.2478	36.3956	36.3812	35.1415	35.3101	35.3135
O60831	PRAF2	23.342	23.3366	23.7655	22.0748	22.4346	23.1369
O60832	DKC1	29.071	29.2296	28.875	28.7659	29.0112	28.6414
O60869	EDF1	22.9024	23.3287	23.3255	22.6463	23.0067	22.437
O60884	DNAJA2	23.3416	23.9415	23.0427	17.2194	17.2194	22.9809
O75083	WDR1	28.6055	28.9939	28.3293	28.2827	28.4445	27.6034
O75116	ROCK2	17.8641	17.8641	21.1922	20.6892	21.1344	20.6892
O75152	ZC3H11A	25.4801	25.2212	25.3505	25.3504	24.8666	25.4953
O75340	PDCD6	25.1831	25.2524	25.1831	17.2194	17.2194	17.2194
O75348	ATP6V1G1	24.8388	25.4019	24.8014	24.67	24.8398	24.3727
O75367	MACROH2A1	31.0017	31.2115	30.9499	30.5236	30.9143	30.7127
O75369	FLNB	30.8105	30.953	30.6511	30.3773	30.4277	30.1128
O75381	PEX14	25.4384	25.3811	25.3811	25.061	25.1273	25.061
O75390	CS	24.4634	24.3281	24.4545	23.4737	23.6555	23.2352
O75396	SEC22B	30.2246	30.27	30.0441	29.5119	29.5145	29.2556
O75400	PRPF40A	23.8998	25.8311	26.7738	22.3667	22.4078	22.9782
O75431	MTX2	26.0395	26.3638	25.9301	26.3049	26.3947	26.3492
O75438	NDUFB1	25.7808	25.0391	22.5036	25.7082	24.0044	24.0044
O75475	PSIP1	29.3557	29.2774	28.9343	29.0916	29.0045	28.5707
O75477	ERLIN1	28.7988	28.9713	28.3632	28.2124	28.4643	27.8567
O75489	NDUFS3	22.0625	22.3401	22.2683	21.825	22.1608	22.0371
O75494	SRSF10	25.4252	26.2704	25.5887	25.6988	25.4931	24.8376
O75533	SF3B1	29.7736	30.0316	29.5051	29.4514	29.5289	28.95
O75534	CSDE1	24.1138	24.1749	24.1138	22.6732	17.2194	17.2194
O75607	NPM3	23.902	23.7993	23.9281	23.8258	24.1844	24.0842
O75643	SNRNP200	29.3589	29.5694	29.4703	28.9414	29.3568	29.1729
O75683	SURF6	26.7972	26.9023	27.1196	27.291	27.4324	26.9283
O75691	UTP20	24.9515	25.835	25.0144	25.518	26.3542	25.7947
O75694	NUP155	27.7281	27.8051	27.001	27.2642	27.4348	26.5414
O75718	CRTAP	24.8725	25.4113	25.1978	24.8968	24.865	25.3381
O75746	SLC25A12	26.1724	26.6345	26.6473	25.8889	25.8522	26.0969
O75844	ZMPSTE24	27.3264	27.4568	27.182	26.5979	26.7141	26.5458
O75874	IDH1	25.1583	26.4948	25.9968	24.6339	25.9872	25.5996
O75880	SCO1	24.4551	24.304	23.6814	22.743	23.6346	22.743
O75915	ARL6IP5	22.5011	22.1015	22.1015	21.9189	21.3208	21.3208
O75934	BCAS2	25.5905	26.1396	24.5022	25.7429	25.6801	24.9013
O75940	SMNDC1	24.8343	24.6297	24.6431	23.3594	23.2897	24.4537
O75947	ATP5PD	30.1931	30.2422	29.6974	29.7208	29.69	28.6696
O75955	FLOT1	27.7047	27.6549	27.5106	27.3905	27.1976	26.831
O75964	ATP5MG	28.5417	28.6252	28.0049	27.9417	28.1748	27.7519
O75976	CPD	26.6424	26.9244	26.5425	26.1747	26.4246	25.967
O76021	RSL1D1	29.8818	29.995	29.6493	29.5491	29.6871	29.5291
O76061	STC2	21.5136	21.8099	21.5136	17.2194	17.2194	17.2194
O76095	JTB	24.8803	24.8361	24.5076	24.17	24.0671	23.6185
O94776	MTA2	27.4503	27.7596	27.8318	27.2584	26.8297	27.1197
O94808	GFPT2	26.9627	27.2679	26.5904	25.6484	26.0341	25.4827
O94826	TOMM70	28.0309	28.0079	27.802	27.6979	27.7616	27.406
O94842	TOX4	24.6351	24.7458	24.5424	23.9054	23.9944	24.1728
O94875	SORBS2	25.1054	24.1944	23.9724	24.6673	23.7081	21.1126
O94901	SUN1	26.3836	26.6237	26.3311	25.9883	25.7539	26.1259
O94905	ERLIN2	26.5331	27.0371	25.4481	26.3551	25.9232	25.4221
O94906	PRPF6	28.7652	28.9988	28.8353	28.558	28.7375	28.5329
O95070	YIF1A	25.254	25.5614	25.7268	23.1416	24.9121	24.7693
O95139	NDUFB6	25.0994	25.0575	25.0575	17.2194	17.2194	17.2194
O95140	MFN2	17.8641	21.9219	17.8641	21.6122	20.9433	20.9433
O95163	ELP1	23.5783	23.737	23.8816	23.8337	22.985	22.985
O95166	GABARAP	24.0292	24.5405	23.945	23.9575	24.1116	23.1468
O95168	NDUFB4	23.3435	23.9016	22.9695	22.9476	23.1571	21.9803
O95169	NDUFB8	23.0302	22.8264	23.3269	22.1933	22.7491	22.0626
O95202	LETM1	24.7432	25.0232	25.1645	23.9825	24.3105	23.9351
O95235	KIF20A	24.4791	24.7049	24.4609	24.7354	24.4355	23.206
O95251	KAT7	22.5963	22.4866	22.4866	21.8956	22.0339	21.8956
O95292	VAPB	28.7972	28.9158	28.6122	28.2735	28.2498	27.7487
O95297	MPZL1	26.361	26.6466	26.1195	26.1545	26.104	25.7148
O95302	FKBP9	22.443	22.5904	22.443	22.3562	22.3841	22.3562
O95347	SMC2	23.5312	24.1636	24.9046	19.9666	22.1394	23.874
O95373	IPO7	25.3855	25.1766	25.8703	25.3449	24.4033	24.4033
O95391	SLU7	22.4117	22.7843	21.732	22.0721	22.4436	21.7313
O95400	CD2BP2	25.7027	25.6215	25.2779	25.2375	25.331	24.912
O95425	SVIL	24.4746	24.7494	24.6615	23.6313	23.6994	24.4736
O95433	AHSA1	23.9106	22.51	22.51	22.5476	22.1108	22.1108
O95456	PSMG1	21.56	21.6116	21.56	20.5906	20.5906	22.8978
O95478	NSA2	26.0673	27.0433	26.6542	25.7026	26.1129	26.0278
O95573	ACSL3	26.9812	27.1822	26.8676	26.4754	26.2644	26.6055
O95602	POLR1A	24.999	26.0259	24.266	24.3643	25.6149	24.944
O95613	PCNT	26.3038	26.3245	26.4847	24.4759	23.9383	25.023
O95639	CPSF4	20.8907	21.8387	20.6707	20.4116	20.2115	21.1517
O95716	RAB3D	22.0586	23.5419	23.6199	21.2459	21.5233	21.2497
O95757	HSPA4L	23.269	23.7714	23.2933	23.6319	23.2673	22.2648
O95758	PTBP3	23.133	23.6159	23.5126	23.2475	24.1014	23.4726
O95777	LSM8	26.071	26.1427	25.4572	26.0298	26.4007	25.0418
O95782	AP2A1	27.1892	27.2679	26.7338	26.7371	26.8085	26.3759
O95785	WIZ	23.5123	24.4436	23.543	22.9242	23.2028	23.3453
O95816	BAG2	21.4689	21.4689	23.9961	20.7856	20.8966	20.7856
O95817	BAG3	22.6756	22.9357	22.7567	21.9704	22.3775	22.2628
O95831	AIFM1	25.392	24.6035	24.0479	24.5867	24.5413	24.1904
O95983	MBD3	22.8837	23.4316	22.8837	22.5787	23.0835	22.5787
O96000	NDUFB10	26.0944	24.9101	24.0777	25.6155	24.2542	23.8335
O96005	CLPTM1	24.735	24.9708	24.2285	22.8573	24.1311	22.8913
O96008	TOMM40	28.1418	28.3851	28.1174	27.8115	27.7739	27.831
O96019	ACTL6A	26.9796	26.982	27.0979	26.8292	26.6016	26.5039
O96028	NSD2	20.872	21.6644	21.3529	21.5464	21.7938	20.3441
P00338	LDHA	28.3103	27.8019	27.2613	27.0959	26.7108	26.6962
P00387	CYB5R3	29	28.9877	28.7058	28.0708	28.0249	28.0407
P00403	MT-CO2	27.2687	27.5876	27.347	26.8817	27.2379	26.7964
P00414	MT-CO3	24.9888	24.8672	25.3394	23.9393	24.3437	24.5558
P00533	EGFR	27.4942	26.8858	26.7457	26.4573	26.5731	26.2413
P00558	PGK1	28.2887	28.5677	28.319	27.8176	28.1723	27.6983
P00568	AK1	22.9174	24.7628	24.4926	22.1235	24.5858	23.7353
P01116	KRAS	25.8303	26.0247	26.2244	25.7149	25.1871	25.5532
P01130	LDLR	29.2601	28.9877	29.1897	28.9264	28.588	28.6008
P01889	HLA-B	27.2845	26.8909	26.8592	26.5059	26.3308	26.0224
P02462	COL4A1	24.2434	24.5884	24.2024	23.1275	23.5458	23.4689
P02545	LMNA	34.4334	34.5238	34.2759	34.1901	34.2549	34.0349
P02751	FN1	27.6454	27.554	26.5597	27.294	26.971	26.1359
P02786	TFRC	29.6998	29.5452	29.3689	29.3647	29.1248	28.8296
P02794	FTH1	30.8829	30.9609	30.7754	29.9699	30.2691	29.9366
P02795	MT2A	26.5928	26.657	26.5054	26.5281	26.211	26.2052
P03897	MT-ND3	21.5692	21.8051	21.8671	21.4406	21.957	21.3883
P03928	MT-ATP8	25.703	25.4644	25.4644	25.8865	24.3687	24.5776
P04062	GBA1	26.4427	26.9509	25.8719	24.9302	25.6912	25.5342
P04075	ALDOA	29.5059	29.7894	29.4422	28.9123	29.2606	28.83
P04083	ANXA1	26.6411	26.8912	26.7546	25.7582	26.0602	26.0344
P04114	APOB	27.193	27.1709	26.9152	26.6264	26.5634	26.4473
P04179	SOD2	23.5709	23.1065	23.1065	22.4851	22.4626	22.4626
P04406	GAPDH	29.2057	29.6624	29.4709	28.609	28.7571	28.7032
P04439	HLA-A	30.3119	30.2045	29.6967	29.7901	29.5684	29.1722
P04792	HSPB1	29.9094	30.0264	29.7492	29.5056	29.5915	29.2753
P04843	RPN1	30.5653	30.9424	30.6092	29.981	30.0402	29.7919
P04844	RPN2	29.4378	28.9945	29.1822	28.1306	28.3382	28.5219
P04899	GNAI2	26.841	27.0251	26.7307	26.0188	26.3308	25.7577
P04920	SLC4A2	24.9835	24.8111	25.301	24.7749	24.7132	24.6435
P05023	ATP1A1	30.3416	30.4857	30.333	29.4531	29.6371	29.37
P05026	ATP1B1	27.79	27.6784	27.2279	26.8361	26.7809	26.5247
P05067	APP	28.8739	28.923	28.3049	28.5797	28.7427	27.9207
P05114	HMGN1	26.6319	26.9755	26.9307	26.758	26.8933	26.1755
P05141	SLC25A5	33.3169	33.3303	33.0842	32.8996	32.9276	32.5767
P05161	ISG15	28.3402	28.0832	27.7584	27.6738	27.3948	27.246
P05186	ALPL	27.488	25.9943	27.3338	27.2841	26.0779	26.8841
P05198	EIF2S1	26.3816	26.4217	26.0325	24.9704	26.0154	25.5762
P05204	HMGN2	26.0085	25.5814	25.9671	25.8838	25.6299	25.605
P05362	ICAM1	24.0403	24.0403	24.6823	24.249	22.5196	23.3926
P05387	RPLP2	27.3501	27.551	26.1538	26.3171	26.6034	25.2584
P05388	RPLP0	29.0718	29.1963	28.7038	28.3845	28.5646	27.6778
P05556	ITGB1	30.0879	30.3344	29.9119	29.5996	29.6622	29.391
P05783	KRT18	32.1647	32.1513	31.9302	31.7345	31.7091	31.4461
P08590	MYL3	27.1244	27.0547	27.1134	26.3616	26.7799	26.62
P06454	PTMA	24.446	24.8373	23.5348	24.2455	23.9028	22.8945
P06493	CDK1	25.602	25.2426	25.3875	25.042	24.834	24.7738
P06576	ATP5F1B	31.488	31.581	31.3589	30.8414	30.9088	30.8444
P06703	S100A6	29.4046	29.5124	29.1695	28.9943	29.0129	28.9979
P06733	ENO1	31.6544	31.7533	31.6117	31.1676	31.2637	31.1673
P06744	GPI	26.7734	26.2167	26.1807	25.9927	26.5213	25.7368
P06748	NPM1	33.0174	33.088	32.9328	32.6091	32.7026	32.4512
P06753	TPM3	28.6876	28.5397	28.5787	28.0332	28.1405	27.8605
P06756	ITGAV	26.0831	26.4565	26.2163	26.1384	26.4888	26.2025
P06858	LPL	25.6459	26.0093	25.8726	25.4927	25.5345	25.9442
P33778	H2BC3	30.9796	31.225	30.8314	30.251	30.5602	30.5648
P07099	EPHX1	21.3761	21.111	21.6476	17.2194	17.2194	21.3207
P07195	LDHB	29.3777	29.4908	28.9526	29.1215	29.2454	28.4735
P07199	CENPB	24.9911	25.8075	25.212	24.7769	25.1074	24.783
P07237	P4HB	30.1683	30.112	29.7057	29.8435	29.766	29.3672
P07305	H1-0	28.0922	27.8866	27.9373	27.6457	27.6824	27.8227
P07339	CTSD	25.663	25.7235	24.7257	25.1481	25.2835	24.5401
P07355	ANXA2	30.8473	30.8287	30.6198	30.4311	30.4167	30.1604
P07437	TUBB	24.7998	28.8644	28.4835	27.4334	27.6151	27.5754
P07602	PSAP	26.6539	25.1002	25.3575	26.2858	25.4262	26.3129
P07737	PFN1	30.2728	30.2315	29.7213	29.6751	29.6457	29.1282
P07814	EPRS1	27.4885	27.5225	26.6384	27.0705	27.0281	26.4385
P07900	HSP90AA1	29.7879	29.9878	29.7337	29.3904	29.3256	29.113
P07910	HNRNPC	31.9302	31.969	32.0043	31.8649	32.239	31.7414
P07919	UQCRH	27.0454	27.1384	26.8333	26.6334	27.0531	26.5261
P07942	LAMB1	25.0351	25.7451	25.1157	25.0652	25.3244	25.1357
P07948	LYN	21.3092	21.6376	22.6521	20.5904	21.1726	21.5475
P08047	SP1	22.2014	22.101	21.3351	21.9231	21.9098	21.5305
P08069	IGF1R	20.7697	21.5156	20.7697	17.2194	17.2194	17.2194
P08133	ANXA6	22.6507	22.79	22.9131	21.4863	21.8755	21.4863
P08174	CD55	29.2226	29.2179	28.7528	28.1184	28.153	27.693
P08195	SLC3A2	29.1449	29.2249	28.952	28.2933	28.4218	28.1281
P08238	HSP90AB1	32.0665	32.1402	31.9332	31.6752	31.7095	31.3922
P08240	SRPRA	25.2572	24.9021	23.4859	24.1806	24.4905	22.4335
P08243	ASNS	26.2794	26.7547	26.3349	25.5215	26.1038	25.8164
P08559	PDHA1	27.8395	27.741	27.188	27.0475	26.9816	26.9797
P08572	COL4A2	25.075	24.2087	24.2087	24.0825	23.7663	23.7663
P08574	CYC1	25.1092	25.9421	25.0662	27.1922	27.3199	27.0803
P08579	SNRPB2	26.073	26.333	25.8946	25.634	25.9357	25.648
P08581	MET	27.654	27.9456	27.4578	26.8357	26.8918	27.04
P08621	SNRNP70	28.8784	28.2858	28.15	28.0932	27.6246	27.2539
P08648	ITGA5	27.6172	27.2032	26.5479	26.2359	26.4386	25.6997
P08670	VIM	36.4272	36.4427	36.1846	35.8906	35.9634	35.6522
P08708	RPS17	27.7145	27.6977	27.5571	26.8154	27.0825	26.6132
P08754	GNAI3	29.2587	29.373	29.2415	28.7433	28.8612	28.6396
P08758	ANXA5	27.2627	27.9708	27.9697	26.8932	27.3179	26.7438
P08865	RPSA	27.8938	27.959	27.7683	27.6453	27.6557	27.3745
P08962	CD63	24.7483	24.9145	24.7071	24.1721	24.4124	24.105
P09001	MRPL3	24.5432	25.0773	24.5432	25.2036	25.176	25.176
P09012	SNRPA	27.1141	27.0689	27.1392	26.3717	26.4086	26.3701
P09038	FGF2	21.1953	21.1458	19.8859	20.2233	19.9948	18.5364
P09211	GSTP1	26.1628	25.7659	25.6817	25.4919	25.5378	25.3701
P09234	SNRPC	24.011	25.6166	21.6305	22.5094	22.3341	20.1536
P09382	LGALS1	30.7392	30.6993	30.7927	29.6576	29.6028	29.592
P09429	HMGB1	24.1311	23.5483	23.5483	17.2194	17.2194	22.5285
P09493	TPM1	28.675	28.6772	28.432	27.8473	27.8524	27.5722
P09496	CLTA	27.8173	27.4375	27.097	27.0321	27.0361	26.5489
P09497	CLTB	23.9114	23.9114	25.1634	23.3905	23.3905	25.1583
P09543	CNP	25.9138	26.2849	25.3471	25.8135	25.5289	25.386
P09601	HMOX1	24.6548	24.5761	24.6429	23.4544	23.7219	23.9622
P09622	DLD	28.3679	28.3175	27.9995	28.0105	28.0114	27.2642
P09651	HNRNPA1	32.4334	32.5226	32.4219	32.0737	32.1403	31.9553
P09661	SNRPA1	27.7011	27.8857	26.7397	26.6344	26.5875	26.342
P09669	COX6C	28.2178	28.2794	27.6606	27.8818	27.9986	27.3444
P09758	TACSTD2	19.8873	20.0971	19.8873	19.0931	19.1646	19.0931
P09874	PARP1	29.3692	29.456	29.0196	28.8956	28.6791	28.6955
P09914	IFIT1	20.4147	21.1341	21.2063	17.2194	20.169	17.2194
P09960	LTA4H	22.7385	23.4757	23.2191	17.2194	17.2194	17.2194
P09972	ALDOC	24.5714	24.7752	23.5714	24.1068	23.8839	22.8779
Q71UI9	H2AZ2	29.7046	29.8634	29.8119	29.3536	29.4103	29.2961
Q6FI13	H2AC18	32.3261	32.5396	31.3733	31.3881	31.5877	31.6677
P47985	UQCRFS1	24.585	23.9981	23.5071	24.0552	23.1978	23.2667
Q01105	SET	24.2236	24.2666	26.0166	23.5687	23.931	23.5687
P0DMV8	HSPA1A	29.7486	30.2075	29.767	29.3411	29.7072	29.2215
P0DP25	CALM3	30.4134	30.2454	29.9111	30.0565	29.8721	29.4071
P0DPB6	POLR1D	24.0069	24.3926	24.156	24.0617	24.2926	24.0617
P62070	RRAS2	25.5146	25.6541	25.8888	24.9103	25.0221	24.8211
P10321	HLA-C	30.1945	30.1879	29.7818	29.4035	29.4252	29.205
P10412	H1-4	30.467	30.4482	28.8689	30.2431	30.3327	28.3671
P10515	DLAT	26.79	27.2087	26.533	25.5745	26.5264	25.3861
P10586	PTPRF	26.0028	25.9175	25.1398	24.6783	24.5927	24.9216
P10599	TXN	27.6204	26.5865	27.838	27.1877	26.2109	27.256
P10606	COX5B	28.0181	28.1073	28.031	27.7438	27.9574	27.8944
P10619	CTSA	24.3557	24.7478	23.7323	23.3562	23.5738	22.3754
P10620	MGST1	27.3885	27.4965	27.1102	26.3295	27.1246	26.3489
P10644	PRKAR1A	26.0783	26.803	25.49	25.5255	25.2334	24.9361
P10809	HSPD1	30.1509	30.3291	30.1403	29.7822	29.8377	29.7762
P10909	CLU	27.3934	27.2696	27.3046	26.9826	26.9172	26.9509
P11021	HSPA5	31.3807	31.3096	31.3058	30.8049	30.7614	30.7995
P11047	LAMC1	25.3866	25.6123	25.6176	25.1803	24.5997	24.2589
P11142	HSPA8	32.4462	32.4727	32.2094	31.9615	32	31.6775
P11166	SLC2A1	27.6986	27.6954	27.4107	26.8365	27.032	26.7632
P11177	PDHB	28.5189	28.0084	27.533	27.9825	26.8737	26.8771
P11182	DBT	24.8115	26.1924	24.6848	24.6795	25.977	24.6056
P11233	RALA	28.0349	28.0475	27.5586	28.0552	27.9148	27.3479
P11279	LAMP1	28.5955	28.7856	28.7814	28.026	27.2064	27.9799
P11387	TOP1	29.1217	29.4464	29.1778	28.8612	28.9845	28.6662
P11388	TOP2A	28.9942	29.0171	28.9288	28.8333	28.6986	28.8263
P11413	G6PD	28.0078	28.0689	27.9577	27.7662	27.7804	27.4595
P11474	ESRRA	19.5842	20.022	19.4772	18.9037	18.5755	18.5755
P11586	MTHFD1	28.5086	28.2409	28.6275	28.1566	27.6971	27.8308
P11717	IGF2R	29.8413	29.997	29.8134	29.4401	29.509	29.3012
P11766	ADH5	23.2928	23.5192	23.442	22.7055	22.8647	22.8158
P11940	PABPC1	27.9187	28.1667	27.8746	27.4031	27.5836	27.3997
P12004	PCNA	24.3996	24.7236	23.8633	24.2758	24.0482	22.6715
P12081	HARS1	23.2472	21.9255	21.9255	22.58	21.2373	21.2373
P12235	SLC25A4	24.6448	24.4965	24.6504	24.4749	24.3695	24.6273
P12236	SLC25A6	28.7326	28.6648	28.6724	28.4592	28.3606	28.3352
P12268	IMPDH2	27.3339	26.705	27.1954	26.3516	26.3957	26.9444
P12270	TPR	28.9367	29.4245	28.8729	28.9004	29.1045	28.602
P12277	CKB	24.8905	24.2696	25.4993	25.2961	23.7627	24.8844
P12429	ANXA3	24.4375	24.5772	22.9648	23.8184	23.9566	22.3865
P12814	ACTN1	28.443	28.6839	27.9943	28.011	27.8743	27.4105
P12931	SRC	21.3808	24.6242	24.3873	21.1549	23.9603	23.1839
P12955	PEPD	21.1283	21.557	21.3982	21.5481	21.0747	21.1865
P12956	XRCC6	29.3013	29.3427	28.8024	28.8778	28.9235	28.4794
P13010	XRCC5	28.8192	28.8222	28.4458	28.1964	28.4044	27.7706
P13073	COX4I1	29.0825	29.1916	28.578	28.7042	28.7292	28.0356
P13489	RNH1	23.7734	23.7932	24.1158	23.1551	23.6466	23.6227
P13639	EEF2	30.1498	30.0372	29.6957	29.7761	29.6925	29.5971
P13667	PDIA4	27.0077	27.2215	27.0425	26.5136	26.9006	26.226
P13797	PLS3	27.4214	27.9695	27.7878	26.8715	27.4327	26.4965
P13861	PRKAR2A	26.4625	26.4697	25.6312	26.3677	26.2681	25.7443
Q5VT79	ANXA8L1	19.1436	20.1146	21.2527	18.5521	19.1534	21.2754
P13987	CD59	31.4803	31.5326	31.0617	30.6053	30.5876	30.1702
P14314	PRKCSH	26.6687	26.8087	26.1701	26.6333	27.2345	24.0512
P14324	FDPS	25.2313	25.8119	24.4744	25.0314	25.1022	24.3389
P14384	CPM	26.2319	26.4441	25.7333	26.101	26.4993	25.382
P14406	COX7A2	25.3338	25.7202	25.4862	25.0737	25.2658	25.1356
P14550	AKR1A1	22.2666	21.7454	21.7454	21.7356	19.7548	19.7548
P14618	PKM	31.2671	31.409	31.296	30.6993	30.7294	30.7173
P14625	HSP90B1	30.0033	29.9734	30.0006	29.8058	29.9096	29.8404
P14678	SNRPB	27.881	27.7686	27.3931	27.2814	27.4601	27.3819
P14866	HNRNPL	30.8455	30.8192	30.562	30.4884	30.5284	30.1182
P14868	DARS1	24.8906	25.4276	25.6469	25.5013	25.309	22.7138
P14923	JUP	29.1113	29.2195	29.0052	28.51	28.6838	28.6243
P14927	UQCRB	26.5851	26.5103	26.1814	26.4005	26.2243	26.1996
P15121	AKR1B1	25.955	26.6518	26.3333	25.5618	26.1737	26.0462
P15144	ANPEP	23.7636	23.5321	22.6178	22.5968	22.5352	21.9005
P15151	PVR	25.058	24.8188	24.6334	23.692	24.2251	24.5944
P15170	GSPT1	24.9006	25.0818	24.8116	22.8035	22.2105	24.2195
P15260	IFNGR1	26.0101	25.4225	25.4564	25.6946	24.7613	24.8141
P15291	B4GALT1	27.0537	26.9544	26.3237	26.3282	25.5955	25.2009
P15311	EZR	28.4365	27.6315	27.5894	27.8994	27.4209	27.4277
P15328	FOLR1	30.9146	30.3196	29.7676	30.4914	30.006	29.2751
P15529	CD46	25.5553	25.198	24.792	24.2721	24.5159	23.1438
P15559	NQO1	26.7781	26.9055	26.5362	25.9602	25.5957	25.6905
P15880	RPS2	29.8735	30.0352	29.7055	29.3515	29.4424	29.1348
P15941	MUC1	25.6857	25.4712	25.1305	25.1601	25.2107	25.0385
P16070	CD44	28.4749	28.5834	28.3448	28.3258	28.6454	27.4267
P16144	ITGB4	24.2675	24.123	24.3295	22.4043	22.4043	22.4381
P16152	CBR1	23.1521	23.598	24.198	22.2334	22.7226	23.5134
P16220	CREB1	24.8465	25.0077	24.8106	24.6898	25.04	24.5182
P16401	H1-5	32.2952	32.3158	31.8113	31.9479	31.8939	31.616
P16402	H1-3	27.4597	27.5054	26.9979	27.4071	27.29	26.9713
P16403	H1-2	34.6198	34.6944	34.5527	34.2619	34.2965	34.1529
P16435	POR	28.0451	27.9482	27.8974	27.3122	27.112	27.0869
P16615	ATP2A2	30.2076	30.3882	29.9477	29.5606	29.5365	29.053
Q9HCL3	ZFP14	22.1741	22.945	21.9246	21.3384	22.339	21.3384
P17066	HSPA6	29.3865	29.5264	29.4448	29.116	29.0788	28.9093
P17096	HMGA1	27.2477	27.4225	26.5542	26.8221	27.0066	26.4305
P17181	IFNAR1	23.1357	30.245	23.1357	21.9886	29.8138	21.9886
P17275	JUNB	24.1348	24.585	24.4863	23.636	23.2019	21.8217
P17301	ITGA2	24.2218	24.2761	24.3306	23.1361	23.2372	23.1205
P17302	GJA1	21.5051	21.5051	21.7774	23.3873	21.3663	21.1439
P17342	NPR3	25.4769	26.1101	24.4485	24.5508	24.2937	23.8806
P17480	UBTF	24.7622	24.9256	24.5759	23.8046	24.4585	23.8046
P17568	NDUFB7	21.9035	22.1248	21.9035	21.3346	21.364	22.6695
P22694	PRKACB	26.4539	26.2511	25.8806	25.8682	25.6564	25.0613
P17676	CEBPB	27.9347	28.0449	26.7624	27.4785	27.6107	26.6012
P17812	CTPS1	25.0285	24.7955	25.025	24.65	24.1395	25.1347
P17813	ENG	25.408	25.3632	25.0335	24.7689	25.1112	24.758
P17844	DDX5	29.904	29.9577	29.7806	29.5039	29.6262	29.2008
P17931	LGALS3	23.6947	24.5161	23.5077	17.2194	23.0862	17.2194
P17980	PSMC3	26.0421	26.0945	26.0261	24.2187	24.3345	25.268
P17987	TCP1	28.1603	28.1352	28.1057	27.7591	27.6892	27.5915
P18031	PTPN1	26.4893	26.5402	26.72	26.0253	25.8129	25.3204
P18077	RPL35A	29.0921	29.1433	28.5343	28.4216	28.5749	28.1889
P18084	ITGB5	23.2312	23.3189	23.4012	17.2194	17.2194	17.2194
P18085	ARF4	27.9654	28.1635	27.9268	27.6165	27.6419	27.6757
P18124	RPL7	30.1341	30.154	29.995	29.4232	29.4918	29.3319
P18583	SON	27.7292	27.7818	27.4561	27.5294	28.0929	27.2198
P18621	RPL17	27.3189	27.642	27.0203	27.3939	27.5284	27.3218
P18669	PGAM1	27.2619	27.4847	26.3194	26.966	27.0227	26.1231
P18754	RCC1	29.11	29.2427	28.9298	28.5034	28.8755	28.4838
P18859	ATP5PF	26.2281	26.8525	26.0601	25.93	26.2174	25.4751
P19087	GNAT2	22.4219	22.7971	22.4219	21.98	22.8502	21.98
P19338	NCL	30.3938	30.2927	30.1765	30.0855	30.0579	29.9259
P19388	POLR2E	26.0524	26.2326	25.8783	25.8198	25.9259	25.41
P19525	EIF2AK2	22.7644	23.8169	21.2535	22.6053	23.4316	20.5683
P19623	SRM	22.9489	23.6147	22.8664	22.7197	23.106	22.8857
P20020	ATP2B1	25.5413	25.7154	25.5839	24.3075	24.11	24.9436
P20042	EIF2S2	24.9836	24.6554	24.2804	24.5273	24.9482	23.8006
P20337	RAB3B	20.4545	20.4545	20.5292	20.5003	20.4943	20.4943
P20340	RAB6A	29.2996	28.6257	27.9158	28.6794	27.7999	27.1546
P20618	PSMB1	24.9503	25.5524	24.5112	23.9142	24.5107	23.9142
P20674	COX5A	29.0056	29.1382	28.5915	28.0296	28.6155	28.1329
P20700	LMNB1	32.1027	32.0926	31.8365	31.9325	31.9694	31.6534
P20810	CAST	21.7992	24.3752	21.7992	23.6281	17.2194	17.2194
P21266	GSTM3	25.4386	24.8731	24.9846	25.1577	24.6535	24.9575
P21281	ATP6V1B2	27.1551	27.2321	27.4211	27.0342	25.9488	26.8956
P21283	ATP6V1C1	21.9305	21.9305	24.9256	17.2194	17.2194	24.4523
P21291	CSRP1	26.6063	26.5668	26.2014	25.6293	25.8033	25.4429
P21333	FLNA	32.9954	33.0358	32.7821	32.4343	32.4912	32.3103
P21399	ACO1	26.976	27.0464	26.2919	25.5467	25.957	25.2276
P21580	TNFAIP3	24.7774	24.3248	23.5478	25.0988	24.3637	23.4718
P21589	NT5E	23.869	23.7673	23.5523	22.9402	22.7571	22.9436
P21796	VDAC1	31.4226	31.3088	31.323	30.9539	30.8217	30.8388
P21980	TGM2	27.1833	27.2452	26.8623	26.5342	26.3169	26.0124
P22087	FBL	29.6663	29.7405	29.7072	29.5705	29.4794	29.0505
P22102	GART	26.4552	26.2451	25.4841	25.8758	24.607	25.2904
P22234	PAICS	26.9753	27.1066	27.0088	26.541	26.5101	26.263
P22314	UBA1	28.1897	28.4387	27.9692	27.9513	27.9942	27.2336
P22392	NME2	27.81	27.8014	27.6453	26.8538	27.1749	27.0649
P22626	HNRNPA2B1	33.5062	33.6522	33.2759	33.1925	33.1958	33.0573
P22695	UQCRC2	29.6843	29.6402	29.1663	28.9891	29.0812	28.8116
P23142	FBLN1	24.2392	26.2917	26.0264	25.1784	25.4284	25.3001
P23229	ITGA6	25.5296	24.8595	25.795	23.983	24.4985	25.4335
P23246	SFPQ	31.9415	32.0444	31.4783	31.5277	31.4915	31.2079
P23258	TUBG1	23.1896	23.1734	22.8006	22.4655	22.8572	22.3023
P23284	PPIB	29.316	29.1254	28.3579	28.5092	28.1867	27.7329
P23396	RPS3	28.7317	28.6649	28.9696	28.6696	28.7071	28.5101
P23458	JAK1	25.8771	25.8883	25.1143	25.4855	25.1897	24.3932
P23526	AHCY	25.3309	25.1707	24.8513	24.548	24.8463	24.6136
P23528	CFL1	31.458	31.5017	31.0252	30.973	30.9751	30.5453
P23634	ATP2B4	22.9152	22.8842	20.7474	21.9399	21.0985	20.5015
P23921	RRM1	25.4384	25.997	24.1662	25.0351	25.8543	24.1065
P24534	EEF1B2	27.3676	27.3804	27.0353	26.727	26.8129	26.737
P24539	ATP5PB	29.7819	29.9262	29.546	29.564	29.5597	29.4707
P24844	MYL9	26.7491	26.6682	26.6659	26.0768	25.7044	26.013
P24928	POLR2A	27.6966	28.4103	27.4049	27.0582	27.8528	26.8477
P25106	ACKR3	27.7841	27.7035	27.5945	27.3324	27.039	26.7075
P25398	RPS12	27.0357	27.9604	27.2364	27.5144	27.6337	26.8771
P25705	ATP5F1A	32.6755	32.778	32.5433	32.1268	32.2175	31.9839
P25786	PSMA1	24.2215	24.2391	24.2463	23.0165	23.5669	23.1702
P25788	PSMA3	25.3109	25.3436	24.347	25.7724	24.5105	23.632
P25789	PSMA4	23.863	23.7849	24.5286	23.0765	23.2506	23.9212
P26006	ITGA3	27.0196	27.6305	27.4056	26.4834	26.8187	26.4639
P26038	MSN	24.9305	23.7633	23.7633	24.5926	21.2782	21.2782
P26368	U2AF2	27.4156	27.3365	26.3174	26.6409	26.8861	26.1786
P26373	RPL13	29.3655	29.4175	29.1973	28.9606	28.997	28.5553
P26447	S100A4	22.4604	25.6241	25.0961	22.1818	22.4536	21.985
P26599	PTBP1	28.9496	28.9875	29.2719	28.3476	28.6279	28.7563
P26639	TARS1	28.9529	29.0589	28.4929	28.4626	28.5864	28.239
P26640	VARS1	24.3193	25.4802	25.1401	23.488	23.2471	24.6876
P26641	EEF1G	28.6735	28.9626	29.0348	28.1521	28.2783	28.7642
P26885	FKBP2	23.4769	23.3786	23.3087	22.8484	22.8387	22.9305
P27105	STOM	30.1239	30.2372	29.9866	29.6643	29.6955	29.4462
P27348	YWHAQ	27.5411	28.2484	27.5896	27.0376	27.8263	27.1454
P27635	RPL10	29.94	29.7536	29.4618	29.4374	29.1432	28.6002
P27694	RPA1	24.4458	24.8522	24.6532	24.0692	24.2656	24.0149
P27708	CAD	24.8221	23.878	22.8596	23.8181	23.0184	22.7672
P27797	CALR	31.4853	31.3458	30.6212	31.1088	30.996	30.4991
P27816	MAP4	24.8829	25.6371	24.497	24.5466	24.6282	23.748
P27824	CANX	28.7006	29.0174	28.8564	28.3412	28.5422	28.1372
P28066	PSMA5	25.8467	25.9004	26.1258	25.677	25.0644	24.8025
P28070	PSMB4	24.9839	25.0324	24.5393	23.865	24.1402	24.2235
P28072	PSMB6	26.4574	26.5127	26.1388	25.6818	25.9133	25.6084
P28074	PSMB5	25.6951	26.13	25.1191	23.5961	24.4886	23.8135
P28288	ABCD3	27.0026	26.9727	26.7914	26.8018	25.9599	26.5098
P28290	ITPRID2	26.1971	25.9798	25.4686	25.2909	25.4467	25.4988
P28347	TEAD1	20.848	24.6546	24.0961	23.7984	24.1158	23.8557
P28370	SMARCA1	19.2401	20.1098	19.2401	18.4433	19.4278	18.4433
P28799	GRN	25.5781	24.8773	24.7928	24.5756	24.1432	24.9141
P28838	LAP3	25.3673	24.2104	24.1764	24.2831	24.0347	22.7279
P29279	CCN2	24.2023	24.6431	24.7902	24.1204	24.3968	24.3521
P29317	EPHA2	28.9239	29.0872	28.5814	28.4304	28.5062	28.0417
P29353	SHC1	22.0531	22.0114	21.7727	21.7164	21.5871	21.5871
P29401	TKT	29.5851	29.5442	29.2841	29.2024	29.1133	28.9417
P29558	RBMS1	24.2415	24.316	22.0364	24.1732	23.9506	21.5938
P29590	PML	29.0281	29.0595	28.8476	28.68	28.7928	28.5309
P29692	EEF1D	29.2249	29.2394	28.9553	28.8566	28.9421	28.4574
P30040	ERP29	24.2372	24.2487	23.9514	23.4918	23.3177	23.4791
P30041	PRDX6	27.5871	27.3364	27.3469	27.0983	26.7789	26.733
P30044	PRDX5	25.1362	25.2635	24.7828	24.5303	24.391	24.1827
P30049	ATP5F1D	29.283	29.3281	28.9781	28.8949	28.8971	28.5673
P30050	RPL12	28.4148	28.5773	28.116	28.3956	28.4038	27.8979
P30085	CMPK1	24.4286	24.236	23.1182	24.0683	23.8768	23.8768
P30086	PEBP1	24.4317	24.5971	23.6715	24.3294	23.5631	23.6635
P30101	PDIA3	31.1544	31.1608	30.7332	30.6844	30.7451	30.3193
P30153	PPP2R1A	27.4647	27.4988	27.2226	26.6938	27.1326	26.8186
P30260	CDC27	23.3572	23.3051	20.4118	23.4499	23.6823	23.4499
P30419	NMT1	22.1753	22.4018	22.1753	17.2194	22.3354	17.2194
P30520	ADSS2	23.0646	21.6163	22.9719	23.0427	20.8328	22.5855
P30530	AXL	26.53	25.8918	26.5786	25.5707	25.4114	25.3794
P30536	TSPO	29.2026	29.529	28.4832	27.784	27.8615	28.0647
P30626	SRI	25.0021	24.0087	24.0087	23.9558	23.3955	22.9584
P30837	ALDH1B1	24.8	24.744	22.7043	24.1667	24.0891	21.6829
P30876	POLR2B	26.483	26.3234	24.9106	25.7501	26.2694	24.9406
P31040	SDHA	23.4449	23.8044	23.3964	23.7661	23.7401	22.7143
P31153	MAT2A	23.7617	23.5299	23.6237	23.4952	23.069	22.9115
P31327	CPS1	17.8641	22.9827	17.8641	22.4844	22.5534	22.4844
P31689	DNAJA1	26.8673	26.6576	26.5087	26.5646	26.0359	26.3213
P31930	UQCRC1	29.077	29.2773	28.482	28.5418	28.812	28.2065
P31939	ATIC	26.8243	26.6037	26.5544	25.9276	25.9147	26.0966
P31942	HNRNPH3	29.5439	29.4498	28.9129	29.2289	29.2783	28.7538
P31943	HNRNPH1	30.3692	30.1813	30.2084	29.9955	29.7227	29.7111
P31946	YWHAB	29.0844	28.9578	28.6732	28.447	28.4199	28.5348
P31947	SFN	29.2261	29.4325	29.0706	29.0881	29.3606	29.1162
P31948	STIP1	26.4962	26.3704	26.3298	26.2081	26.3029	25.2161
P31949	S100A11	26.8214	26.804	26.3599	25.9174	25.9552	25.9959
P32004	L1CAM	28.6276	28.7631	27.8931	28.2085	28.369	27.5185
P32119	PRDX2	26.239	26.7096	26.3053	25.9121	25.9906	25.7913
P32189	GK	22.4251	22.4251	22.712	21.8316	17.2194	17.2194
P32248	CCR7	17.8641	17.8641	17.8641	21.482	21.482	21.7419
P32320	CDA	24.5725	24.8198	24.6412	23.8435	24.2108	23.9902
P32455	GBP1	22.5336	22.8674	22.028	22.3426	22.4339	22.3426
P32969	RPL9	26.8313	27.0614	27.0474	26.6075	26.6557	26.5367
P32970	CD70	24.9951	24.7071	24.7071	23.8352	23.2498	23.2498
P33176	KIF5B	26.4929	26.199	26.5549	26.6154	26.6901	26.0859
P33240	CSTF2	26.8901	26.7158	26.8403	26.3505	26.6922	26.8339
P33527	ABCC1	24.4563	23.7587	24.6197	24.4792	24.5629	24.4686
P33897	ABCD1	24.9789	25.1465	24.2099	24.2933	23.7766	22.7796
P33991	MCM4	23.1561	23.1282	23.2852	22.4397	22.4266	22.258
P33993	MCM7	22.3176	24.3973	24.9504	21.8891	22.6925	21.8891
P34897	SHMT2	26.2169	26.4006	26.3538	25.6722	25.859	25.2022
P34932	HSPA4	26.4392	26.1483	26.7108	24.8976	25.5006	26.2463
P35052	GPC1	28.3201	28.5941	28.1652	27.951	28.103	27.8026
P35221	CTNNA1	26.8782	27.3397	26.822	26.3754	26.7621	26.4998
P35222	CTNNB1	23.6134	24.3651	23.6134	23.5894	23.6318	23.7239
P35232	PHB1	30.1604	29.8235	30.568	29.7257	29.8301	29.6715
P35244	RPA3	23.5144	23.9177	23.5144	17.2194	17.2194	23.1853
P35249	RFC4	24.0161	23.8554	23.6425	23.0836	23.7183	22.1672
P35250	RFC2	22.9139	22.5382	22.2855	21.821	21.5634	22.1493
P35268	RPL22	28.4641	28.6335	28.0692	28.0074	28.2149	27.9445
P35520	CBS	22.8378	24.2334	22.8378	22.5318	23.2594	22.5318
P35555	FBN1	22.6291	23.9552	23.3801	22.3698	22.8833	22.4104
P35579	MYH9	34.4209	34.4272	34.13	33.7553	33.7453	33.5062
P35580	MYH10	30.1323	29.9661	25.869	29.5408	29.6151	25.475
P35606	COPB2	24.1632	23.2066	23.2269	22.7312	22.7687	22.5935
P35613	BSG	29.9259	29.8281	29.588	28.8801	28.8254	28.7085
P35637	FUS	27.8256	26.5568	27.1631	27.2313	26.791	26.6411
P35658	NUP214	26.3509	26.7297	26.6388	25.7632	26.7949	26.4496
P35659	DEK	25.8131	26.0031	25.5917	25.8506	25.9187	25.1229
P35998	PSMC2	27.0574	27.1634	26.8614	26.6674	26.4682	26.3777
P36542	ATP5F1C	29.1834	29.2693	29.0814	28.7565	28.8637	28.6451
P36543	ATP6V1E1	25.4009	25.5617	25.6409	25.2573	25.3293	24.8764
P36578	RPL4	29.9677	30.0907	29.653	29.4484	29.5881	29.2198
P36776	LONP1	24.6348	24.4689	24.6133	22.9602	24.0207	23.6109
P36871	PGM1	22.6762	23.5426	24.15	21.7867	22.2892	23.0926
P36873	PPP1CC	24.2454	17.8641	17.8641	24.498	23.9722	23.9722
P36952	SERPINB5	21.8237	22.0598	19.6941	20.976	20.8192	20.8192
Q12772	SREBF2	24.2356	24.5062	24.3393	23.947	24.3955	24.4478
P36957	DLST	29.1036	29.1571	29.0787	28.4088	28.2807	28.6129
P37108	SRP14	26.7799	26.7701	25.5724	26.0203	26.3286	25.1052
P37198	NUP62	25.1528	25.4589	25.3262	24.7543	24.7475	24.0649
P37268	FDFT1	25.8807	25.944	25.137	24.8989	25.4443	24.6046
P37802	TAGLN2	27.8405	27.9079	27.7242	27.5393	27.7681	27.2768
P37837	TALDO1	23.2821	23.3283	24.4423	22.7383	22.8578	22.312
P38159	RBMX	31.5365	31.5682	31.2886	31.1423	31.0335	30.853
P38432	COIL	24.9144	24.3322	24.4762	24.399	24.0028	23.0544
P38606	ATP6V1A	28.052	28.3126	27.9665	27.9723	27.7969	27.6962
P38646	HSPA9	29.9168	29.8191	29.6064	29.2119	29.0429	28.925
P38919	EIF4A3	29.4055	29.3109	29.2579	28.9595	28.6686	28.9465
P39019	RPS19	28.1744	28.2228	28.1103	27.6208	27.7586	27.7035
P39023	RPL3	30.8314	30.856	30.6538	30.1287	30.2596	30.0342
P39656	DDOST	28.7424	28.9103	28.9069	27.9867	28.0332	28.1667
P39748	FEN1	23.591	24.3651	22.0348	21.7471	23.8968	21.7471
P40121	CAPG	23.6948	24.3586	23.3465	24.1625	24.176	22.7252
P40189	IL6ST	24.7138	25.1593	24.8552	24.481	24.6517	24.3352
P40227	CCT6A	28.4457	28.5368	28.1033	27.4099	27.7161	27.1937
P40429	RPL13A	29.2519	28.7334	28.5505	28.1638	28.2718	27.9226
P40926	MDH2	24.2802	24.9654	23.9766	23.8624	24.2397	23.6218
P40939	HADHA	27.7358	27.8388	27.4594	27.2384	27.4848	26.4253
P41091	EIF2S3	27.4588	28.0703	26.7913	26.3616	27.2507	25.9854
P41221	WNT5A	23.0064	23.5773	23.1722	22.5016	21.8606	22.4109
P41223	BUD31	25.407	26.0606	25.7655	25.0931	25.8873	25.2541
P41250	GARS1	24.0579	23.98	24.0728	24.0259	23.2697	23.2524
P41252	IARS1	26.4799	26.7287	24.8921	25.9175	26.276	23.777
P41273	TNFSF9	25.7824	25.8217	23.1604	25.1425	25.8154	22.5387
P41743	PRKCI	23.0757	23.2343	22.9697	22.4827	22.905	22.5925
P61163	ACTR1A	25.6696	25.942	25.218	25.0841	25.2455	24.4375
P42166	TMPO	27.3548	26.9838	26.826	26.9046	26.8873	26.4343
P42167	TMPO	30.0326	29.9639	29.7212	29.4247	29.6651	29.0294
P42224	STAT1	26.4549	26.5188	25.7072	25.6574	25.2181	24.4944
P42285	MTREX	27.7707	27.8241	26.8002	27.1833	27.2755	26.9119
Q04828	AKR1C1	27.9322	28.2358	28.131	27.5795	27.4058	27.3899
P42677	RPS27	29.2405	29.2747	28.7581	28.8311	28.7316	28.4466
P42696	RBM34	25.4401	25.8334	25.5905	25.4184	25.7754	25.268
P42704	LRPPRC	29.8352	29.8388	29.6119	29.1033	28.6992	28.7793
P42765	ACAA2	20.0579	20.8051	20.0579	19.8048	19.5208	19.5208
P42766	RPL35	27.9466	27.7394	27.5583	27.1878	27.1296	27.0646
P42771	CDKN2A	25.2667	24.8239	24.8049	24.6782	24.1027	24.1579
P42892	ECE1	27.3346	26.4878	26.2376	26.1345	26.6831	25.9698
P43034	PAFAH1B1	25.5627	24.5311	24.3687	24.8779	24.4203	23.5679
P43121	MCAM	26.8009	26.8173	26.428	26.6338	26.6273	25.7009
P43243	MATR3	30.1952	30.3967	29.7467	29.8335	29.9205	29.5967
P43307	SSR1	28.0317	28.167	28.0346	26.9516	27.5648	27.5454
P43353	ALDH3B1	23.2581	23.6971	23.2581	17.2194	22.0679	17.2194
P43487	RANBP1	25.8547	24.2422	25.7595	25.4067	25.6947	23.3911
P43490	NAMPT	24.8578	25.0429	25.5818	23.8571	23.7331	23.8642
P43686	PSMC4	27.1523	27.2225	24.3449	27.0555	27.0305	25.2734
P45880	VDAC2	30.8235	30.9877	30.7259	30.5637	30.6713	30.453
P45973	CBX5	27.212	27.3753	26.9062	27.0979	27.1087	27.0517
P45974	USP5	24.3397	23.3231	23.7162	22.8553	22.8657	23.881
P46013	MKI67	28.2687	28.1036	27.8034	28.2695	28.1582	28.0349
P46060	RANGAP1	28.9314	28.7481	28.3796	28.4234	28.6192	28.2838
P46063	RECQL	23.482	23.9683	23.482	22.4999	17.2194	17.2194
P46087	NOP2	30.0517	30.016	29.7253	29.8992	29.7639	29.6511
P46100	ATRX	21.8278	21.9614	22.4356	22.0254	21.8548	23.3314
P46379	BAG6	21.9717	21.9717	22.2755	17.2194	17.2194	17.2194
P46459	NSF	25.8032	25.9512	25.4513	25.3486	25.7204	25.0705
P46776	RPL27A	27.9431	27.9786	28.326	27.1676	27.479	27.8157
P46777	RPL5	28.7403	28.9843	28.8083	29.2058	28.7997	28.9842
P46778	RPL21	26.7506	25.2787	25.2787	26.3314	25.0336	25.0336
P46779	RPL28	29.2333	29.2974	29.0712	28.6353	28.7679	28.7246
P46781	RPS9	28.4953	28.4694	27.9617	27.9776	28.0336	26.7714
P46782	RPS5	28.7772	28.4924	28.5735	28.5983	28.3977	28.1857
P46783	RPS10	26.6227	26.6016	25.5254	25.3541	25.6346	24.6055
P46821	MAP1B	28.55	28.3756	28.5169	28.06	28.1544	28.0096
P46940	IQGAP1	28.4104	28.2571	28.3076	28.0744	27.9676	28.0355
P46977	STT3A	28.0278	27.2026	27.1494	27.1392	26.4028	27.0899
P47712	PLA2G4A	21.0284	21.4999	21.0284	20.6476	20.735	20.6476
P47755	CAPZA2	23.1646	23.1646	23.5312	17.2194	17.2194	17.2194
P47756	CAPZB	27.6946	27.5018	26.9738	27.1648	27.0533	26.5484
P47897	QARS1	21.8082	21.9743	24.2827	22.6512	21.4359	24.2801
P47914	RPL29	28.3211	28.4887	28.2708	27.984	27.8129	27.6347
P48047	ATP5PO	30.2028	30.3007	30.0737	29.7203	29.8411	29.4538
P48382	RFX5	22.7639	22.2755	22.2755	22.6267	21.8328	21.8328
P48444	ARCN1	25.8029	24.6361	23.9306	25.1143	23.8475	23.5931
P48449	LSS	23.0583	24.5124	24.4776	23.5947	22.7065	24.1993
P48507	GCLM	23.3099	23.5324	24.1178	23.3499	23.037	23.0344
P48509	CD151	25.3239	25.0295	24.8759	24.7373	26.3082	25.7383
P48556	PSMD8	25.4333	25.9599	25.801	24.6537	24.7453	25.4826
P48643	CCT5	28.3227	27.8005	27.0809	27.4421	27.4158	25.6925
P48651	PTDSS1	26.4584	26.4334	26.31	25.7622	25.9263	25.5271
P48730	CSNK1D	23.7429	23.2849	23.2849	23.8871	23.8871	23.9669
P48960	ADGRE5	27.3173	26.433	26.2683	26.3048	26.8736	25.1094
P49207	RPL34	29.3384	29.7116	29.4101	28.8617	29.2247	28.6681
P49257	LMAN1	28.0364	27.5385	28.0149	27.4458	27.5496	27.1226
P49327	FASN	30.5389	30.5239	30.1873	29.9148	29.9803	29.6712
P49368	CCT3	28.4863	28.6895	28.3499	26.5042	27.224	27.0563
P49411	TUFM	24.4044	24.1288	25.343	24.6497	24.3468	25.2018
P49458	SRP9	23.0629	24.1383	23.3458	22.4669	23.819	22.3168
P49588	AARS1	27.1649	27.1283	27.1637	26.6898	26.7354	26.6886
P49591	SARS1	23.7236	25.1716	26.0861	23.036	24.9995	25.5627
P49711	CTCF	23.3794	23.9002	23.1696	22.9304	23.2484	22.358
P49736	MCM2	25.3712	25.5432	24.9727	24.3173	24.3923	23.0301
P49748	ACADVL	23.379	22.8536	23.2904	21.368	21.6681	22.4593
P49750	YLPM1	25.2103	24.9064	25.7966	23.1483	23.1483	24.0513
P49755	TMED10	29.0973	29.1319	28.959	28.0188	28.0247	27.8217
P49756	RBM25	27.2698	27.8873	26.8371	25.8879	27.1219	26.1546
P49773	HINT1	24.5414	26.7696	24.5414	22.9689	25.4883	22.9689
P49790	NUP153	27.1993	26.9575	26.8778	26.8136	26.7568	26.1755
P49792	RANBP2	28.8865	28.8544	28.2272	28.4309	28.5362	27.5898
P49841	GSK3B	22.3689	23.068	22.3689	17.2194	22.6336	17.2194
P49959	MRE11	24.8447	24.5366	24.7408	21.8329	24.1778	24.0224
P50148	GNAQ	24.683	26.0095	25.7457	23.8062	25.3504	25.0254
P50395	GDI2	21.3598	21.2154	21.2154	17.2194	17.2194	17.2194
P50402	EMD	29.0085	29.2437	28.5442	28.3352	28.4775	28.217
P50416	CPT1A	24.7136	24.2037	23.3761	22.7938	23.9406	22.7938
P50454	SERPINH1	29.1945	29.3158	29.1181	28.7415	28.735	28.5876
P50502	ST13	28.3082	28.0745	27.4684	27.9953	28.0065	26.9529
P50570	DNM2	20.4853	20.3345	20.2457	19.7225	19.8495	20.252
P50895	BCAM	21.2729	21.2729	21.619	17.2194	20.9742	17.2194
P50897	PPT1	22.7485	22.3561	22.3561	17.2194	22.1895	17.2194
P50914	RPL14	29.039	29.1947	28.6777	28.8215	28.7138	28.6596
P50990	CCT8	29.3756	29.4583	29.0697	28.948	28.9663	28.5027
P50991	CCT4	27.6978	27.7398	27.3585	27.0745	27.0922	26.6595
P51114	FXR1	25.7262	22.5392	25.5243	22.1337	25.0053	19.621
P51116	FXR2	23.9323	23.493	23.1733	22.7177	23.0854	23.1795
P51148	RAB5C	26.9337	27.2816	27.3689	26.3515	26.6029	26.5912
P51149	RAB7A	29.6546	29.8337	29.8624	28.9727	29.0578	28.9569
P51151	RAB9A	26.8731	26.577	22.8324	26.1555	26.0326	21.8725
P51153	RAB13	24.071	22.4714	22.0862	23.8737	22.181	21.4476
P51159	RAB27A	23.1864	23.5573	23.2767	22.866	23.1213	22.8259
P51398	DAP3	23.6499	24.0908	24.1421	22.3116	17.2194	17.2194
P51531	SMARCA2	27.1079	26.4177	27.277	26.7056	25.9881	26.867
P51532	SMARCA4	25.906	25.659	26.4387	25.3278	25.1408	25.454
P51571	SSR4	26.6931	26.6682	26.3577	25.1706	25.1858	24.967
P51572	BCAP31	30.0701	30.1488	29.9836	29.7508	29.9661	29.411
P51610	HCFC1	27.0793	27.543	27.1087	26.4891	27.1206	26.7152
P51648	ALDH3A2	24.2724	24.483	24.5222	23.78	23.8338	23.9136
P51798	CLCN7	25.5914	25.9596	25.2919	24.9409	25.4292	23.9528
P51809	VAMP7	26.1133	26.0987	24.9709	24.0259	24.0791	24.2885
P51858	HDGF	24.3483	25.006	23.9813	24.2296	24.5862	24.6996
P51991	HNRNPA3	30.5668	30.7319	30.3871	30.504	30.6217	30.1958
P52209	PGD	26.8649	26.2253	26.6185	25.1118	26.1301	25.8371
P52272	HNRNPM	31.384	31.3982	31.0145	31.0215	31.0002	30.655
P52292	KPNA2	27.1857	27.318	27.4202	26.7709	27.2256	26.9717
P52294	KPNA1	20.0595	22.0143	20.6086	20.0517	21.9738	20.0517
P52298	NCBP2	24.2743	24.1139	24.1139	17.2194	17.2194	17.2194
P52434	POLR2H	24.4315	23.2856	25.1389	24.245	23.9717	24.6196
P52565	ARHGDIA	25.614	26.4366	25.9982	24.5287	25.6894	24.4651
P52569	SLC7A2	23.5355	24.2304	22.8033	22.6658	22.5495	21.8346
P52597	HNRNPF	27.2169	27.2682	26.3004	27.001	26.9277	26.0213
P52788	SMS	22.7368	23.0787	22.4837	22.3477	22.5278	21.8637
P52815	MRPL12	27.4247	27.8078	27.0998	26.8447	27.0645	26.2066
P52907	CAPZA1	26.2795	26.3929	27.0605	27.3037	27.3952	27.7174
P52948	NUP98	28.3859	28.318	28.1693	28.0382	27.9108	27.9047
P53004	BLVRA	20.6742	20.7065	20.5607	20.1489	20.1052	19.853
P53007	SLC25A1	29.2514	29.1548	28.3783	28.4663	28.2606	27.9865
P53396	ACLY	30.3539	30.5491	30.099	30.0173	30.0735	29.7707
P53621	COPA	26.015	25.642	25.3987	25.8635	25.6987	24.3958
P53680	AP2S1	24.7672	24.7011	24.8726	24.321	24.3579	24.2474
P53701	HCCS	24.7697	24.5418	25.72	24.4953	22.1462	24.9913
P53985	SLC16A1	25.1276	25.4329	24.5751	23.6264	24.3188	23.4852
P53999	SUB1	23.9121	24.0229	24.1441	23.4852	23.7303	23.471
P54105	CLNS1A	23.1007	23.1007	23.2198	17.2194	17.2194	22.667
P54136	RARS1	26.2712	25.9869	25.4846	24.7291	25.0047	23.6158
P54289	CACNA2D1	25.0703	24.842	23.1752	23.2447	17.2194	17.2194
P54577	YARS1	22.6534	22.9248	22.6691	22.342	22.3866	23.1586
P54578	USP14	22.0758	22.1455	22.0758	21.0435	17.2194	17.2194
P54709	ATP1B3	24.7725	25.0219	24.8311	21.9182	23.9234	24.0116
P54727	RAD23B	25.0198	25.2139	24.5814	23.7644	24.0088	23.831
P54819	AK2	25.5186	24.1279	23.8598	24.9802	23.9965	23.893
P54886	ALDH18A1	27.6603	28.0266	27.8151	27.3349	27.7646	27.5861
P54920	NAPA	26.2237	25.7122	25.5051	25.1578	25.2179	25.0077
P55011	SLC12A2	25.196	25.3592	25.7438	24.7608	24.3947	24.8374
P55036	PSMD4	26.672	26.8737	26.4937	26.1121	26.2886	25.6823
P55060	CSE1L	34.6253	24.997	24.8607	33.6415	24.7909	24.4191
P55072	VCP	27.7659	27.2901	27.5081	26.7889	26.2507	26.1829
P55081	MFAP1	24.4598	25.0197	23.9696	25.2353	23.4363	23.6241
P55084	HADHB	27.595	27.6701	26.9895	27.5176	27.4778	26.706
P55265	ADAR	28.6278	28.4995	28.1179	28.0896	28.0838	27.7577
P55290	CDH13	26.5518	26.5029	26.131	25.8658	25.7726	25.6708
P55769	SNU13	28.1988	28.4094	28.0424	27.7352	27.7866	27.623
P55795	HNRNPH2	25.8795	25.67	23.7012	24.2153	23.8845	22.5044
P55809	OXCT1	25.4933	25.3314	25.3314	25.0679	23.7548	23.7548
P55884	EIF3B	25.4692	25.7732	24.9819	25.2798	25.6775	24.7272
P56134	ATP5MF	27.2513	27.2856	27.2035	26.9384	26.7868	26.5471
P56182	RRP1	25.8065	25.5383	25.4753	24.4771	25.2576	24.2061
P56192	MARS1	25.2434	25.3146	24.1009	24.571	24.6078	23.5442
P56385	ATP5ME	27.756	27.9807	27.9564	27.2978	27.4953	27.4615
P56537	EIF6	27.8761	27.79	27.4952	27.3562	27.241	27.1289
P56545	CTBP2	22.1465	22.1465	22.466	21.3818	21.3818	21.9032
P57088	TMEM33	26.5272	27.111	27.0271	25.7222	26.5363	26.526
P57721	PCBP3	25.5426	26.1175	25.808	25.0571	25.3933	25.1431
P57740	NUP107	26.5392	26.379	25.9127	26.0847	25.875	25.5095
P58107	EPPK1	27.6798	27.2893	27.2152	26.0344	25.8824	25.8271
P58546	MTPN	24.3685	25.0696	24.3685	23.781	24.6406	22.7257
P59998	ARPC4	25.9375	26.13	27.2289	25.6931	26.0271	27.0314
P60174	TPI1	28.1373	27.9939	27.5891	27.5058	27.4691	27.1162
P60468	SEC61B	27.2929	26.8164	27.156	26.3197	25.7517	25.7517
P60520	GABARAPL2	25.5538	25.8919	25.4817	25.2541	25.0812	24.8818
P60660	MYL6	31.6414	31.6906	31.5701	31.0914	31.082	30.9026
P60709	ACTB	36.4565	36.5698	36.5839	35.913	36.0308	35.9041
P60842	EIF4A1	28.3588	27.7037	28.36	28.2011	27.341	27.9691
P60866	RPS20	28.5079	28.3583	27.8709	27.395	27.6003	26.9626
P60900	PSMA6	26.5965	26.5714	25.6544	25.9868	25.728	25.0041
P60903	S100A10	22.6902	23.8781	26.3364	22.2182	23.117	25.8839
P60953	CDC42	28.141	28.0636	27.7424	27.6956	27.7918	27.5194
P60981	DSTN	26.2702	27.4768	27.4859	26.2823	27.8622	27.4413
P61006	RAB8A	26.3396	26.5777	26.1105	25.858	26.1085	25.32
P61009	SPCS3	28.1939	28.3433	26.1492	27.6994	26.0037	27.5928
P61019	RAB2A	27.4562	27.5195	26.742	26.4595	26.5434	26.056
P61020	RAB5B	20.9337	20.9555	20.9337	17.2194	17.2194	20.7946
P61026	RAB10	27.6486	27.5202	27.1905	26.9557	27.1147	26.6245
P61073	CXCR4	26.4216	26.6911	26.1739	25.8357	26.0266	25.5264
P61077	UBE2D3	23.3716	22.4962	22.4962	17.2194	17.2194	17.2194
P61106	RAB14	28.6854	28.8623	28.4309	27.6303	27.7746	27.319
P61158	ACTR3	28.2448	27.9728	27.8149	28.0152	27.9418	27.6845
P61160	ACTR2	27.3684	27.326	27.3086	27.1082	27.1415	26.8915
P61204	ARF3	26.4656	26.5473	26.4292	26.1314	26.405	26.1197
P61221	ABCE1	25.0528	25.7499	25.5643	23.0244	25.1721	24.9612
P61224	RAP1B	28.9419	28.8784	28.6743	28.0773	28.0462	27.9493
P61247	RPS3A	29.4367	29.4507	29.4148	29.242	29.2547	28.7578
P61254	RPL26	28.9312	28.8924	28.6263	28.2886	28.3528	28.0417
P61289	PSME3	21.8842	22.8141	21.8842	17.2194	22.6726	17.2194
P61313	RPL15	29.2277	29.1047	28.5765	28.7106	28.8473	28.1638
P61353	RPL27	28.2044	28.8474	28.7844	27.6192	28.1466	28.4004
P61421	ATP6V0D1	27.947	28.0784	27.802	27.3276	27.5026	27.2611
P61513	RPL37A	27.7676	27.8643	27.5405	27.3284	27.5047	27.0382
P61586	RHOA	29.1581	29.1388	28.9231	28.4302	28.5981	28.205
P61587	RND3	22.8845	23.0549	22.8845	22.6242	22.6154	22.6154
P61604	HSPE1	27.0036	26.9495	27.1073	26.9574	26.6016	26.6312
P61619	SEC61A1	28.0488	27.9681	27.9648	27.2757	27.2768	27.3274
P61764	STXBP1	22.7891	23.3066	22.7064	21.9734	22.4953	22.4333
P61769	B2M	30.3354	30.2759	30.0898	29.0966	28.8193	29.0181
P61803	DAD1	26.8293	24.7629	26.885	26.0302	24.1156	26.1691
P61923	COPZ1	24.5785	24.6671	23.6109	23.8998	23.8179	23.3307
P61956	SUMO2	27.8806	27.9866	27.5101	27.2825	27.8329	26.914
P61964	WDR5	25.1916	24.0665	23.3259	25.0724	23.2971	22.8253
P61978	HNRNPK	31.4666	31.5319	31.1686	30.9884	31.0247	30.7848
P61981	YWHAG	29.3648	29.5234	28.9527	29.3828	29.6605	28.4922
P62072	TIMM10	26.4216	26.4959	26.1991	26.0339	25.8182	25.8488
P62081	RPS7	26.2114	26.9274	26.431	25.9568	26.3177	26.1451
P62136	PPP1CA	26.6509	26.8116	26.8252	24.3049	24.7081	23.4038
P62140	PPP1CB	28.3888	28.3119	28.0038	27.9821	27.9974	27.5376
P62191	PSMC1	26.8381	26.834	26.5459	26.2429	26.369	26.1054
P62195	PSMC5	26.8688	27.0422	26.697	26.1093	26.5095	25.6288
P62241	RPS8	29.1077	29.2534	28.8574	28.5044	28.766	28.3253
P62244	RPS15A	28.4319	28.4937	27.848	27.756	27.8146	27.2682
P62249	RPS16	28.0606	28.1241	27.8978	27.4773	27.5162	27.4138
P62258	YWHAE	29.616	29.7365	29.4065	29.1671	29.1193	29.0544
P62263	RPS14	28.0635	27.5727	27.9205	27.5748	27.2378	27.4453
P62266	RPS23	28.431	28.3501	27.9765	27.9893	28.0243	27.2682
P62269	RPS18	28.1218	28.3109	27.2844	27.5958	27.8657	26.9215
P62277	RPS13	29.2556	29.3618	29.0688	28.651	28.7053	28.6082
P62280	RPS11	29.9276	30.033	29.5538	29.3753	29.4587	29.2957
P62304	SNRPE	26.4155	26.4645	26.5932	25.9206	25.8738	25.8653
P62306	SNRPF	26.7753	26.704	26.3825	26.4327	26.4031	26.0785
P62312	LSM6	25.3917	25.4723	24.066	24.7043	25.1569	23.7505
P62314	SNRPD1	26.962	27.3933	26.8939	26.6302	26.8491	26.5497
P62316	SNRPD2	29.2774	29.6571	29.3602	29.0465	29.1403	28.817
P62318	SNRPD3	27.7678	28.304	28.2067	27.208	27.2614	27.5956
P62328	TMSB4X	27.2881	26.5641	23.3099	26.5372	25.9129	22.6112
P62330	ARF6	21.705	17.8641	17.8641	21.2342	21.4219	21.2342
P62333	PSMC6	26.2859	26.215	25.6228	24.98	24.9075	24.9914
P62424	RPL7A	29.9628	30.0605	29.9259	29.3816	29.4827	29.3625
P62633	CNBP	24.6248	24.4598	24.4598	24.4266	24.3436	24.3436
P62701	RPS4X	29.4994	29.6024	29.3026	29.0606	29	28.6346
P67775	PPP2CA	22.3308	23.7219	23.0443	21.8893	22.9397	22.3611
P68133	ACTA1	27.6253	27.0742	26.8022	27.0198	26.5034	25.1589
P62745	RHOB	26.5772	27.2156	26.1264	26.6922	27.1492	25.5934
P62750	RPL23A	28.9212	28.9543	29.336	27.9562	28.1627	28.6228
P62753	RPS6	28.6883	29.2895	28.5936	28.6436	28.8842	29.3263
P62805	H4C1	33.5978	33.8042	33.3956	32.2572	32.4354	32.1532
P62820	RAB1A	29.8637	29.7555	29.6557	29.0348	29.0844	28.8639
P62826	RAN	30.7047	30.4662	30.0218	30.2106	30.0743	29.4664
P62829	RPL23	29.0935	28.9636	28.6232	28.85	28.8023	28.4565
P62834	RAP1A	24.1582	23.6872	23.6872	23.743	23.9106	23.743
P62841	RPS15	27.1316	27.0282	26.7358	26.5469	26.6392	24.0934
P62847	RPS24	24.9619	24.9152	24.8453	24.3318	24.4972	25.0648
P62851	RPS25	29.0975	28.8915	28.9131	28.7303	28.694	28.3642
P62854	RPS26	28.1103	28.0843	27.6874	27.4146	27.3594	27.3289
P62857	RPS28	25.9138	26.1831	25.6908	25.6648	25.5114	25.5737
P62861	FAU	17.8641	17.8641	24.0944	22.5863	22.5863	23.0133
P62873	GNB1	29.2384	29.3187	28.8758	28.9177	29.0324	28.4703
P62877	RBX1	23.9068	23.5578	23.5578	23.5502	23.074	23.074
P62879	GNB2	28.2188	28.3188	27.6042	27.6751	27.6695	26.8347
P62888	RPL30	27.7252	27.7574	27.654	27.1926	27.4213	26.9997
P62891	RPL39	24.9367	23.3538	23.3538	23.3051	22.9625	22.9625
P62899	RPL31	28.0598	28.3223	28.1843	27.6921	27.8785	27.881
P62906	RPL10A	29.0173	29.1254	28.7525	28.4717	28.6397	28.267
P62910	RPL32	28.3829	28.587	27.131	28.0597	28.2575	26.444
P62913	RPL11	28.4144	28.0543	28.2204	27.7886	27.6504	27.8932
P62917	RPL8	29.6991	29.8982	29.3433	29.2461	29.4182	28.9352
P62937	PPIA	29.8995	29.767	29.5387	29.3943	29.2734	29.0292
P62979	RPS27A	29.7669	30.0509	29.8787	29.57	29.3674	28.8803
P62995	TRA2B	28.6682	28.7792	28.4256	28.3729	28.5071	28.373
P63000	RAC1	29.5498	29.4355	29.1503	28.7265	28.8799	28.7288
P63010	AP2B1	26.9562	27.4208	27.1312	26.4836	26.5611	26.6775
P63027	VAMP2	24.4163	24.3963	24.3963	23.2912	24.2232	23.2912
P63092	GNAS	26.9294	26.8992	26.2813	26.603	26.3037	25.7152
P63096	GNAI1	25.7275	25.4992	25.2428	24.9645	23.3685	23.3685
P63104	YWHAZ	30.2325	29.8975	29.8484	29.9249	30.0832	29.5049
P63151	PPP2R2A	23.8024	23.7976	24.3252	23.2935	23.9252	23.6685
P63165	SUMO1	28.6677	28.8895	28.4017	28.4587	28.52	27.8902
P63167	DYNLL1	21.8881	22.3557	21.5762	21.6101	21.949	20.5796
P63173	RPL38	25.9477	26.2616	25.1904	25.3718	25.5802	24.8803
P63208	SKP1	25.9094	25.8637	25.592	25.4915	25.5463	25.2036
P63241	EIF5A	27.7688	28.0852	27.3499	27.5049	27.6359	27.0234
P63244	RACK1	25.6563	25.6261	23.3017	25.1754	25.8298	22.9544
P63261	ACTG1	25.4709	20.0208	20.0208	25.0733	19.1293	19.1293
P63279	UBE2I	25.1748	24.8913	25.0168	24.7786	24.0947	23.6102
P67809	YBX1	27.75	27.913	27.5444	27.5951	27.581	27.2815
P67812	SEC11A	27.4633	27.1441	26.926	26.9267	26.1823	25.8548
P67870	CSNK2B	25.7663	26.4217	26.1558	25.5828	25.8004	25.3909
P67936	TPM4	29.3342	29.1383	29.0837	28.5967	28.5606	28.487
P68104	EEF1A1	31.5883	31.6348	31.7535	31.2077	31.1664	31.169
P68363	TUBA1B	29.3244	29.5894	29.471	27.2728	28.9036	28.7462
P68366	TUBA4A	26.3886	26.6122	26.0542	24.9674	24.8439	25.5882
P68371	TUBB4B	30.3264	30.2454	30.1006	29.687	29.7451	29.5046
P68400	CSNK2A1	24.8646	25.3316	24.4651	24.41	24.0637	23.5603
P68431	H3C1	32.763	32.1473	31.4781	33.3303	32.4033	32.5815
Q5JPE7	NOMO2	24.49	24.1369	21.7783	23.7645	22.5291	20.5522
P78310	CXADR	24.0708	22.3577	21.7287	24.343	21.5388	21.0552
P78316	NOP14	23.5738	24.749	23.0972	23.2949	23.3782	23.2949
P78347	GTF2I	26.3909	26.6147	26.2717	25.7224	25.9427	25.5962
P78357	CNTNAP1	22.0466	22.1454	21.387	20.7792	21.2979	20.7792
P78371	CCT2	28.8238	29.0185	28.4849	28.201	28.5134	28.0538
P78406	RAE1	24.6778	24.4386	20.0571	24.5718	24.0518	19.741
P78527	PRKDC	30.5191	30.5207	30.1964	29.8039	29.8118	29.5711
P80723	BASP1	31.8083	31.809	31.6192	31.2695	31.3668	31.2054
P82909	MRPS36	26.084	25.8684	23.9928	24.9763	25.3261	22.6869
P82979	SARNP	27.8143	27.5713	27.7631	27.5139	27.3502	27.2553
P83111	LACTB	26.2462	25.8238	25.7308	25.0287	25.1688	24.7938
P83731	RPL24	27.7596	27.8511	27.3262	27.384	27.4838	23.1367
P83881	RPL36A	25.8949	26.3387	25.677	25.3398	25.7268	25.2504
P84085	ARF5	22.934	23.4191	22.934	21.7574	22.3925	21.7574
P84090	ERH	29.953	29.9586	29.5839	29.4924	29.4472	29.3032
P84095	RHOG	28.0388	27.4267	26.996	25.6947	26.2761	25.0252
P84098	RPL19	28.4282	28.3335	27.6479	28.0817	27.9745	27.2766
P84103	SRSF3	26.9445	27.1628	26.6373	26.5571	26.6893	26.1996
P84243	H3-3A	34.5354	34.547	34.3568	33.8042	33.8792	33.6522
P98160	HSPG2	23.2585	23.7714	21.9652	22.9001	22.8507	21.7917
P98175	RBM10	24.3093	24.0186	25.2222	23.9666	23.6593	24.6867
P98179	RBM3	26.5526	26.3331	26.7686	26.0338	26.4415	25.929
P98194	ATP2C1	27.5711	27.7869	27.2881	27.0572	26.9232	26.6017
Q00059	TFAM	26.8644	26.4651	25.7654	25.2415	24.9924	25.5796
Q00325	SLC25A3	32.0262	32.0121	31.7576	31.8081	31.7635	31.3423
Q00610	CLTC	30.1153	30.5148	30.0899	29.2846	29.7132	29.284
Q00653	NFKB2	23.1993	23.4994	23.1993	22.7357	23.4321	22.7357
Q00839	HNRNPU	32.6362	32.838	32.455	32.2222	32.2993	32.0726
Q01081	U2AF1	27.3589	27.2739	26.8737	26.9378	27.006	26.437
Q01082	SPTBN1	31.2941	31.176	31.0737	31.0544	30.9335	30.6386
Q01085	TIAL1	25.2163	25.851	24.0639	25.1338	23.4968	23.4968
Q01130	SRSF2	22.6129	24.4463	22.0065	22.0037	24.0207	21.6244
Q01518	CAP1	26.9598	27.5306	26.8592	27.3839	27.3901	26.7857
Q01581	HMGCS1	22.7231	22.8928	22.5503	22.3021	22.4114	22.4491
Q01650	SLC7A5	27.6329	27.3934	27.434	26.6057	26.6562	26.4234
Q01658	DR1	20.4087	20.648	20.2709	19.6797	20.285	19.6797
Q01780	EXOSC10	26.7571	26.5359	25.3201	26.1453	26.1802	24.8513
Q01813	PFKP	27.3183	27.4874	27.2213	26.7436	26.5089	26.4923
Q01831	XPC	20.4028	20.7925	20.4028	19.1667	17.2194	17.2194
Q01844	EWSR1	26.145	25.8979	25.8979	25.4117	24.5926	24.5926
Q01995	TAGLN	25.088	26.3059	24.5759	24.5728	24.8318	24.3061
Q02040	AKAP17A	26.2314	25.0627	25.0627	26.1114	24.8919	24.8919
Q02218	OGDH	28.1931	28.2985	28.1514	27.7252	27.6976	27.6767
Q02241	KIF23	27.9591	27.6034	27.5214	27.4591	27.2962	27.1913
Q02539	H1-1	25.0181	24.3964	24.928	24.8187	24.2833	24.2833
Q02543	RPL18A	29.3325	29.5364	29.0899	28.7569	28.9601	28.7187
Q02790	FKBP4	26.0338	26.0122	25.8069	25.4911	25.7166	25.4113
Q02809	PLOD1	26.3382	25.7227	25.683	26.1237	25.5785	25.1097
Q02818	NUCB1	28.8332	28.8215	28.0434	28.2888	28.2059	27.423
Q02878	RPL6	29.9463	30.1256	29.7894	29.6608	29.7028	29.1923
Q02880	TOP2B	25.1305	26.0037	24.8642	25.0134	25.7552	24.6081
Q02978	SLC25A11	27.8893	27.7783	27.6674	27.0974	27.8936	27.1868
Q03135	CAV1	27.1375	27.2975	27.0059	26.3267	26.4893	26.2021
Q03252	LMNB2	29.451	29.3865	29.2509	29.1314	29.0429	29.1925
Q03405	PLAUR	23.8428	23.8316	23.7959	23.8575	22.5936	22.5936
Q03518	TAP1	23.7752	23.8923	23.7752	22.994	22.994	23.2134
Q03701	CEBPZ	26.8641	26.9514	25.5532	26.3996	26.5635	25.3531
Q04446	GBE1	24.4656	25.1185	24.5174	24.0698	24.2747	24.2587
Q04637	EIF4G1	24.1008	25.1291	24.4543	23.974	24.5765	23.7541
Q04721	NOTCH2	28.0934	28.1742	28.1085	27.1989	27.7518	27.0785
Q04917	YWHAH	27.0349	26.1366	26.7705	26.5262	24.785	26.5654
Q04941	PLP2	25.6888	26.035	25.0985	24.715	25.1847	25.2096
Q05048	CSTF1	24.1033	22.9083	24.4191	22.5841	22.7086	23.593
Q05682	CALD1	29.5419	29.4285	29.3489	29.233	28.8687	28.887
Q05D32	CTDSPL2	24.3929	25.3242	24.6652	24.4656	23.5293	25.2579
Q06210	GFPT1	25.0554	25.4368	24.2193	24.5038	24.1072	25.06
Q06265	EXOSC9	17.8641	24.2657	17.8641	23.119	19.6242	19.6242
Q06481	APLP2	28.0509	27.7332	27.3543	27.6556	27.5304	27.1115
Q06830	PRDX1	30.3849	30.7453	30.705	29.7721	29.9359	29.8602
Q07020	RPL18	29.995	30.2784	30.0567	29.4636	29.6784	29.4332
Q07065	CKAP4	31.2118	31.0422	31.0581	30.5647	30.6749	30.4586
Q07157	TJP1	24.6488	24.5237	24.4482	23.412	24.2507	23.1582
Q07617	SPAG1	19.228	20.0616	19.228	18.1121	19.9806	18.1121
Q07666	KHDRBS1	29.5175	29.7463	29.2688	28.9853	29.2122	28.888
Q07954	LRP1	25.2349	25.2464	19.8409	23.8634	25.1718	19.1941
Q07955	SRSF1	29.6488	29.6189	29.7174	29.2664	29.3317	29.0979
Q07960	ARHGAP1	25.7345	24.2192	25.6317	25.366	24.0207	25.3659
Q08211	DHX9	31.5524	31.5923	31.341	31.0924	31.163	30.9702
Q08379	GOLGA2	27.2332	27.5115	26.5869	26.4638	26.9566	25.3716
Q08380	LGALS3BP	25.7279	26.0303	25.851	24.9774	25.2125	25.0033
Q08722	CD47	26.3081	26.4364	26.2608	25.5957	25.874	25.6458
Q08945	SSRP1	23.7114	23.9033	23.9993	23.3049	23.4527	23.1588
Q08J23	NSUN2	21.9131	22.6985	23.103	22.5793	22.645	22.5793
Q09028	RBBP4	28.7234	28.6564	28.334	28.4301	28.2405	27.7287
Q09161	NCBP1	23.846	23.6082	24.4555	23.2211	23.3857	23.9797
Q09666	AHNAK	29.6522	29.6293	29.6109	29.4255	29.3967	29.2963
Q0VGL1	LAMTOR4	23.8932	24.092	23.7611	23.5956	24.2022	23.2345
Q0ZGT2	NEXN	27.1794	26.6404	26.7416	26.1149	26.2263	24.6372
Q10469	MGAT2	21.112	21.112	21.2316	17.2194	17.2194	20.2611
Q10471	GALNT2	30.4893	30.2615	29.8578	30.0112	29.6419	29.3746
Q10472	GALNT1	28.4407	28.1113	27.7079	27.9082	27.6225	26.864
Q10567	AP1B1	23.9311	23.4543	23.6569	23.4405	22.9958	22.9069
Q10570	CPSF1	25.4818	25.9584	25.3007	24.8852	25.5225	25.2361
Q10589	BST2	28.9508	29.3076	29.0371	28.4199	28.5935	28.353
Q12769	NUP160	26.4878	25.7626	25.8145	25.0283	24.6749	25.2304
Q12788	TBL3	27.4513	27.4416	26.9254	26.7637	26.948	26.4645
Q12789	GTF3C1	17.8641	23.2698	17.8641	23.41	23.2867	23.2867
Q12792	TWF1	26.2361	26.1419	25.6346	25.6299	26.022	24.9957
Q12797	ASPH	26.4807	26.2381	26.183	25.9897	25.691	25.9189
Q12800	TFCP2	20.8918	20.5766	20.5766	20.4108	17.2194	17.2194
Q12805	EFEMP1	22.8094	23.7718	22.8094	22.0917	22.4928	22.0917
Q12824	SMARCB1	25.1902	24.4472	24.6118	24.9835	23.8217	22.4782
Q12846	STX4	22.853	22.873	23.1445	22.6704	22.5112	22.7814
Q12874	SF3A3	27.7392	27.9532	27.5084	27.2396	27.5104	26.7507
Q12888	TP53BP1	27.5483	27.4317	27.0663	27.378	27.1854	27.3863
Q12904	AIMP1	25.4525	24.8784	24.222	24.5482	23.5154	22.0214
Q12905	ILF2	28.156	28.299	28.5104	27.6951	27.6219	27.6337
Q12906	ILF3	30.7814	30.6824	30.5402	30.3734	30.2923	30.1536
Q12907	LMAN2	27.4916	27.715	27.1514	26.8264	27.0945	26.5037
Q12913	PTPRJ	20.6816	20.2849	21.7371	17.2194	17.2194	17.2194
Q12931	TRAP1	24.085	24.5491	21.8122	23.5093	21.3666	21.2834
Q12965	MYO1E	27.5679	27.1727	26.6006	26.6202	26.8209	26.2381
Q12996	CSTF3	25.8516	25.5347	26.0472	25.9663	24.9986	24.9674
Q13033	STRN3	22.1869	22.9446	22.1869	17.2194	17.2194	21.736
Q13045	FLII	23.8013	23.8013	24.3189	17.2194	17.2194	24.1461
Q13049	TRIM32	22.1818	22.3312	23.1835	21.6194	21.9845	21.1207
Q13085	ACACA	21.813	24.1319	21.813	21.8729	17.2194	17.2194
Q13112	CHAF1B	24.2656	24.179	23.8903	23.6874	23.8828	23.4301
Q13123	IK	26.2831	26.3325	25.6253	25.6674	25.5015	25.2521
Q13129	RLF	24.1746	23.9069	23.7171	23.8293	23.2143	23.1673
Q13137	CALCOCO2	28.5244	28.1658	27.3754	27.546	27.9159	27.0234
Q13148	TARDBP	28.1089	28.0784	27.8946	27.7691	27.8422	27.638
Q13151	HNRNPA0	28.8206	28.8254	28.5206	28.4661	28.3751	28.3791
Q13155	AIMP2	24.9732	24.2994	23.9004	23.9156	22.8849	22.8958
Q13162	PRDX4	20.4064	20.4064	23.1552	17.2194	17.2194	17.2194
Q13185	CBX3	28.4592	28.2589	27.2845	27.9533	27.691	26.9075
Q13200	PSMD2	27.9568	27.6089	27.3742	27.2606	26.9465	26.7369
Q13206	DDX10	23.916	23.0714	23.9733	23.0248	23.0875	23.5728
Q13242	SRSF9	27.9585	28.0367	27.9994	27.3354	27.4062	27.7419
Q13247	SRSF6	28.4057	28.2945	28.5221	27.9385	27.8942	28.2715
Q13263	TRIM28	29.0185	28.981	28.5974	28.479	28.5006	28.0556
Q13283	G3BP1	23.7739	24.2676	23.9345	23.6531	23.573	24.4299
Q13310	PABPC4	23.6442	23.6403	23.8746	23.3312	23.5407	23.9778
Q13330	MTA1	24.0622	24.1358	22.7723	22.9678	23.3894	23.1399
Q13347	EIF3I	25.2622	25.7776	25.54	24.7172	25.2868	25.2609
Q14738	PPP2R5D	23.7419	23.1028	23.2126	22.2947	22.1475	22.026
Q13405	MRPL49	23.4446	24.3277	23.4446	17.2194	23.2136	17.2194
Q13421	MSLN	25.0127	25.1504	24.9577	24.0746	24.4832	24.1491
Q13423	NNT	31.9415	32.044	31.8659	31.5791	31.6648	31.5618
Q13428	TCOF1	29.5756	29.5541	28.9677	29.3253	29.5321	28.6708
Q13435	SF3B2	29.2056	29.378	28.8908	28.8836	29.2194	28.5124
Q13443	ADAM9	27.5555	27.7688	27.0611	27.338	27.1258	26.8933
Q13454	TUSC3	25.5767	25.5005	25.0609	24.9089	25.0394	23.8055
Q13488	TCIRG1	26.9917	26.2369	26.3515	26.0485	26.2155	25.6265
Q13501	SQSTM1	32.8987	33.007	32.7287	32.3704	32.3759	31.9673
Q13509	TUBB3	24.3899	24.2087	24.6134	24.0364	24.0893	23.6662
Q13523	PRPF4B	24.8729	25.6938	25.5494	25.0159	25.8925	25.1313
Q13547	HDAC1	27.7319	27.8525	27.7735	27.3409	27.6283	27.5175
Q13573	SNW1	26.7418	26.4625	25.8915	26.5246	26.5918	25.3614
Q13576	IQGAP2	26.4724	26.5889	26.0457	25.889	26.3302	25.889
Q13586	STIM1	23.1798	23.1484	22.8216	22.5107	22.1246	21.9752
Q13595	TRA2A	24.7263	25.3487	25.0109	24.1908	24.8017	24.2653
Q13601	KRR1	20.871	21.3188	21.3913	20.708	20.708	21.4044
Q13636	RAB31	25.7195	26.0647	25.3271	25.1173	25.0158	25.0195
Q13637	RAB32	27.152	27.1533	26.898	26.2507	26.461	26.0952
Q13641	TPBG	23.2757	23.1886	22.6993	22.6229	22.8808	22.373
Q13642	FHL1	24.4398	23.9786	23.3244	23.4575	23.4785	22.5333
Q13724	MOGS	21.74	23.6116	23.7204	21.4016	22.9389	23.7242
Q13740	ALCAM	23.2902	23.7896	22.9992	22.6829	23.1862	21.7479
Q13769	THOC5	25.8232	23.4761	22.8116	25.3184	22.7808	23.5118
Q13772	NCOA4	28.4749	28.4408	28.5471	28.0726	28.2427	28.3837
Q13813	SPTAN1	31.3165	31.2837	30.9885	30.9525	30.9757	30.6252
Q13823	GNL2	25.3055	25.0335	24.8306	24.3738	24.5966	23.9212
Q13838	DDX39B	28.4071	27.9799	28.5556	28.0977	28.2257	28.1038
Q13895	BYSL	22.9728	22.8498	23.0885	22.4991	22.3676	23.5958
Q13907	IDI1	21.5325	23.2738	23.1535	23.2823	23.1815	23.251
Q14008	CKAP5	21.7425	22.2456	21.7425	18.5007	17.2194	17.2194
Q14019	COTL1	25.3809	25.914	25.3963	24.9732	25.1309	24.7184
Q14103	HNRNPD	30.8095	30.8754	30.6461	30.3904	30.5296	30.3534
Q14108	SCARB2	26.9127	26.646	26.0294	25.6411	25.0299	24.7421
Q14116	IL18	20.2964	23.5306	20.2964	19.9072	17.2194	17.2194
Q14118	DAG1	23.2136	23.7174	23.2136	17.2194	17.2194	17.2194
Q14126	DSG2	28.3948	28.3123	28.2654	28.0349	28.0246	27.9306
Q14137	BOP1	26.428	26.7351	26.0698	25.8566	26.1974	25.9301
Q14146	URB2	22.0813	22.526	22.0813	21.4894	21.4257	20.9675
Q14151	SAFB2	27.9135	27.9427	27.5393	28.0235	27.9219	28.0924
Q14157	UBAP2L	23.9431	23.6171	23.2956	22.8408	22.9305	22.7907
Q14165	MLEC	25.2955	25.3662	25.8204	25.2744	25.095	25.3179
Q14166	TTLL12	20.8902	20.8902	22.0962	17.2194	17.2194	21.1058
Q14192	FHL2	23.3019	17.8641	17.8641	22.3789	22.1594	22.1594
Q14195	DPYSL3	22.6949	22.9062	22.6949	22.5219	22.0109	22.0109
Q14197	MRPL58	24.0722	23.268	23.1856	22.9669	23.1952	23.2727
Q14204	DYNC1H1	26.9088	27.1638	27.2395	26.7547	26.6948	26.8794
Q14247	CTTN	29.3568	29.2945	28.8751	28.6975	28.9748	28.5759
Q14254	FLOT2	27.9494	28.1847	28.1939	27.6575	27.6832	27.6792
Q14258	TRIM25	26.6447	24.3197	24.9285	24.2813	23.4591	21.6966
Q14318	FKBP8	25.9838	26.0281	24.5763	24.8091	24.735	24.7426
Q14393	GAS6	24.4134	24.5991	24.0372	23.9739	24.2821	23.4507
Q14432	PDE3A	23.7755	23.4524	24.4065	22.9059	23.4785	22.9289
Q14444	CAPRIN1	27.6804	27.4806	26.6905	27.1508	26.6031	26.3264
Q14498	RBM39	27.1298	26.6748	26.7332	26.5803	26.4497	26.3787
Q14517	FAT1	26.6927	26.4811	26.1661	26.0626	26.3925	25.6721
Q14558	PRPSAP1	20.3065	23.2062	20.3065	19.2124	23.1104	19.2124
Q14573	ITPR3	27.6676	27.7514	27.1382	26.8889	26.9067	26.5627
Q14574	DSC3	23.2043	23.5991	22.9913	19.4224	23.3708	22.656
Q14596	NBR1	26.7281	26.7617	26.2805	25.4434	25.8683	25.4415
Q14643	ITPR1	24.6133	24.2509	21.4972	23.0026	21.7099	21.0018
Q14669	TRIP12	24.3233	23.1208	23.1208	17.2194	17.2194	17.2194
Q14676	MDC1	25.6201	24.1515	22.0492	23.1692	22.2407	22.2407
Q14677	CLINT1	21.4465	22.161	21.5213	21.4054	21.4542	21.1744
Q14683	SMC1A	28.2596	28.5278	28.4876	27.5831	28.1499	27.2557
Q14684	RRP1B	27.9759	27.877	27.7881	27.6627	27.7307	27.0365
Q14690	PDCD11	27.8213	27.3859	26.6823	26.6958	26.3283	26.2473
Q14692	BMS1	26.1484	26.4154	25.361	25.0295	25.0602	25.1069
Q14697	GANAB	29.3806	29.2952	29.1954	28.9386	28.8214	28.8702
Q14739	LBR	25.7722	26.3891	25.983	25.1066	26.0231	25.3694
Q14764	MVP	29.3033	29.385	29.2775	28.7146	28.9768	28.7741
Q14789	GOLGB1	22.0043	22.0043	22.0535	17.2194	17.2194	21.6814
Q14839	CHD4	27.0153	27.8299	27.2153	26.9564	26.9598	26.5388
Q14847	LASP1	27.1284	27.2435	26.7728	26.7159	26.5976	25.8214
Q14956	GPNMB	26.8322	26.9587	26.3962	26.5007	26.6224	25.965
Q14966	ZNF638	25.1888	25.0208	23.9363	24.7746	24.915	22.8241
Q14974	KPNB1	30.289	30.2132	29.6505	29.822	29.6135	29.1811
Q14978	NOLC1	30.3691	30.6689	29.8083	30.3041	30.5094	29.8352
Q14980	NUMA1	31.2324	31.3924	30.9431	31.0969	31.2098	30.814
Q14C86	GAPVD1	22.2861	22.481	22.2861	17.2194	22.2356	17.2194
Q15005	SPCS2	27.7747	27.885	28.0158	27.1366	27.2549	27.3379
Q15006	EMC2	24.7138	25.435	25.9198	26	24.9648	25.3978
Q15007	WTAP	25.2326	25.1265	25.2574	24.7698	25.124	25.2002
Q15008	PSMD6	25.9499	25.5791	24.2764	25.2701	24.3886	23.5819
Q15012	LAPTM4A	26.367	26.4629	26.3251	26.1946	26.1327	25.7504
Q15019	SEPTIN2	22.0348	22.0348	22.1132	22.0566	21.4213	21.4213
Q15021	NCAPD2	19.8429	23.0798	19.8429	18.7319	22.5117	18.7319
Q15024	EXOSC7	23.7784	24.2555	23.5352	23.4311	23.8517	22.5323
Q15025	TNIP1	27.4788	27.3204	27.2385	26.7358	26.6591	26.7519
Q15027	ACAP1	25.0928	24.8423	24.6783	24.5472	24.1416	23.6931
Q15029	EFTUD2	29.4527	29.9183	29.6899	28.9399	29.2546	28.9604
Q15036	SNX17	23.822	23.5685	24.0354	24.1541	23.7622	23.6671
Q15043	SLC39A14	24.8866	25.053	25.0263	24.8177	25.923	24.5042
Q15046	KARS1	25.852	25.8279	25.4447	25.5161	25.1464	24.7648
Q15047	SETDB1	23.3184	23.1241	22.4147	22.3752	22.47	22.7532
Q15050	RRS1	26.4982	26.7445	26.0961	25.7851	26.6702	26.8045
Q15058	KIF14	26.1715	21.605	21.605	25.5136	21.4805	21.4805
Q15059	BRD3	24.8969	22.0547	22.0547	24.6172	21.9007	21.9007
Q15061	WDR43	26.1187	25.5117	24.6283	25.7582	25.5659	24.4273
Q15070	OXA1L	27.864	27.7876	27.5249	27.3836	27.2308	26.6938
Q15125	EBP	26.6321	25.5095	26.5704	27.7268	27.5066	27.3867
Q15149	PLEC	34.1146	34.1753	33.9153	33.8516	33.9505	33.6839
Q15165	PON2	22.1473	22.7371	22.2563	21.0092	20.8297	20.8297
Q15185	PTGES3	25.9327	25.1922	25.1922	25.5876	24.51	22.7811
Q15233	NONO	31.4263	31.6207	31.0889	31.0479	31.1388	30.6935
Q15262	PTPRK	24.854	24.8227	24.8994	24.7279	24.8331	24.2446
Q15269	PWP2	25.3634	25.8151	25.3019	25.3619	24.9785	24.1745
Q15286	RAB35	24.6851	22.2899	22.2899	17.2194	21.795	17.2194
Q15287	RNPS1	27.3193	27.257	27.0215	26.9965	27.0103	26.8356
Q15291	RBBP5	22.8083	23.4615	22.256	23.1551	22.5271	22.5271
Q15293	RCN1	27.3274	27.5701	27.2678	26.9602	27.124	26.8903
Q15361	TTF1	24.1399	24.8067	23.8862	17.2194	17.2194	17.2194
Q15365	PCBP1	28.8419	28.3934	28.6266	28.5865	27.848	28.198
Q15366	PCBP2	25.6393	26.1409	25.6393	17.2194	17.2194	17.2194
Q15369	ELOC	26.339	25.4452	25.7984	25.7405	25.4757	25.1059
Q15370	ELOB	22.8108	23.22	25.3134	17.2194	17.2194	24.5918
Q15382	RHEB	27.1444	26.7057	27.2019	26.1591	25.9481	26.7548
Q15388	TOMM20	27.9188	28.0624	27.4822	27.8658	27.7797	27.1804
Q15392	DHCR24	27.1455	28.0862	27.2281	26.5407	27.1984	26.5234
Q15393	SF3B3	29.3	29.4981	29.4546	28.8887	29.019	28.8309
Q15397	PUM3	26.7114	26.9937	27.0054	26.2711	26.3702	25.802
Q15424	SAFB	27.7539	27.1784	27.6912	27.795	27.0664	27.3008
Q15427	SF3B4	26.5138	26.6295	26.8078	25.8485	25.9713	25.5126
Q15428	SF3A2	27.47	27.089	26.6827	26.7362	26.3247	25.8892
Q15459	SF3A1	28.8266	28.7046	28.429	28.4118	28.1844	27.7674
Q15526	SURF1	21.1563	21.8332	21.1563	20.4301	21.1048	20.4301
Q15532	SS18	23.4735	23.7039	22.9115	23.0177	23.3611	22.9687
Q15582	TGFBI	25.5287	26.0803	26.9969	25.3072	26.0216	26.5201
Q15645	TRIP13	26.888	25.5938	25.3366	26.1846	24.5938	24.3876
Q15691	MAPRE1	24.3824	23.6012	23.117	22.6855	22.5359	22.7613
Q15717	ELAVL1	29.5508	29.4365	29.1671	29.263	29.2534	28.9808
Q15738	NSDHL	26.5855	26.6706	25.5576	25.3578	25.4592	24.639
Q15758	SLC1A5	26.931	27.101	27.0428	26.6218	26.5473	24.2384
Q15800	MSMO1	24.5684	24.6921	25.2475	23.4314	23.5088	23.566
Q15904	ATP6AP1	23.712	23.8077	23.7894	23.7873	23.0135	23.4099
Q15906	VPS72	21.5749	22.0518	21.1505	20.8063	21.4253	20.7715
Q15907	RAB11B	29.2829	29.1777	28.8947	28.4711	28.4452	28.0265
Q15942	ZYX	24.998	25.9315	24.5358	23.9827	23.8906	23.0583
Q16181	SEPTIN7	21.5621	22.2872	23.1109	21.0585	21.3135	21.4449
Q16186	ADRM1	22.6381	22.6624	22.6381	22.0619	22.6028	22.0619
Q16222	UAP1	20.1635	20.5858	20.1635	20.3932	20.2625	24.0337
Q16270	IGFBP7	24.4114	24.6757	25.0181	23.0921	22.9873	23.4922
Q16352	INA	27.4197	27.4967	26.8839	26.7474	27.0209	26.5829
Q16363	LAMA4	20.2329	20.8362	20.0517	19.7406	20.3779	19.87
Q16401	PSMD5	22.8483	22.7439	22.7439	22.2976	17.2194	17.2194
Q16531	DDB1	27.2008	27.2617	27.0432	26.6583	26.8149	26.5021
Q16543	CDC37	24.734	24.92	24.8085	24.4672	24.8109	24.4169
Q16555	DPYSL2	25.4534	25.5406	25.4735	24.9444	24.9749	24.8223
Q16576	RBBP7	25.8983	25.9222	24.9661	25.4412	25.3348	24.4116
Q16611	BAK1	22.9862	23.9079	22.9862	17.2194	17.2194	23.0925
Q16629	SRSF7	28.5019	28.3234	28.0975	27.8361	27.7819	27.916
Q16630	CPSF6	24.448	24.1356	23.5667	23.8634	23.6738	22.9703
Q16643	DBN1	28.6218	28.5911	28.5823	28.3693	28.2656	28.4198
Q16658	FSCN1	29.643	29.6799	29.3778	29.3113	29.268	28.9999
Q16666	IFI16	27.5297	27.5051	27.3546	27.11	26.8216	26.8968
Q16698	DECR1	17.8641	17.8641	23.5259	23.385	23.385	23.4914
Q16719	KYNU	25.4239	25.7093	25.8525	24.7848	26.6917	25.3091
Q16795	NDUFA9	23.3059	23.4414	20.5533	23.2881	23.3407	19.4672
Q16850	CYP51A1	21.0948	22.1898	22.2022	20.2717	21.3616	20.9584
Q16851	UGP2	23.9223	20.778	22.5221	23.2792	22.0559	22.0559
Q16864	ATP6V1F	22.9387	23.2052	23.2385	23.0254	23.29	23.1275
Q16881	TXNRD1	23.7021	23.5728	22.9026	23.3551	22.9447	22.8078
Q16891	IMMT	30.4528	30.5973	30.124	30.0737	30.4282	30.0349
Q1ED39	KNOP1	17.8641	17.8641	17.8641	23.7075	23.758	23.7087
Q1KMD3	HNRNPUL2	30.1737	30.2352	30.1292	29.7861	29.828	29.7248
Q24JP5	TMEM132A	23.3542	23.4536	23.262	22.9034	22.7848	22.8559
Q27J81	INF2	24.6745	23.0265	24.4485	25.0624	22.581	22.3717
Q29RF7	PDS5A	22.785	23.1795	23.1475	22.0527	23.2748	22.9564
Q2TAY7	SMU1	27.5298	27.6225	27.4277	26.5163	27.0818	26.9071
Q32P28	P3H1	27.2649	27.4406	26.9784	27.0863	27.0111	26.5281
Q3B726	POLR1F	22.5481	23.8004	22.5481	23.3261	23.3994	23.3261
Q3SXY7	LRIT3	26.4133	26.2128	25.8704	26.1043	26.1204	25.7451
Q3ZCQ8	TIMM50	23.2671	23.3735	23.7428	22.8506	22.6707	23.3644
Q49A26	GLYR1	24.9852	25.1993	24.4664	24.4115	24.561	24.205
Q52LJ0	FAM98B	22.6463	22.8126	23.6078	22.7602	22.7602	22.9533
Q53F19	NCBP3	23.2552	22.0926	21.7724	21.5278	23.1293	21.7498
Q9P0S3	ORMDL1	23.3012	23.4887	23.5924	22.81	22.9433	22.4408
Q53GS9	USP39	26.6875	27.0239	26.4552	26.5018	26.5747	25.9718
Q53H12	AGK	24.2266	24.1613	25.1539	24.0933	24.3825	25.0759
Q53HL2	CDCA8	22.9616	23.4904	22.4519	22.787	23.5144	22.1547
Q562R1	ACTBL2	29.0333	29.0333	29.5591	28.5369	28.5369	28.9402
Q567V2	MPV17L2	21.6656	22.0348	21.2399	21.9169	21.0167	21.0167
Q56VL3	OCIAD2	26.7179	26.9589	27.0723	26.7045	26.6827	26.8454
Q5BJD5	TMEM41B	24.6064	23.4425	24.8433	23.7605	21.812	23.4322
Q5BJF2	TMEM97	25.6927	25.699	25.8205	25.0423	25.0314	25.3349
Q5BKZ1	ZNF326	27.5783	27.4748	26.8774	27.3958	27.1343	26.6889
Q5HYC2	KIAA2026	17.8641	17.8641	27.0202	24.9418	25.891	26.9528
Q5HYI7	MTX3	22.3229	22.5915	22.3229	22.4687	22.161	22.161
Q5HYI8	RABL3	24.1246	25.8197	24.1626	24.6344	24.965	24.9146
Q5J8M3	EMC4	24.9199	24.7397	23.536	24.6581	24.4649	22.8868
Q5JTH9	RRP12	28.6303	28.5442	28.2042	27.9558	28.1124	27.7744
Q5JTV8	TOR1AIP1	27.7739	27.2671	26.5473	26.8213	26.341	26.1988
Q5M775	SPECC1	25.9928	25.679	25.4224	25.3353	25.261	25.0099
Q5M9N0	CCDC158	23.4034	23.4034	23.628	17.2194	17.2194	17.2194
Q5QJE6	DNTTIP2	26.7042	26.5835	26.8083	26.7379	26.2656	26.5855
Q5RI15	COX20	26.2633	26.2884	25.581	25.5932	25.688	25.6846
Q5RKV6	EXOSC6	25.2689	25.1462	25.037	23.8637	24.11	24.1636
Q5SRE5	NUP188	25.268	24.9727	24.208	23.8699	24.6064	23.3423
Q5SSJ5	HP1BP3	29.7746	29.9008	29.5013	29.4543	29.4939	29.4953
Q5SY16	NOL9	25.74	25.8915	25.6093	25.3334	24.6104	24.4182
Q5T0D9	TPRG1L	24.2668	24.4451	24.2652	23.7237	24.0569	23.3719
Q9Y6H1	CHCHD2	23.7093	24.0656	24.4603	23.3717	23.2835	23.7328
Q5T4S7	UBR4	23.0638	22.8998	22.1202	22.1631	21.5661	21.5577
Q5T653	MRPL2	24.2296	23.8589	24.0983	23.2591	22.8487	23.3828
Q5T9A4	ATAD3B	26.3002	26.5062	26.3818	25.8053	25.872	26.2495
Q5UIP0	RIF1	23.8107	23.7984	23.8523	23.944	23.6932	23.4406
Q5VT66	MTARC1	23.8428	22.7697	23.497	23.0335	22.2244	23.2641
Q5VV42	CDKAL1	20.6192	20.6192	20.7303	19.0605	19.6325	19.0605
Q5VVW2	GARNL3	25.1069	25.4388	25.1069	24.7133	24.6847	24.6847
Q5VZL5	ZMYM4	17.8641	21.9282	17.8641	20.7808	20.7808	21.4998
Q5W0Z9	ZDHHC20	23.8509	23.9939	23.8509	17.2194	17.2194	17.2194
Q63ZY3	KANK2	23.8036	23.8034	23.6238	23.7912	23.4665	23.4928
Q658P3	STEAP3	25.5524	25.7304	25.5762	25.0696	25.3987	24.9132
Q68D85	NCR3LG1	23.4126	23.0776	23.171	22.808	22.5867	22.7576
Q69YQ0	SPECC1L	20.8522	21.1175	20.5631	20.1426	22.9782	20.1426
Q6DD88	ATL3	22.7899	22.8783	24.3919	21.8768	23.2549	23.4641
Q6IAA8	LAMTOR1	26.2349	26.0517	26.2753	25.437	25.5233	25.6199
Q6IAN0	DHRS7B	24.7972	24.9903	24.8119	24.2924	24.2362	24.1491
Q6IQ22	RAB12	24.5939	23.1514	24.5696	23.072	22.7131	23.9932
Q6KC79	NIPBL	24.9875	25.0984	24.5323	23.8274	23.0732	24.2011
Q6NSJ0	MYORG	26.2634	26.2374	26.0743	25.8804	26.2766	25.4061
Q6NUK1	SLC25A24	29.622	29.754	29.3974	29.2966	29.3796	29.1753
Q6NUQ4	TMEM214	23.85	23.9949	23.8532	23.195	23.6946	23.4691
Q6NXT4	SLC30A6	20.6757	20.6757	21.1011	20.6153	20.6153	21.0265
Q6NYC8	PPP1R18	24.6166	24.4463	25.6474	25.3909	24.5927	24.5927
Q6NZI2	CAVIN1	28.1426	27.8931	27.723	27.4641	27.4121	26.8955
Q6NZY4	ZCCHC8	24.0531	23.7929	23.8081	23.886	23.6086	23.6086
Q6P1A2	LPCAT3	25.786	26.1221	25.1213	25.0072	25.4955	24.6047
Q6P1J9	CDC73	25.927	23.963	24.4538	26.021	23.0848	24.0621
Q6P1M0	SLC27A4	25.8179	25.9738	25.4697	25.0165	25.0178	24.7438
Q6P2Q9	PRPF8	29.5192	29.3886	29.3191	28.947	29.1482	28.8165
Q6P4A7	SFXN4	22.0173	22.0101	22.0101	17.2194	17.2194	21.8298
Q6P4Q7	CNNM4	20.8223	21.2352	20.5607	20.3533	20.2718	20.2718
Q6P996	PDXDC1	25.2285	25.1134	23.7579	25.0192	24.5198	23.1792
Q6PD62	CTR9	23.322	23.5987	23.322	21.2034	21.4276	21.2034
Q6PJT7	ZC3H14	26.0167	26.2284	26.0341	26.3364	26.3797	26.3476
Q6PK04	CCDC137	17.8641	22.0488	17.8641	22.4929	22.1086	22.1086
Q6PL18	ATAD2	23.3764	24.4913	23.2169	23.6893	23.7069	23.1613
Q6SPF0	SAMD1	21.8529	20.7828	20.7828	21.6348	19.9762	19.9762
Q6UB35	MTHFD1L	23.4287	23.6035	22.9606	22.6025	22.6461	22.579
Q6UN15	FIP1L1	25.489	25.6636	25.2583	25.3259	25.1236	25.2455
Q6UW68	TMEM205	26.1145	26.3849	25.5262	25.7358	25.8212	25.0814
Q6UW78	UQCC3	26.441	26.0475	25.6466	25.6738	25.725	25.4627
Q6UXV4	APOOL	25.4614	25.732	25.7825	25.6283	25.8894	25.7623
Q6WCQ1	MPRIP	27.9757	28.1118	27.7	27.7895	27.8889	27.5678
Q6Y1H2	HACD2	27.3939	27.3427	27.2298	26.4543	26.8818	25.4196
Q6Y7W6	GIGYF2	21.5281	17.8641	17.8641	20.7978	20.6261	20.6261
Q6YHK3	CD109	20.9009	21.5602	23.9719	17.2194	17.2194	17.2194
Q6ZRS2	SRCAP	29.0946	27.8677	28.2707	28.7469	27.2862	27.6949
Q6ZRV2	FAM83H	20.2593	20.4728	20.2593	20.2625	20.2403	20.2403
Q6ZXV5	TMTC3	24.0292	24.2572	24.2167	23.8091	24.0155	23.8131
Q70UQ0	IKBIP	27.9298	27.9621	27.5741	27.1863	27.3365	27.2071
Q71RC2	LARP4	23.5416	23.9832	23.3174	23.6951	23.5705	23.6963
Q71UM5	RPS27L	25.8942	25.0906	25.1127	25.7936	24.8417	24.9349
Q7KZF4	SND1	27.2577	27.5153	27.1147	26.7081	26.6818	26.5354
Q7KZN9	COX15	24.4786	24.5851	24.3261	23.691	24.2031	24.2925
Q7L014	DDX46	25.819	26.3523	26.7031	25.6093	25.5333	25.1351
Q7L1Q6	BZW1	26.249	26.3108	26.0826	25.7557	25.7589	25.5883
Q7L2E3	DHX30	27.372	27.4937	27.0468	26.903	26.8897	27.0365
Q7LBR1	CHMP1B	23.1967	25.0471	24.0078	23.5323	24.9905	23.7573
Q7LGC8	CHST3	26.1264	19.3051	19.3051	25.6645	17.2194	17.2194
Q7RTV0	PHF5A	27.563	27.7531	27.1861	27.1949	27.2068	26.741
Q7Z2K6	ERMP1	26.27	25.9589	25.7437	25.1713	25.2457	24.9411
Q7Z2W4	ZC3HAV1	25.8611	25.5953	25.2905	25.0029	24.9857	25.2669
Q7Z3B4	NUP54	20.4162	20.4412	20.8983	19.3955	20.0405	20.4607
Q7Z3C6	ATG9A	25.229	24.9992	24.6241	22.9058	22.2348	22.4877
Q7Z3K3	POGZ	23.696	23.7371	23.0298	23.2674	23.2577	22.5197
Q7Z406	MYH14	25.9304	26.0736	26.3354	25.1731	25.3302	25.5345
Q7Z417	NUFIP2	25.7339	25.9039	25.4235	25.383	25.2552	24.4054
Q7Z4F1	LRP10	25.6026	25.5309	24.3117	25.1418	25.2874	24.2173
Q7Z5J4	RAI1	20.2163	20.2163	20.2498	19.6925	20.3883	19.6925
Q7Z6E9	RBBP6	22.255	22.8903	22.255	17.2194	17.2194	17.2194
Q7Z7F7	MRPL55	22.1066	22.9458	22.2979	17.2194	17.2194	17.2194
Q7Z7H5	TMED4	25.4579	24.7527	25.1752	25.1803	24.0856	24.7079
Q7Z7K6	CENPV	23.9762	23.6594	23.6594	23.815	23.1889	23.1889
Q86SF2	GALNT7	26.3407	26.0351	23.6492	25.6703	25.0772	24.3195
Q86SR1	GALNT10	24.9101	23.6861	25.3596	23.9614	22.494	24.6074
Q86T03	PIP4P1	24.0228	24.1756	23.9752	23.6172	23.5691	23.1495
Q86U38	NOP9	22.916	23.0216	22.6322	17.2194	17.2194	17.2194
Q86U42	PABPN1	24.8918	25.0636	26.0215	24.8934	24.8934	26.4675
Q86U86	PBRM1	25.2482	25.1436	24.6694	24.9906	24.4262	24.1641
Q86UE4	MTDH	19.8873	20.0584	19.8782	19.4368	19.5341	19.4368
Q86UP2	KTN1	30.2242	30.4521	30.0042	29.7868	29.8997	29.5798
Q86V48	LUZP1	25.4045	25.3055	24.9111	24.962	25.1036	24.7851
Q86V81	ALYREF	28.9197	29.2074	28.6438	28.533	28.6345	28.2646
Q86V85	GPR180	22.1588	22.1588	22.7616	17.2194	17.2194	21.8804
Q86VM9	ZC3H18	25.8213	25.7517	25.1477	22.8351	21.7887	21.7887
Q86VP1	TAX1BP1	28.7011	28.9884	28.5964	27.8344	28.4041	28.3951
Q86VZ4	LRP11	22.3556	23.01	22.3556	22.2021	22.3099	22.2021
Q86W42	THOC6	24.839	25.3246	24.5498	22.5818	22.5818	23.1376
Q86W92	PPFIBP1	17.8641	17.8641	21.084	21.4579	21.2294	21.1448
Q86WB0	ZC3HC1	21.1134	21.755	21.1134	21.0137	20.8236	20.8236
Q86XL3	ANKLE2	21.2706	21.6895	21.2706	17.2194	17.2194	17.2194
Q86XP3	DDX42	23.4452	24.0701	23.4452	21.6281	21.6281	22.4582
Q86Y82	STX12	24.795	24.8361	25.0046	24.0356	24.4052	23.5843
Q86YP4	GATAD2A	25.9127	25.6725	25.241	25.4479	25.0045	24.8363
Q8IUD2	ERC1	24.4931	24.5928	24.4931	24.4663	24.3753	24.3753
Q8IUE6	H2AC21	26.8616	17.8641	17.8641	26.7944	26.7149	26.3789
Q8IUH4	ZDHHC13	21.1846	22.2221	21.3521	20.8047	22.0251	20.8047
Q8IUX1	TMEM126B	23.8698	23.6685	23.6685	23.4842	23.6306	23.4842
Q8IV08	PLD3	27.2296	27.2922	26.7669	27.079	26.9919	26.4918
Q8IVF2	AHNAK2	25.1295	25.2012	24.6576	17.2194	17.2194	24.6308
Q8IVT2	MISP	27.3545	27.3747	27.0291	27.4482	27.4418	26.6363
Q8IWA0	WDR75	21.6252	21.6252	23.4064	17.2194	17.2194	22.9195
Q8IWS0	PHF6	22.5011	22.9142	22.9695	21.8275	22.2929	22.3127
Q8IWT6	LRRC8A	21.5653	21.5895	20.2233	18.9328	20.2056	18.7582
Q8IWX8	CHERP	24.8517	24.6649	25.1157	24.2375	24.4258	24.6912
Q8IWZ8	SUGP1	21.0076	21.4197	21.1426	20.9563	20.6586	21.3319
Q8IX01	SUGP2	24.4904	24.2495	24.1538	23.8749	24.1702	23.9909
Q8IX12	CCAR1	25.3418	25.6026	25.6222	24.1055	24.3567	24.2467
Q8IXI1	RHOT2	24.5133	23.2555	25.385	21.0331	20.9464	23.3981
Q8IXM3	MRPL41	24.2494	24.4198	24.2494	23.5243	23.7576	23.5243
Q8IXS6	PALM2AKAP2	23.0436	23.5536	23.0601	22.9018	23.3037	22.5554
Q8IXT5	RBM12B	22.8651	24.2396	24.3979	22.2339	23.8479	23.8103
Q8IY81	FTSJ3	28.2185	28.685	28.1856	28.082	28.5064	27.984
Q8IYL3	C1orf174	23.3757	23.3872	23.0526	17.2194	17.2194	23.3396
Q8IYS2	KIAA2013	25.2151	24.7665	24.5325	24.9305	24.4658	24.2139
Q8IYT4	KATNAL2	25.2535	25.4793	25.5257	24.7687	24.776	25.1251
Q8IZ52	CHPF	20.9831	20.9831	21.2603	17.7935	17.7725	17.7725
Q8IZL8	PELP1	27.828	27.732	27.6952	27.6867	27.4797	27.1737
Q8N128	FAM177A1	21.1151	21.1151	21.3345	20.1701	20.1701	20.5902
Q8N163	CCAR2	27.8394	28.2315	27.5096	26.9012	27.7471	26.9069
Q8N1F7	NUP93	29.1872	29.3967	28.9298	28.5282	28.7872	28.4623
Q8N2F6	ARMC10	24.0295	24.0352	24.3033	17.2194	17.2194	23.7856
Q8N357	SLC35F6	23.3445	22.9681	22.9522	22.1723	21.9158	21.9512
Q8N3U4	STAG2	24.773	24.773	25.2512	23.8615	23.8615	24.1447
Q8N3V7	SYNPO	21.3715	22.3248	23.9088	20.9893	21.4653	20.2765
Q8N4H5	TOMM5	26.3411	26.1486	25.527	25.8807	26.1244	25.3879
Q8N5M9	JAGN1	24.0992	25.1599	23.3664	23.4044	22.7757	22.5361
Q8N684	CPSF7	25.6942	25.6946	25.146	24.734	24.8543	24.2346
Q8N726	CDKN2A	30.0201	30.0016	29.793	29.845	29.8556	29.6331
Q8N766	EMC1	26.0818	26.7281	26.1119	25.7713	25.9707	25.2824
Q8N8A6	DDX51	17.8641	17.8641	21.6008	22.1386	21.8162	21.8162
Q8N954	GPATCH11	19.9041	19.9408	20.5694	19.7129	19.2611	20.1332
Q8N983	MRPL43	24.4145	24.6055	24.3727	23.3198	22.7435	23.1618
Q8N9T8	KRI1	22.6243	22.9062	22.8976	23.0487	23.1464	22.2357
Q8NAP8	ZBTB8B	17.8641	17.8641	17.8641	29.5274	29.6872	29.3341
Q8NAV1	PRPF38A	23.0508	24.8258	23.0508	17.2194	24.4562	17.2194
Q8NB49	ATP11C	20.4608	20.8845	20.4608	17.2194	20.5168	17.2194
Q8NBJ4	GOLM1	24.6911	23.4931	23.3913	22.4669	22.4669	22.8685
Q8NBJ5	COLGALT1	26.2694	26.3693	25.4993	25.5821	25.6281	25.0469
Q8NBM4	UBAC2	24.0796	24.6416	24.3577	24.0585	24.0706	24.0738
Q8NBN3	TMEM87A	24.3456	24.5437	23.703	23.3786	23.3534	23.2641
Q8NBQ5	HSD17B11	22.6767	22.8055	22.6767	17.2194	17.2194	17.2194
Q8NBS9	TXNDC5	28.2427	28.1209	28.0685	27.8302	27.9625	27.4428
Q8NBU5	ATAD1	26.7787	26.6771	25.3622	26.4404	26.2334	25.7026
Q8NC42	RNF149	24.8922	25.0786	24.917	24.273	24.1493	24.3294
Q8NC51	SERBP1	22.7654	21.7087	21.2069	22.0865	21.755	20.4036
Q8NC56	LEMD2	26.5559	26.8573	25.7527	26.3477	26.3858	25.5118
Q8NCA5	FAM98A	22.6359	21.62	22.4283	24.3341	22.6621	22.6621
Q8NE71	ABCF1	25.7606	25.2991	25.3529	23.3511	23.0126	24.3352
Q8NE86	MCU	25.2081	25.5475	25.4487	25.0475	25.8588	25.3225
Q8NEF9	SRFBP1	23.3242	23.8915	22.7911	24.3155	23.626	23.5752
Q8NEJ9	NGDN	23.5496	23.6814	23.8927	22.9991	23.0627	23.186
Q8NEM2	SHCBP1	22.7127	23.1136	22.7127	17.2194	17.2194	17.2194
Q8NEY8	PPHLN1	24.7537	26.4324	25.5036	25.7487	25.3706	26.0769
Q8NF91	SYNE1	28.3999	28.5747	28.5901	28.1261	28.1725	28.2764
Q8NFC6	BOD1L1	24.9158	24.7912	24.6656	24.3042	24.4126	24.5377
Q8NFH3	NUP43	24.4411	24.5509	24.5874	24.2492	24.2755	24.3252
Q8NFH4	NUP37	26.4992	25.3225	26.1948	26.1217	25.4935	25.5775
Q8NFH5	NUP35	26.113	25.8665	25.6039	24.5663	25.1823	25.1781
Q8NFJ5	GPRC5A	21.0863	21.2085	21.6339	20.8148	20.5696	20.8256
Q8NFQ8	TOR1AIP2	25.6819	25.6006	24.6844	24.9788	24.8502	24.3127
Q8NFT8	DNER	25.4098	23.272	24.4755	24.7086	22.8806	24.2133
Q8NFW8	CMAS	24.0265	24.3358	23.6981	23.719	22.7777	23.2533
Q8NI27	THOC2	25.3345	24.3446	24.8711	23.2947	21.652	24.0293
Q8NI36	WDR36	26.3614	24.2081	25.1204	25.767	23.4372	25.0086
Q8TAA9	VANGL1	26.7262	25.9336	26.6112	26.2032	25.1859	25.3301
Q8TAE8	GADD45GIP1	23.7375	24.2231	23.9389	23.0501	23.4306	23.4021
Q8TAQ2	SMARCC2	25.3446	26.0217	25.862	24.1806	24.7376	24.7038
Q8TAT6	NPLOC4	21.0636	21.4052	22.1116	21.154	20.748	20.748
Q8TB61	SLC35B2	27.3984	27.458	27.0963	26.6795	26.696	26.748
Q8TC07	TBC1D15	22.7931	23.1074	22.7931	22.1724	22.2837	22.3035
Q8TC12	RDH11	26.0011	26.3775	25.5572	25.3673	26.1274	24.8595
Q8TCJ2	STT3B	28.0213	28.1651	27.9395	27.3669	27.438	27.544
Q8TCT9	HM13	28.9462	28.7223	28.4259	28.3051	28.3456	27.801
Q8TDB6	DTX3L	20.7171	20.6619	21.7399	17.2194	20.7279	17.2194
Q8TDD1	DDX54	26.818	26.6918	27.0732	26.4646	26.487	26.5373
Q8TDL5	BPIFB1	28.4048	28.3978	28.1265	27.4531	27.4601	26.8858
Q8TDN6	BRIX1	28.0953	27.6237	27.4988	27.8251	27.6317	27.1843
Q8TED1	GPX8	27.0171	27.2828	26.9938	26.6321	26.5541	26.4823
Q8TEM1	NUP210	28.2492	28.2684	28.5355	27.5618	27.9833	28.0753
Q9NP97	DYNLRB1	22.5417	22.1402	22.3364	22.2887	21.9915	21.6893
Q8WTT2	NOC3L	25.9606	25.0144	26.1368	26.1839	25.4717	25.3157
Q8WU90	ZC3H15	21.6189	22.3482	21.7085	20.8582	20.8582	21.7305
Q8WUA4	GTF3C2	24.5713	25.0411	25.0038	24.4378	24.6869	24.4688
Q8WUF5	PPP1R13L	23.3386	24.1037	23.7876	23.3889	23.1842	23.3038
Q8WUM0	NUP133	27.1617	27.1839	27.0328	26.8413	26.8598	26.3766
Q8WUM4	PDCD6IP	25.8119	26.5707	26.3814	25.1996	25.521	25.59
Q8WUX1	SLC38A5	27.1694	27.6488	27.2697	24.9815	26.0178	26.2548
Q8WVM7	STAG1	22.4876	22.4877	22.5981	21.9518	22.2405	22.7299
Q8WVV9	HNRNPLL	22.3867	22.293	23.3631	21.0695	22.367	22.1983
Q8WW12	PCNP	24.5517	23.4748	24.8099	24.0475	23.2782	23.9508
Q8WWI1	LMO7	28.7183	28.8329	28.4971	28.5741	28.6216	28.3118
Q8WWM7	ATXN2L	24.0508	25.267	23.7617	23.5272	24.5662	24.0048
Q8WWQ0	PHIP	23.4551	21.7989	21.7989	17.2194	21.5406	17.2194
Q8WWY3	PRPF31	24.328	25.0646	25.4941	24.6029	24.1205	21.6667
Q8WXE1	ATRIP	26.4019	26.9958	26.4019	17.2194	17.2194	17.2194
Q8WXF1	PSPC1	25.8651	25.3242	25.6717	25.6052	25.2763	24.5889
Q8WXH0	SYNE2	26.742	26.2712	30.0695	26.129	24.5453	29.1685
Q8WXI9	GATAD2B	24.7588	25.1667	25.1586	24.4459	24.851	24.1141
Q8WXX5	DNAJC9	22.3779	22.5739	22.3571	21.9899	21.5033	22.2487
Q8WYP5	AHCTF1	26.1975	26.3681	25.6531	25.895	25.9602	25.1622
Q8WZ42	TTN	25.4628	24.4082	24.4082	22.2605	22.2605	23.8687
Q92499	DDX1	23.3367	25.6218	25.3351	22.5723	25.7208	25.3215
Q92508	PIEZO1	23.4305	23.4669	22.3453	23.2952	22.6332	21.4221
Q92522	H1-10	28.2026	28.2658	28.167	27.5192	27.8654	27.5814
Q92538	GBF1	22.5822	22.7112	22.5822	22.003	22.3895	22.003
Q92542	NCSTN	22.303	22.3898	22.303	21.4707	17.2194	17.2194
Q92544	TM9SF4	26.7411	26.8368	26.7003	25.8816	25.5385	25.7638
Q92598	HSPH1	25.0812	24.6592	25.8263	25.7433	24.3811	25.5125
Q92614	MYO18A	22.0146	21.9993	22.9628	21.4601	21.6417	22.8601
Q92616	GCN1	23.8518	23.5425	23.5425	23.3788	22.8048	22.8048
Q92621	NUP205	27.807	27.7814	27.561	27.4802	27.6536	27.2035
Q92626	PXDN	24.7599	24.4997	23.904	24.1561	24.1918	23.6122
Q92667	AKAP1	25.135	24.6423	23.909	24.4123	24.5934	23.5885
Q92747	ARPC1A	25.3866	24.7738	25.2972	24.6229	24.6038	23.1728
Q92785	DPF2	25.1999	24.8	25.0429	24.8348	24.7048	24.6972
Q92797	SYMPK	24.9134	24.8526	23.6494	24.5947	24.0939	22.8598
Q92804	TAF15	24.9495	25.3383	24.9495	24.2626	23.9968	23.9968
Q92841	DDX17	28.9184	28.8943	28.5552	28.4085	28.5488	28.136
Q92878	RAD50	25.6316	26.0171	25.6478	25.7525	24.7961	24.8556
Q92896	GLG1	25.5795	26.0167	25.8667	25.245	25.5297	25.1927
Q92925	SMARCD2	24.9852	26.1808	25.2925	24.9474	25.274	24.8259
Q92945	KHSRP	25.5045	26.1097	25.6484	24.8056	24.7287	24.8628
Q92973	TNPO1	23.6278	24.462	24.1735	23.2215	24.0161	23.2517
Q92979	EMG1	24.6782	24.4799	24.7785	23.0173	23.597	23.4782
Q93008	USP9X	24.1937	26.6232	26.5261	22.4659	26.1864	26.1056
Q93045	STMN2	23.6005	23.9683	23.6005	22.9368	23.0735	22.9368
Q93050	ATP6V0A1	27.4537	27.4674	27.1806	27.1243	26.8868	26.5284
Q93077	H2AC6	34.2193	34.3303	34.2048	33.7353	33.87	33.6522
Q93096	PTP4A1	23.296	23.7507	24.0794	23.5788	23.45	23.1737
Q969G3	SMARCE1	25.1096	25.4867	24.737	25.2199	25.4076	25.1431
Q969G5	CAVIN3	24.0913	23.7609	23.6782	23.6497	23.9472	22.9449
Q969H8	MYDGF	23.5869	22.5761	22.0758	22.7021	24.1911	21.5673
Q969M3	YIPF5	25.6472	25.6412	25.8423	24.7757	24.7304	25.3562
Q969N2	PIGT	24.4581	24.0717	25.2119	22.9963	22.9278	23.9269
Q969Q0	RPL36AL	26.3499	26.5072	26.0537	27.316	27.3993	26.5407
Q969Q5	RAB24	22.3514	22.45	22.3514	21.3664	17.2194	17.2194
Q969W9	PMEPA1	21.7679	22.2727	21.5114	20.8866	21.0972	20.8866
Q969X5	ERGIC1	26.8755	27.3015	26.5941	25.5775	25.1508	25.4811
Q969X6	UTP4	25.3192	25.1141	24.6311	24.9089	24.3852	23.7371
Q96A26	FAM162A	26.1539	25.799	25.2293	25.8089	25.5362	24.9127
Q96A33	CCDC47	27.2653	27.3521	26.9813	26.9345	26.0362	25.8811
Q96A72	MAGOHB	26.1544	26.2803	25.7162	25.6987	25.8809	25.1219
Q96AC1	FERMT2	22.7948	24.3195	24.1696	21.5111	21.8006	21.5111
Q96AE4	FUBP1	24.9872	24.9296	24.5676	23.9184	24.2498	22.7585
Q96AG4	LRRC59	27.4019	27.5221	27.3183	26.8765	26.9174	26.9998
Q96AQ6	PBXIP1	26.1815	26.1941	26.1543	26.0058	25.9609	25.9622
Q96AY3	FKBP10	24.2438	24.1391	24.0335	23.72	23.9019	23.6101
Q96B26	EXOSC8	24.9445	24.5356	24.5356	24.3703	24.2911	24.2911
Q96B49	TOMM6	25.5301	25.8865	24.9782	25.1837	25.3484	24.3429
Q96B67	ARRDC3	23.4987	23.9689	23.4987	22.965	23.2087	22.965
Q96B77	TMEM186	19.2256	21.321	19.2256	18.7237	17.2194	17.2194
Q9NVJ2	ARL8B	26.1198	26.0811	25.9324	25.1379	25.3097	25.0705
Q96C19	EFHD2	27.7689	27.6017	27.2136	27.1953	27.0209	26.5858
Q96CS3	FAF2	25.9932	26.1551	26.3689	25.6321	25.4793	26.1009
Q96CV9	OPTN	25.4233	25.6706	25.6826	25.8451	24.7169	25.2841
Q96CW1	AP2M1	26.3402	26.1734	25.8566	25.3219	25.4735	25.3978
Q96CX2	KCTD12	19.8085	20.1785	23.9585	19.0224	19.2954	18.3809
Q96DA6	DNAJC19	22.4933	22.6067	22.6577	21.9644	21.9644	22.5731
Q96DI7	SNRNP40	26.9	26.9158	26.3639	26.8204	26.9271	26.0884
Q96ED9	HOOK2	17.8641	17.8641	17.8641	23.8721	24.147	23.1976
Q96EE3	SEH1L	25.6268	25.4903	25.5532	25.3335	25.1811	25.0001
Q96EL3	MRPL53	24.7049	24.7317	24.9049	23.8728	23.8167	24.1422
Q96EP5	DAZAP1	25.0655	24.5935	24.5935	24.3461	24.1613	22.6252
Q96ER9	CCDC51	26.891	26.6698	26.6842	25.5813	25.6125	24.9783
Q96EY1	DNAJA3	25.2351	25.2664	25.1168	24.7806	24.9832	24.587
Q96FV9	THOC1	25.0653	25.261	24.8422	24.6947	24.7686	24.2772
Q96FW1	OTUB1	23.5593	22.2904	21.8854	22.0079	17.2194	17.2194
Q96GC5	MRPL48	24.0965	24.3922	23.4504	22.9626	23.1731	22.9626
Q96GM8	TOE1	24.083	24.1215	23.7416	22.8913	23.0536	22.8656
Q96GQ7	DDX27	28.0279	28.1852	28.3665	27.757	27.8488	27.9602
Q96HC4	PDLIM5	26.4453	26.6431	25.4853	26.2313	26.4449	25.0853
Q96HS1	PGAM5	27.9869	27.9442	27.9634	27.5484	27.568	27.2696
Q96I24	FUBP3	28.3111	28.4354	28.6867	28.1518	28.2162	28.2606
Q96I25	RBM17	26.6012	25.996	25.3242	26.1326	25.4719	24.7653
Q96IX5	ATP5MK	27.2681	27.4633	27.3003	26.7575	27.0117	26.8854
Q96J84	KIRREL1	25.2725	25.7812	26.008	25.5608	25.3121	25.9629
Q96JB5	CDK5RAP3	24.7896	24.1046	22.8777	23.6007	22.6329	21.9306
Q96JF6	ZNF594	27.5767	27.7259	27.6532	27.1834	27.5965	27.1381
Q96JM3	CHAMP1	24.4858	24.1908	24.414	24.5443	23.6604	24.1776
Q96KA5	CLPTM1L	24.4599	24.5635	24.7461	22.815	23.0344	22.815
Q96KB5	PBK	19.5189	19.9515	19.2337	18.8111	18.7386	18.8933
Q96KP4	CNDP2	18.2041	18.2041	21.9633	17.2194	17.2194	21.4746
Q96KQ7	EHMT2	23.5041	23.5041	23.6176	22.4722	22.4722	22.8746
Q96KR1	ZFR	27.8541	28.1868	27.6936	27.3113	27.6928	27.4462
Q96ME7	ZNF512	23.1018	23.4422	23.799	22.7051	23.8552	23.1882
Q96MM7	HS6ST2	25.7573	25.6077	25.157	25.1371	25.0098	24.262
Q96MU7	YTHDC1	24.1329	24.0274	21.2925	23.6356	23.4514	21.1981
Q96N66	MBOAT7	27.4822	27.3861	27.3595	27.1481	27.0656	26.9281
Q96PC5	MIA2	24.17	23.9664	25.1159	24.9003	24.5826	24.2991
Q96PK6	RBM14	29.2092	29.3298	29.053	28.8874	28.8359	28.3177
Q96PU8	QKI	24.7016	24.5492	24.5198	19.5782	19.5782	23.6677
Q96QC0	PPP1R10	22.4762	21.6375	20.8876	22.2045	21.4249	20.3679
Q96QD8	SLC38A2	23.9015	24.1204	23.9015	20.5014	21.1169	20.5014
Q96SI9	STRBP	25.3266	25.7742	24.928	25.0364	25.3757	24.6356
Q96ST3	SIN3A	25.8524	25.3663	25.0865	25.5563	25.6345	24.402
Q96T23	RSF1	24.2796	24.0152	23.8228	23.4188	23.5072	23.6178
Q96T37	RBM15	25.027	25.2301	24.5444	24.453	24.8456	25.0418
Q96T88	UHRF1	24.7788	24.5953	24.2271	23.8724	23.7888	23.4691
Q96TA1	NIBAN2	25.6163	25.5219	24.7755	24.8548	25.1097	24.1166
Q96TA2	YME1L1	27.1273	26.3516	26.5537	26.454	26.2383	25.772
Q96TC7	RMDN3	26.0579	27.113	26.8061	26.1529	26.4273	25.8366
Q99436	PSMB7	25.5684	25.3971	25.4638	17.2194	17.2194	24.7184
Q99439	CNN2	25.6805	25.7677	25.7495	24.8647	25.1384	24.7846
Q99442	SEC62	22.9023	22.9679	25.3419	22.6155	22.5494	22.5494
Q99459	CDC5L	27.2942	27.447	27.5356	27.0457	26.6863	26.7243
Q99460	PSMD1	26.8673	26.5898	26.1133	26.0668	26.2127	25.9207
Q99497	PARK7	24.5594	23.0279	24.2746	23.9074	22.8721	23.5385
Q99523	SORT1	23.0406	23.0539	21.1384	20.7059	20.7059	23.051
Q99536	VAT1	25.4161	25.7491	25.4058	25.2116	25.2441	24.8663
Q99547	MPHOSPH6	24.4447	24.3693	24.1539	24.3852	17.2194	17.2194
Q99549	MPHOSPH8	22.1437	22.1437	24.14	19.7798	19.7798	23.9183
Q99567	NUP88	26.1945	26.1577	25.9239	25.6952	25.9677	25.5595
Q99590	SCAF11	24.7332	24.0007	23.6273	23.6799	23.648	23.1949
Q99622	C12orf57	21.034	21.9893	22.1302	21.0177	21.5048	21.0177
Q99623	PHB2	30.5056	30.734	30.8567	30.2317	30.422	30.2958
Q99650	OSMR	27.5812	27.5725	27.6068	27.1239	27.3191	26.8734
Q99714	HSD17B10	23.9475	24.0464	24.2025	17.2194	17.2194	23.4519
Q99729	HNRNPAB	28.159	28.0973	27.247	27.535	27.7138	26.9639
Q99733	NAP1L4	27.0503	26.9618	27.0001	26.6262	26.8288	26.1939
Q99735	MGST2	25.5493	25.3494	25.2917	25.5497	25.5623	25.3908
Q99805	TM9SF2	26.1183	27.0493	26.4384	23.9946	25.6711	24.9324
Q99816	TSG101	21.7722	19.3619	21.5227	21.1248	18.6854	21.742
Q99832	CCT7	27.9404	28.1944	27.9228	27.1591	27.2327	27.5472
Q99848	EBNA1BP2	29.2931	29.169	29.0357	29.1102	28.8466	28.7194
Q99873	PRMT1	24.93	23.1789	24.9979	24.3119	24.4861	24.0114
Q99961	SH3GL1	20.659	20.5881	20.4471	20.0226	20.2618	22.2232
Q99985	SEMA3C	25.1841	17.8641	17.8641	24.9952	23.542	23.542
Q99986	VRK1	22.6275	22.1414	21.772	21.3473	21.2515	21.747
Q9BWF3	RBM4	24.7193	24.6478	24.8741	23.2134	24.5866	24.0987
Q9BQ39	DDX50	21.113	22.2478	21.113	20.3845	21.1901	20.3845
Q9BQ67	GRWD1	22.4079	22.5649	22.4079	21.9905	22.6861	21.9905
Q9BQ75	CMSS1	23.2726	24.5154	25.1764	23.1021	24.1017	25.2266
Q9BQ95	ECSIT	21.8094	22.5123	21.8094	21.9004	21.9004	22.4568
Q9BQB6	VKORC1	25.6403	25.5936	25.5525	25.0945	25.0122	25.0146
Q9BQE5	APOL2	17.8641	17.8641	24.207	22.7043	22.4199	22.4199
Q9BQG0	MYBBP1A	29.6731	29.8117	29.2856	29.4178	29.6795	29.1564
Q9BR76	CORO1B	25.2958	25.4481	24.5182	24.9467	25.1441	25.3217
Q9BRQ8	AIFM2	21.1792	21.8844	21.1792	20.9269	21.0675	20.9269
Q9BRR6	ADPGK	24.4315	24.5095	25.304	17.2194	17.2194	24.1606
Q9BS26	ERP44	23.7089	24.2276	22.4626	23.2805	22.9273	22.9498
Q9BSC4	NOL10	25.213	25.3369	24.8342	25.1372	24.7455	24.5923
Q9BSD7	NTPCR	22.6572	24.0994	23.4609	21.9597	23.3608	23.0722
Q9BSJ2	TUBGCP2	20.6935	20.6935	20.744	20.0403	20.0403	20.4317
Q9BSJ8	ESYT1	25.5749	26.5469	26.4182	25.4467	25.6908	25.5256
Q9BTC0	DIDO1	26.544	26.6628	26.3692	26.5319	26.4028	26.3713
Q9BTD8	RBM42	22.2774	22.2774	23.0425	21.1217	21.1217	21.807
Q9BTV4	TMEM43	28.3198	28.3436	27.7875	27.726	27.6933	27.2863
Q9BUF5	TUBB6	25.5445	26.0363	25.3611	25.1647	25.4029	25.1799
Q9BUJ2	HNRNPUL1	25.861	26.0226	24.9247	25.2846	25.6524	23.0486
Q9BUQ8	DDX23	28.6154	28.5196	28.3905	28.0364	27.9869	28.136
Q9BUR5	APOO	24.4269	24.2469	24.5602	23.7032	23.5328	24.2058
Q9BV38	WDR18	26.3323	26.6271	26.4526	26.3554	26.2893	26.4021
Q9BV40	VAMP8	24.8278	24.6389	24.6389	24.6487	24.3597	24.3597
Q9BV81	EMC6	25.4178	25.4087	25.2053	25.2971	25.0181	24.67
Q9BV86	NTMT1	22.9301	23.9216	22.9301	22.0449	22.4308	22.0449
Q9BVI4	NOC4L	22.9801	23.0277	24.0134	19.3047	19.4534	20.2824
Q9BVJ6	UTP14A	22.0993	21.7305	21.7305	21.9233	24.1319	24.5228
Q9BVK6	TMED9	28.1928	28.0485	27.9492	25.3527	25.1814	25.5591
Q9BVP2	GNL3	27.0786	27.5491	26.7796	27.0322	27.486	26.8215
Q9BVT8	TMUB1	24.2118	24.517	24.2118	23.7626	23.0908	22.9305
Q9BW27	NUP85	25.4002	24.7339	24.3074	24.3574	24.3667	24.2825
Q9BW60	ELOVL1	24.0785	24.2825	24.4255	23.7613	23.9751	23.6196
Q9BWD1	ACAT2	26.2017	26.0365	24.9842	26.0494	25.9211	24.5561
Q9BWJ5	SF3B5	26.1959	25.3654	25.7857	25.7072	25.5412	25.4329
Q9BWM7	SFXN3	28.7451	28.8452	28.5534	28.1225	28.3532	27.9641
Q9BXB1	LGR4	23.2514	23.2514	23.566	22.9795	23.2531	22.9795
Q9BXP5	SRRT	25.9483	26.0869	25.5509	25.8259	25.7986	25.2143
Q9BXS4	TMEM59	27.957	28.0555	28.2911	27.7208	27.8329	27.6868
Q9BY44	EIF2A	20.6139	20.9192	20.3724	19.8828	19.1268	19.1268
Q9BY77	POLDIP3	26.9602	27.4585	27.0005	26.9858	27.0594	25.963
Q9BYD3	MRPL4	21.2878	21.7804	21.1229	20.3608	20.6293	20.3319
Q9BYD6	MRPL1	24.5044	24.338	24.4661	23.5591	23.5784	23.6989
Q9BYG3	NIFK	24.726	22.956	22.956	23.7952	21.7892	21.7892
Q9BYX2	TBC1D2	21.2995	21.5841	21.9066	21.363	22.153	21.513
Q9BZE1	MRPL37	24.9782	24.8298	23.8799	25.0338	25.0258	23.14
Q9BZE4	GTPBP4	27.9849	28.0703	27.496	27.4543	27.6235	27.1914
Q9BZF1	OSBPL8	23.1802	23.5138	23.1802	17.2194	22.1069	17.2194
Q9BZG1	RAB34	22.7678	25.7068	24.3225	21.9444	24.4881	21.8054
Q9BZJ0	CRNKL1	22.2339	23.0667	22.2339	21.8319	22.3025	21.8319
Q9BZK7	TBL1XR1	25.9359	26.1548	26.1253	25.0436	25.5882	25.1631
Q9BZL1	UBL5	17.8641	17.8641	24.6204	23.8494	23.8494	25.0781
Q9BZZ5	API5	26.4392	26.3748	26.0839	26.381	26.0135	26.2795
Q9C005	DPY30	24.9747	26.2487	24.3361	24.5583	24.7821	23.3902
Q9C0J8	WDR33	23.8988	24.1867	23.8988	22.2853	22.896	22.2853
Q9GZL7	WDR12	27.0396	27.0339	26.0384	26.8699	26.8028	25.9445
Q9GZR2	REXO4	26.6529	26.206	25.5825	26.166	26.1641	25.2521
Q9GZR7	DDX24	26.9604	27.0959	26.8751	27.0086	26.767	26.6576
Q9GZS1	POLR1E	25.5064	25.3364	26.1778	25.5462	24.2516	25.1632
Q9GZS3	SKIC8	22.1707	22.3275	22.3958	21.4988	21.747	21.902
Q9GZT3	SLIRP	25.7846	26.229	25.6918	26.004	25.5743	24.9976
Q9H061	TMEM126A	26.6962	27.0499	25.9255	26.5813	26.7142	24.2741
Q9H082	RAB33B	22.863	23.2489	22.863	17.2194	17.2194	22.6799
Q9H089	LSG1	23.2577	23.2577	24.5822	23.4541	23.048	23.048
Q9H0A0	NAT10	28.4903	28.8934	28.9707	27.8295	28.179	28.059
Q9H0B6	KLC2	21.8551	22.6111	21.8551	22.3018	23.7116	22.3018
Q9H0D6	XRN2	26.3387	25.8017	25.8767	25.6139	25.2995	25.5966
Q9H0H5	RACGAP1	27.5204	27.3115	27.2897	26.8671	26.9883	26.8485
Q9H0S4	DDX47	25.851	25.7183	23.9053	24.1641	23.9658	24.1526
Q9H0U3	MAGT1	28.4634	28.6385	28.419	27.9712	28.0642	27.7385
Q9H0U4	RAB1B	27.6418	27.903	27.3344	26.7206	26.8152	26.3088
Q9H165	BCL11A	23.2926	23.2856	23.2873	22.6693	22.7428	22.4264
Q9H223	EHD4	24.4785	24.7473	23.5982	24.1078	23.9526	22.5409
Q9H2H9	SLC38A1	27.3014	27.0851	26.8482	26.877	26.5201	26.5412
Q9H2M9	RAB3GAP2	23.6018	23.0356	23.6246	21.3802	21.0078	23.0089
Q9H2P0	ADNP	24.6242	23.3683	23.2171	24.4276	22.8059	22.8059
Q9H2V7	SPNS1	18.7322	18.4675	22.8162	18.1556	17.7679	20.2323
Q9H2W6	MRPL46	23.8698	23.65	22.3093	22.7849	17.2194	17.2194
Q9H305	CDIP1	17.8641	17.8641	21.6834	21.3235	20.76	20.76
Q9H307	PNN	27.7121	28.1483	27.133	28.1174	27.9136	27.6718
Q9H3K2	GHITM	27.582	27.5684	27.4176	27.5037	27.5294	27.2616
Q9H3N1	TMX1	23.7859	23.7859	25.713	22.7779	22.7779	23.3857
Q9H3P7	ACBD3	22.5178	22.5178	22.6576	22.171	22.7465	22.171
Q9H3U1	UNC45A	22.8319	24.5177	22.4179	22.0583	21.816	21.8938
Q9H444	CHMP4B	25.4596	25.2731	26.5199	25.4321	26.225	25.8387
Q9H4A6	GOLPH3	22.8022	23.1895	23.5086	22.3085	22.7512	22.7656
Q9H4F8	SMOC1	23.2243	23.3721	23.2243	24.0056	23.5215	23.5215
Q9H4G0	EPB41L1	20.3284	20.952	20.3284	20.191	20.1911	20.191
Q9H4G4	GLIPR2	27.4041	27.3495	26.8897	26.6168	26.6679	25.2946
Q9H4L4	SENP3	25.7482	24.1291	23.2221	22.8408	23.9749	23.4579
Q9H583	HEATR1	25.2576	25.0948	25.6035	24.6463	24.781	25.262
Q9H5V8	CDCP1	27.2461	26.7007	26.6259	25.6715	26.5289	25.8124
Q9H6F5	CCDC86	26.0994	26.2632	26.6276	26.5632	26.5052	26.228
Q9H6K4	OPA3	23.8883	22.6726	22.7812	22.3394	22.3394	22.5633
Q9H6R0	DHX33	23.4289	22.2928	22.2928	21.5641	17.2194	17.2194
Q9H6R4	NOL6	27.6091	27.3981	27.154	27.0164	26.6655	26.2655
Q9H6X2	ANTXR1	26.6259	27.3402	27.1673	26.9225	26.8276	26.9849
Q9H7B2	RPF2	26.0114	26.5674	24.9623	25.6087	26.2089	24.1522
Q9H7F0	ATP13A3	19.2779	19.9073	22.7404	19.3746	19.6115	19.2674
Q9H845	ACAD9	26.8257	26.9312	26.758	26.3151	26.6752	26.1549
Q9H8H0	NOL11	25.3777	25.3158	25.0289	24.8095	23.8378	24.5327
Q9H8H2	DDX31	25.1569	25.3508	24.4514	24.9665	24.9218	24.3756
Q9H8Y8	GORASP2	26.2496	26.0034	24.5929	24.9021	24.3562	24.3562
Q9H936	SLC25A22	25.7152	25.6929	25.2775	26.0951	25.379	25.2886
Q9H9B1	EHMT1	24.5795	24.4967	24.3034	24.468	24.3456	23.703
Q9H9B4	SFXN1	28.6749	28.591	28.6223	28.0479	28.4549	28.0737
Q9H9Y6	POLR1B	24.6521	24.9286	24.1958	24.9944	25.0656	24.2335
Q9HAV0	GNB4	24.2696	24.3811	23.908	23.3127	23.5852	23.4757
Q9HAV7	GRPEL1	19.7015	19.7015	20.1843	17.2194	17.2194	17.2194
Q9HB90	RRAGC	24.5189	24.8629	24.1987	24.4571	24.7374	24.0821
Q9HBH0	RHOF	20.1857	20.3334	20.6409	19.8552	19.257	19.0615
Q9HBL7	PLGRKT	24.6295	24.5188	24.5566	24.2825	24.5002	25.3193
Q9HC07	TMEM165	25.304	25.8795	25.8436	24.834	24.5875	23.8551
Q9HCD5	NCOA5	25.5904	25.3627	25.5516	24.3458	25.1412	25.1904
Q9HCS7	XAB2	20.0841	20.2816	20.0841	20.1477	20.5325	20.1477
Q9HD20	ATP13A1	24.8861	24.8931	25.3949	23.5142	23.0161	23.5799
Q9HD42	CHMP1A	22.2031	22.1234	21.1716	21.8149	21.5657	20.7426
Q9HD45	TM9SF3	27.007	27.0816	26.9457	26.3636	25.8604	26.215
Q9HDC9	APMAP	24.6845	24.4533	24.0335	24.5842	24.6644	23.6703
Q9NP72	RAB18	28.0361	27.9431	27.2424	27.3313	27.2157	26.6738
Q9NP92	MRPS30	23.4935	23.5964	23.4935	17.2194	22.721	17.2194
Q9NPD3	EXOSC4	23.9747	22.6436	22.6436	22.4551	22.4551	22.9289
Q9NPE3	NOP10	26.1963	26.1117	25.4148	25.694	25.6117	25.3267
Q9NPF0	CD320	26.0653	26.3794	26.1612	25.8246	25.6248	25.7462
Q9NPF5	DMAP1	24.2172	24.9899	23.993	24.0332	23.6988	23.9791
Q9NPH3	IL1RAP	22.3747	22.3747	23.4811	17.2194	17.2194	17.2194
Q9NQ55	PPAN	26.0471	24.0853	26.6938	25.4561	24.1366	26.0291
Q9NQC3	RTN4	25.2806	25.4962	25.6282	25.3466	24.9174	24.7738
Q9NQS7	INCENP	21.9793	22.5991	21.7567	20.6579	21.6175	20.6579
Q9NQT4	EXOSC5	24.9678	25.4064	24.3595	25.1916	25.0246	24.1088
Q9NQW6	ANLN	21.5026	21.8901	21.7531	20.8399	21.1936	21.0126
Q9NQX5	NPDC1	22.6706	23.4326	22.4762	22.3136	22.1927	22.1927
Q9NQX7	ITM2C	26.0253	25.5698	24.9139	24.9004	25.0351	24.5715
Q9NQZ2	UTP3	26.3411	25.7997	25.7822	25.0288	24.8879	25.4302
Q9NR12	PDLIM7	25.5345	25.088	25.4481	25.5368	25.0152	24.9809
Q9NR30	DDX21	30.576	30.7054	30.4992	30.0449	30.2243	29.8714
Q9NR31	SAR1A	25.8582	25.857	25.3574	24.9686	25.1836	25.042
Q9NR45	NANS	24.0114	24.5859	24.2691	23.1464	23.883	23.1357
Q9NRG9	AAAS	22.021	22.021	22.1586	21.4404	21.4404	21.6654
Q9NRL2	BAZ1A	25.944	32.005	31.8764	25.5972	31.6038	31.7299
Q9NRP0	OSTC	21.1341	21.5655	20.5966	19.5923	19.9111	18.9225
Q9NRX1	PNO1	23.0809	22.8882	22.8611	22.6021	22.3332	21.8022
Q9NRX2	MRPL17	22.8932	23.6121	22.7837	20.7103	20.7103	22.2258
Q9NRZ7	AGPAT3	21.7211	22.5393	22.0333	21.7493	21.7586	21.2488
Q9NRZ9	HELLS	23.6745	24.6117	24.1278	23.9901	24.1967	24.1399
Q9NS69	TOMM22	27.4874	27.0142	27.1288	27.017	27.1164	26.7451
Q9NTI5	PDS5B	25.9914	25.04	23.6792	25.5555	24.7843	23.2203
Q9NTJ5	SACM1L	17.8641	17.8641	24.3026	23.5088	23.5885	23.5088
Q9NU22	MDN1	24.6171	24.5394	25.5129	24.2318	24.1619	25.1009
Q9NUQ2	AGPAT5	23.5406	23.3453	22.8477	22.7537	22.4894	22.5788
Q9NUQ7	UFSP2	21.2586	21.2586	21.7385	17.2194	17.2194	17.2194
Q9NV06	DCAF13	25.9722	25.1926	25.4416	25.6195	24.9577	25.0403
Q9NV31	IMP3	23.0286	23.6201	22.7217	22.2332	23.0642	22.2057
Q9NV56	MRGBP	21.8092	21.9937	21.8092	17.2194	17.2194	17.2194
Q9NV58	RNF19A	23.2714	22.5604	22.224	21.8618	21.8677	21.8618
Q9NV92	NDFIP2	27.3944	27.5458	26.5616	26.8195	26.8812	26.1448
Q9NV96	TMEM30A	24.0215	24.2595	22.7375	24.2758	22.9248	22.9248
Q9NVH1	DNAJC11	27.5292	27.824	27.2364	27.4621	27.2647	26.975
Q9NVH2	INTS7	22.0138	22.4443	22.355	21.9307	22.3388	22.1737
Q9NVI7	ATAD3A	30.5317	30.7738	30.3806	30.3959	30.275	30.1216
Q9NVM9	INTS13	20.6546	20.277	21.7794	20.0793	22.2396	21.7515
Q9NVP1	DDX18	28.3544	28.4656	28.2198	28.111	27.8982	27.8695
Q9NVS2	MRPS18A	23.9033	24.2192	23.9033	22.5428	22.5428	23.2407
Q9NVU7	SDAD1	22.952	22.952	24.2994	22.0422	22.0422	23.1409
Q9NVV4	MTPAP	17.8641	17.8641	17.8641	22.5804	22.7542	22.5804
Q9NW13	RBM28	28.6726	28.754	27.9325	28.5349	28.3508	28.1
Q9NW15	ANO10	25.4928	24.4152	25.387	24.5513	24.7857	23.6446
Q9NW64	RBM22	25.0172	26.16	25.8025	24.7059	26.0333	25.3519
Q9NWH9	SLTM	27.3392	27.3062	26.4582	27.1291	26.8395	26.2929
Q9NWS8	RMND1	20.7898	20.7898	20.9929	20.4357	20.1177	20.1177
Q9NWT1	PAK1IP1	23.0349	25.6746	25.3454	25.1148	24.8662	24.7196
Q9NWU5	MRPL22	24.3241	24.5309	24.3241	17.2194	23.307	17.2194
Q9NX00	TMEM160	23.1794	24.2593	23.1794	17.2194	17.2194	17.2194
Q9NX14	NDUFB11	27.2996	27.6146	26.6573	27.0884	27.442	26.2789
Q9NX24	NHP2	24.5877	23.9636	24.6707	24.3462	23.7419	24.1671
Q9NX40	OCIAD1	27.9361	27.8805	27.4965	27.4404	27.2654	26.7447
Q9NX58	LYAR	24.5615	25.3106	24.1831	24.4891	24.4749	24.4682
Q9NX63	CHCHD3	29.5365	29.661	29.2639	29.3525	29.3727	29.0385
Q9NX76	CMTM6	24.3538	24.4248	24.4697	23.9329	23.8038	23.7923
Q9NXF1	TEX10	26.8369	27.0844	26.718	26.0094	26.5846	25.9251
Q9NXS2	QPCTL	21.4128	21.5065	21.4128	21.068	20.8817	20.8817
Q9NY12	GAR1	26.2498	26.92	24.0775	25.7139	25.8085	23.6905
Q9NY61	AATF	24.3471	25.1834	23.7887	23.8771	23.7729	23.611
Q9NY93	DDX56	27.2341	27.1776	27.0359	26.9841	26.7171	26.5915
Q9NYF8	BCLAF1	29.0203	29.1241	28.6591	28.6753	28.5972	28.2034
Q9NYH9	UTP6	23.8316	23.784	23.9354	23.1641	22.9678	23.1653
Q9NYK5	MRPL39	21.0523	23.9706	23.0074	20.2945	20.9226	22.8679
Q9NYL4	FKBP11	23.3913	23.5672	23.321	22.7663	23.1092	22.7663
Q9NYL9	TMOD3	27.7409	28.0494	27.7277	27.3784	27.573	27.4151
Q9NZ01	TECR	29.1446	29.1146	28.3547	28.6822	28.2473	27.8119
Q9NZB2	FAM120A	24.8043	24.5866	24.737	23.1589	24.058	23.7195
Q9NZI8	IGF2BP1	24.2864	24.5215	24.1828	23.3414	23.3174	22.531
Q9NZJ7	MTCH1	27.5333	27.8134	27.2524	27.2384	27.2266	27.0951
Q9NZM1	MYOF	28.1822	27.9664	27.6311	27.5779	27.2238	27.2972
Q9NZM5	NOP53	24.3173	23.771	23.396	24.0992	23.8544	23.9517
Q9NZN4	EHD2	17.8641	17.8641	24.1888	22.5997	22.2488	22.2488
Q9NZV1	CRIM1	27.3507	27.4145	27.0433	26.9684	26.6925	26.743
Q9NZW5	PALS2	20.0756	20.6781	20.4243	19.7913	20.2761	20.2136
Q9P013	CWC15	25.1715	24.5273	24.2069	23.5111	24.4254	23.5111
Q9P015	MRPL15	26.2483	25.945	25.4614	25.2945	24.777	24.4661
Q9P031	CCDC59	23.4463	23.1987	22.9504	17.2194	17.2194	17.2194
Q9P035	HACD3	25.858	26.0024	26.8131	25.7443	25.9711	26.1536
Q9P0I2	EMC3	22.2294	22.2305	22.2294	22.0026	22.1658	22.0026
Q9P0K7	RAI14	27.2636	27.7733	26.6323	26.9178	27.444	26.4495
Q9P0L0	VAPA	29.3584	29.5502	28.9373	28.8868	29.0154	28.3225
Q9P0S9	TMEM14C	23.4423	23.3017	23.3975	23.6472	23.1106	22.1766
Q9P0V3	SH3BP4	23.1003	23.8922	22.8741	22.5354	22.1417	21.8846
Q9P1Z2	CALCOCO1	24.7533	24.6935	24.8783	24.9028	24.4145	23.9895
Q9P275	USP36	17.8641	17.8641	24.4947	22.6174	23.2412	22.8746
Q9P2C4	TMEM181	23.4102	23.6532	23.4648	22.2764	23.8335	22.2764
Q9P2E2	KIF17	17.8641	17.8641	27.1371	17.2194	17.2194	17.2194
Q9P2E9	RRBP1	29.6601	29.7596	29.4293	29.3731	29.354	29.1213
Q9P2F8	SIPA1L2	27.0196	21.9208	21.9208	26.6649	21.6759	21.6759
Q9P2I0	CPSF2	24.6742	25.0701	24.6742	24.5124	24.7303	24.5124
Q9P2J5	LARS1	25.4833	25.4752	25.169	25.0408	24.5984	24.3739
Q9UBB4	ATXN10	23.2408	23.5291	23.0948	17.2194	17.2194	22.7495
Q9UBB5	MBD2	24.5714	25.1682	24.4995	24.2902	24.5531	25.1911
Q9UBI6	GNG12	27.5234	27.576	27.4791	26.91	26.6942	26.6701
Q9UBM7	DHCR7	30.0084	30.1851	29.5615	29.4145	29.4153	29.0566
Q9UBQ7	GRHPR	20.281	20.9502	20.6852	19.6176	20.3955	19.6176
Q9UBS4	DNAJB11	23.4242	22.2493	22.2493	21.7921	21.6429	21.6429
Q9UBU9	NXF1	26.3215	25.9094	25.8039	25.8251	25.7398	25.0245
Q9UBW7	ZMYM2	22.565	22.8461	22.565	17.2194	17.2194	17.2194
Q9UBX3	SLC25A10	27.1495	27.0507	27.1525	26.8193	26.5295	26.6051
Q9UDW1	UQCR10	25.7763	25.0008	25.9157	26.3988	25.561	26.6218
Q9UDY2	TJP2	23.7649	23.5826	23.7953	22.9145	23.1121	23.0876
Q9UDY4	DNAJB4	21.0994	23.9591	21.0994	17.2194	17.2194	23.3211
Q9UGI8	TES	23.8236	23.7301	24.7065	23.6357	24.1701	23.0778
Q9UGP8	SEC63	24.0704	24.2741	23.9964	22.2426	23.5711	23.4409
Q9UH62	ARMCX3	26.1463	25.4102	25.6512	25.4604	24.6222	25.4252
Q9UHB6	LIMA1	25.1736	25.1972	24.5788	24.7996	24.8089	25.0239
Q9UHB9	SRP68	23.2614	23.6755	23.2614	24.027	23.8495	23.8495
Q9UHD8	SEPTIN9	21.8625	21.6376	22.3945	21.3427	21.4095	21.3804
Q9UHQ4	BCAP29	23.5412	23.13	22.9276	22.2209	23.1523	21.9789
Q9UHQ9	CYB5R1	27.0824	26.6909	26.2267	25.9564	25.874	25.6996
Q9UHR5	SAP30BP	22.0106	22.0126	22.0106	17.2194	17.2194	17.2194
Q9UHX1	PUF60	24.8316	25.18	24.0758	23.3805	23.8324	23.4011
Q9UI12	ATP6V1H	25.5133	24.449	24.0217	23.7592	24.893	23.6238
Q9UIG0	BAZ1B	27.9587	28.0732	27.4703	27.8173	27.8986	27.2039
Q9UJS0	SLC25A13	27.7458	27.9337	28.0744	27.2399	27.7249	27.7542
Q9UJX3	ANAPC7	22.7788	24.3373	22.5801	22.257	23.6491	22.257
Q9UJZ1	STOML2	29.7004	29.6916	29.0972	29.1458	29.2984	29.0011
Q9UK41	VPS28	21.5768	21.4674	21.3086	22.1506	21.8053	21.8053
Q9UK61	TASOR	20.7235	20.8465	20.7235	20.7013	20.7013	21.5582
Q9UKD2	MRTO4	27.127	26.6655	25.8955	26.9855	26.3226	25.7562
Q9UKK3	PARP4	23.6777	22.9498	24.8571	24.0007	22.4455	21.3914
Q9UKM7	MAN1B1	21.7691	22.0759	21.6252	20.5283	21.5053	20.8505
Q9UKM9	RALY	30.1548	30.2423	29.7477	29.826	29.9724	29.6083
Q9UKS6	PACSIN3	23.5353	22.403	23.5533	23.5418	22.7377	21.9243
Q9UKV3	ACIN1	28.057	28.371	27.3619	27.7425	27.8948	27.1683
Q9UKX5	ITGA11	26.327	25.6465	26.6374	25.7726	25.1162	25.1257
Q9UKX7	NUP50	26.9648	26.9292	27.0131	26.8611	26.9258	26.4373
Q9UL54	TAOK2	20.9844	21.1015	20.9093	20.1003	20.1003	20.133
Q9ULG6	CCPG1	30.0651	30.1025	29.5091	29.6212	29.5464	29.2925
Q9ULH0	KIDINS220	24.9373	24.7868	24.0787	23.845	23.3987	21.5534
Q9ULV4	CORO1C	29.381	29.156	28.5716	29.0163	28.664	28.6511
Q9ULW0	TPX2	21.6817	23.9631	24.6166	21.3222	23.5206	24.0009
Q9UM00	TMCO1	27.8712	27.8267	27.7033	27.3281	27.4867	27.2728
Q9UMS4	PRPF19	29.2951	29.4505	29.1016	28.9411	28.9671	28.5279
Q9UMX5	NENF	21.6443	23.3597	21.6443	17.2194	21.7044	17.2194
Q9UMY1	NOL7	23.7572	24.6254	23.5523	23.8298	24.3844	22.8415
Q9UN37	VPS4A	25.1391	22.8337	22.9156	24.9865	22.0297	21.9988
Q9UN86	G3BP2	26.1084	25.9477	25.5311	25.1681	25.4066	25.3952
Q9UNE7	STUB1	24.7151	25.0308	25.6687	24.1874	24.0456	24.8903
Q9UNF1	MAGED2	22.8839	21.284	21.284	22.3747	20.8805	20.8805
Q9UNL2	SSR3	25.6096	25.988	25.0456	25.0259	25.4912	24.5551
Q9UNM6	PSMD13	26.07	26.1569	27.0073	25.6855	25.6657	26.247
Q9UNQ2	DIMT1	20.1357	20.3203	20.3135	20.1201	19.7983	19.7983
Q9UNX4	WDR3	25.0739	24.6698	24.9635	24.1127	24.5483	23.9379
Q9UP95	SLC12A4	23.0041	23.9621	20.5427	22.267	20.0125	19.2124
Q9UPQ0	LIMCH1	22.4342	21.4576	21.3775	22.6871	21.5109	21.5109
Q9UPY5	SLC7A11	23.4406	23.4406	24.2979	22.7363	22.7363	23.2717
Q9UQ35	SRRM2	28.5846	28.6289	27.9637	27.9208	28.0475	27.5844
Q9UQ80	PA2G4	26.9259	26.9871	26.4286	26.611	26.2619	25.7798
Q9UQE7	SMC3	27.5025	27.8422	27.5207	27.1244	27.177	27.1779
Q9UQR1	ZNF148	19.5162	20.1842	19.5162	19.2043	19.2022	19.2022
Q9Y221	NIP7	25.0524	25.0848	25.0524	23.3196	23.7654	23.4586
Q9Y223	GNE	22.6628	19.5973	22.676	21.992	18.9231	21.9228
Q9Y224	RTRAF	24.3986	24.2439	24.9332	23.3713	23.4668	24.0594
Q9Y230	RUVBL2	28.5514	28.628	28.5549	28.3059	28.4925	28.3469
Q9Y241	HIGD1A	26.4941	26.6284	25.49	26.1031	26.1368	25.1747
Q9Y263	PLAA	22.9258	22.9034	22.9034	21.9582	22.7641	21.9582
Q9Y265	RUVBL1	28.1333	28.2759	28.1725	27.8891	28.1218	27.9185
Q9Y266	NUDC	25.8252	25.3558	25.1814	25.4383	25.6323	24.9521
Q9Y276	BCS1L	24.2684	24.2684	24.5532	17.2194	17.2194	22.6621
Q9Y277	VDAC3	28.9828	29.0667	28.9162	28.6037	28.5855	28.3083
Q9Y281	CFL2	26.2242	24.7489	25.8281	25.8451	25.9632	24.699
Q9Y287	ITM2B	25.3667	25.5707	25.4228	24.6161	24.8759	24.6108
Q9Y2B0	CNPY2	24.4162	24.5273	25.3808	23.8758	24.0263	25.1753
Q9Y2C4	EXOG	20.9838	20.9838	21.5922	20.8651	20.8651	21.1623
Q9Y2D5	PALM2AKAP2	27.0375	26.85	26.7213	27.1108	26.563	26.5925
Q9Y2K7	KDM2A	24.2526	24.7972	21.9508	23.0693	23.5201	21.7817
Q9Y2L5	TRAPPC8	24.1358	24.2058	24.6685	23.6546	24.1767	24.591
Q9Y2P8	RCL1	25.1404	24.6584	25.0947	24.3941	24.0846	24.4074
Q9Y2Q5	LAMTOR2	24.7907	24.5252	24.8438	24.4232	24.4253	24.3936
Q9Y2R0	COA3	27.3378	26.4765	27.27	27.0733	27.5286	26.4333
Q9Y2R9	MRPS7	23.2428	23.0754	23.544	22.5121	17.2194	17.2194
Q9Y2U8	LEMD3	25.3888	25.3239	24.5875	23.7701	24.8078	23.4934
Q9Y2W1	THRAP3	29.3013	29.0358	28.4836	28.962	29.0735	27.5736
Q9Y2X3	NOP58	28.4177	28.7777	28.2649	28.1845	28.2674	27.8639
Q9Y320	TMX2	25.0947	25.8533	25.4741	24.2836	24.849	25.0411
Q9Y324	FCF1	23.775	24.3934	23.775	22.9396	24.1859	22.9396
Q9Y333	LSM2	20.4589	22.2228	20.4589	18.8333	20.8229	18.8333
Q9Y383	LUC7L2	23.3737	23.3737	23.6332	22.1406	24.1347	22.1406
Q9Y3A2	UTP11	24.8119	25.0947	24.3066	24.5713	24.3094	23.7685
Q9Y3A3	MOB4	23.1542	23.502	23.2659	22.9501	23.2243	23.1923
Q9Y3A4	RRP7A	22.4426	23.0981	24.2049	22.3373	23.1156	23.5534
Q9Y3A5	SBDS	24.205	23.3477	23.8984	23.9753	23.9008	22.7955
Q9Y3A6	TMED5	23.8505	23.6307	22.6687	22.4431	22.7239	22.6041
Q9Y3B2	EXOSC1	24.2701	25.1154	23.7615	23.6125	23.807	23.4022
Q9Y3B3	TMED7	27.0766	27.2258	26.984	26.5103	27.1292	26.334
Q9Y3B4	SF3B6	25.5989	25.782	25.536	24.5182	24.8729	24.4939
Q9Y3B7	MRPL11	25.3991	24.8442	25.0818	24.418	23.7468	24.2508
Q9Y3B9	RRP15	26.5318	26.9526	26.2244	26.0331	25.8302	25.7132
Q9Y3C1	NOP16	24.0699	23.6282	24.1437	23.2659	24.7267	24.5183
Q9Y3C6	PPIL1	26.551	26.4177	26.3553	25.8903	26.0981	25.6501
Q9Y3D6	FIS1	24.7202	24.8193	24.4548	23.9319	17.2194	17.2194
Q9Y3D9	MRPS23	23.2231	21.692	21.7441	20.7601	20.4891	21.3487
Q9Y3E0	GOLT1B	25.295	24.2595	25.3711	24.6678	23.5821	24.7525
Q9Y3E5	PTRH2	24.9116	24.807	24.3637	23.4269	23.7133	23.3561
Q9Y3F4	STRAP	26.6688	26.597	26.176	26.3253	26.3914	25.8012
Q9Y3I0	RTCB	25.4783	25.681	25.019	24.3151	25.5249	24.6076
Q9Y3L5	RAP2C	25	24.6466	24.6985	24.3652	23.8578	23.4126
Q9Y3Q3	TMED3	22.7447	22.7018	22.7018	23.1345	22.6454	22.6454
Q9Y3T9	NOC2L	27.1726	27.0922	27.0288	27.0064	27.0487	26.9658
Q9Y3U8	RPL36	27.7849	27.7986	27.7384	27.2524	27.2859	27.1359
Q9Y3Y2	CHTOP	28.3993	28.3268	28.0906	27.7946	27.9328	27.741
Q9Y487	ATP6V0A2	24.0197	23.9987	23.3903	23.5808	23.3163	23.3163
Q9Y490	TLN1	29.4359	29.4661	29.1676	28.8632	28.9759	28.7425
Q9Y4C8	RBM19	22.5915	23.1963	24.4107	22.3174	22.3174	23.7588
Q9Y4I1	MYO5A	25.5826	26.1129	24.6553	25.4362	25.617	25.4258
Q9Y4L1	HYOU1	24.4694	25.1697	25.25	24.3797	24.4117	24.1316
Q9Y4P3	TBL2	25.5037	26.0511	26.4035	25.3406	25.7101	26.2982
Q9Y4W2	LAS1L	24.8425	24.487	24.8171	23.6356	23.6356	24.1681
Q9Y4W6	AFG3L2	27.6258	27.0981	26.9627	26.2344	26.2279	26.1875
Q9Y4Z0	LSM4	24.6235	24.4471	24.167	23.3153	24.3753	23.9028
Q9Y512	SAMM50	27.7371	27.3444	27.3154	27.0343	26.8397	26.7833
Q9Y580	RBM7	24.7506	24.7316	25.2349	23.878	23.8928	23.5507
Q9Y5B9	SUPT16H	25.6446	25.5749	25.2248	24.8878	24.3289	25.4751
Q9Y5J1	UTP18	26.6338	26.4294	26.7016	25.73	25.8465	25.8939
Q9Y5J7	TIMM9	27.3761	27.6625	26.8636	27.0472	27.2972	26.9163
Q9Y5K5	UCHL5	25.4211	24.9784	24.3735	24.279	23.6411	23.6411
Q9Y5L4	TIMM13	22.6175	23.1242	21.7595	21.7251	21.7208	21.2409
Q9Y5M8	SRPRB	23.4493	23.6926	24.6553	22.7705	22.8285	22.6031
Q9Y5Q8	GTF3C5	20.5525	21.6406	20.2294	20.028	17.2194	17.2194
Q9Y5Q9	GTF3C3	24.1669	23.9694	23.7574	23.8406	23.4918	23.668
Q9Y5S9	RBM8A	25.9389	26.1077	25.5002	24.6825	25.2171	25.1454
Q9Y617	PSAT1	27.1182	27.0624	26.9154	26.674	26.7069	26.9807
Q9Y653	ADGRG1	26.8371	27.0551	26.4698	26.4319	26.7439	26.3188
Q9Y657	SPIN1	21.7109	24.7633	23.9604	21.6152	24.4576	24.2838
Q9Y678	COPG1	23.2223	24.8503	25.4227	24.273	24.273	24.5309
Q9Y679	AUP1	24.0854	24.5339	24.1799	23.9006	23.7533	23.7969
Q9Y696	CLIC4	23.1321	23.1321	23.2859	23.2253	23.2447	22.1449
Q9Y6A9	SPCS1	27.2377	27.0544	26.3484	26.2585	26.2234	24.6333
Q9Y6C9	MTCH2	30.3506	30.2863	30.0223	29.5866	29.9507	29.7267
Q9Y6I9	TEX264	24.6443	26.0147	23.1183	24.5434	24.3074	23.0416
Q9Y6K5	OAS3	20.4152	20.8223	20.4152	24.1766	20.0455	20.0455
Q9Y6M5	SLC30A1	26.0967	25.7925	25.6836	25.3292	24.9878	24.2972
Q9Y6M9	NDUFB9	24.7884	24.5104	24.7694	23.6718	24.1518	22.69
Q9Y6N5	SQOR	24.8678	24.7133	24.7954	24.2758	24.1568	24.3337
P26196	DDX6	24.1041	23.9735	24.0284	22.4816	22.3296	22.3719

## Sheet: DAT-nucleus
Uniprot accession	Gene name	Log2(Intensity.ferroptosis-induced.S1)	Log2(Intensity.ferroptosis-induced.S2)	Log2(Intensity.ferroptosis-induced.S3)	Log2(Intensity.non-induced.S1)	Log2(Intensity.non-induced.S2)	Log2(Intensity.non-induced.S3)
A0AVT1	UBA6	20.0913	20.6232	20.0913	21.0104	21.3462	19.3622
A0FGR8	ESYT2	21.6605	22.0504	21.5429	22.3773	23.1472	22.804
A0PJW6	TMEM223	22.0564	22.2916	22.7839	22.763	22.9016	23.1401
A3KMH1	VWA8	19.1822	19.1822	19.9268	20.2295	20.2295	20.5931
P55786	NPEPPS	16.7985	16.7985	21.0255	21.296	20.6248	20.6248
A6NHQ2	FBLL1	25.1291	25.5565	26.0509	25.489	25.895	26.3055
A6NHR9	SMCHD1	25.227	25.3779	25.1522	25.4513	25.9757	25.9181
A6NKT7	RGPD3	24.3723	24.285	24.3021	24.7938	25.0118	24.955
A8MQ03	CYSRT1	23.1462	22.0142	21.9901	23.304	22.1982	21.8149
P62308	SNRPG	22.9988	24.7936	23.9714	23.2431	25.4464	24.5712
Q99613	EIF3C	22.7801	22.8229	23.6857	23.2038	24.0496	23.4395
P0CG08	GPR89B	18.9403	19.4981	18.9403	20.6748	20.7243	20.6748
E9PAV3	NACA	23.2033	22.6645	23.6704	23.554	23.0116	23.6497
O00148	DDX39A	24.165	24.4707	23.8404	24.679	24.808	24.5336
O00151	PDLIM1	22.4681	21.9253	21.9253	22.2013	22.2867	22.1316
O00159	MYO1C	28.542	28.6607	28.43	28.9358	29.4469	29.0521
O00161	SNAP23	19.6026	20.5431	19.6026	21.0329	21.5833	21.0329
O00194	RAB27B	22.8537	23.0613	22.7945	23.0729	22.9845	23.171
O00214	LGALS8	21.607	22.8396	21.817	22.8846	23.6505	22.6356
O00220	TNFRSF10A	16.7985	16.7985	16.7985	22.6063	23.1276	22.6063
O00231	PSMD11	25.248	25.8353	25.1037	26.021	25.9633	25.6066
O00232	PSMD12	22.0521	24.3253	24.4963	25.1511	25.7246	24.376
O00264	PGRMC1	25.9834	26.3779	26.3118	26.0515	26.4907	26.4233
O00267	SUPT5H	21.1279	23.5653	22.982	20.5983	23.6056	22.8617
O00299	CLIC1	26.3496	26.6381	26.6085	26.7579	27.0905	26.5896
O00410	IPO5	25.328	25.8509	26.6614	26.1167	26.3066	26.9292
O00422	SAP18	26.1962	26.5428	26.538	26.4721	26.7141	26.6948
O00429	DNM1L	22.8561	22.2575	22.1672	23.8729	23.3951	23.0028
O00461	GOLIM4	23.8953	24.62	23.4711	24.7577	25.1191	24.3767
O00468	AGRN	24.1708	24.6791	25.0726	24.6139	25.1075	25.6742
O00469	PLOD2	23.9756	24.1497	23.5169	24.0489	24.1909	24.0723
O00479	HMGN4	24.4658	24.7663	25.0861	24.581	24.6426	24.9151
O00487	PSMD14	21.2887	21.8208	22.295	22.0345	22.6006	22.9985
O00505	KPNA3	21.767	22.1231	22.0375	22.0702	24.6219	22.7443
O00541	PES1	25.8439	26.1148	25.6155	26.6752	26.5754	26.1935
O00560	SDCBP	25.5963	25.0916	25.7333	25.7342	25.4257	26.2155
O00566	MPHOSPH10	21.0485	22.0967	19.9412	22.2616	22.4968	21.9804
O00567	NOP56	28.4361	28.8344	28.5094	29.1308	29.3656	29.1607
O00571	DDX3X	26.6389	26.9549	26.6277	26.9824	27.2073	26.8931
O00592	PODXL	25.7421	25.5527	26.0289	26.0824	25.7442	26.1406
O00622	CCN1	26.8852	26.293	26.7515	27.4913	27.0216	27.1505
O00629	KPNA4	24.4882	24.679	24.5426	24.7978	25.0658	25.1891
O00743	PPP6C	20.6565	19.3027	19.704	20.8554	19.9034	20.1297
O00767	SCD	25.4887	25.6969	25.8044	25.5181	25.7574	26.1044
O14495	PLPP3	19.5663	20.0095	19.9662	20.3146	20.6031	20.5296
O14497	ARID1A	24.2003	24.4755	24.4444	24.319	24.8279	24.4493
O14524	NEMP1	21.6785	20.7788	20.7788	21.8278	21.818	21.818
O14548	COX7A2L	24.9012	25.4277	25.5963	25.2123	25.3941	26.1608
O14579	COPE	21.1455	21.1455	22.2353	21.8621	23.2515	23.2928
O14639	ABLIM1	24.4248	24.7054	24.4248	24.992	24.992	25.1988
O14672	ADAM10	19.701	20.235	20.4766	22.937	23.1659	22.7082
O14684	PTGES	28.1616	28.357	28.2602	28.5407	28.8293	29.0201
O14745	NHERF1	21.0217	22.3421	21.0217	21.3846	21.9703	21.3846
O14763	TNFRSF10B	23.6581	23.45	24.0705	24.3108	24.7009	24.3677
O14776	TCERG1	24.2303	24.0719	23.5998	24.1003	24.5132	24.0459
O14786	NRP1	23.9513	24.2737	21.6335	24.5024	24.8562	23.3233
O14818	PSMA7	24.6944	25.1126	25.5551	25.3335	25.6175	25.8007
O14828	SCAMP3	23.6445	22.5625	22.0819	23.967	22.955	23.7717
O14879	IFIT3	16.7985	16.7985	16.7985	20.7946	21.4394	20.7946
O14907	TAX1BP3	20.924	21.1255	20.924	21.6737	21.3566	21.3857
O14908	GIPC1	21.5596	20.9675	22.202	21.3298	22.3209	22.5603
O14925	TIMM23	24.1409	24.0599	24.1862	24.6563	25.0275	24.718
O14949	UQCRQ	26.0481	26.6438	25.3939	26.4481	26.7695	25.6898
O14950	MYL12B	28.6614	28.9659	28.7589	28.6375	29.0315	28.715
O14966	RAB29	22.8584	23.2264	23.1702	23.0696	23.6899	23.7469
O14974	PPP1R12A	26.3317	26.5255	26.8859	25.9868	26.8067	26.9016
O14975	SLC27A2	20.8576	21.1518	20.8942	21.2561	21.7389	21.2561
O14979	HNRNPDL	27.3836	27.3676	27.3307	27.5705	28.0136	27.3085
O14980	XPO1	22.0102	23.0121	22.0102	23.4731	23.8245	23.714
O15020	SPTBN2	25.4819	24.1692	23.7996	25.8192	25.3106	24.9321
O15027	SEC16A	16.7985	16.7985	22.2909	21.2734	21.6586	21.2734
O15031	PLXNB2	24.5525	25.1398	24.6822	25.3152	26.079	25.1421
O15042	U2SURP	25.1115	26.4729	26.0579	25.2787	26.5109	26.4551
O15047	SETD1A	20.1319	20.5012	20.6123	20.9077	21.4868	21.5411
O15061	SYNM	22.9726	23.8294	23.259	23.4184	24.3447	24.3433
O15118	NPC1	24.4929	23.9475	24.3987	24.6156	24.7774	24.3213
O15143	ARPC1B	25.6937	26.4489	24.8522	26.7212	26.4215	26.58
O15144	ARPC2	26.9596	26.8998	26.227	27.497	27.1818	26.5244
O15145	ARPC3	24.872	25.1147	23.9936	25.1607	25.311	25.9918
O15160	POLR1C	20.725	24.0346	24.0056	22.5549	24.534	25.0792
O15162	PLSCR1	23.0742	23.358	22.5506	23.3376	23.0242	23.2676
O15173	PGRMC2	25.1088	25.8559	25.9557	25.7724	26.0767	26.3291
O15213	WDR46	19.579	20.5766	19.2965	22.678	22.5807	23.6877
O15226	NKRF	24.9476	25.5991	24.8043	25.6015	25.8373	24.7826
O15230	LAMA5	21.5388	20.5605	20.6126	22.2689	22.1529	20.5383
O15269	SPTLC1	24.3516	23.246	23.9339	24.9715	23.9946	24.2881
O15294	OGT	22.7051	23.7791	23.9286	23.6606	23.9676	24.4824
O15321	TM9SF1	24.1931	21.9629	24.6362	24.5854	25.8188	25.1381
O15357	INPPL1	25.3556	25.5627	25.4672	25.2289	25.7377	25.0777
O15371	EIF3D	16.7985	16.7985	23.3446	19.3916	19.3916	23.5548
O15381	NVL	22.297	22.5032	21.3557	25.1288	23.9918	23.0961
O15400	STX7	23.3355	23.5541	21.9272	23.9456	24.2596	22.002
O15427	SLC16A3	25.6659	27.0898	26.7777	26.4764	27.1484	26.9657
O15438	ABCC3	21.1102	20.8895	20.9227	22.6086	21.8647	21.0776
O15446	POLR1G	24.5069	24.4983	23.5031	24.2646	24.0542	23.9482
O15460	P4HA2	22.1377	21.1094	21.1094	22.6906	22.6906	22.7122
O15498	YKT6	21.337	21.8521	22.0713	21.7243	22.421	22.4951
O15511	ARPC5	25.2607	20.867	20.867	18.3253	21.2349	18.3253
O15533	TAPBP	25.6874	25.5207	25.3355	26.136	26.1713	25.5143
O43143	DHX15	26.2526	27.2231	27.2018	27.282	28.0505	27.7993
O43148	RNMT	16.7985	16.7985	19.0562	20.5523	19.1778	19.1778
O43159	RRP8	24.3919	24.8547	24.5307	24.7565	24.9671	24.8731
O43169	CYB5B	24.128	23.5492	24.3381	21.7998	23.7563	23.1108
O43172	PRPF4	24.9663	24.6235	24.3833	22.7721	25.4341	26.0371
O43175	PHGDH	29.0959	29.2711	29.0355	29.5106	29.6828	29.3983
O43237	DYNC1LI2	21.8388	22.2216	21.9417	22.9136	22.8124	22.3095
O43242	PSMD3	24.5984	25.1694	24.7203	25.1666	25.3191	25.0865
O43290	SART1	26.4625	26.7553	26.7445	26.6048	26.7212	26.3001
O43324	EEF1E1	22.6813	22.9055	23.5473	23.093	23.5687	24.335
O43390	HNRNPR	29.6521	29.8705	29.7886	29.8417	30.1387	30.051
O43395	PRPF3	24.7468	25.055	25.0952	25.1597	25.1234	25.1665
O43396	TXNL1	22.0771	22.3442	22.8188	21.9536	23.4889	23.4018
O43399	TPD52L2	21.344	21.4546	21.344	21.8101	21.7496	21.7496
O43402	EMC8	23.7404	24.1221	24.2295	24.2876	24.5712	24.6558
O43447	PPIH	25.0398	25.0764	25.3699	25.4216	25.7191	25.5724
O43491	EPB41L2	16.7985	16.7985	16.7985	21.424	22.5631	21.424
O43556	SGCE	23.6532	23.871	23.6285	24.2591	24.2684	24.1936
O43633	CHMP2A	24.1476	24.4558	24.0468	24.5088	24.6387	24.3947
O43660	PLRG1	21.9973	23.8458	23.4959	24.2232	24.185	24.2308
O43663	PRC1	19.6171	19.74	19.6171	19.7794	20.711	19.7794
O43674	NDUFB5	22.2466	16.7985	16.7985	22.947	22.2742	22.2742
O43684	BUB3	24.5253	24.0576	24.4235	25.0035	25.6213	24.6779
O43688	PLPP2	22.029	22.4955	22.1932	22.895	22.9609	22.585
O43707	ACTN4	30.3553	30.5338	30.4597	30.6351	30.92	30.8559
O43752	STX6	18.9041	19.6802	18.9041	19.4224	20.5053	19.4224
O43772	SLC25A20	23.0911	25.039	23.9127	23.9867	25.3223	24.7731
O43795	MYO1B	26.387	26.5972	26.5013	26.5337	27.1469	26.9172
O43809	NUDT21	20.0258	20.6772	20.8263	23.1235	20.3733	21.4132
O43818	RRP9	24.0918	25.2525	26.2975	24.4476	25.7465	25.3263
O43819	SCO2	24.3798	24.2706	24.3275	22.6136	24.6137	24.0609
O43823	AKAP8	24.0285	23.5959	22.128	23.7179	23.9997	24.0416
O43847	NRDC	22.1964	21.6858	21.9643	22.8099	22.6941	21.7085
O43852	CALU	27.8221	28.1096	27.639	27.5118	27.5338	27.6233
O43854	EDIL3	26.2455	26.4731	25.8368	26.5766	26.8583	26.5648
O60216	RAD21	24.166	24.4272	24.2442	24.2761	24.759	24.49
O60220	TIMM8A	23.8471	24.1505	23.5305	24.0428	24.2787	23.7852
O60244	MED14	21.3148	21.3148	21.3984	21.7795	22.2084	21.7795
O60245	PCDH7	25.7904	26.1662	25.5414	26.2072	26.3878	26.0106
O60264	SMARCA5	27.2343	27.552	27.2386	27.4737	28.0558	27.632
O60287	URB1	20.4806	20.8526	21.3584	21.0144	21.7397	21.7065
O60318	MCM3AP	20.5987	21.6871	20.5987	22.4465	22.9647	23.2907
O60341	KDM1A	20.6051	21.0748	21.0977	22.2547	22.4784	21.7899
O60437	PPL	25.8804	26.2566	26.5442	26.156	26.5845	26.5421
O60488	ACSL4	21.6526	22.052	21.6791	22.2488	22.7522	21.6771
O60493	SNX3	24.1876	24.1831	24.4669	24.3742	24.4051	24.9426
O60499	STX10	23.4556	22.1849	22.8374	23.2288	22.851	23.3061
O60502	OGA	22.6776	16.7985	16.7985	22.3448	23.3003	22.3448
O60503	ADCY9	19.8405	16.7985	16.7985	20.6301	23.2745	20.6301
O60506	SYNCRIP	27.1072	27.6086	27.6115	27.1998	27.9723	27.8289
O60568	PLOD3	24.2054	24.1155	21.72	23.5479	25.3771	22.2525
O60610	DIAPH1	20.9935	20.8815	21.5787	22.2499	22.1576	22.5506
O60664	PLIN3	19.6342	20.2085	19.6342	19.9784	20.3947	20.9063
O60675	MAFK	22.1259	23.8456	24.0757	21.9714	24.16	23.7766
O60684	KPNA6	24.1323	25.0192	24.2993	24.4446	25.5927	24.5465
O60716	CTNND1	24.1082	23.7823	23.3115	24.5515	23.869	23.7924
O60828	PQBP1	23.7538	23.0004	21.694	23.8665	23.171	22.3438
O60831	PRAF2	20.8276	21.376	21.8476	21.2889	21.8961	22.474
O60832	DKC1	27.8781	28.3356	27.6185	28.192	28.8838	28.3345
O60884	DNAJA2	22.792	23.4585	22.792	22.0552	22.6547	22.0552
O75027	ABCB7	22.6959	22.6313	22.4066	23.7397	23.4917	23.7639
O75063	FAM20B	16.7985	21.652	16.7985	21.4363	21.3214	21.3214
O75083	WDR1	27.3041	27.609	27.2027	27.5119	27.8824	27.4403
O75093	SLIT1	22.8688	23.0496	23.0666	22.7685	23.2057	22.996
O75116	ROCK2	16.7985	16.7985	16.7985	20.4205	20.4205	21.2949
O75152	ZC3H11A	23.9684	24.6148	24.0169	25.0077	25.13	25.0546
O75348	ATP6V1G1	20.858	23.1642	24.0754	23.6828	24.5051	22.1412
O75367	MACROH2A1	29.5616	29.7771	30.0263	30.2393	30.5107	30.5149
O75369	FLNB	29.8856	30.1716	29.8106	30.061	30.2979	30.0217
O75381	PEX14	24.6891	25.1621	25.2186	24.8405	25.3629	25.4811
O75390	CS	22.5844	23.028	22.5149	23.1257	23.3672	23.4214
O75396	SEC22B	28.7225	28.5495	28.8045	29.1718	29.4185	29.212
O75400	PRPF40A	25.1523	25.4759	24.624	24.2924	24.7702	24.6205
O75431	MTX2	24.6139	24.7203	23.0804	24.8952	24.9667	23.5606
O75436	VPS26A	21.0323	20.8108	20.8108	18.3253	18.3253	20.82
O75438	NDUFB1	16.7985	16.7985	23.4927	25.3103	24.0912	24.0912
O75475	PSIP1	27.9688	28.1445	28.2974	28.2756	28.472	28.4702
O75477	ERLIN1	27.8167	27.888	27.6067	28.2985	28.2217	27.9659
O75489	NDUFS3	21.0802	21.6209	21.9534	21.9969	22.6249	23.0579
O75494	SRSF10	24.8551	24.9811	24.8761	25.1741	25.2262	25.298
O75533	SF3B1	28.2645	28.3955	28.4352	28.7911	28.8523	28.7518
O75534	CSDE1	22.6759	16.7985	16.7985	22.8404	23.0078	22.8404
O75643	SNRNP200	28.1279	28.4264	28.565	28.5758	28.893	28.9929
O75683	SURF6	26.807	26.8358	25.8014	27.0352	27.2461	26.4831
O75691	UTP20	24.2863	22.9149	22.2688	24.5427	24.2907	24.222
O75694	NUP155	25.2247	26.0806	25.4928	26.1377	26.9222	25.8522
O75718	CRTAP	23.4187	23.4187	24.879	24.7007	24.7007	25.3928
O75746	SLC25A12	24.8851	24.8975	25.3015	25.8382	26.2341	26.2122
O75844	ZMPSTE24	25.4021	25.6331	25.6953	26.1799	26.2677	26.0499
O75874	IDH1	24.9374	25.5194	24.9024	25.8704	25.7462	25.2032
O75934	BCAS2	21.2729	23.4233	21.9985	23.7462	23.7078	23.3803
O75937	DNAJC8	23.7555	23.897	23.7555	20.127	18.6318	18.6318
O75940	SMNDC1	22.8967	23.296	23.1987	23.4057	23.9741	23.6218
O75947	ATP5PD	29.6682	29.7727	29.2363	29.7309	29.4975	29.0745
O75955	FLOT1	26.598	26.7801	25.5068	27.0534	27.2025	26.6676
O75964	ATP5MG	26.8701	27.6059	27.1857	27.812	28.0592	27.799
O75976	CPD	25.2851	25.7358	24.506	25.6567	26.0364	25.7726
O76003	GLRX3	21.6142	23.7813	21.6142	18.3253	24.2917	18.3253
O76021	RSL1D1	28.7362	29.0169	28.5886	29.5209	29.7918	29.3454
O76095	JTB	23.2534	23.8387	23.8571	24.132	23.928	23.8086
O94776	MTA2	26.3224	26.6628	25.8157	27.1906	27.5536	26.9095
O94826	TOMM70	26.7007	26.8635	26.5075	27.3364	27.5365	26.8997
O94842	TOX4	24.2132	24.1217	23.9652	23.671	23.9033	23.5477
O94874	UFL1	20.8453	21.6606	20.9263	22.2023	23.0574	22.2769
O94875	SORBS2	23.0636	23.8321	22.6489	23.0759	24.2302	24.3873
O94880	PHF14	22.1017	21.3701	21.3701	21.7786	22.3624	21.7786
O94901	SUN1	24.7961	25.0405	24.5165	25.4536	25.6812	24.9394
O94905	ERLIN2	25.5166	25.8397	24.815	25.177	25.4336	23.3527
O94906	PRPF6	27.4095	27.646	27.4329	28.0428	28.0663	27.9204
O94919	ENDOD1	20.8084	20.7166	20.7166	21.3573	21.3573	22.0745
O95070	YIF1A	24.329	23.8285	23.4968	24.7203	23.6331	24.1069
O95140	MFN2	21.866	21.5701	21.5701	23.1356	22.3896	19.2869
O95168	NDUFB4	20.5521	21.5451	20.5521	21.4935	22.5325	21.5589
O95169	NDUFB8	21.3952	21.7035	21.3012	21.9919	22.4918	21.7774
O95202	LETM1	22.4534	22.8803	22.9217	22.8613	23.6574	23.9849
O95235	KIF20A	22.7222	23.5204	23.1714	23.5995	24.5265	24.5426
O95251	KAT7	20.4507	21.4962	20.4507	21.5146	22.273	21.8008
O95292	VAPB	26.5554	27.0837	27.1588	27.1311	27.6843	27.7519
O95297	MPZL1	25.6052	25.4617	25.1805	25.795	25.8536	25.5875
O95347	SMC2	24.0067	24.9873	24.0389	23.7458	24.4255	24.4244
O95361	TRIM16	21.5474	21.8412	21.9112	22.0422	22.4443	22.5312
O95373	IPO7	24.8058	25.0846	23.956	24.8293	26.2314	24.4578
O95391	SLU7	20.7531	21.2859	20.0329	21.5444	21.8081	21.0681
O95400	CD2BP2	24.9035	25.5214	25.3916	24.9498	25.4838	25.7583
O95425	SVIL	23.8761	23.9837	24.3848	24.3651	24.7036	24.8372
O95456	PSMG1	17.8896	18.4004	19.1214	18.392	19.1803	19.8658
O95466	FMNL1	16.7985	18.325	16.7985	18.9464	19.5692	20.107
O95478	NSA2	22.0276	22.7341	22.5917	21.0415	22.8007	23.2289
O95573	ACSL3	24.8909	26.1892	26.1465	25.6331	26.2918	26.4883
O95602	POLR1A	23.5553	24.1178	23.683	24.3443	25.3947	24.233
O95639	CPSF4	16.7985	16.7985	20.1358	21.5659	22.2966	21.5659
O95716	RAB3D	21.3763	20.7079	20.7079	21.512	21.316	19.7751
O95757	HSPA4L	22.8458	22.8739	23.5309	23.4362	23.5653	23.3062
O95758	PTBP3	22.7842	23.1974	22.2792	22.9143	23.0947	22.303
O95777	LSM8	25.4574	24.5635	25.4225	25.1334	24.3707	25.1586
O95782	AP2A1	25.9055	25.9901	25.2267	26.3209	26.4124	25.7769
O95816	BAG2	25.0827	25.973	25.9847	25.241	26.0291	26.1188
O95817	BAG3	23.546	23.2057	23.4348	22.458	23.0669	23.1885
O95819	MAP4K4	21.3339	21.6995	21.3339	18.3253	21.7842	18.3253
O95831	AIFM1	24.0934	23.7281	24.1054	24.7936	24.6347	24.3081
O95926	SYF2	21.5663	20.8904	20.8904	21.3703	21.475	21.3703
O96000	NDUFB10	24.5755	24.4852	24.4852	25.3221	25.5183	25.0972
O96005	CLPTM1	22.1416	22.5401	22.2179	23.3177	22.7018	22.4535
O96008	TOMM40	26.8948	26.7895	26.2989	27.2738	26.6607	26.9946
O96019	ACTL6A	25.7693	26.0731	25.6954	26.3759	26.4067	26.436
P00338	LDHA	26.9468	27.3912	26.8986	26.821	27.3544	27.156
P00374	DHFR	16.7985	16.7985	16.7985	18.8238	19.4122	19.4166
P00387	CYB5R3	26.2624	26.5105	26.6202	26.8888	26.8472	27.3113
P00403	MT-CO2	25.6164	26.228	26.279	26.2165	26.8182	26.8961
P00414	MT-CO3	22.6348	22.1892	22.1892	23.2288	23.6286	23.2288
P00533	EGFR	25.8697	25.9576	25.5923	26.1824	26.415	26.0325
P00558	PGK1	27.0173	27.4475	26.9207	27.2126	27.6907	27.3588
P00568	AK1	20.7304	21.1134	23.3382	21.1391	22.4291	23.6288
P00813	ADA	23.6049	23.162	23.5142	23.0621	18.3253	18.3253
P01116	KRAS	25.0114	25.4668	25.6721	25.3255	25.6745	25.968
P01130	LDLR	27.2117	27.2972	27.807	27.7068	27.6984	28.1509
P01889	HLA-B	25.2944	24.1832	23.0836	25.9187	24.7576	23.5414
P02458	COL2A1	19.5994	16.7985	16.7985	20.3452	19.9516	19.9516
P02462	COL4A1	23.5662	24.4749	23.1122	23.2298	23.6276	23.1009
P02545	LMNA	33.3828	33.6415	33.5179	33.5754	33.8328	33.8042
P02751	FN1	26.555	26.8187	25.605	26.523	26.7614	25.5537
P02786	TFRC	28.4907	28.7515	28.3777	28.9664	29.1676	28.9112
P02794	FTH1	28.3316	28.6412	28.6747	28.417	28.735	28.5321
P02795	MT2A	26.1027	26.1651	25.989	25.774	25.8235	25.5983
P03897	MT-ND3	20.8072	16.7985	16.7985	21.1122	21.7487	20.5798
P03928	MT-ATP8	25.5127	24.4924	24.4924	25.2025	25.7808	25.0029
P04062	GBA1	24.0922	24.4759	24.6907	25.6743	25.9627	24.9306
P04075	ALDOA	27.9143	27.9995	27.8436	28.4269	28.55	28.2622
P04083	ANXA1	24.7223	26.6847	25.9405	25.6758	26.8772	26.3298
P04114	APOB	25.0892	25.3515	25.7023	25.4935	25.6378	26.1744
P04406	GAPDH	27.9705	27.9407	28.0915	28.6699	28.7073	29.1291
P04439	HLA-A	28.956	29.0542	28.8093	29.3794	29.5087	29.1581
P04792	HSPB1	28.0823	28.3092	28.1465	28.4835	28.7547	28.7487
P04843	RPN1	29.903	30.0946	30.0255	30.1287	30.5954	30.3196
P04844	RPN2	27.7317	28.2037	27.7352	28.1391	28.4254	28.0786
P04899	GNAI2	27.894	28.1601	27.7482	28.3863	28.769	28.6082
Q93077	H2AC6	16.7985	25.8148	16.7985	25.2625	25.775	25.2625
P04920	SLC4A2	23.3885	23.6307	24.0782	23.7595	24.6854	24.5147
P05023	ATP1A1	28.6556	29.0586	28.9938	29.1404	29.3216	29.2922
P05026	ATP1B1	25.9649	26.3256	26.484	26.6352	27.0266	26.6783
P05067	APP	27.247	26.7976	26.8769	27.298	27.6881	27.0915
P05114	HMGN1	25.6803	22.6015	25.463	25.6042	23.1143	25.6779
P05141	SLC25A5	29.0655	29.3942	29.3029	29.6402	30.0833	29.9661
P05161	ISG15	26.4587	26.7066	25.9555	26.6326	26.8344	26.3097
P05186	ALPL	25.9675	26.0931	24.5727	26.3366	26.4737	25.3038
P05198	EIF2S1	25.5315	25.776	25.3712	25.7582	26.0582	25.6756
P05362	ICAM1	21.8305	22.3582	21.6328	22.3341	22.5769	22.1115
P05387	RPLP2	26.6041	26.6566	27.166	26.9422	27.3614	27.2353
P05388	RPLP0	27.6324	27.9731	27.5515	27.8561	28.1884	27.6971
P05556	ITGB1	28.8192	29.0783	28.8644	29.1652	29.4819	29.1162
P05783	KRT18	30.9225	31.2778	31.2151	31.0737	31.5624	31.377
P08590	MYL3	25.836	24.472	24.472	25.8255	24.3981	24.3981
P06396	GSN	23.7135	25.2317	25.3921	24.1903	25.5688	25.1913
P06493	CDK1	23.0641	23.0981	23.7366	23.6061	24.0332	24.2701
P06576	ATP5F1B	29.6737	29.9761	29.6904	30.5368	30.8147	30.6198
P06703	S100A6	27.8711	28.2805	28.3327	27.8922	28.1847	28.2268
P06733	ENO1	30.3456	30.7257	30.4902	30.8014	31.181	31.0129
P06744	GPI	25.2886	25.5544	26.1432	25.8103	26.4219	25.9931
P06748	NPM1	32.2835	32.5106	32.474	32.1315	32.3276	32.2694
P06753	TPM3	27.0703	27.5113	27.1474	27.0794	27.3926	27.281
P06756	ITGAV	25.8986	26.4427	25.9476	26.4126	26.602	26.1463
P06858	LPL	24.3888	24.9358	24.7988	25.5124	25.7435	26.094
P07099	EPHX1	16.7985	16.7985	16.7985	20.1702	20.1915	20.8695
P07195	LDHB	28.9458	29.1356	28.8379	28.5372	28.8439	28.5095
P07197	NEFM	23.2643	23.5019	22.972	23.7864	24.3354	23.813
P07199	CENPB	24.6703	24.8813	25.0717	25.1351	25.5139	25.6361
P07237	P4HB	29.0541	29.3034	29.1219	29.2454	29.3221	29.273
P07305	H1-0	26.9911	27.319	27.2172	27.6891	28.0036	27.6853
P07339	CTSD	24.0792	24.439	25.1702	25.3802	25.8311	26.0341
P07355	ANXA2	29.1593	29.5444	29.5051	29.4835	29.8458	29.6699
P07437	TUBB	25.3317	25.1711	26.6498	27.7912	27.9278	27.6189
P07602	PSAP	24.8314	25.5455	24.1461	25.6961	26.2106	25.8023
P07737	PFN1	28.7113	29.2433	28.8293	29.0203	29.2073	29.2054
P07814	EPRS1	25.891	26.233	25.577	26.4519	26.7681	26.0673
P07900	HSP90AA1	28.5096	28.7297	28.6795	28.5886	28.8848	29.0622
P07910	HNRNPC	30.9277	31.2358	31.1576	31.3775	31.7991	31.7382
P07919	UQCRH	24.399	24.2598	24.7686	24.1708	24.6239	24.2845
P07942	LAMB1	24.0717	25.0658	23.4485	24.894	25.2405	24.1933
P07996	THBS1	27.5923	28.1106	27.3901	27.9342	28.2055	27.5423
P08047	SP1	20.7812	21.1456	21.011	22.4671	22.4364	21.8228
P08133	ANXA6	19.6199	21.6691	21.8878	20.7386	22.0483	21.4215
P08174	CD55	27.3302	27.5271	26.9966	27.0788	27.4244	26.9287
P08183	ABCB1	21.3427	21.8748	20.4293	22.3183	21.9776	21.1026
P08195	SLC3A2	27.7318	28.0687	27.8137	28.129	28.5866	28.4239
P08238	HSP90AB1	30.8221	31.075	30.9514	31.0479	31.295	31.2536
P08240	SRPRA	22.8248	23.2252	22.2485	23.8798	23.4777	22.3063
P08243	ASNS	25.0235	25.498	23.8384	25.2376	25.5605	25.3955
P08559	PDHA1	26.4841	26.1797	25.8462	26.851	26.4492	26.6557
P08572	COL4A2	24.0001	24.7919	24.0001	24.7777	25.0726	24.7777
P08574	CYC1	16.7985	16.7985	16.7985	26.0221	26.6431	26.438
P08579	SNRPB2	24.9722	25.3241	24.9933	24.9188	25.5027	25.1392
P08581	MET	27.0432	27.012	26.0963	27.0344	26.9062	27.0015
P08621	SNRNP70	25.456	25.8486	26.2478	25.5236	25.9709	26.1957
P08648	ITGA5	23.6641	23.0035	25.1698	23.4651	26.0249	25.4365
P08651	NFIC	16.7985	23.3593	16.7985	23.0857	23.5602	22.7646
P08670	VIM	35.2759	35.5811	35.4396	35.5498	35.7603	35.6061
P08708	RPS17	25.4568	25.8822	25.3259	25.7114	25.8561	25.4998
P08754	GNAI3	24.9302	24.6714	24.8801	25.2912	25.322	25.7353
P08758	ANXA5	26.5889	27.1642	27.0975	26.9347	27.199	27.2514
P08865	RPSA	26.7694	27.1298	27.1897	27.4687	27.7186	27.7257
P09001	MRPL3	21.8903	23.1795	23.2772	24.1912	24.6557	23.5529
P09012	SNRPA	25.8907	25.9062	23.4994	25.7024	25.7946	25.0208
P09104	ENO2	20.7264	20.7264	21.1794	20.4224	20.4224	21.3122
P09211	GSTP1	24.9661	25.1185	24.966	25.2157	25.7487	25.2023
P09234	SNRPC	21.8328	21.8184	21.8184	22.207	22.0319	21.2573
P09382	LGALS1	29.3496	29.6891	29.1839	29.4186	29.6397	29.4628
P09493	TPM1	27.0275	27.5184	27.3805	26.9209	27.1811	26.8559
P09496	CLTA	26.8394	27.0646	26.8145	26.2406	26.3496	26.4973
P09497	CLTB	22.6018	24.876	25.2847	22.6582	23.8597	25.0486
P09543	CNP	24.1548	23.7129	18.3544	24.2518	24.3006	19.4222
P09601	HMOX1	23.578	23.7341	23.9663	23.6092	23.9094	24.0585
P09622	DLD	27.1637	27.1596	28.0022	27.3099	27.7277	28.2498
P09651	HNRNPA1	30.4464	30.9999	30.9382	30.6285	31.2418	31.2318
P09661	SNRPA1	27.3137	27.5257	26.4562	26.3443	27.3235	26.758
P09669	COX6C	26.6291	27.0107	26.9559	27.0065	27.3706	27.0687
P09758	TACSTD2	20.0907	20.6375	19.6278	20.9551	21.2195	21.4308
P09874	PARP1	27.6676	27.916	27.4771	28.0795	28.498	28.1216
P09960	LTA4H	22.5287	23.1347	22.5287	22.6217	23.4173	22.6217
P09972	ALDOC	22.0759	22.6519	22.8387	23.6942	24.4652	23.9218
Q71UI9	H2AZ2	33.6088	33.6944	33.715	33.7047	33.8042	33.7353
Q6FI13	H2AC18	30.1322	30.1761	30.1322	30.6562	31.1699	31.293
Q01105	SET	24.4586	25.7046	24.9895	24.4154	25.0206	25.5059
P0DMV8	HSPA1A	28.439	28.7438	28.4299	28.8002	29.1502	28.783
P0DP25	CALM3	28.5779	28.1642	29.3294	29.6279	29.8299	29.5409
P0DPB6	POLR1D	23.4212	23.2572	23.1896	23.3476	23.4483	23.4447
P10321	HLA-C	28.5534	28.6492	28.4398	28.9851	29.1958	28.9304
P10412	H1-4	29.0463	27.3418	27.1155	29.8714	28.0762	27.5774
P10515	DLAT	26.1985	26.3376	26.0571	25.5983	26.2426	26.0976
P10586	PTPRF	24.5789	24.0208	24.3548	25.1806	25.5303	25.4613
P10599	TXN	25.1825	25.3493	26.4582	25.2148	25.426	26.5535
P10606	COX5B	27.5322	28.0359	27.9954	27.6793	28.4742	28.0325
P10620	MGST1	25.0037	25.3963	24.2349	26.1536	26.8985	25.4858
P10644	PRKAR1A	24.756	25.4605	25.6655	25.3009	26.0572	26.3452
P10646	TFPI	21.2228	21.2468	21.1034	21.1963	21.5906	21.307
P10809	HSPD1	29.5614	29.8367	29.7874	29.7664	30.0547	29.9379
P10909	CLU	25.794	26.9058	27.2645	27.1795	27.6993	27.3166
P11021	HSPA5	30.2879	30.5965	30.4723	30.5427	30.8069	30.7486
P11047	LAMC1	25.7008	24.6877	25.2966	25.8646	25.5066	26.3873
P11142	HSPA8	31.3503	31.5789	31.4144	31.5348	31.7851	31.4983
P11166	SLC2A1	25.795	25.6896	26.3239	26.0818	26.4471	27.0208
P11177	PDHB	27.0434	27.1198	26.9859	27.2743	27.4934	27.6893
P11182	DBT	23.9303	23.9472	23.9962	24.5015	24.9162	24.1253
P11233	RALA	26.6132	26.7717	26.4335	27.0151	27.4322	26.98
P11279	LAMP1	27.4636	26.9792	27.4071	27.8274	27.3717	27.5538
P11387	TOP1	26.8963	27.3372	27.1451	27.3634	27.7138	27.4491
P11388	TOP2A	27.69	27.8582	27.7589	28.2578	28.5319	28.2049
P11413	G6PD	26.7003	27.0569	26.9389	27.2843	27.3124	27.4447
P11474	ESRRA	16.7985	16.7985	16.7985	20.1044	19.2948	19.2948
P11586	MTHFD1	26.0454	26.6355	26.4707	26.4253	27.7403	27.1146
P11717	IGF2R	28.9132	29.0668	28.6704	29.0933	29.4309	28.9404
P11766	ADH5	21.9182	21.2812	21.9337	22.685	22.9082	22.6922
P11940	PABPC1	26.5448	26.1407	26.4524	26.7878	26.5955	26.8476
P12004	PCNA	24.386	24.5867	24.4908	24.8912	24.8691	25.1466
P12081	HARS1	21.6632	21.5442	21.5442	22.5367	21.6744	21.6744
P12235	SLC25A4	23.0476	23.6886	23.8199	23.6693	24.7051	24.214
P12236	SLC25A6	31.7786	31.8932	31.7047	32.1219	32.168	32.0122
P12268	IMPDH2	26.1312	26.9074	25.5117	26.1956	26.6451	26.0404
P12270	TPR	28.7	28.9805	28.3822	28.8404	29.0935	28.4469
P12277	CKB	23.2623	23.3483	23.5159	23.494	23.9617	23.8877
P12429	ANXA3	23.2831	23.7822	23.0363	23.8048	24.1679	23.7046
P12814	ACTN1	27.1647	27.5642	27.0247	27.4128	27.7897	27.4015
P12931	SRC	20.1449	21.1873	20.4346	20.7418	21.0869	21.2905
P12955	PEPD	21.7773	16.7985	16.7985	22.2695	22.5147	22.2695
P12956	XRCC6	27.4192	27.8219	27.8933	28.3508	28.8956	28.4605
P13010	XRCC5	26.3707	26.9031	26.5918	26.638	27.1711	27.1181
P13073	COX4I1	27.4972	27.6948	27.4136	27.8194	28.2365	27.9781
P13489	RNH1	22.5445	21.4121	22.9954	22.8029	23.192	23.8761
P13639	EEF2	28.2677	28.4355	28.3103	28.6207	28.9215	28.7396
P13667	PDIA4	25.5316	25.5858	25.4563	25.5093	25.6751	25.2439
P13747	HLA-E	16.7985	16.7985	16.7985	21.127	20.8639	20.8639
P13797	PLS3	26.8901	27.2975	27.2172	27.2608	27.5198	27.1294
P13804	ETFA	20.4581	22.5509	20.4581	20.6589	22.6863	20.6589
P13861	PRKAR2A	24.6518	25.4466	24.3244	25.0823	22.748	22.748
Q5VT79	ANXA8L1	18.1358	18.1358	20.4938	18.8726	19.2051	20.1733
P13987	CD59	30.3162	30.619	30.1612	30.4227	30.6131	30.2375
P14314	PRKCSH	26.1779	26.3214	25.864	26.3717	26.6938	26.4189
P14324	FDPS	23.2368	23.4336	23.504	23.7196	24.137	23.7116
P14384	CPM	24.8465	23.9606	23.8054	25.0746	24.5869	23.8603
P14406	COX7A2	24.2445	24.7535	24.5277	24.9581	25.4894	25.1918
P14550	AKR1A1	21.5194	22.3464	21.5194	22.2696	22.8229	24.0384
P14618	PKM	29.9775	30.4913	30.3653	30.3828	30.6972	30.7606
P14625	HSP90B1	28.8018	29.1803	29.0347	29.3308	29.6077	29.4059
P14678	SNRPB	25.4989	24.7737	25.1773	25.8206	25.8002	26.2574
P14854	COX6B1	22.5562	23.2523	23.7964	23.3679	23.8082	23.4549
P14866	HNRNPL	29.8068	30.0692	29.8725	30.1099	30.292	30.0684
P14868	DARS1	23.9786	25.295	24.9486	25.3928	25.5082	25.5094
P14923	JUP	28.126	28.3	28.0119	28.5222	28.7118	28.4917
P14927	UQCRB	26.1263	26.5574	26.4154	26.3274	26.6925	26.5182
P15121	AKR1B1	26.2608	26.4216	25.948	26.5147	26.6443	26.0677
P15144	ANPEP	24.4923	22.2674	24.305	24.0559	22.7091	24.2004
P15151	PVR	24.3906	24.443	23.7507	24.3414	24.639	24.1223
P15170	GSPT1	24.4992	24.4451	24.4451	22.906	22.3123	22.3123
P15260	IFNGR1	24.3688	24.7575	23.8747	24.1391	24.9691	24.7758
P15291	B4GALT1	23.3318	23.2359	23.2359	24.2789	24.0012	24.0012
P15311	EZR	23.7964	24.7726	23.9896	23.859	24.6521	24.3818
P15328	FOLR1	28.6433	28.7445	28.6297	29.3163	29.3254	29.3102
P15529	CD46	23.3704	23.6157	23.1152	23.4984	22.9052	22.9073
P15531	NME1	16.7985	16.7985	16.7985	21.7544	21.7094	21.7094
P15559	NQO1	24.149	24.5324	25.3397	26.1171	24.9424	26.1341
P15880	RPS2	28.9006	29.1891	29.0777	29.4682	29.5435	29.1335
P15927	RPA2	23.0973	23.5922	23.0973	23.6881	23.2509	23.2509
P15941	MUC1	22.0879	22.3614	21.9933	23.5026	22.1036	23.8667
P16035	TIMP2	22.7952	22.7952	22.8656	22.649	22.649	23.1275
P16070	CD44	27.2755	27.3015	26.9693	27.936	28.0671	27.1848
P16144	ITGB4	22.882	23.2273	22.8098	23.7229	23.878	23.6381
P16152	CBR1	21.8295	21.9712	21.8295	22.5893	22.5688	22.5688
P16220	CREB1	23.9474	24.1349	23.9756	24.0211	24.2704	23.7713
P16401	H1-5	31.0816	31.4023	31.2062	31.7852	31.9655	31.7473
P16402	H1-3	26.3366	26.6853	26.2194	27.3037	27.6433	27.0895
P16403	H1-2	33.3303	33.7252	33.5527	33.8328	34.1753	34.043
P16435	POR	26.0573	26.2878	25.2536	26.4009	26.6783	25.9662
P16615	ATP2A2	28.8493	29.0499	28.5402	29.3767	29.4387	28.9919
P16989	YBX3	23.3817	16.7985	16.7985	23.2866	23.2866	23.551
P17066	HSPA6	28.6016	28.886	28.6124	28.4952	28.7561	28.765
P17096	HMGA1	25.5453	25.4196	24.1712	26.6783	26.158	26.5277
P17152	TMEM11	25.0293	25.1106	24.7283	25.6492	25.9025	25.2903
P17275	JUNB	16.7985	16.7985	16.7985	22.8418	22.9716	22.8418
P17342	NPR3	23.4546	23.7102	22.9552	24.5015	23.4216	23.5197
P17480	UBTF	23.351	23.2697	24.3031	23.8551	23.671	24.1459
P17535	JUND	16.7985	16.7985	20.394	21.3299	22.3399	21.3134
P17568	NDUFB7	16.7985	16.7985	16.7985	21.4978	21.4978	22.7725
P22694	PRKACB	21.8908	24.346	24.1953	24.6176	25.2541	24.7063
P17676	CEBPB	26.1229	26.3147	26.8681	26.7136	26.8854	27.1818
P17812	CTPS1	21.9497	21.7747	20.4793	22.5973	23.209	21.9769
P17813	ENG	24.8546	24.2027	24.6345	24.6232	24.2055	25.0302
P17844	DDX5	26.8253	27.5645	27.43	27.8217	28.1456	27.8761
P17980	PSMC3	23.0258	24.7268	24.5132	23.4917	25.0426	24.6617
P17987	TCP1	26.6211	27.0179	26.9715	27.0878	27.4946	27.7546
P18031	PTPN1	24.9611	25.401	25.9874	26.2439	26.3733	25.806
P18077	RPL35A	26.8072	27.5437	27.2904	27.0706	27.9217	27.2476
P18084	ITGB5	16.7985	17.8827	16.7985	19.1973	19.1973	22.6897
P18085	ARF4	26.8136	27.425	26.7738	27.3258	27.7221	27.1749
P18124	RPL7	28.3812	28.7221	28.4218	28.8549	29.1923	28.9957
P18206	VCL	22.2778	22.2778	23.5706	22.7804	22.6882	23.9538
P18583	SON	26.4852	26.5716	26.3261	26.8947	26.9694	26.8689
P18621	RPL17	26.4336	26.4198	26.5858	26.6232	26.8168	26.8522
P18669	PGAM1	25.6441	26.1386	25.499	26.0441	26.3271	25.5678
P18754	RCC1	27.4119	27.638	26.9771	28.2194	28.4271	27.9172
P18859	ATP5PF	25.6619	26.1118	25.0178	26.1071	26.4568	25.0459
P18887	XRCC1	21.8927	21.3177	21.8954	22.1305	21.3502	22.1889
P19338	NCL	29.7387	30.0334	29.854	29.694	30.0349	29.9117
P19387	POLR2C	23.5599	24.6002	23.5599	24.005	24.7241	21.5094
P19388	POLR2E	24.8245	25.1139	24.7799	24.9336	25.2715	24.1375
P19447	ERCC3	18.3977	18.3977	18.686	20.2677	20.9278	19.9934
P19525	EIF2AK2	21.4165	21.6859	21.8982	21.9619	22.4025	22.3613
P19623	SRM	20.279	20.2668	20.2668	20.0179	20.841	20.7386
P20020	ATP2B1	23.6771	23.5841	24.3011	24.0833	24.0151	24.844
P20042	EIF2S2	24.0596	23.8723	24.0255	25.323	24.4102	24.5739
P20339	RAB5A	16.7985	18.7568	16.7985	20.1593	22.0043	20.1593
P20340	RAB6A	27.6871	26.8259	25.5073	27.9765	27.2423	25.8695
P20591	MX1	22.707	23.1306	23.528	23.4419	24.1806	21.375
P20645	M6PR	22.4742	21.5653	21.5653	21.6542	21.6542	21.8959
P20674	COX5A	27.6496	27.9027	28.0091	27.878	28.1475	28.1803
P20700	LMNB1	30.8004	31.2432	31.2046	31.303	31.6449	31.59
P20810	CAST	16.7985	16.7985	20.0128	23.8578	20.5137	20.5137
P21266	GSTM3	24.2149	24.5145	24.517	24.4697	24.8597	24.7964
P21281	ATP6V1B2	25.9825	26.856	26.7603	27.0421	27.5109	27.301
P21283	ATP6V1C1	24.0683	24.2727	24.0067	24.5982	24.6264	24.2928
P21291	CSRP1	25.1882	26.2381	25.58	25.9001	25.8726	25.9243
P21333	FLNA	31.7047	32.049	31.9524	32.0184	32.3057	32.1385
P21397	MAOA	23.0248	22.998	22.5473	24.0942	23.9643	23.0192
P21399	ACO1	24.0999	25.612	25.0962	23.9918	25.7098	24.9903
P21589	NT5E	22.2666	22.8917	22.2666	22.944	23.2007	22.944
P21796	VDAC1	29.7973	30.1433	29.824	30.635	30.9045	30.8097
P21980	TGM2	25.054	25.8715	25.5138	25.9079	25.0125	25.6914
P22087	FBL	28.4357	28.8301	28.6872	29.1036	29.5088	29.2489
P22102	GART	23.8722	24.6765	23.8102	24.146	25.6101	24.4585
P22234	PAICS	25.0711	26.0248	25.5601	25.2957	26.5683	25.9058
P22314	UBA1	27.3729	27.3289	27.1511	27.5818	27.636	27.415
P22392	NME2	25.9833	26.1402	25.2414	25.8363	25.8448	26.4365
P22626	HNRNPA2B1	32.4008	32.6268	32.3956	32.7697	32.8744	32.7205
P22670	RFX1	21.9531	21.3121	21.3121	21.9647	21.7906	21.7906
P22695	UQCRC2	28.262	28.6565	28.3768	28.5441	29.1491	28.7463
P23142	FBLN1	25.7762	26.0198	25.6373	25.465	24.6663	25.7002
P23229	ITGA6	23.1823	24.4042	24.7074	23.3294	23.5998	24.9331
P23246	SFPQ	30.6614	30.903	30.7958	30.7886	30.9621	30.8053
P23258	TUBG1	21.3223	22.3132	21.9235	22.2977	22.5772	22.3322
P23284	PPIB	27.612	27.8121	27.2635	27.9678	28.3529	27.8568
P23381	WARS1	21.0141	16.7985	16.7985	21.342	21.342	21.7202
P23396	RPS3	27.262	27.6989	27.6659	28.3479	28.3487	28.269
P23458	JAK1	24.7131	24.3329	24.1855	25.5486	25.2719	24.511
P23497	SP100	21.4444	21.4444	21.7939	20.8738	20.8738	22.2947
P23526	AHCY	16.7985	16.7985	25.356	23.1661	23.1661	25.7367
P33778	H2BC3	30.0864	30.3127	30.4193	30.5993	30.8791	30.8676
P23528	CFL1	30.3009	30.5416	30.3952	30.4768	30.625	30.5492
P23921	RRM1	25.0552	25.0257	23.7276	24.7736	25.0375	24.5319
P24534	EEF1B2	26.9004	26.7701	26.4703	26.6857	26.8604	26.4249
P24539	ATP5PB	28.0937	28.3564	28.0649	28.397	28.7941	28.5535
P24821	TNC	19.4402	20.4159	19.4402	20.0324	21.95	20.0324
P24844	MYL9	25.2092	25.6109	25.3234	25.5272	25.3464	24.6134
P24928	POLR2A	24.0559	24.5978	23.6882	25.023	25.2754	24.9959
P25106	ACKR3	26.8855	27.4969	26.5627	27.4821	27.6111	26.7242
P25205	MCM3	19.8817	23.1933	20.7935	20.215	24.2158	21.1598
P25398	RPS12	25.5728	26.1343	25.6783	25.6619	26.0466	25.9966
P25685	DNAJB1	18.4544	21.5425	18.4544	21.9525	21.9525	22.4796
P25705	ATP5F1A	31.3318	31.5454	31.2483	31.7696	32.0542	31.8194
P25786	PSMA1	23.6881	24.0923	24.0485	23.956	24.2397	24.0115
P25788	PSMA3	24.8081	23.9094	23.8943	24.3456	24.3958	24.0866
P25789	PSMA4	23.739	23.7968	24.8512	23.5929	24.2867	25.0353
P26006	ITGA3	25.8341	25.577	25.905	25.8662	25.7901	26.2657
P26038	MSN	26.4709	27.1834	26.7657	26.5506	27.5051	26.5349
P26368	U2AF2	25.6269	25.3838	25.4235	25.7525	25.9432	25.5725
P26373	RPL13	27.8404	28.222	28.018	28.2814	28.5846	28.2696
P26599	PTBP1	28.077	28.5422	28.3014	28.6687	28.8751	28.9911
P26639	TARS1	27.8761	27.967	27.6679	28.0977	28.342	27.9278
P26640	VARS1	23.7968	23.7599	20.6575	24.6765	24.323	25.1535
P26641	EEF1G	27.6026	27.8583	27.5104	27.7242	28.1517	27.9409
P26885	FKBP2	21.3664	22.1396	22.4593	22.5345	23.0445	23.247
P27105	STOM	29.3772	29.4305	29.1511	29.693	29.8056	29.6553
P27348	YWHAQ	25.4961	26.0656	25.2444	26.2697	26.4855	25.9427
P27635	RPL10	28.4095	28.3754	28.4255	28.6431	28.6559	28.529
P27694	RPA1	23.1078	23.364	23.5316	23.2863	23.8579	24.1388
P27708	CAD	16.7985	23.3508	16.7985	23.5165	24.3679	23.5165
P27797	CALR	30.2552	30.2548	30.047	30.3466	30.4343	29.9677
P27816	MAP4	24.6824	25.2236	24.7451	24.3098	25.7577	24.9426
P27824	CANX	27.8124	27.9786	27.9302	27.9634	28.2796	28.1486
P28066	PSMA5	25.1018	25.5876	25.26	25.7318	25.8824	25.3927
P28070	PSMB4	23.4291	23.5538	23.8776	23.7208	24.4212	24.1249
P28072	PSMB6	25.2673	25.7071	25.6231	25.5331	25.8341	25.7363
P28074	PSMB5	23.0474	23.7791	23.0474	23.2332	23.808	23.2332
P28161	GSTM2	16.7985	16.7985	16.7985	21.0795	21.3376	21.0795
P28288	ABCD3	25.0095	25.7667	25.9754	25.7973	26.2548	26.5912
P28290	ITPRID2	24.8626	25.0514	25.1227	25.1136	26.0689	25.2096
P28331	NDUFS1	19.6206	16.7985	16.7985	21.2367	21.6237	21.2367
P28370	SMARCA1	19.7507	20.3709	20.8703	20.2942	21.0607	21.2579
P28799	GRN	23.5547	23.348	23.5405	23.407	23.7232	22.3256
P28838	LAP3	22.0462	22.8728	20.3612	25.092	22.9978	22.4881
P29083	GTF2E1	16.7985	16.7985	16.7985	18.4062	19.1609	18.4062
P29279	CCN2	23.021	24.0212	23.9043	23.6772	23.9103	24.0676
P29317	EPHA2	27.7735	28.0329	27.6118	28.2495	28.5829	28.0308
P29353	SHC1	20.454	20.1695	20.1695	20.8185	21.5948	20.8185
P29401	TKT	28.5327	28.975	28.4264	28.8679	29.3357	28.9856
P29558	RBMS1	19.9001	21.7971	22.9515	20.8544	21.2623	23.5776
P29590	PML	27.5973	27.9675	27.8304	27.8696	28.2529	28.4428
P29692	EEF1D	28.4072	28.8017	28.5986	28.5287	28.7509	28.6644
P29966	MARCKS	16.7985	21.4978	16.7985	19.9251	22.6492	21.5101
P30040	ERP29	23.4079	23.0179	23.0782	23.294	23.4193	23.5216
P30041	PRDX6	26.6824	26.933	26.8675	26.8382	27.1656	27.3272
P30044	PRDX5	23.2981	23.6001	23.5857	24.0776	24.2266	24.2095
P30049	ATP5F1D	28.4209	28.711	28.2976	28.4866	28.597	28.2729
P30050	RPL12	27.3396	27.3962	27.0737	27.631	27.7877	28.0594
P30084	ECHS1	16.7985	16.7985	19.5386	19.0283	19.8165	19.0283
P30085	CMPK1	21.9807	23.3526	21.9807	21.5987	23.2367	22.0753
P30101	PDIA3	30.0287	30.3988	30.0263	30.3422	30.6372	30.1802
P30153	PPP2R1A	26.3487	26.1515	26.3246	26.6206	26.5691	26.6955
P30260	CDC27	16.7985	23.1534	16.7985	22.0891	24.0829	21.1667
P30414	NKTR	24.4876	22.5041	24.204	25.3808	22.3421	26.0845
P30520	ADSS2	19.5923	21.0141	19.5923	21.4034	22.356	21.4034
P30530	AXL	25.6813	24.8176	25.4178	25.735	25.088	25.1137
P30536	TSPO	26.886	26.8558	26.3757	26.6047	26.5955	25.79
P30837	ALDH1B1	23.1642	23.6238	23.1642	23.3934	23.5962	23.3934
P30876	POLR2B	23.9795	24.5714	24.3429	24.9563	25.2351	25.4529
P31153	MAT2A	22.4848	22.7395	22.1068	23.0154	23.1324	23.366
P31327	CPS1	24.2265	24.2331	23.9315	24.4368	24.8043	21.3934
P31689	DNAJA1	23.9804	24.8892	24.2783	24.5314	24.8816	24.4775
P31930	UQCRC1	27.5964	27.8706	27.5749	28.2337	28.5008	28.1825
P31939	ATIC	25.6707	25.6279	24.8483	25.9367	26.0177	25.5847
P31942	HNRNPH3	26.5819	28.0503	28.3548	27.3027	28.6346	28.7743
P31943	HNRNPH1	29.1474	29.2741	29.2885	29.3847	29.7721	29.6778
P31946	YWHAB	27.9261	28.2172	28.8203	28.5653	28.7763	28.9769
P31947	SFN	28.289	28.4927	27.9007	28.3856	28.5664	28.103
P31948	STIP1	26.0549	26.5962	26.3168	26.2148	26.2916	26.4846
P31949	S100A11	24.9551	25.1154	25.1732	25.0812	25.2438	25.0647
P32004	L1CAM	27.0648	27.6484	27.2161	27.3304	27.5683	27.7167
P32119	PRDX2	25.5793	25.7004	25.5563	25.6234	26.0289	25.5439
P32189	GK	16.7985	20.8731	16.7985	21.39	21.39	21.8878
P32320	CDA	22.7569	23.0549	22.9448	24.294	23.3683	22.7134
P32455	GBP1	21.2138	21.556	21.2138	21.8315	21.6446	21.6446
P32780	GTF2H1	16.7985	16.7985	16.7985	20.5763	21.1255	21.2367
P32969	RPL9	25.0156	25.2742	24.6851	25.3723	25.6593	26.0916
P33176	KIF5B	25.6265	25.7215	25.6164	26.2006	26.4113	26.1929
P33240	CSTF2	26.0242	26.4035	25.7197	26.4829	27.0346	26.534
P33316	DUT	19.4365	19.7152	20.2177	20.5667	20.9492	21.4926
P33527	ABCC1	18.6641	22.1846	22.6529	20.7175	23.0094	23.8332
P33897	ABCD1	23.142	22.2507	21.6273	23.6534	23.3807	23.036
P33992	MCM5	21.6707	22.978	21.6707	23.2881	22.9074	21.5845
P34896	SHMT1	16.7985	16.7985	22.4872	22.8327	23.452	22.8327
P34897	SHMT2	24.2693	23.9767	23.8662	24.8239	24.4112	24.0126
P34932	HSPA4	24.8389	25.466	25.683	24.9506	26.065	25.8584
P35052	GPC1	25.8598	26.4146	26.4502	26.7459	26.8048	26.9017
P35080	PFN2	21.3898	16.7985	16.7985	21.7431	21.7431	23.3217
P35221	CTNNA1	25.6414	26.0246	25.7577	26.108	26.2078	26.0545
P35222	CTNNB1	23.1098	23.7412	23.1098	23.4788	23.9908	23.1653
P35232	PHB1	29.0768	30.0638	29.7114	29.8894	30.0971	29.9886
P35251	RFC1	19.9242	19.9242	20.4868	20.6718	20.8457	21.0443
P35268	RPL22	26.7761	27.2024	27.2566	27.2517	27.5579	27.7233
P35520	CBS	23.0841	23.3531	22.9747	23.3711	24.6119	23.3484
P35555	FBN1	23.6855	22.1097	23.3485	23.4354	23.136	23.2526
P35579	MYH9	33.0669	33.3033	33.1074	33.0972	33.3568	33.162
P35580	MYH10	25.9814	26.7132	25.8898	26.4123	26.9132	26.0761
P35606	COPB2	22.0218	23.8576	21.1902	23.2846	24.3439	23.2069
P35613	BSG	28.1439	28.618	28.3518	28.4429	28.8338	28.4617
P35637	FUS	26.1819	26.6982	26.1514	26.1	27.2064	26.4718
P35658	NUP214	25.5462	26.3099	25.4531	26.1497	26.3716	25.6314
P35659	DEK	26.6399	26.851	27.0422	26.7722	27.2069	27.2186
P35998	PSMC2	23.5195	24.7965	24.8168	23.3231	24.5337	25.4827
P36542	ATP5F1C	27.7087	27.9008	27.7975	28.1563	28.4479	28.2246
P36543	ATP6V1E1	24.5864	24.6179	24.4516	25.2853	24.5741	24.5347
P36578	RPL4	28.9484	29.1244	28.8657	29.3795	29.557	29.1754
P36776	LONP1	23.6126	23.8761	23.4849	23.4989	24.1476	23.5052
P36871	PGM1	16.7985	16.7985	21.4866	22.2105	22.4624	21.6429
P36873	PPP1CC	26.5014	24.437	24.437	26.4628	23.7042	23.7042
P36897	TGFBR1	22.1658	22.4114	22.6918	22.5864	22.7472	22.5642
P36952	SERPINB5	16.7985	16.7985	16.7985	19.9399	19.9399	20.5782
P36956	SREBF1	22.4883	23.8699	22.4883	23.6026	24.0972	23.6026
P36957	DLST	27.5198	28.0928	28.0518	27.826	28.5703	28.4562
P37108	SRP14	25.5893	26.1761	25.6188	26.0291	26.5342	25.9239
P37198	NUP62	23.2375	24.6791	24.8512	23.2981	24.9141	24.9724
P37268	FDFT1	21.0179	22.0672	21.0179	21.5157	22.4808	22.6219
P37802	TAGLN2	27.2881	27.3629	26.7929	27.1442	27.3348	27.2958
P38159	RBMX	29.9117	30.2104	30.1035	30.375	30.6777	30.5959
P38432	COIL	23.9453	24.6059	23.7991	24.2423	24.5439	24.3984
P38606	ATP6V1A	26.5832	26.6029	26.7008	27.325	27.382	26.9556
P38646	HSPA9	28.8377	28.9476	28.3822	28.8826	29.0231	28.5737
P38919	EIF4A3	27.7643	28.0035	27.9255	28.3398	28.4256	28.3055
P39019	RPS19	27.0226	26.9483	26.9173	27.3696	27.2816	26.7125
P39023	RPL3	29.045	29.2032	28.5013	29.5234	29.6897	28.7958
P39656	DDOST	27.2927	27.7446	27.7184	27.5388	27.9024	27.887
P39748	FEN1	23.4055	22.8802	23.5352	23.7207	23.9757	23.8711
P39880	CUX1	18.8917	19.2732	18.8917	20.2239	20.4543	21.068
P40121	CAPG	23.357	23.4268	24.6157	23.3023	23.6623	24.3119
P40189	IL6ST	23.9879	24.2721	23.4978	24.4227	24.2028	24.0821
P40227	CCT6A	26.4366	26.9674	27.241	26.7969	27.1516	27.8035
P40429	RPL13A	27.9887	28.2322	26.7619	28.2571	28.4349	27.2755
P40818	USP8	19.4974	18.8175	18.8175	19.9213	18.8936	18.8936
P40926	MDH2	23.2158	26.5104	23.028	23.6055	26.877	23.9186
P40939	HADHA	26.558	25.9171	26.7956	27.2589	26.3765	27.1823
P41091	EIF2S3	25.9463	26.0399	26.1378	26.2048	26.8152	26.6991
P41208	CETN2	20.751	22.0841	21.9797	21.5766	21.8477	21.5766
P41223	BUD31	24.2913	24.5009	24.3824	25.0658	25.4269	24.5555
P41250	GARS1	25.1804	25.3544	24.9486	25.1649	25.4322	25.5117
P41252	IARS1	25.2153	25.0483	25.1649	25.5214	25.7413	25.5143
P41273	TNFSF9	24.3801	24.151	23.6421	24.3826	24.1057	24.5065
P41439	FOLR3	16.7985	16.7985	16.7985	26.0955	26.4278	26.5645
P42166	TMPO	28.1024	28.3763	28.0481	28.749	28.8477	28.3386
P42167	TMPO	27.5234	27.7244	27.5278	28.0705	28.2967	28.1755
P42224	STAT1	24.3844	24.6498	24.3878	25.4298	25.2862	24.8732
P42285	MTREX	26.0526	26.3005	26.2645	26.681	26.627	26.5401
P42330	AKR1C3	26.9406	26.9064	26.9458	27.1584	27.1271	27.2243
P42696	RBM34	24.3041	24.6546	24.2821	24.7547	25.091	24.749
P42704	LRPPRC	28.2751	28.5842	28.3446	28.4122	28.8256	28.576
P42765	ACAA2	22.0823	22.0823	22.8615	22.516	20.0643	23.5274
P42766	RPL35	25.7503	26.1291	25.7157	26.6088	26.6791	27.0102
P42771	CDKN2A	22.1559	22.1559	22.3687	22.4121	22.838	23.7024
P42892	ECE1	24.1108	24.5419	24.3255	24.5528	25.2615	24.5174
P43034	PAFAH1B1	24.2362	24.379	22.4958	24.5829	24.9175	23.2246
P43121	MCAM	26.374	26.5546	26.3095	26.5086	26.8165	26.5654
P43243	MATR3	29.0724	29.1875	29.2127	29.1669	29.3006	29.339
P43304	GPD2	20.9325	20.9325	20.991	21.0529	21.7521	21.0724
P43307	SSR1	27.0275	27.2255	27.1224	27.3224	27.7742	27.7352
P43487	RANBP1	25.3793	25.0189	25.4108	25.5064	25.1221	25.5335
P43490	NAMPT	22.533	23.0872	23.2362	23.5752	23.9415	24.0267
P43686	PSMC4	26.1717	27.1912	26.4086	27.2379	26.0642	27.122
P45880	VDAC2	29.6871	29.8052	29.7423	30.3695	30.5481	30.4397
P45973	CBX5	26.9731	27.3241	26.6457	27.1291	27.9458	27.0076
P46013	MKI67	26.7128	26.7834	26.3937	27.7463	28.0177	27.3624
P46060	RANGAP1	27.9735	28.059	27.8855	28.1568	28.2991	28.43
P46087	NOP2	28.8832	29.1433	29.0132	29.4907	29.802	29.7279
P46379	BAG6	21.4022	22.136	20.6978	22.8022	21.5795	21.5795
P46459	NSF	22.9123	23.4386	24.3885	23.7737	24.7223	24.3534
P46734	MAP2K3	21.7755	21.5352	21.5352	21.4911	21.9414	21.4911
P46776	RPL27A	26.6146	26.8098	26.9608	26.8634	27.5719	27.6008
P46777	RPL5	26.6921	26.6555	26.6249	28.3656	27.8536	27.621
P46778	RPL21	25.3469	24.4158	24.5946	25.6669	24.7536	25.1241
P46779	RPL28	27.5408	28.093	27.5799	27.8318	28.4808	27.882
P46781	RPS9	27.2687	27.217	27.037	27.6624	27.6277	27.3966
P46782	RPS5	27.4282	27.6412	26.9666	27.7967	28.0166	28.0544
P46783	RPS10	25.0781	23.9123	24.5091	24.7777	25.5844	24.7829
P46821	MAP1B	27.3528	27.8275	27.4113	27.4888	27.7505	27.5503
P46940	IQGAP1	27.7784	27.8476	27.9045	28.1199	28.7135	28.5043
P46977	STT3A	24.955	25.5011	25.2755	25.7279	25.9968	26.4673
P47712	PLA2G4A	20.5833	21.3455	23.8574	20.7453	23.0451	24.3307
P47755	CAPZA2	24.4261	24.7275	25.2911	25.2943	25.8345	25.8928
P47756	CAPZB	26.325	26.6469	24.8561	26.9188	27.0804	25.4122
P47897	QARS1	22.9528	24.0115	23.6072	24.1756	23.163	23.1548
P47914	RPL29	26.9829	27.5307	27.4445	27.138	27.8404	27.8001
P47985	UQCRFS1	16.7985	16.7985	27.027	23.2791	23.2791	27.3931
P48047	ATP5PO	28.8079	28.803	28.7686	29.1862	29.5059	29.4419
P48059	LIMS1	21.6185	22.5712	21.6185	21.8924	23.1075	21.7541
P48382	RFX5	21.7629	21.6327	21.6327	22.057	22.057	22.4329
P48444	ARCN1	22.6991	22.6672	22.6672	22.8267	23.3805	22.8267
P48449	LSS	22.1785	23.8571	23.9853	24.188	25.088	24.6175
P48507	GCLM	22.9219	22.7745	23.316	23.3191	23.3503	23.0399
P48509	CD151	25.1814	25.453	25.4804	25.4785	25.5615	25.3369
P48556	PSMD8	24.8048	25.1245	24.9136	25.0174	25.3554	24.8413
P48643	CCT5	26.5843	26.5005	26.3394	27.132	27.1057	26.9036
P48651	PTDSS1	24.699	25.0412	25.072	25.5503	25.8817	25.3276
P48681	NES	20.7425	24.1572	20.7425	20.2912	22.9711	20.2479
P48960	ADGRE5	25.4901	25.3933	21.8092	25.7585	26.1251	24.681
P49207	RPL34	28.1273	28.2119	28.3169	28.0234	28.357	28.6023
P49257	LMAN1	26.1243	26.6298	26.3919	26.7272	26.8615	26.6204
P49327	FASN	29.1822	29.4059	29.0925	29.5074	29.8693	29.5636
P49368	CCT3	26.9062	26.9762	26.4213	27.0707	27.3424	26.362
P49411	TUFM	23.4364	23.9053	24.7788	25.1038	23.9699	25.0143
P49458	SRP9	24.4375	24.4434	24.4092	24.6601	25.0239	24.7233
P49588	AARS1	26.7453	27.1108	26.506	27.1477	26.9558	27.0275
P49589	CARS1	23.0178	22.9915	22.9915	23.499	23.2684	23.2684
P49591	SARS1	21.8632	21.8632	21.9541	22.5513	22.8528	22.3717
P49641	MAN2A2	25.6124	26.1568	26.2722	25.8424	26.077	26.4633
P49711	CTCF	20.5076	20.7079	20.5076	20.2607	20.8629	20.2607
P49736	MCM2	18.8053	18.8053	22.5438	22.4639	22.8552	22.4639
P49748	ACADVL	18.7959	21.6895	20.7243	21.2625	21.7475	21.3709
P49750	YLPM1	23.5366	23.4772	23.7948	23.4307	23.9063	23.5358
P49755	TMED10	26.8368	27.1403	26.1095	27.4363	27.1106	26.7175
P49756	RBM25	25.9423	26.168	25.6973	26.0526	25.8868	25.9292
P49773	HINT1	23.544	25.168	23.544	18.3253	24.9162	18.3253
P49790	NUP153	26.0108	26.5545	23.7816	26.5471	27.0863	25.6152
P49792	RANBP2	27.6924	27.9767	27.8879	28.1288	28.2722	28.286
P49841	GSK3B	16.7985	16.7985	16.7985	21.9614	21.9614	22.4559
P49959	MRE11	20.8567	21.0698	22.9191	21.1221	21.6017	23.3821
P50148	GNAQ	23.0461	22.9198	23.1488	22.5534	23.4527	23.9595
P50395	GDI2	20.3702	20.3702	21.0797	21.6504	21.6504	21.9878
P50402	EMD	27.4785	27.5906	26.8866	27.832	28.4098	27.8176
P50416	CPT1A	22.8789	23.1889	21.4712	23.002	23.7808	22.3281
P50454	SERPINH1	28.0805	28.3792	27.989	28.2414	28.7385	28.4171
P50502	ST13	23.9371	24.9136	24.503	24.2453	25.0453	24.9067
P50570	DNM2	18.8258	18.7776	18.7776	19.728	21.1628	19.728
P50914	RPL14	27.8711	27.9734	27.6269	28.3527	28.5875	28.1899
P50990	CCT8	27.7396	28.0104	27.8107	27.9785	28.0467	28.1711
P50991	CCT4	26.299	26.3011	26.2799	26.6203	27.0344	26.773
P51114	FXR1	23.1253	26.628	25.3896	23.2714	27.2523	20.2821
P51116	FXR2	16.7985	22.1193	16.7985	22.7309	23.8977	22.7309
P51148	RAB5C	26.2667	26.2418	26.2006	26.0589	26.2171	26.3141
P51149	RAB7A	28.4335	28.6084	28.499	28.9199	29.0719	28.8219
P51151	RAB9A	25.3238	25.2006	25.4544	26.1086	25.8454	25.9164
P51159	RAB27A	22.1459	24.1273	22.8614	22.7711	24.1274	23.7111
P51398	DAP3	22.9942	22.9845	22.4008	23.0185	23.0359	22.8157
P51531	SMARCA2	22.2453	25.1478	25.8759	25.1112	25.7184	27.0166
P51532	SMARCA4	23.3689	25.0873	24.9594	24.0234	25.9468	25.4304
P51571	SSR4	25.0602	25.1282	24.9581	25.4961	25.4638	25.5165
P51572	BCAP31	28.6353	28.9454	28.6222	29.0616	29.3523	29.2041
P51608	MECP2	16.7985	22.5914	16.7985	26.1375	24.191	23.0933
P51610	HCFC1	26.0315	26.1549	26.241	26.3457	26.6584	26.6551
P51648	ALDH3A2	23.0135	24.6642	23.2382	25.0774	25.147	24.1239
P51659	HSD17B4	19.843	19.843	23.4873	20.1936	20.1936	23.9844
P51665	PSMD7	23.542	23.7421	23.0375	23.732	24.1858	23.289
P51790	CLCN3	16.7985	16.7985	21.2655	19.4581	19.4581	21.2793
P51798	CLCN7	23.5247	23.5247	23.8924	23.6766	23.6766	24.3456
P51805	PLXNA3	20.2793	20.3629	21.1895	21.0561	22.6428	21.1106
P51809	VAMP7	25.1038	25.3853	25.0487	24.0867	24.2371	23.8018
P51858	HDGF	24.1173	22.2375	23.8938	24.3579	22.8252	23.9754
P51970	NDUFA8	20.8157	20.1423	20.377	21.0849	20.2803	19.9902
P51991	HNRNPA3	29.4191	29.9629	29.6854	29.7516	30.3303	29.9035
P52209	PGD	25.554	23.9509	25.8366	25.5178	24.5107	25.9511
P52272	HNRNPM	29.8998	30.0958	29.7601	30.0539	30.2763	29.9751
P52292	KPNA2	26.2048	26.4306	25.7307	26.7398	26.7446	26.2451
P52294	KPNA1	22.1018	21.7899	22.2891	23.0851	22.1736	22.4983
P52298	NCBP2	22.1126	22.1856	22.1126	22.0459	22.9129	22.0459
P52306	RAP1GDS1	21.0486	21.0253	21.0253	21.6557	21.6557	22.2924
P52434	POLR2H	22.7765	16.7985	16.7985	22.9088	22.9088	23.0358
P52565	ARHGDIA	24.9894	23.2309	25.0219	24.9115	25.1129	25.32
P52597	HNRNPF	26.9685	27.2767	27.104	27.1088	27.4192	27.3617
P52756	RBM5	22.323	22.6671	23.2261	22.8932	23.4117	24.3702
P52788	SMS	22.5379	22.0994	23.0972	22.0799	22.0106	23.3286
P52815	MRPL12	26.6803	27.2752	26.7128	26.6389	27.4118	26.5523
P52907	CAPZA1	24.4897	24.7858	24.6749	24.9448	25.4825	25.0803
P52926	HMGA2	21.4842	21.4578	21.8071	21.5721	22.2662	22.1346
P52948	NUP98	27.2077	27.5409	26.864	27.4207	27.6985	27.2814
P53004	BLVRA	20.103	20.3746	20.103	20.8817	21.1162	20.8817
P53007	SLC25A1	27.5532	27.2191	27.7074	27.4946	27.8403	27.8222
P53355	DAPK1	18.5465	18.8068	20.3585	18.9581	19.4987	20.8338
P53396	ACLY	28.998	29.4357	29.376	29.4795	29.783	29.7515
P53621	COPA	23.366	23.8782	24.2961	22.9587	24.7902	24.9878
P53680	AP2S1	22.8833	21.126	23.2227	23.4821	23.7187	23.7682
P53701	HCCS	24.1846	24.1655	24.1596	24.775	24.7474	24.2585
P53985	SLC16A1	23.2274	23.9293	22.7996	23.5773	23.8164	23.4317
P53990	IST1	24.3255	23.7575	23.3859	24.0198	24.2931	23.9323
P53999	SUB1	22.9423	22.4878	22.4878	23.0253	22.9028	23.0948
P54105	CLNS1A	21.9978	22.5755	22.51	23.1503	23.1503	23.2565
P54136	RARS1	22.2756	23.6448	23.7066	23.3604	24.5187	23.9857
P54289	CACNA2D1	22.8866	21.2124	21.4655	22.7804	23.4449	23.3251
P54577	YARS1	24.3616	23.0274	24.2381	24.0669	23.6526	24.3374
P54619	PRKAG1	20.0838	20.0838	20.3674	20.329	20.329	20.4514
P54725	RAD23A	22.949	23.2584	23.1149	22.8944	23.0203	22.9299
P54819	AK2	24.3659	23.7419	24.4056	23.9971	24.371	23.9971
P54886	ALDH18A1	26.2199	26.4439	26.2543	26.6033	26.9124	26.761
P54920	NAPA	25.095	24.2181	24.8348	25.1931	25.2154	24.957
P55011	SLC12A2	23.6867	23.727	23.9394	24.292	25.1586	24.2919
P55036	PSMD4	25.6193	25.7149	25.7334	25.9725	25.8637	25.99
P55060	CSE1L	20.7607	23.627	23.3655	21.7973	22.6085	22.0033
P55072	VCP	26.9492	26.8992	26.934	26.8437	26.8699	26.7438
P55081	MFAP1	23.4789	24.2321	21.7686	23.4362	23.5592	22.4769
P55084	HADHB	25.8602	26.0334	26.0169	26.5032	26.572	26.0533
P55265	ADAR	27.2288	27.3676	26.4823	27.7564	27.9873	27.6217
P55290	CDH13	24.8042	25.1348	24.7549	24.8952	25.1522	24.8369
P55769	SNU13	25.2997	27.5275	26.8668	25.7201	27.7848	27.4923
P55795	HNRNPH2	24.2963	23.7286	24.0759	25.3768	24.45	24.2702
P55809	OXCT1	24.7368	23.3869	22.6506	24.6044	24.131	22.3872
P55884	EIF3B	24.4456	23.8207	23.6208	24.8602	24.195	24.2133
P56134	ATP5MF	25.9604	26.4086	25.0929	26.5725	26.8579	26.016
P56182	RRP1	24.2674	24.2689	23.6163	24.5886	24.5138	23.9131
P56192	MARS1	23.1193	23.5086	23.338	23.447	23.8465	23.384
P56381	ATP5F1E	25.5058	25.8134	25.566	25.94	26.3513	25.8674
P56385	ATP5ME	26.5879	26.7279	26.6638	26.737	27.135	27.2372
P56537	EIF6	26.7629	26.9297	26.6292	26.8516	27.3141	27.039
P56545	CTBP2	21.3377	22.1521	21.3377	22.5579	22.8327	22.5579
P57088	TMEM33	24.7461	25.4299	24.3024	25.8949	25.5744	24.4669
P57105	SYNJ2BP	16.7985	16.7985	16.7985	20.7565	21.7434	22.0228
P57721	PCBP3	23.9628	24.0266	24.571	25.0885	25.2723	25.1304
P57740	NUP107	25.0678	25.6843	25.5771	25.5823	26.1768	26.0258
P58107	EPPK1	25.4974	25.1401	25.4877	25.9289	26.5457	26.3912
P58546	MTPN	23.9308	23.4763	24.1166	23.8298	23.3472	23.7167
Q99880	H2BC13	35.3469	35.6253	35.6866	34.8746	35.2759	35.0673
P59998	ARPC4	24.5999	25.1754	25.1167	25.0816	25.6643	25.5468
P60033	CD81	22.5116	22.8396	22.282	23.3873	24.0913	23.4037
P60174	TPI1	26.6607	26.6063	26.405	26.6327	27.0936	26.0478
P60468	SEC61B	26.1046	25.6618	25.839	25.9841	25.9396	25.9329
P60520	GABARAPL2	24.264	24.978	25.0118	24.1152	25.5164	24.8387
P60660	MYL6	30.6625	31.1161	30.7421	30.816	31.0609	30.6285
P60709	ACTB	35.5867	35.8114	35.7528	35.9483	36.2011	36.1975
P60842	EIF4A1	25.8691	25.1992	26.7025	26.9721	25.8083	27.331
P60866	RPS20	26.2649	27.5276	26.7895	26.3852	27.7546	27.2236
P60891	PRPS1	24.3758	23.8845	23.9721	24.8524	24.2137	24.2359
P60900	PSMA6	22.9424	25.1718	25.1705	24.4135	25.9872	25.334
P60903	S100A10	24.9826	25.4121	21.3957	25.2567	25.5151	22.896
P60953	CDC42	26.8603	27.1819	26.9046	27.3543	27.6053	27.182
P60981	DSTN	26.5953	26.8541	25.8047	27.3975	27.5385	26.7447
P60983	GMFB	19.7698	20.8169	19.7698	20.9937	21.6227	20.9937
P61006	RAB8A	24.7075	25.4101	24.6194	25.1389	25.5959	25.2582
P61009	SPCS3	27.2629	24.8709	26.8939	27.1268	27.1116	27.0208
P61019	RAB2A	26.2903	26.2128	25.9489	26.2546	26.2667	26.3572
P61026	RAB10	25.5719	25.8849	25.0736	25.7217	25.8648	25.0873
P61073	CXCR4	26.3118	26.275	26.0715	26.2539	26.3704	26.2913
P61106	RAB14	27.1598	27.3872	27.2253	27.2243	27.4557	27.2039
P61158	ACTR3	27.16	27.0892	26.867	27.6619	27.7257	27.311
P61160	ACTR2	26.002	26.3317	26.2415	26.5876	26.6204	26.8811
P61163	ACTR1A	23.9413	24.565	23.8852	24.356	24.5596	24.1592
P61204	ARF3	24.892	24.1399	23.9196	25.4763	24.9671	24.2896
P61221	ABCE1	23.737	24.2139	24.1889	22.5193	24.366	24.3301
P61224	RAP1B	27.4771	27.7515	27.3541	27.6079	27.8828	27.778
P61225	RAP2B	18.1396	16.7985	16.7985	19.3976	18.7296	18.7296
P61247	RPS3A	27.6377	28.1098	27.6243	28.0382	28.5037	28.0629
P61254	RPL26	26.1928	26.6465	26.4554	26.7659	26.9098	26.9457
P61313	RPL15	27.0501	27.0814	27.0417	27.5973	27.6523	27.4893
P61353	RPL27	26.5587	27.3772	27.6452	27.1898	27.7586	28.2372
P61421	ATP6V0D1	24.3554	23.9527	26.2877	24.8774	24.9514	27.095
P61513	RPL37A	25.0468	26.6671	26.2815	25.6049	27.059	26.4793
P61586	RHOA	27.8872	28.0075	27.7337	28.1542	28.2683	28.214
P61587	RND3	16.7985	16.7985	16.7985	22.2016	21.7534	21.2289
P61604	HSPE1	26.3225	26.5832	26.4023	26.3817	26.5259	26.6427
P61619	SEC61A1	26.7917	26.7421	26.4595	27.0029	27.1304	26.6822
P61769	B2M	28.3763	28.5581	28.4197	27.8816	28.2447	28.1403
P61803	DAD1	25.0899	25.4889	25.1821	25.6077	25.9012	25.5987
P61956	SUMO2	26.9252	27.1223	26.5679	27.167	27.289	26.8048
P61964	WDR5	21.0113	22.4937	21.8867	24.4535	22.157	23.3526
P61978	HNRNPK	30.2472	30.2598	30.1467	30.3112	30.1932	30.1444
P61981	YWHAG	28.0346	28.0813	28.0367	27.9977	28.149	28.1107
P62070	RRAS2	25.4456	24.8964	25.4299	25.2397	25.177	25.276
P62072	TIMM10	25.3975	25.6433	25.6185	25.5229	25.7264	25.3172
P62081	RPS7	27.6977	26.3214	26.2516	26.2778	26.5506	26.5458
P62136	PPP1CA	25.7764	25.9438	23.7019	26.0345	26.2925	23.5403
P62140	PPP1CB	26.9436	27.0066	26.4612	27.6378	27.4129	27.0788
P62191	PSMC1	25.2089	25.4746	25.3708	25.6938	26.1105	26.143
P62195	PSMC5	25.0769	25.6005	25.4365	25.8726	26.2989	25.8579
P62241	RPS8	27.9182	27.9215	27.6782	28.4469	28.611	28.2044
P62244	RPS15A	26.1556	25.1395	25.3816	26.5985	25.8257	26.0575
P62249	RPS16	26.243	27.0062	25.8969	26.445	27.3002	26.2099
P62258	YWHAE	28.5948	28.6872	28.3903	28.4941	28.8203	28.4271
P62263	RPS14	26.4625	26.7806	26.606	26.8129	27.3397	26.9182
P62266	RPS23	26.4665	26.7093	26.455	26.798	27.1869	27.0468
P62269	RPS18	26.7552	26.4992	26.7645	27.1399	26.9697	27.0585
P62277	RPS13	27.6987	27.872	27.8152	28.1421	28.4135	28.2116
P62280	RPS11	28.5855	28.8591	28.5702	29.0997	29.2223	28.931
P62304	SNRPE	25.7304	25.9994	25.8533	25.954	26.3318	26.232
P62306	SNRPF	25.7358	26.2308	25.5356	26.1102	26.1244	25.8011
P62310	LSM3	23.9078	24.1668	24.292	24.1622	24.4746	24.5123
P62312	LSM6	24.3878	24.6043	24.0892	24.8567	25.1331	25.2921
P62314	SNRPD1	24.5303	25.245	24.9534	25.2523	26.1124	25.6924
P62316	SNRPD2	28.7559	28.7858	28.5724	28.9578	29.0713	28.6253
P62318	SNRPD3	26.2494	26.4633	26.7372	27.0122	27.2498	27.5619
P62328	TMSB4X	25.8292	26.8477	25.5616	26.4289	27.0952	25.5988
P62333	PSMC6	24.0378	24.5481	23.2812	24.3079	24.5255	23.8556
P62424	RPL7A	29.1453	29.5467	28.9994	29.7043	30.0334	29.5988
P62487	POLR2G	16.7985	16.7985	16.7985	23.1627	23.2453	23.1627
P62633	CNBP	23.5619	21.8706	21.1416	22.3349	21.8035	21.8035
P62701	RPS4X	27.8763	28.1311	27.99	28.0571	28.2552	28.2172
P67775	PPP2CA	24.1185	24.0434	22.7876	24.5959	24.133	23.7912
P68133	ACTA1	25.8576	26.3517	26.2078	26.6668	26.7758	25.2534
P62745	RHOB	26.0776	24.4442	25.8126	24.4879	26.814	26.7108
P62750	RPL23A	26.9438	28.1285	27.9654	27.2333	27.7233	28.1175
P62753	RPS6	28.0353	28.2588	27.7336	28.5785	28.3871	28.4519
P62805	H4C1	33.5527	33.7751	33.7653	32.9596	33.1468	33.1189
P62820	RAB1A	28.1942	28.3434	27.8926	28.526	28.7181	28.3002
P62826	RAN	29.5168	29.5718	29.3193	29.5902	29.8689	29.8388
P62829	RPL23	27.7596	28.046	27.4352	28.0412	28.3036	27.7994
P62834	RAP1A	21.9198	21.508	21.508	22.3961	22.0291	22.0291
P62841	RPS15	25.9353	25.9703	25.4378	26.1588	26.4122	25.8237
P62847	RPS24	21.7858	21.8532	22.3091	22.6426	22.4239	23.0832
P62851	RPS25	27.6654	27.8375	27.711	28.098	28.4	28.0332
P62854	RPS26	26.8461	27.0587	27.2082	27.1913	27.4199	27.1107
P62857	RPS28	23.8381	24.3456	24.4767	24.0199	24.5828	24.5824
P62861	FAU	20.4509	20.8673	20.9883	21.6957	22.5077	22.4565
P62873	GNB1	26.7366	26.9132	26.4998	27.1664	27.1401	27.1743
P62875	POLR2L	23.525	23.5232	23.5232	24.1865	24.3316	24.1865
P62879	GNB2	28.2191	28.372	28.2873	28.5844	28.709	28.5601
P62888	RPL30	26.1511	26.4364	26.383	26.7062	27.0255	26.9013
P62899	RPL31	26.9336	27.3966	27.4898	27.3817	27.5771	27.4008
P62906	RPL10A	28.0961	28.2972	28.0186	28.5104	28.6335	28.295
P62910	RPL32	27.0776	27.3782	27.4173	27.6033	28.0715	27.9024
P62913	RPL11	27.4973	27.7257	26.2709	27.6702	27.8093	26.7898
P62917	RPL8	27.8996	28.1717	27.7283	28.4031	28.5968	28.3619
P62937	PPIA	28.0319	28.2845	27.96	28.0817	28.4043	28.1847
P62942	FKBP1A	24.035	24.351	23.8007	18.3253	18.3253	18.3253
P62979	RPS27A	28.2238	28.7491	28.689	28.8044	29.2626	29.043
P62995	TRA2B	27.2692	27.6897	27.3271	27.4285	27.8407	27.4779
P63000	RAC1	27.7188	27.6415	27.5596	28.0878	28.4242	27.9226
P63010	AP2B1	26.118	26.4728	26.5014	26.7305	26.9925	26.7086
P63092	GNAS	25.1629	25.0154	24.7421	25.8475	25.6381	25.5605
P63096	GNAI1	16.7985	16.7985	24.0926	24.6846	24.5787	24.3227
P63104	YWHAZ	28.6221	28.9563	28.9417	29.5068	29.6873	29.163
P63151	PPP2R2A	23.8328	24.0068	23.8328	19.7177	20.2013	19.7177
P63165	SUMO1	27.6301	27.5767	27.4991	27.6737	27.6931	27.3659
P63167	DYNLL1	24.6991	24.8791	24.3719	25.458	25.8327	25.454
P63173	RPL38	24.7645	24.8962	24.7417	25.3298	25.4394	25.1019
P63208	SKP1	25.0178	25.078	25.2982	25.1365	25.1509	25.0561
P63241	EIF5A	26.8034	26.7628	26.6094	26.8406	26.7824	26.304
P63244	RACK1	24.5482	24.0491	23.8113	24.9791	24.6895	24.7024
P63261	ACTG1	16.7985	16.7985	25.2829	26.7441	27.9785	29.4414
P63279	UBE2I	23.0556	20.7569	20.7569	23.9041	21.216	21.216
P63313	TMSB10	23.5776	24.3532	23.5776	23.8301	24.6385	24.3032
P67809	YBX1	26.8616	27.359	27.2863	27.2544	27.528	27.2523
P67812	SEC11A	24.3701	22.6813	26.155	24.9432	23.0783	26.2775
P67870	CSNK2B	24.7819	24.0521	23.9307	24.9301	24.5875	24.7294
P67936	TPM4	27.8098	28.0906	27.8168	27.8483	28.1266	27.8073
P68104	EEF1A1	30.6298	31.0737	30.9291	31.0682	31.4074	31.2236
P68363	TUBA1B	28.2005	28.6422	28.353	28.9261	29.1639	29.2974
P68366	TUBA4A	23.8097	25.1185	24.9597	22.6701	25.3134	25.5583
P68371	TUBB4B	28.8629	29.0016	28.8385	29.0961	29.4827	29.3706
P68431	H3C1	33.7252	33.8422	33.7047	33.5978	33.6735	33.5867
Q5JPE7	NOMO2	22.2626	25.341	22.2626	23.1374	25.6327	21.0769
P78310	CXADR	21.5209	21.7046	21.2711	21.5497	22.0873	21.885
P78316	NOP14	22.4178	23.5234	22.1131	23.8909	24.8449	24.0343
P78347	GTF2I	24.0555	24.0555	24.3314	25.7249	24.8493	24.5482
P78357	CNTNAP1	20.4815	20.3823	20.3823	21.1827	21.0858	21.0858
P78371	CCT2	27.5411	27.6926	27.5033	27.7917	27.9524	27.7988
P78406	RAE1	23.7808	23.9989	22.7208	24.6353	24.7027	24.2554
P78527	PRKDC	28.8387	29.0825	28.8997	29.3634	29.5731	29.306
P78552	IL13RA1	20.7758	21.6733	20.7758	22.2871	22.1234	22.1851
P80723	BASP1	30.2253	30.4474	30.2529	30.7571	31.08	30.7245
P82094	TMF1	22.7454	20.9937	20.9937	20.8191	21.6811	20.8191
P82933	MRPS9	21.111	21.2694	21.111	21.0948	21.2533	23.0093
P82979	SARNP	26.1874	26.4317	26.5655	26.6374	27.142	26.5647
P83111	LACTB	22.3997	23.1798	22.1958	22.9942	23.4196	23.4978
P83731	RPL24	23.5345	24.0085	22.6697	24.7393	25.1335	26.9688
P83876	TXNL4A	24.8598	24.8713	24.6926	24.6385	24.7815	24.6863
P83881	RPL36A	25.5914	25.9971	25.5964	26.1974	26.3448	26.7483
P84085	ARF5	16.7985	16.7985	16.7985	22.3241	21.6932	21.5699
P84090	ERH	28.5653	28.7664	28.3991	28.8749	29.1478	28.9105
P84095	RHOG	25.1995	25.9283	24.6779	26.2206	26.1435	24.6507
P84098	RPL19	26.9412	27.162	27.0975	27.3815	27.6266	27.4529
P84103	SRSF3	25.5615	25.5843	25.4114	25.4935	25.8364	25.8704
P84243	H3-3A	25.9819	25.6182	26.6262	25.9388	25.2818	26.4748
P98155	VLDLR	23.0728	22.0549	21.6976	23.4457	22.5794	22.5685
P98160	HSPG2	22.7496	21.0373	22.0779	22.8508	23.0865	21.1472
P98175	RBM10	24.0639	24.4866	23.403	24.8251	24.8266	23.9456
P98179	RBM3	25.2868	25.0297	25.6128	25.289	25.3189	25.6302
P98194	ATP2C1	25.2273	25.6425	25.2014	26.1462	26.8078	26.3402
P98196	ATP11A	23.3715	23.6136	23.9791	23.6664	25.0812	24.3248
Q00059	TFAM	26.0478	26.2678	25.9126	25.5044	26.1478	26.1933
Q00325	SLC25A3	30.977	31.0054	30.7552	31.4334	31.5048	31.3316
Q00341	HDLBP	16.7985	16.7985	16.7985	19.0482	19.0482	20.6575
Q00532	CDKL1	25.1638	25.1638	25.3846	25.4	25.4	25.7984
Q00610	CLTC	28.665	28.7936	28.7079	28.9835	29.2074	29.1504
Q00653	NFKB2	16.7985	19.6804	16.7985	22.4235	23.0439	22.4235
Q00839	HNRNPU	31.1763	31.5915	31.2577	31.8205	32.0769	31.7699
Q01081	U2AF1	26.3562	26.2515	25.7162	26.2397	26.4496	25.9316
Q01082	SPTBN1	30.0885	30.2077	29.9532	30.2647	30.4991	30.2983
Q01085	TIAL1	24.5553	25.1636	24.97	24.6974	25.3361	22.8878
Q01130	SRSF2	25.0102	25.1547	25.214	24.7225	25.1573	25.3435
Q01151	CD83	22.5181	22.6074	22.81	23.1201	23.2804	23.3857
Q01518	CAP1	26.6836	26.5097	26.1653	27.2138	27.543	26.9651
Q01581	HMGCS1	21.6637	21.9111	21.3111	22.1003	22.6573	22.0936
Q01650	SLC7A5	25.325	25.3718	26.317	25.8313	25.9795	26.1726
Q01658	DR1	19.5501	20.4023	20.3885	20.4767	20.8807	21.4799
Q01780	EXOSC10	25.4819	25.9198	25.6098	26.3844	26.4323	26.3707
Q01813	PFKP	24.9878	25.143	25.2852	25.6588	25.8642	26.1081
Q01995	TAGLN	24.5938	25.0021	24.5849	25.237	25.1508	24.1037
Q02218	OGDH	26.7782	26.6245	26.8096	27.4692	27.474	27.4649
Q02241	KIF23	25.726	26.488	26.4558	26.5506	27.2475	27.3495
Q02539	H1-1	22.6653	24.5174	21.9762	23.7362	25.3095	22.8257
Q02543	RPL18A	27.6044	27.5469	27.7272	28.277	28.157	28.037
Q02790	FKBP4	24.8434	24.5503	25.1552	24.9576	24.7565	25.4085
Q02809	PLOD1	24.2072	24.6014	24.4908	24.8381	25.207	24.7187
Q02818	NUCB1	26.8953	27.4774	26.9687	26.9695	27.5103	27.1985
Q02878	RPL6	28.9917	29.336	28.9229	29.5907	29.735	29.4922
Q02880	TOP2B	23.5769	24.1924	24.0263	24.1526	24.8832	24.8071
Q02978	SLC25A11	26.4403	26.4519	26.1487	26.8604	26.9472	26.5962
Q03135	CAV1	24.3002	24.6384	23.5791	24.7595	25.0965	24.9544
Q03252	LMNB2	28.0117	28.3147	28.3554	28.2645	28.3977	28.4722
Q03405	PLAUR	20.1484	22.2341	20.1484	20.8348	23.5447	20.8348
Q03518	TAP1	16.7985	16.7985	16.7985	23.9522	23.0531	23.0531
Q03701	CEBPZ	23.9633	24.8682	24.74	25.175	25.9308	25.3845
Q04206	RELA	24.1228	20.2453	20.2453	22.4721	22.8837	22.4721
Q04446	GBE1	23.3531	23.2671	18.3053	23.7957	20.645	20.7222
Q04637	EIF4G1	24.0124	23.8723	23.5877	24.1681	24.6074	23.872
Q04721	NOTCH2	26.7397	27.5973	27.1737	27.5332	27.8342	27.4658
Q04771	ACVR1	22.6392	23.197	22.642	23.1763	22.7637	22.2701
Q04837	SSBP1	21.3885	22.6447	21.3885	23.3117	18.3253	18.3253
Q04917	YWHAH	25.5202	25.7526	25.3689	25.9909	25.5994	25.1467
Q05048	CSTF1	22.5344	22.9374	22.5344	23.9009	23.5538	23.5538
Q05682	CALD1	28.756	28.8087	28.6181	28.8232	28.9446	28.5805
Q05D32	CTDSPL2	22.1427	21.5144	19.5213	24.0023	21.3744	22.476
Q06210	GFPT1	23.9079	23.6506	22.7101	24.8673	24.1681	25.1762
Q06481	APLP2	27.068	27.0596	26.9301	27.2127	27.5527	27.0344
Q06587	RING1	21.8332	22.3894	20.5016	22.1799	22.7374	21.7208
Q06830	PRDX1	29.2981	29.6913	29.8223	29.3252	29.7052	29.8906
Q07020	RPL18	27.8531	28.171	27.993	28.4127	28.6041	28.4957
Q07021	C1QBP	25.2853	24.8516	20.1048	25.243	24.3974	23.9244
Q07065	CKAP4	29.2705	29.9939	29.8189	29.7946	30.4311	30.3047
Q07157	TJP1	21.6525	23.9936	23.7494	23.2121	24.2571	24.0477
Q07666	KHDRBS1	28.357	28.3692	28.4746	28.5691	28.7404	28.6245
Q07817	BCL2L1	22.5154	23.2366	22.5154	22.9785	23.4371	22.8753
Q07866	KLC1	22.9919	23.1626	22.0523	23.433	23.0135	22.7165
Q07954	LRP1	24.4546	24.564	23.1747	24.1401	23.8102	23.1577
Q07955	SRSF1	28.574	28.9066	28.6151	28.6434	28.896	28.7124
Q07960	ARHGAP1	23.5538	23.0882	23.4002	23.8848	23.5937	23.7302
Q08211	DHX9	29.8633	30.355	30.1738	30.3284	30.8022	30.709
Q08345	DDR1	19.8574	20.744	20.5337	20.2279	20.9861	20.8859
Q08379	GOLGA2	26.2967	26.6647	26.1614	26.6659	27.1552	26.6328
Q08380	LGALS3BP	24.2888	24.8734	23.1161	25.6289	25.3817	24.1666
Q08722	CD47	25.0412	25.5384	25.4796	25.4937	25.726	25.838
Q08945	SSRP1	22.8098	23.6591	22.0318	23.3407	24.23	22.8507
Q08J23	NSUN2	21.1489	21.9899	21.1489	21.8648	22.3547	21.8648
Q09028	RBBP4	26.0341	26.5407	26.1086	27.3073	27.1863	26.8816
Q09161	NCBP1	19.9423	20.708	21.1685	20.7697	21.7437	21.7556
Q09666	AHNAK	29.0853	29.305	29.1342	29.2849	29.5186	29.3443
Q0ZGT2	NEXN	26.5392	26.8706	26.7384	27.1478	26.9106	26.6139
Q10471	GALNT2	29.2903	29.3151	28.6976	29.5825	29.6071	29.1613
Q10472	GALNT1	25.4743	26.0548	26.3079	25.9664	26.4321	26.5879
Q10567	AP1B1	23.6259	24.3915	24.3588	23.8643	24.7332	24.5261
Q10570	CPSF1	24.4633	24.47	24.016	25.0358	25.4365	24.2243
Q10589	BST2	27.2658	27.6038	27.5739	27.6142	27.9678	27.7976
Q12769	NUP160	24.1752	24.9243	24.8112	25.1126	25.9165	25.798
Q12788	TBL3	25.6788	25.9843	25.7468	26.4258	26.4907	25.9902
Q12789	GTF3C1	22.0699	20.4041	21.535	22.8207	22.8149	23.0342
Q12792	TWF1	24.9852	25.2339	24.9631	25.5747	25.6543	25.0613
Q12797	ASPH	25.3232	25.6684	25.6581	25.8087	25.7932	25.9677
Q12805	EFEMP1	21.9873	22.2986	23.2119	21.8105	22.277	23.6387
Q12824	SMARCB1	23.4022	24.2474	24.1804	24.1173	24.7978	24.5889
Q12830	BPTF	22.4846	22.806	22.0618	23.0603	23.7265	22.5253
Q12846	STX4	21.5574	16.7985	16.7985	21.9159	20.8134	22.5488
Q12849	GRSF1	22.2455	22.6403	22.7991	22.9404	22.4283	23.1411
Q12874	SF3A3	26.0416	26.4371	26.4181	26.6101	26.8788	26.317
Q12888	TP53BP1	26.2769	26.7512	26.4031	26.9244	27.1555	26.714
Q12893	TMEM115	18.9793	20.3682	18.9793	20.3039	21.7367	20.3039
Q12904	AIMP1	22.3869	23.0423	20.7501	23.889	23.9229	23.3772
Q12905	ILF2	26.3275	26.3736	25.5316	26.6694	27.1491	26.8474
Q12906	ILF3	28.6911	28.9661	28.694	29.4475	29.8278	29.4691
Q12907	LMAN2	25.6899	26.2704	26.3607	26.2465	26.4911	26.6532
Q12913	PTPRJ	19.2857	19.7301	21.0381	20.0521	20.0521	21.3935
Q12931	TRAP1	22.2181	20.603	22.1267	22.531	23.5706	23.6981
Q12933	TRAF2	16.7985	16.7985	16.7985	22.7829	22.6919	22.6919
Q12959	DLG1	21.1945	20.8807	19.9144	20.6366	21.3875	20.7115
Q12962	TAF10	22.1978	22.6175	22.1978	22.4743	22.5749	22.4743
Q12965	MYO1E	25.1872	25.3874	24.4131	25.6965	25.7387	25.1338
Q12996	CSTF3	24.606	24.9704	24.9452	25.0584	25.8245	25.1548
Q13018	PLA2R1	26.2747	25.5766	25.8406	26.4662	25.723	26.4309
Q13045	FLII	23.3156	23.5742	23.8864	23.4916	24.1717	22.0799
Q13049	TRIM32	21.466	22.0382	23.231	22.0896	22.7627	21.313
Q13085	ACACA	20.8843	21.1292	22.0739	22.8276	22.7724	22.3453
Q13111	CHAF1A	16.7985	16.7985	16.7985	21.4138	21.6128	22.7955
Q13112	CHAF1B	22.372	22.6687	22.4723	22.8309	23.1244	22.6382
Q13123	IK	24.4814	24.963	24.9013	24.9276	25.3903	25.4965
Q13137	CALCOCO2	27.2904	27.4091	26.9994	27.2289	27.5472	27.0318
Q13148	TARDBP	25.6888	25.4428	26.876	26.4631	26.0813	27.4931
Q13151	HNRNPA0	27.0263	27.2303	26.769	27.3323	27.541	27.4294
Q13155	AIMP2	22.7307	23.1046	22.9497	23.3795	24.2919	23.0033
Q13185	CBX3	27.5327	27.5709	26.9972	27.5107	27.8944	27.0825
Q13200	PSMD2	26.2741	26.4677	26.2284	26.3837	27.2069	26.5958
Q13206	DDX10	22.5424	22.689	24.6386	23.9063	23.3975	25.0155
Q13217	DNAJC3	22.9249	23.229	22.685	22.7046	23.9236	23.6288
Q13242	SRSF9	26.3596	26.958	27.1146	26.5721	26.6468	27.1451
Q13247	SRSF6	27.3576	27.9479	27.806	27.4189	27.9037	27.8233
Q13263	TRIM28	27.2273	27.3273	27.0478	27.6722	27.9838	27.5682
Q13283	G3BP1	22.4073	23.0123	21.1624	22.957	23.0407	22.8418
Q13308	PTK7	16.7985	16.7985	16.7985	21.0641	21.2613	18.4773
Q13310	PABPC4	22.158	22.7308	22.705	22.427	23.0593	23.5117
Q13330	MTA1	17.8829	18.1507	17.8829	19.2176	20.0499	19.2176
Q13347	EIF3I	23.5747	23.7758	24.495	24.1919	25.1999	25.1013
Q13405	MRPL49	21.3653	24.2368	21.3653	21.5345	23.8054	21.5345
Q13415	ORC1	20.1431	22.5527	20.1431	21.8611	22.4459	22.4353
Q13421	MSLN	22.4001	23.5692	21.8394	22.6792	24.2786	23.2096
Q13423	NNT	30.5578	30.9323	30.7871	30.9692	31.4341	31.309
Q13428	TCOF1	28.4193	28.6117	28.4194	28.6189	28.9634	28.6766
Q13435	SF3B2	27.6276	28.1583	27.8094	27.9987	28.4008	28.0487
Q13443	ADAM9	24.9725	25.6957	26.5405	26.6551	26.53	27.0966
Q13445	TMED1	20.9591	20.8123	20.8123	21.8958	21.9649	21.6555
Q13454	TUSC3	22.9823	23.4156	22.9823	23.6061	23.9818	23.6061
Q13488	TCIRG1	23.7944	23.8659	24.0847	24.7676	25.2565	25.3701
Q13501	SQSTM1	31.5378	31.7214	31.4251	31.9112	32.0729	31.8295
Q13509	TUBB3	23.089	23.7233	23.263	23.6264	23.6169	23.5558
Q13510	ASAH1	20.8991	21.0205	21.4121	21.2412	21.1667	20.8284
Q13523	PRPF4B	24.111	24.4332	23.864	24.5067	24.9617	24.3756
Q13547	HDAC1	25.959	26.2602	25.8576	26.6799	26.6002	26.6466
Q13561	DCTN2	23.016	23.3935	23.3814	23.4371	23.8367	24.1694
Q13573	SNW1	23.4364	24.2002	22.7484	25.3927	26.0275	24.8738
Q13586	STIM1	21.7784	21.2291	21.5048	22.4677	22.7335	22.4677
Q13595	TRA2A	23.134	23.6835	23.3723	23.8105	24.4939	23.675
Q13601	KRR1	23.8528	22.5102	24.4401	24.2058	23.6503	24.5496
Q13610	PWP1	23.275	23.275	24.8494	23.3856	25.0987	24.6541
Q13636	RAB31	24.5659	24.5287	24.1628	24.7806	24.9781	25.1118
Q13637	RAB32	26.1942	26.2953	26.0701	26.0939	26.485	26.0802
Q13724	MOGS	19.4856	20.4533	20.1987	21.0821	21.6315	22.3171
Q13740	ALCAM	21.8983	21.5743	21.5743	22.4	22.4867	21.9025
Q13769	THOC5	24.3517	23.2989	23.2989	24.971	24.3441	22.3454
Q13772	NCOA4	27.3681	27.8114	27.3692	27.733	28.256	27.8401
Q13813	SPTAN1	30.2759	30.5027	30.2647	30.5753	30.6179	30.4255
Q13823	GNL2	24.4113	24.4423	25.1425	24.7024	25.5624	25.2238
Q13838	DDX39B	27.0411	28.1232	28.2654	28.1593	28.5673	28.4017
Q13895	BYSL	22.3996	23.3239	21.9775	22.6794	23.3508	22.3064
Q13907	IDI1	16.7985	16.7985	16.7985	22.4865	22.9263	22.4865
Q14019	COTL1	24.4959	24.7892	22.5284	24.4959	24.7615	21.434
Q14103	HNRNPD	29.7623	30.2178	30.0742	29.8571	30.3753	30.3606
Q14108	SCARB2	25.7746	26.2113	25.2981	26.1125	26.6862	25.7206
Q14114	LRP8	19.7671	20.2107	20.8073	20.058	20.6289	21.0595
Q14116	IL18	23.0314	23.3839	22.969	23.4833	23.7797	23.1744
Q14126	DSG2	26.7369	27.7848	27.5627	27.2666	27.6579	27.991
Q14137	BOP1	26.5764	26.317	26.5693	26.8723	26.747	26.9783
Q14146	URB2	20.9272	20.6936	20.6936	21.1074	21.4655	21.1074
Q14151	SAFB2	27.0087	27.3001	27.0121	27.7221	27.6153	27.2787
Q14157	UBAP2L	21.9362	22.4337	22.1339	22.5829	23.0348	22.8848
Q14160	SCRIB	16.7985	16.7985	16.7985	22.5587	22.4923	22.4923
Q14165	MLEC	24.3398	24.5203	24.5034	24.6054	25.0482	25.3316
Q14166	TTLL12	20.9241	20.9241	21.2198	22.0809	21.3279	21.3279
Q14192	FHL2	23.0886	23.5636	23.0886	23.3585	24.2249	22.3078
Q14197	MRPL58	22.386	22.5977	22.0833	22.4816	23.2145	23.2041
Q14204	DYNC1H1	26.4107	25.3786	25.6231	26.6345	26.6102	26.0102
Q14247	CTTN	28.6028	28.9503	28.7956	28.5073	28.9618	28.7391
Q14254	FLOT2	27.6324	27.8998	27.3275	27.9903	28.1594	27.747
Q14257	RCN2	21.3055	21.4137	22.1053	21.8345	22.7629	22.4948
Q14318	FKBP8	23.5664	23.8703	23.3439	24.1719	24.605	23.6748
Q14432	PDE3A	22.6489	22.6936	22.4571	23.3108	23.6529	23.2393
Q14444	CAPRIN1	26.8551	26.6956	25.9756	26.7544	26.5845	25.9744
Q14498	RBM39	25.2912	26.2523	25.4719	26.048	26.6335	25.8852
Q14517	FAT1	25.736	26.4798	25.7913	26.338	26.7864	26.5734
Q14558	PRPSAP1	16.7985	16.7985	16.7985	19.0643	19.0643	20.1901
Q14573	ITPR3	26.804	26.4969	25.708	26.9696	26.8453	26.9627
Q14574	DSC3	21.4604	21.53	21.4604	22.6693	22.0349	22.0349
Q14596	NBR1	25.0935	24.8404	24.045	25.424	25.0031	24.3226
Q14643	ITPR1	23.4868	24.3342	20.032	24.7581	24.9875	23.8481
Q14669	TRIP12	20.5049	21.2673	22.0668	21.8342	23.9599	23.4188
Q14676	MDC1	23.7991	23.8512	22.5384	24.5439	24.9434	24.9163
Q14683	SMC1A	27.1059	27.4516	27.5092	27.6079	27.8786	28.0068
Q14684	RRP1B	27.1106	26.9584	27.1357	27.4966	27.9336	27.4622
Q14690	PDCD11	26.2957	26.4534	26.6469	27.2122	27.294	26.6007
Q14692	BMS1	24.9765	24.7323	23.9911	24.1453	25.5522	24.4493
Q14694	USP10	20.4941	20.8334	20.7304	20.9316	21.7409	22.066
Q14697	GANAB	27.0794	27.3588	27.2809	27.5214	27.719	27.5622
Q14738	PPP2R5D	21.5429	21.0935	21.0935	23.117	23.273	23.0571
Q14739	LBR	24.8838	25.4499	25.3783	25.4026	25.6287	25.8622
Q14764	MVP	28.5529	28.6291	28.5409	28.6629	28.8483	28.988
Q14789	GOLGB1	19.7205	19.7205	20.2425	19.8432	19.8432	20.5514
Q14839	CHD4	26.2679	25.8587	25.7816	27.02	26.1715	26.3305
Q14847	LASP1	26.6843	26.7636	25.3311	26.6827	27.1512	25.5989
Q14956	GPNMB	26.0213	26.0816	25.9948	26.0974	26.2592	26.2846
Q14966	ZNF638	24.931	24.8007	23.2414	24.3651	24.8379	24.5221
Q14974	KPNB1	28.942	29.1283	28.6696	29.3402	29.4674	29.1468
Q14978	NOLC1	29.1373	29.7693	29.4306	29.2811	29.8061	29.6762
Q14980	NUMA1	30.1408	30.2972	30.0864	30.4367	30.7933	30.4747
Q15005	SPCS2	25.433	25.7935	25.7518	25.6782	26.0624	26.406
Q15006	EMC2	24.6368	25.298	25.5468	25.273	25.6124	25.3601
Q15007	WTAP	24.9035	25.2195	25.1297	25.366	25.5172	25.2285
Q15008	PSMD6	24.4039	24.3008	22.7801	24.7679	24.7239	23.3672
Q15019	SEPTIN2	19.9301	19.9301	22.4748	20.9739	20.9739	23.047
Q15024	EXOSC7	22.2047	23.1145	20.8823	22.4057	23.2839	22.3181
Q15025	TNIP1	26.4489	26.6207	26.3545	26.2692	26.7376	26.8933
Q15029	EFTUD2	28.9393	29.1032	29.1825	29.3156	29.6212	29.4799
Q15036	SNX17	22.8883	23.0677	23.1487	23.7618	23.4616	23.944
Q15043	SLC39A14	23.715	23.715	23.7322	18.3253	18.3253	24.0921
Q15046	KARS1	25.048	23.9892	25.0009	25.06	24.6447	25.2642
Q15050	RRS1	24.458	24.8003	26.0094	24.8649	25.1609	26.1662
Q15059	BRD3	24.3115	23.3628	24.6499	24.8164	25.2166	25.035
Q15061	WDR43	24.5819	23.9864	22.5339	25.2303	24.377	23.6119
Q15070	OXA1L	25.8745	26.36	25.7714	26.7613	27.0427	26.5759
Q15084	PDIA6	22.0163	21.7203	21.7203	22.3913	22.4602	21.9412
Q15125	EBP	25.634	23.542	22.7915	26.6402	26.8326	26.3746
Q15149	PLEC	32.9422	33.2619	33.0239	33.2759	33.5978	33.4083
Q15165	PON2	16.7985	16.7985	16.7985	20.8234	21.5007	21.0453
Q15181	PPA1	24.8523	24.9403	24.6478	24.3382	24.4942	24.4811
Q15185	PTGES3	24.3384	24.0178	24.0178	24.3562	24.1057	22.4205
Q15233	NONO	30.0284	30.2985	30.0037	30.3088	30.6524	30.3475
Q15262	PTPRK	24.7351	24.6297	22.709	24.7513	25.0788	24.1582
Q15269	PWP2	24.554	24.137	24.53	24.8592	25.2136	25.0051
Q15287	RNPS1	26.3294	26.3696	25.2454	26.6495	26.7761	26.7712
Q15291	RBBP5	24.0588	23.5456	23.1917	23.1221	24.0201	23.8214
Q15293	RCN1	26.4977	26.7861	27.0952	26.47	26.8154	26.7861
Q15326	ZMYND11	16.7985	16.7985	16.7985	20.09	20.5012	20.09
Q15361	TTF1	16.7985	16.7985	16.7985	22.2221	22.6557	22.2221
Q15363	TMED2	20.6767	20.6111	23.9844	21.0594	20.8652	24.1071
Q15365	PCBP1	27.7456	28.0198	27.9002	27.8583	28.1813	27.9951
Q15366	PCBP2	25.1609	25.1609	25.3906	25.1477	25.1477	25.6645
Q15369	ELOC	24.2376	24.5814	24.4245	24.6186	24.675	25.0868
Q15382	RHEB	25.0984	24.1498	25.5549	24.79	22.5553	25.4456
Q15388	TOMM20	26.6851	27.0935	26.8098	27.3595	27.6433	27.4585
Q15392	DHCR24	25.9534	26.2602	26.579	26.6351	27.0213	26.714
Q15393	SF3B3	28.2711	28.9767	28.852	28.6219	29.159	29.1402
Q15397	PUM3	24.8406	25.7718	25.7115	25.3238	26.1288	26.0417
Q15424	SAFB	26.7321	26.7155	26.8624	26.967	26.9752	27.353
Q15427	SF3B4	25.2385	25.695	26.2649	25.5608	25.7307	25.6327
Q15428	SF3A2	25.661	25.6349	25.1862	25.7666	25.9572	25.1783
Q15434	RBMS2	22.2431	22.1508	22.1508	22.2969	22.2969	22.3811
Q15459	SF3A1	27.7302	27.9356	27.7603	28.0126	28.2718	28.0647
Q15526	SURF1	19.7163	19.1532	20.1771	21.6824	21.0358	22.5595
Q15532	SS18	22.9877	23.9529	23.572	23.1716	24.3378	23.902
Q15582	TGFBI	25.4027	24.3233	24.0462	26.1556	24.0985	24.4464
Q15599	NHERF2	21.395	21.395	21.5318	21.2896	18.3253	18.3253
Q15637	SF1	21.9872	25.2362	23.0279	21.9367	26.0522	24.0572
Q15645	TRIP13	25.9493	25.9601	26.082	26.0811	26.2902	26.5405
Q15654	TRIP6	16.7985	16.7985	16.7985	21.5656	21.5656	22.2389
Q15691	MAPRE1	23.5473	23.6989	23.3427	23.5867	24.384	24.6278
Q15717	ELAVL1	28.4305	28.491	28.3936	28.7315	28.7367	28.7391
Q15738	NSDHL	19.7479	25.3295	24.4628	23.6227	24.3237	22.8933
Q15758	SLC1A5	25.6397	25.8728	25.6492	25.912	26.0345	25.8688
Q15800	MSMO1	23.1681	23.325	22.1021	23.7136	23.8284	22.8364
Q15836	VAMP3	21.3159	23.6038	21.3159	22.9172	24.22	22.9172
Q15904	ATP6AP1	23.5669	22.6879	22.719	19.5098	22.9466	23.4463
Q15906	VPS72	20.9166	20.8329	20.8329	20.7144	20.7144	21.4609
Q15907	RAB11B	27.6232	27.8065	26.8923	27.902	27.3109	27.5076
Q15942	ZYX	25.1085	25.0262	24.2101	25.0116	25.2851	23.7921
Q16186	ADRM1	21.0472	21.4961	20.645	21.2552	21.0933	21.1438
Q16222	UAP1	20.414	16.7985	16.7985	23.7046	20.8791	22.8235
Q16270	IGFBP7	24.7234	24.5601	23.9332	24.5649	24.4896	23.2118
Q16352	INA	26.5792	26.652	26.5721	26.7586	26.8282	26.9412
Q16401	PSMD5	22.051	22.051	22.3632	21.6119	21.7668	21.6119
Q16531	DDB1	25.8988	25.8862	26.0597	26.0668	25.9965	26.3039
Q16537	PPP2R5E	16.7985	16.7985	16.7985	20.4524	20.4524	22.4379
Q16543	CDC37	23.7768	23.9109	23.8389	23.9336	24.0322	23.9282
Q16555	DPYSL2	24.9384	25.4315	25.0652	25.5424	25.2351	25.259
Q16576	RBBP7	16.7985	16.7985	16.7985	20.6183	23.1165	20.6183
Q16629	SRSF7	27.3382	27.5896	26.9059	27.4661	27.657	26.9817
Q16630	CPSF6	23.1417	23.4644	22.7118	23.279	23.58	22.9256
Q16637	SMN1	19.5767	19.9248	19.5767	20.5331	20.4603	20.4603
Q16643	DBN1	28.072	28.2483	27.9553	28.2584	28.3881	27.974
Q16658	FSCN1	28.0384	28.2764	28.0884	28.6151	28.7225	28.5596
Q16666	IFI16	26.4035	26.6098	26.1135	26.7012	27.0022	26.7763
Q16698	DECR1	20.9337	21.6538	21.6415	21.1467	21.901	21.4714
Q16740	CLPP	18.7411	19.1878	18.7411	18.3253	19.3692	18.3253
Q16850	CYP51A1	18.8089	23.2495	19.431	22.8586	23.4863	22.9657
Q16851	UGP2	20.8783	20.9004	21.1966	21.4358	22.5279	22.5836
Q16864	ATP6V1F	22.397	23.3903	22.7246	23.0522	23.394	22.8819
Q16891	IMMT	29.3214	29.4531	29.4006	29.6162	29.8987	29.687
Q1ED39	KNOP1	23.8211	23.9595	23.277	25.2832	25.0434	24.2249
Q1KMD3	HNRNPUL2	28.7941	28.8205	28.7908	29.2531	29.4285	29.1982
Q24JP5	TMEM132A	22.3223	22.537	22.3223	22.3464	22.4334	22.3464
Q27J81	INF2	24.1875	23.1525	24.0634	25.3135	24.5245	23.5156
Q29RF7	PDS5A	16.7985	16.7985	16.7985	20.3522	21.8324	21.5813
Q2TAY7	SMU1	26.0947	25.4998	26.0808	26.664	26.9575	26.1997
Q32P28	P3H1	26.0113	26.2479	26.0621	26.3995	26.5727	26.5141
Q3B726	POLR1F	16.7985	22.7118	16.7985	22.7898	22.7898	23.1942
Q3MHD2	LSM12	21.1335	21.607	21.7705	22.0526	22.334	21.938
Q3ZAQ7	VMA21	21.0971	16.7985	16.7985	22.1181	23.4961	22.1181
Q49A26	GLYR1	23.4881	23.9971	23.6187	24.6729	24.5062	24.1029
Q4G0J3	LARP7	16.7985	16.7985	16.7985	20.6231	22.1065	20.6231
Q4KMQ1	TPRN	21.6955	21.9872	21.6955	22.0928	22.6869	22.0928
Q52LJ0	FAM98B	22.7213	22.5822	22.9606	22.6923	22.8675	22.8458
Q53F19	NCBP3	21.8952	22.2157	22.479	22.5869	23.4413	23.6419
Q9P0S3	ORMDL1	22.6161	22.9181	22.2793	22.4088	22.8702	22.3914
Q53GS9	USP39	24.9407	25.107	23.5777	25.4163	25.9811	25.0351
Q53H12	AGK	24.0062	24.0374	23.3357	24.2867	24.7857	23.8862
Q53HL2	CDCA8	24.1995	24.0982	21.3561	24.3087	24.7546	22.2757
Q56VL3	OCIAD2	25.7472	26.1828	26.1306	25.9289	26.5822	26.5705
Q5BJD5	TMEM41B	20.7286	21.3699	20.7286	20.9709	21.3065	23.645
Q5BJF2	TMEM97	24.1001	24.4022	24.9354	24.2327	24.8635	24.9697
Q5BKZ1	ZNF326	25.5051	25.6473	25.1251	25.9579	26.3992	25.6922
Q5HYC2	KIAA2026	25.4791	26.1291	26.6477	26.1642	26.1832	26.8292
Q5HYI7	MTX3	20.8663	20.1231	20.6498	22.0789	22.4378	21.5287
Q5HYI8	RABL3	23.8852	23.8852	24.5512	24.1417	24.6266	24.988
Q5J8M3	EMC4	22.9944	22.1817	22.2574	23.6047	23.235	23.104
Q5JTH9	RRP12	27.5992	27.9193	27.46	27.9769	28.3397	27.7584
Q5JTV8	TOR1AIP1	26.1333	26.2666	26.0227	26.7439	26.7799	26.6886
Q5JVF3	PCID2	21.2691	21.2691	22.9629	22.5675	22.5675	23.2988
Q5M775	SPECC1	24.5498	24.9482	25.1147	24.453	25.1653	24.9569
Q5QJE6	DNTTIP2	26.2715	26.4216	25.7549	26.3732	26.7285	26.2799
Q5RI15	COX20	23.6557	24.5853	23.5267	24.1138	25.2322	24.6919
Q5RKV6	EXOSC6	24.7154	25.0903	24.7223	25.0742	25.2222	25.0994
Q5SRE5	NUP188	18.7565	19.4195	18.7565	22.0607	22.3849	22.0607
Q5SSJ5	HP1BP3	27.9755	28.8757	28.525	28.9612	29.4177	29.0987
Q5SXM2	SNAPC4	22.7987	22.9572	22.7402	22.6681	23.1067	23.0469
Q5SY16	NOL9	20.8796	22.2973	21.1528	21.8732	23.1229	22.8178
Q5T0D9	TPRG1L	22.9209	23.4157	23.2572	23.6051	23.9057	23.5048
Q9Y6H1	CHCHD2	22.4532	22.9421	23.3027	22.64	23.2856	23.5153
Q5T280	SPOUT1	21.2888	21.7953	21.5479	22.9053	23.4046	22.6032
Q5T3I0	GPATCH4	22.8916	23.199	22.8916	23.3211	24.0195	23.3211
Q5T653	MRPL2	23.0967	23.0967	23.7346	22.739	23.5464	23.5347
Q5T9A4	ATAD3B	24.4889	24.7473	24.2606	25.4489	25.4467	25.7802
Q5TCY1	TTBK1	23.2932	23.5401	23.2932	23.6446	23.8409	23.6446
Q5UIP0	RIF1	22.9288	22.6167	23.3962	23.1639	24.4706	24.5834
Q5VT52	RPRD2	22.0588	21.4879	20.9678	22.9155	21.9106	21.9516
Q5VT66	MTARC1	20.9426	23.4331	22.699	21.0994	23.8233	23.6971
Q9BZM5	ULBP2	22.169	21.9844	22.2514	22.6399	22.7502	21.6854
Q5W0Z9	ZDHHC20	22.8117	22.7232	22.9111	22.9422	23.0849	23.1466
Q658P3	STEAP3	23.4321	23.8461	23.7151	23.9064	24.2107	23.9065
Q68CP9	ARID2	22.9246	23.0658	22.9246	22.9949	23.2371	23.7937
Q68CQ7	GLT8D1	25.9952	26.1209	26.0844	26.2763	26.406	26.4798
Q68D85	NCR3LG1	21.4069	21.6045	21.7051	22.4627	22.558	22.6392
Q69YN4	VIRMA	19.8091	19.9368	19.9908	21.1528	21.4	20.9362
Q69YQ0	SPECC1L	22.3754	20.8713	20.8713	23.364	21.7402	23.1235
Q6IAA8	LAMTOR1	24.6754	25.0532	24.8006	25.529	26.0512	25.2704
Q6IAN0	DHRS7B	24.5117	23.9079	23.7635	24.4003	24.087	23.3352
Q6IQ22	RAB12	22.0341	22.3606	23.5807	23.803	22.6409	23.6417
Q6KC79	NIPBL	19.9054	22.8458	18.2418	24.5912	24.3124	23.8591
Q6L8Q7	PDE12	21.3505	21.2783	21.6507	21.6645	21.81	21.8657
Q6NSJ0	MYORG	24.9705	24.7362	24.3896	25.3123	25.2173	25.1221
Q6NUK1	SLC25A24	28.1824	28.4418	28.1083	28.6039	28.8328	28.5271
Q6NUM9	RETSAT	20.6423	21.2708	20.6423	20.8823	21.7884	20.8823
Q6NUQ4	TMEM214	25.9604	22.9512	22.7625	22.9423	23.3372	23.8483
Q6NXT4	SLC30A6	20.0654	20.6667	20.0654	20.7815	21.2221	20.7815
Q6NYC8	PPP1R18	24.9035	25.6566	23.7851	24.3321	25.0756	23.817
Q6NZI2	CAVIN1	26.0222	26.3122	25.9058	26.828	26.8943	26.2502
Q6NZY4	ZCCHC8	23.4559	23.725	23.3613	23.6393	23.9414	23.7068
Q6P1A2	LPCAT3	24.844	24.0845	24.0845	24.9442	25.513	24.6648
Q6P1J9	CDC73	24.9506	24.0238	24.6041	25.353	23.7005	24.9288
Q6P1L8	MRPL14	19.4753	19.4753	19.9445	19.5829	19.3935	21.5105
Q6P1M0	SLC27A4	23.963	24.1528	23.5268	24.6593	24.9348	24.6157
Q6P2Q9	PRPF8	28.2182	28.1374	28.0254	28.6568	28.9178	28.6213
Q6P4Q7	CNNM4	19.1975	20.1318	19.1975	20.1858	20.5127	20.1858
Q6P996	PDXDC1	24.685	24.6722	21.9624	25.0483	25.0496	23.1029
Q6PD62	CTR9	22.7134	22.3966	22.3966	22.5797	20.283	22.1308
Q6PIU2	NCEH1	22.5368	22.5399	21.4369	22.6625	22.5877	22.028
Q6PJT7	ZC3H14	25.1034	25.4987	25.4776	25.8156	26.1628	25.7309
Q6PL18	ATAD2	22.4217	22.4759	22.6095	22.4609	25.2304	25.0887
Q6RFH5	WDR74	16.7985	16.7985	22.0627	22.2086	22.5622	22.2086
Q6RW13	AGTRAP	16.7985	16.7985	20.1999	20.9606	20.354	20.354
Q6UB35	MTHFD1L	23.1063	22.9148	23.1222	23.2801	23.6985	23.3947
Q6UN15	FIP1L1	24.2996	24.5017	24.5627	24.4078	24.8694	25.0531
Q6UW68	TMEM205	24.1779	24.722	24.502	24.5441	25.3833	24.9389
Q6UXD5	SEZ6L2	19.6233	19.1637	19.1637	20.0989	19.6322	19.6322
Q6UXV4	APOOL	24.8698	24.9078	24.6912	25.5811	25.4274	25.6412
Q6WCQ1	MPRIP	26.9999	27.3227	26.9417	27.2515	27.6146	27.4702
Q6Y1H2	HACD2	24.7144	25.1404	22.9839	25.2557	25.6175	23.4918
Q6Y7W6	GIGYF2	19.1945	19.323	18.6383	21.2407	19.8258	19.3024
Q6YHK3	CD109	22.6079	22.8113	21.7222	23.7731	23.7383	22.853
Q6ZRS2	SRCAP	26.033	26.111	26.9056	26.0572	26.5426	26.6436
Q6ZRV2	FAM83H	19.5471	20.1169	20.2876	19.8996	20.2206	20.5313
Q702N8	XIRP1	23.7854	24.3386	25.2933	24.3151	24.3504	25.3305
Q70UQ0	IKBIP	26.4118	26.8827	26.5843	27.0578	27.3074	26.9353
Q71RC2	LARP4	22.9938	23.5181	23.3214	23.3429	23.4483	22.5894
Q71UM5	RPS27L	26.846	27.1324	27.2611	27.4286	27.7105	27.7169
Q75LS8	FKBP9P1	20.2692	20.9319	20.8364	21.0076	21.6093	21.6749
Q7KZ85	SUPT6H	20.8092	16.7985	16.7985	23.0406	24.0139	22.6866
Q7KZF4	SND1	26.1944	26.5037	26.1371	26.2633	26.7161	26.1126
Q7KZN9	COX15	24.6838	23.7099	23.3055	25.7021	23.9408	24.1092
Q7L014	DDX46	26.1724	26.2081	26.429	26.212	26.5181	26.4341
Q7L1Q6	BZW1	24.205	24.9195	24.3744	24.4956	25.4194	24.876
Q7L2E3	DHX30	25.8458	26.0751	26.0403	26.5278	26.4957	26.3121
Q7L2H7	EIF3M	16.7985	16.7985	16.7985	21.2096	21.2096	22.4265
Q7L9L4	MOB1B	20.2758	20.3785	20.2758	21.0458	21.1268	21.0458
Q7LBR1	CHMP1B	23.9643	24.7532	24.1433	23.7192	24.6524	24.1259
Q7LGA3	HS2ST1	16.7985	16.7985	23.6439	20.2905	20.2905	23.2764
Q7RTV0	PHF5A	26.6763	26.8231	26.58	26.5766	26.7772	26.7186
Q7Z2K6	ERMP1	25.5119	25.1999	24.5082	25.8399	25.7565	25.0251
Q7Z2W4	ZC3HAV1	24.2362	24.442	24.0473	24.7927	24.832	24.6407
Q7Z3B4	NUP54	22.3172	22.9032	22.609	22.7148	23.4723	22.9104
Q7Z3C6	ATG9A	22.1757	22.2667	21.7297	22.3482	22.5984	23.028
Q7Z3K3	POGZ	21.6025	22.2002	21.6025	23.2819	23.331	23.5053
Q7Z406	MYH14	27.4031	27.7791	27.6925	27.5644	28.0663	27.9468
Q7Z407	CSMD3	22.1755	21.9841	21.9841	22.2518	22.2518	22.3701
Q7Z417	NUFIP2	25.1384	25.3394	24.3038	24.9122	25.4224	24.4078
Q7Z4F1	LRP10	23.8637	22.6283	24.5659	25.1308	24.495	25.8192
Q7Z6E9	RBBP6	21.2326	19.4306	19.4306	21.9559	19.5221	21.0868
Q7Z6I8	C5orf24	22.0717	22.0504	22.8699	21.8664	22.5021	21.8664
Q7Z7H5	TMED4	26.9863	24.5658	24.2858	24.7597	25.098	24.7426
Q7Z7H8	MRPL10	22.9398	23.2324	23.3054	22.899	23.0015	23.417
Q7Z7K0	CMC1	24.5106	25.2921	24.2712	25.5475	26.056	25.2957
Q7Z7K6	CENPV	20.8352	16.7985	16.7985	21.6515	21.5332	21.5332
Q86SF2	GALNT7	23.7124	24.2619	22.8316	24.2815	24.4306	22.9556
Q86SQ0	PHLDB2	20.2628	21.1741	22.616	20.7794	21.4302	22.1887
Q86SR1	GALNT10	21.0068	21.6632	22.0089	21.1195	21.3472	22.0204
Q86T03	PIP4P1	22.8077	23.1776	23.1019	23.195	23.6958	23.7736
Q86U42	PABPN1	24.3583	24.5369	24.3066	22.2791	24.3655	24.276
Q86U86	PBRM1	23.9512	24.4477	23.6543	24.2794	24.7744	24.6526
Q86UP2	KTN1	29.3902	29.6753	28.984	29.6355	29.8545	29.5087
Q86V48	LUZP1	25.4763	24.8662	25.3193	25.5521	25.9732	25.6288
Q86V81	ALYREF	27.1683	27.607	27.7037	27.7263	28.1766	28.18
Q86VM9	ZC3H18	24.6589	25.1258	24.6589	20.3001	24.8154	24.6461
Q86VP1	TAX1BP1	27.7963	28.2125	27.9311	27.9483	28.2122	28.1212
Q86VZ4	LRP11	21.1793	23.4472	21.1793	22.453	22.2634	21.7608
Q86W33	TPRA1	21.3493	21.466	21.3493	21.265	21.6709	21.265
Q86W42	THOC6	21.8328	21.3999	21.3999	22.3293	22.3566	22.3293
Q86WB0	ZC3HC1	16.7985	21.4011	16.7985	21.2663	21.2741	21.2663
Q86XP3	DDX42	21.8781	22.2366	22.9373	23.2458	23.4666	23.6059
Q86Y82	STX12	22.9321	23.5732	23.364	24.0154	23.9985	23.4811
Q86YP4	GATAD2A	23.8569	23.8164	22.7412	24.2174	25.5505	23.152
Q8IUD2	ERC1	24.4722	24.0922	24.8322	24.8347	24.4156	24.9243
Q8IUE6	H2AC21	24.4406	24.7548	24.8646	24.9783	25.542	24.5052
Q8IUH4	ZDHHC13	19.1982	20.3631	19.1982	21.0154	20.8137	20.6495
Q8IUR7	ARMC8	17.8534	17.6799	17.6799	19.393	19.5097	19.393
Q8IV08	PLD3	26.5732	26.6209	26.5939	26.8731	26.8765	26.9285
Q8IVF2	AHNAK2	23.7928	24.1446	22.3154	24.2462	24.8379	23.1392
Q8IVL6	P3H3	16.7985	16.7985	16.7985	19.2973	19.8695	19.072
Q8IVT2	MISP	26.3641	26.5631	26.2026	26.7767	27.1523	26.628
Q8IWS0	PHF6	21.1533	21.7142	22.2775	21.7807	22.3243	21.9902
Q8IWX8	CHERP	24.2698	24.5902	24.2661	24.2814	25.0305	24.6876
Q8IWZ8	SUGP1	20.0462	20.5926	20.7596	21.2359	21.1459	21.3686
Q8IX01	SUGP2	22.7604	22.8994	24.0272	23.3431	25.0115	23.4486
Q8IX12	CCAR1	23.5026	24.0458	24.3697	24.1017	24.4677	24.8074
Q8IXI1	RHOT2	23.0946	23.8122	23.7618	23.9465	24.6182	24.3803
Q8IXK0	PHC2	20.2864	16.7985	16.7985	20.9282	20.8361	20.8361
Q8IXS6	PALM2AKAP2	21.899	19.9458	23.2369	22.0125	22.6315	23.4929
Q8IXT5	RBM12B	22.5858	21.5464	22.9977	22.3604	21.8067	23.0459
Q8IY81	FTSJ3	27.012	27.7584	27.4039	27.4866	27.9238	27.8037
Q8IYL3	C1orf174	23.1401	23.2514	22.8172	22.3095	22.8306	22.2543
Q8IYS0	GRAMD1C	23.2498	23.7973	23.8093	23.7493	24.2545	24.2078
Q8IYS2	KIAA2013	24.3958	24.8356	24.8645	25.2673	24.9563	24.7617
Q8IYT4	KATNAL2	23.6212	24.4312	24.5493	23.9157	24.8431	25.0405
Q8IZ52	CHPF	16.7985	18.9538	16.7985	20.4836	20.4836	20.9471
Q8IZL8	PELP1	26.4145	26.5196	26.1552	26.6663	26.6409	26.2356
Q8N0U8	VKORC1L1	22.7972	23.4955	23.0514	22.6314	23.3594	22.9481
Q8N0X7	SPART	22.1427	23.0977	21.941	22.5856	23.5866	22.8962
Q8N163	CCAR2	26.579	26.4431	26.3731	27.4492	27.1466	27.2987
Q8N183	NDUFAF2	18.2306	19.7191	18.2306	19.3779	19.9106	19.3779
Q8N1F7	NUP93	28.042	28.2347	27.7975	28.3887	28.625	28.3719
Q8N1G4	LRRC47	20.9668	21.5663	20.9668	21.1829	21.5376	21.1829
Q8N201	INTS1	22.0017	16.7985	16.7985	22.0913	23.4399	22.0913
Q8N2F6	ARMC10	22.8932	22.6114	22.8595	23.4593	23.2251	23.4475
Q8N3E9	PLCD3	21.4685	21.6182	22.1329	22.2458	22.817	22.2458
Q8N3U4	STAG2	23.9946	24.0588	24.3699	24.3873	24.3748	24.6707
Q8N3V7	SYNPO	20.492	22.5519	22.6039	23.2068	24.3608	23.8581
Q8N4H5	TOMM5	27.2159	27.3172	27.1822	27.2611	27.4539	27.2906
Q8N556	AFAP1	23.8989	24.1086	23.24	23.7817	24.0901	23.1914
Q8N5G0	SMIM20	22.0332	22.9	22.4652	22.1092	23.3875	22.9849
Q8N5M9	JAGN1	21.9723	21.3568	21.3568	22.075	21.5167	21.5167
Q8N5N7	MRPL50	23.9872	24.691	23.8254	23.3754	22.9275	22.9275
Q8N684	CPSF7	24.7488	24.3559	23.8075	23.7011	24.7572	24.0659
Q8N726	CDKN2A	28.2791	28.5828	28.447	28.7316	28.9083	28.8875
Q8N766	EMC1	25.1792	25.5746	25.2732	25.5668	26.4074	25.8426
Q8N7H5	PAF1	21.7388	16.7985	16.7985	21.9778	22.4815	21.9778
Q8N8A6	DDX51	16.7985	16.7985	16.7985	21.1057	21.4117	21.0102
Q8N983	MRPL43	22.2983	22.9984	23.4876	22.7805	23.3283	22.5129
Q8N9T8	KRI1	22.3619	22.4566	22.6507	22.3228	22.7074	22.4088
Q8NAP8	ZBTB8B	16.7985	16.7985	16.7985	28.5926	28.7446	28.5926
Q8NAV1	PRPF38A	23.4178	24.4096	23.8583	23.7816	24.8323	24.3929
Q8NB49	ATP11C	19.2669	19.2669	19.4504	19.2736	20.8233	19.4149
Q8NBJ4	GOLM1	22.542	23.5762	23.8772	22.6405	23.5975	23.0673
Q8NBJ5	COLGALT1	25.5647	24.3042	23.8225	25.0725	25.3085	24.8678
Q8NBJ7	SUMF2	22.2695	22.4571	21.9145	23.9906	22.7099	22.0273
Q8NBM4	UBAC2	22.1296	22.444	22.1572	22.9099	22.8094	23.5162
Q8NBN3	TMEM87A	22.6399	23.1019	22.8891	23.3147	23.1301	23.1958
Q8NBP7	PCSK9	16.7985	16.7985	16.7985	20.5642	20.0069	20.0069
Q8NBS9	TXNDC5	26.6197	26.8266	26.2545	27.2425	27.1228	26.9295
Q8NBU5	ATAD1	25.795	25.8757	23.7343	25.8752	26.0058	24.1595
Q8NC42	RNF149	23.3177	23.798	23.9436	23.9584	24.0513	24.4923
Q8NC51	SERBP1	23.6349	25.004	24.9677	24.4382	25.3197	25.2838
Q8NC56	LEMD2	24.6977	24.9133	24.7408	25.3387	25.2665	25.5584
Q8NCG7	DAGLB	21.8064	16.7985	16.7985	22.0915	24.2041	22.0915
Q8NDF8	TENT4B	21.1311	21.1311	21.3263	21.5326	21.5326	21.7792
Q8NDX5	PHC3	21.8131	21.9037	22.027	21.7544	22.2904	22.0412
Q8NE71	ABCF1	23.4852	23.8178	22.8938	23.9254	24.1765	23.4324
Q8NE86	MCU	16.7985	16.7985	25.1397	25.203	25.203	26.0523
Q8NEF9	SRFBP1	22.564	23.048	22.3612	22.9071	23.3633	22.8088
Q8NEJ9	NGDN	22.2994	22.6065	23.7877	23.7382	24.5126	24.2141
Q8NEM2	SHCBP1	19.4233	21.9144	19.4233	18.3253	22.0541	18.3253
Q8NEY8	PPHLN1	22.9226	23.49	22.908	23.4989	23.63	22.6492
Q8NF37	LPCAT1	22.6197	22.7243	22.6197	22.9927	23.5803	22.9927
Q8NF91	SYNE1	27.0696	27.3651	27.472	27.5379	27.8545	28.006
Q8NFC6	BOD1L1	16.7985	16.7985	22.2981	19.3615	19.3615	22.515
Q8NFH3	NUP43	22.5606	23.5945	23.5653	23.8469	24.327	24.4255
Q8NFH4	NUP37	23.824	24.0547	21.9947	25.5753	25.3885	24.9163
Q8NFH5	NUP35	25.3588	25.3144	24.7905	25.527	25.47	25.1372
Q8NFQ8	TOR1AIP2	24.3428	24.6171	24.1159	24.831	24.5888	24.3158
Q8NFR7	CCDC148	21.2887	21.4777	21.2887	21.1114	21.514	21.1114
Q8NFT8	DNER	22.76	22.2151	22.4014	22.7638	22.7655	23.2095
Q8NFW8	CMAS	21.9654	22.5906	23.6203	23.1514	23.0765	22.9521
Q8NI27	THOC2	23.0802	19.0201	23.7164	22.9243	20.824	23.7919
Q8NI36	WDR36	23.3384	22.9542	22.6663	23.9138	23.9325	23.8225
Q8TAA9	VANGL1	25.6869	25.122	25.0872	25.4113	24.9704	24.9308
Q8TAE8	GADD45GIP1	22.0586	22.5395	22.0586	23.6417	23.8723	20.5761
Q8TAQ2	SMARCC2	23.5831	21.0263	20.9091	21.774	23.1715	21.8305
Q8TAT6	NPLOC4	20.2249	20.2381	20.2249	20.8803	21.8016	21.2482
Q8TB61	SLC35B2	26.0175	25.8809	26.2058	26.4659	26.5972	26.6115
Q8TC12	RDH11	23.2194	23.3961	23.5777	25.0784	24.1153	24.0561
Q8TCC3	MRPL30	22.4743	22.1602	22.1181	22.5637	22.4894	22.8201
Q8TCJ2	STT3B	26.1929	26.5658	26.3933	26.9091	27.0202	26.9686
Q8TCT9	HM13	27.3201	27.5064	27.1749	27.8778	27.9539	27.682
Q8TDB6	DTX3L	20.0354	19.9559	20.2764	20.8024	21.1758	20.6805
Q8TDD1	DDX54	24.4353	25.7709	25.9956	25.691	26.3607	26.7834
Q8TDN6	BRIX1	26.4746	26.246	26.1263	26.8276	26.9189	26.7019
Q8TED1	GPX8	25.4088	25.5448	25.2412	25.9233	26.6939	26.0967
Q8TEM1	NUP210	26.6716	27.0977	27.2207	27.1907	27.5876	27.6494
Q9NP97	DYNLRB1	21.2895	21.7298	21.6099	21.5572	23.3769	22.1176
Q8WTT2	NOC3L	23.4133	21.5831	21.6722	23.4482	23.0722	22.4852
Q8WTV0	SCARB1	23.4974	16.7985	16.7985	23.0314	23.0314	23.7546
Q8WU90	ZC3H15	21.467	21.7005	21.467	22.0789	22.2663	22.0789
Q8WUK0	PTPMT1	21.3388	21.6072	21.3388	21.8859	22.2937	21.3852
Q8WUM0	NUP133	25.8085	25.9706	25.581	26.1121	26.3765	25.7763
Q8WUM4	PDCD6IP	23.3287	24.3019	24.9408	24.9104	24.9252	24.9914
Q8WUX1	SLC38A5	21.1521	23.3483	21.1521	22.017	24.1484	22.7209
Q8WUY1	THEM6	23.1102	21.7038	23.2409	23.262	22.6653	23.3104
Q8WVV9	HNRNPLL	22.4455	22.4492	21.4519	22.7695	22.8964	22.6322
Q8WW12	PCNP	23.7545	24.0743	23.0445	24.2437	24.2566	23.2086
Q8WWI1	LMO7	27.9829	27.8515	27.2891	28.1443	28.1429	27.6072
Q8WWM7	ATXN2L	23.7432	24.4921	24.3485	23.8684	24.7418	24.7655
Q8WWQ0	PHIP	20.2432	22.1039	20.2432	22.0256	22.4741	21.6562
Q8WWY3	PRPF31	23.5631	24.9556	22.7357	24.0536	25.4272	23.5014
Q8WXF1	PSPC1	24.5815	23.3685	25.2681	25.098	23.9723	25.2852
Q8WXH0	SYNE2	25.6229	26.4126	26.8289	26.4628	26.7116	26.8436
Q8WXI9	GATAD2B	24.0215	24.2939	23.7406	24.3688	24.6262	24.2437
Q8WXX5	DNAJC9	21.9364	22.7053	21.4211	21.5733	21.439	21.9087
Q8WYP5	AHCTF1	24.5765	24.9685	24.7196	25.1967	25.4372	25.4378
Q8WZ42	TTN	23.5762	23.7756	23.8314	24.8833	24.3977	24.4495
Q8WZ74	CTTNBP2	26.198	26.6024	25.8604	26.2997	26.6803	26.449
Q92499	DDX1	22.0249	22.2013	23.6176	22.1885	22.9508	23.7005
Q92508	PIEZO1	21.0327	21.1071	21.1518	21.1269	21.01	21.0885
Q92520	FAM3C	23.3435	23.7143	22.9011	24.091	24.2638	23.2527
Q92522	H1-10	27.1278	27.3524	27.0408	27.5852	27.9831	27.6366
Q92538	GBF1	16.7985	16.7985	21.9292	21.7841	22.5623	21.9821
Q92542	NCSTN	17.5545	19.2226	18.3942	18.9444	19.8571	19.6554
Q92544	TM9SF4	25.9575	26.4162	26.5499	26.4541	26.3525	26.3892
Q92598	HSPH1	25.2371	25.548	25.3757	25.6764	25.8334	25.8396
Q92614	MYO18A	22.2838	22.7516	21.0821	20.8636	23.0673	22.4264
Q92616	GCN1	21.2917	23.0481	22.6064	22.9227	23.3736	22.6604
Q92621	NUP205	26.3935	26.8753	26.8691	26.6702	27.0425	27.1555
Q92626	PXDN	23.3594	23.7337	23.9161	23.6262	24.597	24.2243
Q92667	AKAP1	22.394	23.0636	22.51	23.6267	24.4677	23.8364
Q92673	SORL1	16.7985	22.1375	16.7985	22.2502	23.3314	22.2502
Q92674	CENPI	19.1434	19.9658	19.1434	20.1674	20.5831	20.1674
Q92769	HDAC2	22.4331	23.604	23.1388	22.8923	23.3645	22.9058
Q92783	STAM	19.0958	19.1548	18.6515	19.798	19.0219	20.725
Q92785	DPF2	24.6149	24.6202	25.0916	24.2907	24.6707	25.1803
Q92797	SYMPK	23.425	24.1519	23.6611	24.1898	24.3596	23.7684
Q92804	TAF15	16.7985	19.293	16.7985	25.2796	20.5953	20.5953
Q92828	CORO2A	23.2626	23.8559	22.9878	23.6298	23.5147	23.8738
Q92841	DDX17	28.2098	28.2643	28.6065	28.5322	28.8883	28.6557
Q92878	RAD50	23.5525	22.5444	22.9108	25.9745	24.515	24.2924
Q92896	GLG1	25.2614	25.2709	25.2812	25.8123	25.439	25.9403
Q92922	SMARCC1	24.4905	24.4591	24.8559	24.3866	24.7064	24.6378
Q92925	SMARCD2	21.202	21.872	21.202	21.9535	21.8275	21.8275
Q92945	KHSRP	24.8308	25.4193	24.3396	24.9649	25.5811	25.1289
Q92973	TNPO1	23.1776	24.1975	22.5961	22.3411	22.7193	23.3784
Q92979	EMG1	24.0521	24.379	24.1185	23.3934	23.5072	24.2198
Q93008	USP9X	23.8774	23.8774	23.9962	23.7185	23.9454	23.7185
Q93050	ATP6V0A1	26.2117	26.7759	26.0142	26.9493	27.1312	26.5965
Q93096	PTP4A1	22.8316	22.5546	22.6787	22.9451	23.0807	25.707
Q969G3	SMARCE1	23.9802	24.1896	23.9667	25.382	25.3343	24.7497
Q969H8	MYDGF	22.7094	23.6039	23.5161	24.2361	24.4841	24.1
Q969M3	YIPF5	23.6373	23.5783	23.6983	24.1534	24.3303	24.2691
Q969N2	PIGT	22.5382	22.442	22.308	22.0661	22.7312	22.8924
Q969Q0	RPL36AL	23.4879	24.0584	24.0564	23.3931	23.8029	23.6906
Q969Q5	RAB24	21.4373	21.914	22.7247	21.7881	21.9533	22.9913
Q969X5	ERGIC1	25.7001	25.9696	25.8249	25.4869	26.1157	26.0835
Q969X6	UTP4	16.7985	18.432	16.7985	19.8462	19.9346	19.8331
Q96A26	FAM162A	23.8563	22.9066	22.9155	24.3691	23.6209	23.5736
Q96A33	CCDC47	25.7654	26.0226	25.8749	26.3268	26.4599	26.3055
Q96A49	SYAP1	22.2784	21.4232	21.4232	22.2335	21.443	21.443
Q96A72	MAGOHB	23.8944	23.7833	23.8281	24.6888	24.4186	24.8873
Q96AE4	FUBP1	23.7921	25.9457	25.4175	23.5608	25.663	25.9992
Q96AG4	LRRC59	25.5539	25.7718	25.8319	26.073	26.3841	26.1213
Q96AQ6	PBXIP1	23.7685	24.7668	24.64	24.6395	25.0443	24.984
Q96B26	EXOSC8	23.8852	23.6446	24.0437	24.3918	24.6931	24.5251
Q96B49	TOMM6	24.9188	25.5228	24.2904	25.5924	25.9776	25.7845
Q96B67	ARRDC3	22.9179	22.4705	20.7893	23.2823	23.8848	22.1752
Q96BN2	TADA1	19.4653	19.6483	19.4653	20.3176	20.3176	21.5995
Q96C19	EFHD2	26.6909	26.9968	26.6026	26.7949	26.9406	26.6378
Q96CS3	FAF2	24.2974	24.7038	24.2974	24.6593	24.9209	25.3142
Q96CV9	OPTN	25.3136	25.696	25.0597	25.0876	25.3743	24.7951
Q96CW1	AP2M1	24.086	24.2681	24.0206	24.9183	25.3707	24.318
Q96CX2	KCTD12	22.3611	18.7996	18.98	19.7738	20.1136	20.3226
Q96DA6	DNAJC19	20.9944	21.2368	21.5043	21.9502	21.9127	22.2889
Q96DI7	SNRNP40	25.9682	25.6495	25.7234	26.3577	26.4221	26.1459
Q96DV4	MRPL38	24.1366	24.3568	23.3611	24.051	24.5963	21.224
Q96E39	RBMXL1	23.3097	23.3097	23.8468	23.7755	23.7755	24.2088
Q96EE3	SEH1L	23.1267	23.5729	23.3868	23.5434	24.0548	23.7692
Q96EL3	MRPL53	23.1772	23.6946	23.8696	23.5813	23.8324	23.0782
Q96EP5	DAZAP1	23.4741	23.4415	23.4415	23.5089	18.3253	18.3253
Q96ER9	CCDC51	24.7997	24.803	25.4948	25.2145	25.2157	25.4094
Q96EY1	DNAJA3	23.2541	24.0148	23.7812	24.5588	25.0457	25.0212
Q96FV9	THOC1	22.9521	23.7983	23.5927	23.7725	23.938	23.9818
Q96FW1	OTUB1	20.4075	20.874	20.4075	22.0175	21.9746	21.9746
Q96G21	IMP4	19.8673	16.7985	16.7985	20.1912	20.1664	20.1664
Q96GC5	MRPL48	21.612	22.3982	21.612	22.733	22.0121	22.0531
Q96GM8	TOE1	23.9614	24.6515	24.685	24.5334	25.1635	25.0438
Q96GQ7	DDX27	26.7057	27.0138	26.8687	27.3584	27.7007	27.3876
Q96HC4	PDLIM5	24.4848	24.7345	24.3786	24.8578	26.0973	25.3375
Q96HS1	PGAM5	26.6761	26.5825	26.9048	27.3006	26.9419	27.1298
Q96I24	FUBP3	27.1634	27.7115	27.1989	27.4695	27.9494	27.459
Q96I25	RBM17	24.1881	24.5204	24.7418	24.2974	25.0252	24.9082
Q96IX5	ATP5MK	26.181	26.6074	26.3441	26.9308	27.3186	26.8203
Q96IZ0	PAWR	22.2529	22.5281	22.5588	22.7206	23.0411	22.5935
Q96J84	KIRREL1	25.3783	25.5445	24.4482	25.7475	26.0632	24.8569
Q96JB5	CDK5RAP3	22.0174	22.5949	20.3099	22.4583	23.6871	21.6478
Q96JF6	ZNF594	26.3077	23.6015	22.6682	26.2951	23.4699	22.8244
Q96JM3	CHAMP1	22.5423	23.9758	23.5019	23.1642	24.1619	23.7268
Q96KA5	CLPTM1L	23.049	22.8571	20.8659	22.7087	23.5567	21.5121
Q96KM6	ZNF512B	16.7985	16.7985	21.636	21.4861	21.4861	21.7007
Q96KP4	CNDP2	19.8611	17.8802	17.8802	22.0089	18.882	18.882
Q96KR1	ZFR	27.2521	27.3561	27.4947	27.6972	27.7166	27.8943
Q96ME7	ZNF512	22.2931	23.6031	22.2302	24.0271	23.891	23.3391
Q96MM7	HS6ST2	24.8819	25.4376	25.2049	24.9869	25.6821	24.9053
Q96MU7	YTHDC1	23.3894	22.6693	21.5072	23.508	23.6022	21.9782
Q96N66	MBOAT7	25.8194	25.7732	25.5666	25.7461	26.4402	26.0525
Q96PK6	RBM14	27.7989	28.0562	27.7961	28.5096	28.7743	28.4202
Q96PU8	QKI	22.663	23.8069	24.9852	22.6278	24.5963	25.1913
Q96QC0	PPP1R10	20.5117	20.0662	20.0662	21.314	20.7585	20.7585
Q96QD8	SLC38A2	23.7506	24.3582	23.7517	24.4635	25.1078	24.2221
Q96RU8	TRIB1	21.8845	22.2639	22.17	23.2443	23.5284	23.4413
Q96SI9	STRBP	24.6651	25.4115	24.9423	24.8606	25.4613	25.0767
Q96ST3	SIN3A	23.265	24.7222	23.6287	24.243	25.0511	24.1814
Q96T23	RSF1	23.206	24.1486	23.5349	23.4007	24.9024	24.4691
Q96T37	RBM15	23.0921	22.9775	22.3276	23.4924	24.2453	24.0001
Q96T88	UHRF1	23.5999	23.4994	22.7465	23.6764	24.0652	24.0161
Q96TA0	PCDHB18P	24.4839	23.0894	22.9817	24.9394	23.4956	22.8075
Q96TA1	NIBAN2	24.0173	24.5782	23.8212	24.387	24.9088	23.8882
Q96TA2	YME1L1	24.3092	24.8605	24.6676	26.1228	26.3078	26.1374
Q96TC7	RMDN3	25.3983	25.8819	26.1066	26.1086	26.8768	26.5881
Q99436	PSMB7	24.3089	24.6616	24.136	24.3304	25.0522	24.3057
Q99439	CNN2	25.2452	25.558	25.2871	25.725	26.0222	25.5094
Q99442	SEC62	20.3609	20.752	24.0837	21.3206	21.5586	21.3621
Q99459	CDC5L	25.3533	25.7701	25.816	25.9542	26.1705	26.3974
Q99460	PSMD1	26.54	26.867	25.9518	26.8636	27.0221	26.4754
Q99497	PARK7	23.1908	23.2893	23.571	23.6899	23.5739	23.4184
Q99523	SORT1	16.7985	16.7985	16.7985	20.4856	22.8193	20.4856
Q99536	VAT1	24.5848	25.1234	24.7285	25.1548	25.4102	25.0091
Q99547	MPHOSPH6	23.494	23.5445	23.494	23.6177	23.8458	23.6177
Q99567	NUP88	25.0837	25.2612	24.5245	25.4644	25.9104	25.3092
Q99590	SCAF11	22.8089	23.2977	22.8846	23.0616	23.5281	23.4743
Q99623	PHB2	29.2805	29.6207	29.4176	29.6455	29.9161	30.0259
Q99650	OSMR	26.6167	26.904	26.6195	26.8627	27.3357	27.1753
Q99698	LYST	16.7985	16.7985	16.7985	21.716	21.3415	21.3415
Q99714	HSD17B10	22.6193	22.7214	23.0662	23.0332	22.876	23.434
Q99729	HNRNPAB	27.0701	27.043	26.8071	27.1696	27.0943	26.9574
Q99732	LITAF	24.8207	25.163	25.0671	25.0385	25.5691	25.1341
Q99733	NAP1L4	25.9352	25.2694	25.7694	26.6338	25.9952	26.2839
Q99735	MGST2	24.2912	24.7683	25.093	25.8458	25.7904	26.085
Q99805	TM9SF2	24.5509	25.1411	24.4899	25.1914	24.5347	24.5667
Q99808	SLC29A1	21.8348	21.9431	22.4049	22.6149	22.6375	22.5438
Q99816	TSG101	21.0714	21.6874	20.8617	21.704	22.3332	22.1061
Q99832	CCT7	26.7391	27.1351	26.6429	27.0829	27.6348	27.1177
Q99848	EBNA1BP2	27.3414	27.8431	27.2982	27.852	28.3355	27.9431
Q99873	PRMT1	22.2681	24.0804	22.2681	22.1278	24.6709	23.517
Q99961	SH3GL1	19.2079	19.7154	19.5715	23.5296	20.2728	20.4174
Q99985	SEMA3C	24.4323	16.7985	16.7985	23.998	24.1578	23.8813
Q99986	VRK1	20.8807	20.6962	20.9478	21.5477	21.3854	21.3092
Q9BPX3	NCAPG	18.866	18.8668	18.866	19.6715	20.1398	20.369
Q9BWF3	RBM4	24.2645	24.31	23.995	23.9696	24.0465	23.7026
Q9BQ39	DDX50	22.8299	23.1082	22.6602	23.582	23.4292	23.5728
Q9BQ67	GRWD1	23.2282	23.6223	21.8343	23.7463	24.3003	21.9431
Q9BQ75	CMSS1	23.6005	23.8877	23.2398	23.75	24.5551	23.7574
Q9BQB6	VKORC1	24.0688	24.4786	23.7354	24.7788	25.2022	24.7132
Q9BQG0	MYBBP1A	27.787	28.5225	27.682	28.5286	29.0462	28.2066
Q9BR76	CORO1B	24.4878	24.9142	25.0318	24.8034	25.233	25.2748
Q9BRJ6	C7orf50	20.8933	20.8933	21.5172	21.5391	21.5391	22.245
Q9BRJ7	NUDT16L1	16.7985	16.7985	16.7985	22.3964	22.4327	22.3964
Q9BRK5	SDF4	21.3624	22.262	21.3624	21.3352	22.0486	21.3352
Q9BS26	ERP44	20.5682	20.5878	20.9835	20.9919	21.2722	20.9825
Q9BSC4	NOL10	24.0932	24.9679	23.3988	24.6718	25.5537	25.7646
Q9BSD7	NTPCR	21.7672	22.2927	21.4082	21.9897	22.5489	22.0105
Q9BSF4	TIMM29	23.4353	23.4578	22.8397	23.8437	23.6855	23.0515
Q9BSJ8	ESYT1	24.6459	25.5091	24.9419	24.9882	25.6709	25.62
Q9BT78	COPS4	23.7129	24.0079	23.1776	24.4306	24.1084	24.1859
Q9BTC0	DIDO1	25.3156	25.3443	25.1379	25.8741	25.8575	25.5789
Q9BTV4	TMEM43	25.8431	25.3688	25.557	26.2226	26.3384	25.8856
Q9BTX1	NDC1	16.7985	16.7985	22.0163	21.4071	21.4071	23.0185
Q9BUF5	TUBB6	24.0246	24.3968	24.4874	24.7613	24.7455	25.1075
Q9BUJ2	HNRNPUL1	24.1193	24.4595	23.6717	24.3787	24.6536	24.5011
Q9BUQ8	DDX23	27.1281	27.1695	26.8547	27.481	27.6205	27.6226
Q9BUR5	APOO	23.6117	22.9977	22.9977	23.3776	23.5333	23.2233
Q9BV38	WDR18	25.3113	25.5807	25.4224	25.4049	25.845	25.5211
Q9BV40	VAMP8	22.088	24.1855	24.2453	24.5353	24.6306	24.399
Q9BV81	EMC6	24.47	24.1518	24.211	24.8599	25.0889	24.6248
Q9BV86	NTMT1	22.2051	22.2051	22.4603	18.3253	18.3253	18.3253
Q9BVJ6	UTP14A	24.9977	25.7409	24.2228	25.3728	25.606	24.8462
Q9BVK6	TMED9	24.6194	27.1956	26.5873	27.2593	27.5427	26.873
Q9BVP2	GNL3	26.6087	25.547	25.8183	27.1926	27.2804	27.2974
Q9BVQ7	AFG2B	18.1598	17.749	17.749	18.6898	18.3253	18.3601
Q9BVT8	TMUB1	22.7354	22.6415	22.6021	22.2878	23.3492	22.6774
Q9BW27	NUP85	21.9895	24.0217	22.8387	23.5216	23.5216	24.4827
Q9BW60	ELOVL1	22.6405	22.6405	23.4875	23.2499	23.2499	23.9958
Q9BWD1	ACAT2	23.7107	24.1842	24.3585	23.7455	24.3672	24.4949
Q9BWJ5	SF3B5	25.6716	25.6271	25.2737	25.5373	25.4796	25.8033
Q9BWM7	SFXN3	27.1371	27.4069	27.1701	27.8631	28.1066	27.8544
Q9BXB1	LGR4	16.7985	16.7985	22.3549	23.0384	22.764	22.764
Q9BXP5	SRRT	25.4946	24.1803	24.7598	25.5892	25.3926	25.3348
Q9BXS4	TMEM59	26.6179	26.8069	26.8643	27.029	27.3938	27.165
Q9BXT2	CACNG6	27.0859	24.863	24.8155	27.5751	24.9724	25.2519
Q9BXY0	MAK16	21.8396	22.0188	21.2395	22.4248	23.1133	22.1055
Q9BY43	CHMP4A	26.2024	26.481	26.2024	26.6698	27.217	26.6698
Q9BY44	EIF2A	18.9296	19.6373	18.9296	20.1282	20.754	20.1282
Q9BY77	POLDIP3	24.8014	25.8607	26.1694	25.8301	25.7847	26.6769
Q9BYD1	MRPL13	16.7985	16.7985	16.7985	22.5907	22.5907	23.2077
Q9BYD3	MRPL4	21.8684	20.5078	20.5078	22.5115	22.9587	21.7204
Q9BYG3	NIFK	23.3553	23.8342	23.6748	24.1423	24.557	25.0406
Q9BYX2	TBC1D2	20.8926	21.4224	21.1349	21.6617	21.786	21.3358
Q9BZE4	GTPBP4	26.3619	26.4728	26.2563	26.9538	27.2729	26.7414
Q9BZG1	RAB34	23.5823	24.1203	23.3434	23.9002	23.9171	23.5395
Q9BZJ0	CRNKL1	21.7642	21.5379	21.0627	22.606	22.2088	22.1916
Q9BZK7	TBL1XR1	23.2063	24.0663	24.2604	24.3374	24.5786	24.818
Q9BZL1	UBL5	24.7086	24.6616	23.6206	24.5978	24.7708	24.5022
Q9BZZ5	API5	25.0786	25.3709	24.762	25.6437	25.8403	25.1655
Q9C0C2	TNKS1BP1	23.2162	21.9988	21.9344	23.2767	22.2482	22.9598
Q9C0J8	WDR33	20.8623	20.9491	20.8623	21.7844	21.882	21.7844
Q9GZL7	WDR12	26.2966	25.5801	25.381	26.6048	26.183	25.7629
Q9GZR2	REXO4	23.9152	23.5177	21.7135	24.9486	25.2028	23.8781
Q9GZR7	DDX24	26.1674	26.1683	25.5257	26.144	26.503	26.0498
Q9GZS1	POLR1E	24.7593	25.3381	25.4371	25.275	24.1022	25.1668
Q9GZS3	SKIC8	21.4932	22.0483	22.0883	22.088	22.7549	22.4285
Q9GZT3	SLIRP	25.3017	25.6736	24.4517	25.4925	25.9583	24.5775
Q9GZY8	MFF	20.4337	22.9046	22.428	23.1482	23.377	22.6711
Q9H061	TMEM126A	25.3049	25.2323	25.4794	25.6196	25.332	25.8801
Q9H082	RAB33B	21.9251	22.2936	21.9251	22.7612	23.3736	22.7612
Q9H089	LSG1	20.8835	22.9827	23.2457	22.0086	22.9598	24.2567
Q9H0A0	NAT10	27.0007	26.8159	26.5993	27.6834	27.681	27.4796
Q9H0B6	KLC2	21.7836	23.0243	21.7836	21.5345	23.3523	21.5345
Q9H0D6	XRN2	24.1135	24.4183	23.5444	24.6265	25.335	24.7781
Q9H0H5	RACGAP1	26.2799	26.5816	26.0308	26.7686	26.9225	26.5111
Q9H0P0	NT5C3A	20.7336	20.7336	21.0513	21.7392	22.0624	21.0994
Q9H0S4	DDX47	22.7303	23.6658	23.0065	23.6041	24.2466	25.1724
Q9H0U3	MAGT1	26.642	27.0117	26.5892	27.1938	27.2405	26.9544
Q9H0U4	RAB1B	26.2051	26.4202	26.1318	26.4335	26.6751	26.4984
Q9H0U6	MRPL18	22.2739	22.8318	22.2739	22.0678	22.7406	22.3022
Q9H0U9	TSPYL1	21.1589	21.1373	20.8068	21.6436	21.6601	22.4012
Q9H223	EHD4	21.8578	22.4247	21.8124	22.6891	22.8874	22.7299
Q9H2H8	PPIL3	19.6668	19.8714	19.6999	20.2959	20.7462	20.3273
Q9H2H9	SLC38A1	26.0232	26.2915	26.3957	26.1815	26.5109	26.7681
Q9H2M9	RAB3GAP2	22.4129	22.6056	22.4129	22.9326	23.0825	22.9326
Q9H2P0	ADNP	22.0314	21.7031	21.7031	21.978	22.709	21.978
Q9H2W6	MRPL46	22.2058	22.7866	22.2058	22.1122	23.309	22.1037
Q9H305	CDIP1	21.0445	20.6681	20.6681	21.646	21.8378	21.5665
Q9H307	PNN	26.0564	26.4761	26.2093	26.9932	27.4249	27.2376
Q9H3K2	GHITM	26.3764	25.7255	26.5793	27.0807	26.5652	26.9612
Q9H3K6	BOLA2	22.6835	22.5373	22.5373	18.3253	22.7243	18.3253
Q9H3P7	ACBD3	22.7664	23.4035	22.1249	23.1138	23.3656	22.65
Q9H3U1	UNC45A	21.2784	20.3604	20.539	22.422	22.7558	21.7708
Q9H444	CHMP4B	26.12	26.6943	25.8258	26.1456	26.03	25.2248
Q9H490	PIGU	21.487	21.6723	21.487	21.736	21.9947	21.736
Q9H4A6	GOLPH3	22.16	22.849	23.0468	22.8937	23.44	23.6831
Q9H4F8	SMOC1	24.2213	24.2785	23.1817	24.4015	25.0357	24.6169
Q9H4G0	EPB41L1	20.8423	22.8384	22.844	21.384	23.6555	23.376
Q9H4G4	GLIPR2	24.4199	24.8589	25.6981	25.982	26.45	26.2198
Q9H4L4	SENP3	23.4636	23.5498	22.4351	23.9195	24.3028	22.705
Q9H501	ESF1	22.4153	22.5343	22.4153	22.3138	23.1343	22.3138
Q9H583	HEATR1	24.5002	25.4304	25.7042	25.2972	26.1453	26.0478
Q9H5V8	CDCP1	24.3802	24.0534	23.6017	25.5388	24.6064	24.3309
Q9H6F5	CCDC86	24.968	25.4944	25.7402	26.1277	26.3535	25.7107
Q9H6K4	OPA3	20.8206	21.0657	21.22	20.9425	21.0263	21.6857
Q9H6R0	DHX33	16.7985	16.7985	16.7985	22.4809	23.2393	21.4952
Q9H6R4	NOL6	25.8036	26.1022	25.6733	26.2898	26.4181	25.7937
Q9H6X2	ANTXR1	24.2209	25.6544	26.4606	26.0591	26.3176	26.8445
Q9H7B2	RPF2	23.4961	24.1994	23.1457	24.3175	24.8838	24.3099
Q9H7F0	ATP13A3	20.7341	21.6959	20.7341	21.4918	22.1062	21.4918
Q9H7N4	SCAF1	22.238	22.6928	23.152	23.036	23.3712	22.7004
Q9H845	ACAD9	25.9254	26.1157	25.615	26.4152	26.5904	26.1171
Q9H8H0	NOL11	23.7312	23.5608	23.708	24.156	24.5622	23.967
Q9H8H2	DDX31	21.9036	22.1604	23.8703	22.8474	23.2373	23.5565
Q9H8Y8	GORASP2	24.486	24.4392	24.4661	24.4963	24.6726	24.3171
Q9H936	SLC25A22	23.2733	23.4705	22.8009	25.0199	24.275	24.9068
Q9H967	WDR76	16.7985	21.6206	16.7985	21.8077	21.8077	22.1505
Q9H9B1	EHMT1	22.7591	23.3277	21.4385	23.3697	23.6526	21.6671
Q9H9B4	SFXN1	27.5925	27.8723	27.727	28.3321	28.4707	28.3524
Q9H9J2	MRPL44	22.345	22.7717	23.1146	22.4101	23.3254	23.1121
Q9H9Y6	POLR1B	24.2636	23.4699	24.0844	24.7367	24.3408	24.6516
Q9HAV0	GNB4	22.5277	22.977	22.7833	22.6494	23.1978	23.033
Q9HAV7	GRPEL1	18.8425	20.1375	20.7056	20.4131	20.4131	20.4404
Q9HB58	SP110	20.7162	21.416	20.7162	21.3919	21.4993	21.3919
Q9HB71	CACYBP	22.7631	23.2125	22.7631	23.1409	23.551	23.1409
Q9HB90	RRAGC	23.0983	23.4995	24.0665	23.5647	24.562	24.5715
Q9HBL7	PLGRKT	22.5863	22.3931	22.3931	22.9202	23.1892	22.9202
Q9HC07	TMEM165	24.6498	24.7154	24.0121	24.9138	25.4225	25.126
Q9HC52	CBX8	22.377	22.709	22.377	22.7404	22.9045	22.7404
Q9HCD5	NCOA5	24.6651	25.0744	23.6336	25.547	25.7064	23.8956
Q9HCS7	XAB2	22.1592	22.6492	22.677	23.3703	22.5378	22.978
Q9HD20	ATP13A1	20.453	23.0186	20.497	20.2538	23.7129	22.1432
Q9HD33	MRPL47	20.5663	16.7985	16.7985	21.5115	22.072	21.5115
Q9HD42	CHMP1A	24.3876	24.5522	24.5302	24.2562	24.2787	24.1011
Q9HD45	TM9SF3	25.4341	24.9158	25.6083	25.7709	26.0653	25.9049
Q9HDC9	APMAP	23.6611	24.585	23.9844	24.067	24.3827	24.1896
Q9NP72	RAB18	26.8648	27.0209	26.772	27.2507	27.2931	27.0445
Q9NPE3	NOP10	22.2589	22.6476	22.416	22.9214	24.4939	24.3528
Q9NPF0	CD320	24.5645	25.1535	25.3821	25.0981	25.5091	25.2119
Q9NPF5	DMAP1	23.3652	20.9196	21.9122	22.8457	23.6694	23.5876
Q9NQ55	PPAN	24.8607	22.2745	24.1995	25.2766	22.1156	24.5431
Q9NQC3	RTN4	24.5597	25.2279	24.2405	25.321	25.2972	25.0475
Q9NQG5	RPRD1B	22.2946	22.2946	22.9778	18.3253	23.0493	18.3253
Q9NQS7	INCENP	22.5681	22.6034	22.7013	23.5667	23.4184	23.0248
Q9NQW6	ANLN	20.2868	21.8975	20.5529	21.4073	20.8048	22.752
Q9NQX7	ITM2C	23.5365	22.9669	24.3487	24.2873	23.6141	24.3936
Q9NQZ2	UTP3	24.418	24.7062	23.9173	24.8994	25.2579	24.7988
Q9NR12	PDLIM7	22.0977	19.3738	20.6098	23.3805	22.5617	22.9778
Q9NR30	DDX21	29.2672	29.5231	29.1478	29.7832	29.8418	29.6399
Q9NR31	SAR1A	23.0185	23.9888	24.1699	24.2816	24.9921	24.4956
Q9NRG0	CHRAC1	19.505	19.623	19.505	19.3074	20.045	20.0531
Q9NRG9	AAAS	20.645	20.4215	20.5712	20.9893	22.0766	20.468
Q9NRL2	BAZ1A	31.4535	24.6266	25.181	31.3777	24.5866	25.1917
Q9NRX4	PHPT1	20.4105	20.7105	20.4105	21.0855	20.8936	20.6646
Q9NRX5	SERINC1	23.204	23.3015	23.2794	23.5527	23.7093	23.3303
Q9NRZ9	HELLS	22.1192	22.2401	21.8139	22.0451	22.2954	22.4677
Q9NS69	TOMM22	26.147	26.6531	26.298	26.9402	27.192	26.9463
Q9NTI5	PDS5B	20.83	20.83	22.4574	20.8531	20.8531	23.9594
Q9NTJ3	SMC4	26.4252	22.5101	22.5101	26.6435	18.3253	18.3253
Q9NU22	MDN1	23.379	24.0424	23.3897	24.4145	24.3916	24.2257
Q9NU53	GINM1	21.597	22.0516	22.6692	22.5486	23.1893	22.8535
Q9NUA8	ZBTB40	25.708	26.0214	25.0865	25.6585	25.4935	25.1784
Q9NUU7	DDX19A	22.946	22.1846	19.6975	23.5277	22.5037	22.5037
Q9NV06	DCAF13	23.6285	24.1279	23.5028	24.4855	24.7143	24.0959
Q9NV56	MRGBP	20.7167	16.7985	16.7985	21.7717	21.3145	21.3145
Q9NV92	NDFIP2	26.2964	26.5694	26.1933	26.7407	26.986	25.5992
Q9NVD7	PARVA	18.7286	19.3855	18.7286	20.0173	20.4911	20.8947
Q9NVH1	DNAJC11	26.346	26.602	26.478	26.6903	26.9949	26.727
Q9NVH2	INTS7	21.1609	21.0681	21.0681	21.2844	22.0621	21.9384
Q9NVI7	ATAD3A	29.2016	29.4827	29.0479	29.8019	29.9275	29.7103
Q9NVJ2	ARL8B	23.3972	24.8576	23.2914	23.5522	23.7585	23.4947
Q9NVP1	DDX18	26.901	26.8811	27.1473	27.4788	27.6592	27.5478
Q9NVS2	MRPS18A	21.64	22.0114	21.1211	21.4813	22.1002	22.1173
Q9NVU7	SDAD1	23.1999	23.2179	23.5595	23.3217	23.4777	23.6147
Q9NVX2	NLE1	21.3217	21.4704	21.0199	22.1354	21.905	21.4837
Q9NW13	RBM28	26.8244	27.1084	26.0348	27.495	27.6545	27.0336
Q9NW15	ANO10	23.2415	23.0912	23.4516	23.6023	23.8348	23.9514
Q9NW64	RBM22	24.2861	24.7822	24.0325	24.6135	24.857	24.3434
Q9NWH9	SLTM	25.7141	25.7342	25.5959	26.3978	25.8099	26.0729
Q9NWR8	MCUB	18.4221	18.4221	19.7425	19.6179	19.6179	20.1168
Q9NWS8	RMND1	20.9021	21.8148	21.274	21.8024	22.6655	22.1471
Q9NWT1	PAK1IP1	22.0987	22.8015	18.8505	22.8134	23.5161	20.9002
Q9NWU5	MRPL22	16.7985	16.7985	16.7985	22.7253	22.4677	22.4677
Q9NX00	TMEM160	22.313	22.7452	21.9759	22.1247	22.4936	22.4193
Q9NX14	NDUFB11	26.4737	26.972	26.03	26.974	27.2403	26.5027
Q9NX24	NHP2	23.0967	23.4817	23.3777	23.8048	24.0996	23.5571
Q9NX40	OCIAD1	27.0501	27.0488	26.844	27.1467	27.3993	27.1584
Q9NX58	LYAR	23.7347	23.4437	23.2763	23.8295	23.5126	23.8259
Q9NX63	CHCHD3	27.9984	28.3933	28.1085	28.6183	29.1393	28.8021
Q9NX76	CMTM6	22.9944	23.3108	22.9944	23.2218	23.3805	23.6344
Q9NXF1	TEX10	24.4093	24.6407	25.4345	25.5078	25.5754	26.131
Q9NXH8	TOR4A	16.7985	16.7985	16.7985	23.5641	23.8994	23.5641
Q9NY12	GAR1	23.7389	23.7844	24.2454	24.2585	24.6609	24.941
Q9NY61	AATF	20.46	20.0371	22.311	22.4965	22.8003	21.7255
Q9NY93	DDX56	26.6061	26.5982	25.7931	26.6026	26.291	26.3508
Q9NYF8	BCLAF1	27.1193	27.5526	26.9309	27.6064	27.7734	27.49
Q9NYH9	UTP6	22.6926	23.1929	22.6926	23.3582	23.9251	23.3582
Q9NYK5	MRPL39	21.4926	22.0232	22.4067	22.3806	22.6762	23.0189
Q9NYL4	FKBP11	20.5948	21.0426	20.8618	20.9144	21.3707	20.9144
Q9NYL9	TMOD3	26.7427	27.0787	26.9239	26.6674	27.1178	26.9429
Q9NYU2	UGGT1	22.92	23.1927	22.8202	22.7867	23.1689	23.1924
Q9NZ01	TECR	27.6588	26.9175	25.7525	27.5265	26.9845	26.0385
Q9NZ09	UBAP1	16.7985	19.2825	16.7985	19.4947	20.035	19.4947
Q9NZ63	C9orf78	18.9414	19.9431	18.9414	20.3274	20.1268	20.1268
Q9NZB2	FAM120A	23.1247	22.7101	23.7897	23.6427	24.1366	24.0872
Q9NZI8	IGF2BP1	22.5506	23.0662	22.5203	22.9109	23.3688	22.5861
Q9NZJ7	MTCH1	26.3113	26.7239	26.4021	26.4934	26.491	26.9756
Q9NZM1	MYOF	26.0357	26.353	26.3114	26.5846	27.1115	26.8781
Q9NZM5	NOP53	22.6231	23.1528	22.9936	22.9251	23.0652	23.0447
Q9NZV1	CRIM1	26.2112	26.485	25.9326	26.1284	27.0017	26.2136
Q9NZW5	PALS2	18.8992	19.4343	19.4065	20.0289	20.1335	20.6646
Q9P013	CWC15	24.181	24.8008	29.4724	24.6585	24.9223	26.9805
Q9P015	MRPL15	24.0362	24.2493	23.5591	24.2112	25.0757	24.1709
Q9P031	CCDC59	21.3115	21.8826	22.001	21.942	22.0414	21.7586
Q9P035	HACD3	24.5874	24.7542	24.7677	25.0424	25.2106	25.1989
Q9P0I2	EMC3	21.5619	21.5543	22.7498	22.5195	22.2774	23.2799
Q9P0J0	NDUFA13	22.8363	23.2436	22.8363	23.228	23.5759	23.228
Q9P0K7	RAI14	27.3005	27.3936	26.7434	27.4589	27.7039	27.151
Q9P0L0	VAPA	28.0372	28.0786	27.3857	28.4315	28.3634	27.8286
Q9P0M9	MRPL27	16.7985	16.7985	23.2243	23.2707	23.4521	23.7814
Q9P0U1	TOMM7	24.8507	24.6986	24.9179	24.7745	25.024	24.6816
Q9P0V3	SH3BP4	21.3717	21.5382	22.6041	22.6891	23.4838	22.9937
Q9P1Z2	CALCOCO1	24.7028	24.815	24.7268	24.5674	25.0986	24.8588
Q9P275	USP36	16.7985	16.7985	23.229	22.3206	22.8292	22.3206
Q9P2E9	RRBP1	28.9158	28.8698	28.6314	29.0156	29.2003	28.9257
Q9P2I0	CPSF2	23.7321	23.9379	23.7321	24.1338	24.4603	24.1338
Q9P2J3	KLHL9	21.5015	16.7985	16.7985	21.1416	21.5791	21.1416
Q9P2J5	LARS1	22.3542	24.4889	24.5648	22.9604	23.2714	25.3622
Q9P2R3	ANKFY1	19.3966	19.3836	19.1626	22.3725	19.936	20.5393
Q9P2X0	DPM3	16.7985	16.7985	22.7496	22.5346	23.0097	22.5346
Q9UBB5	MBD2	24.2471	24.2423	23.6004	24.803	24.8529	23.8884
Q9UBI6	GNG12	25.6469	25.5601	25.4565	26.3653	26.4649	25.8998
Q9UBM7	DHCR7	27.8186	28.5899	28.5099	28.2086	28.976	29.0067
Q9UBQ5	EIF3K	19.873	20.089	19.873	20.8593	20.954	20.8593
Q9UBQ7	GRHPR	21.5863	19.8467	22.1397	21.9573	20.2574	22.1805
Q9UBS4	DNAJB11	21.5327	21.9583	22.8872	21.6954	22.1132	22.8529
Q9UBU9	NXF1	22.0396	23.5145	24.2777	24.9617	25.5487	23.7123
Q9UBW7	ZMYM2	17.7798	21.7089	17.7798	18.9719	22.4152	18.9719
Q9UBX3	SLC25A10	26.6089	26.866	26.6632	27.0812	27.385	27.1473
Q9UDY2	TJP2	21.899	23.6375	22.6992	22.862	23.6264	23.2326
Q9UDY4	DNAJB4	16.7985	21.5345	24.2386	19.0005	21.8847	19.5303
Q9UGU0	TCF20	16.7985	16.7985	16.7985	21.3908	19.7764	21.8568
Q9UH62	ARMCX3	24.9839	25.037	24.7525	25.6992	25.396	25.4898
Q9UHA3	RSL24D1	23.7091	23.9129	23.4846	24.1015	24.4235	23.9088
Q9UHB6	LIMA1	25.8004	26.3982	25.0014	26.1058	26.1748	25.9586
Q9UHB9	SRP68	16.7985	16.7985	16.7985	24.0844	23.3588	19.6678
Q9UHD2	TBK1	22.6251	23.3012	23.0396	22.698	23.9239	23.7003
Q9UHQ9	CYB5R1	24.1646	22.9258	22.6485	23.5882	23.4623	23.3857
Q9UHR5	SAP30BP	21.916	21.065	21.065	20.5303	20.5303	21.8398
Q9UHX1	PUF60	24.7615	24.8636	24.1355	23.9594	24.2954	24.4507
Q9UI12	ATP6V1H	22.3426	23.2142	22.7372	23.0086	23.8846	23.9681
Q9UI30	TRMT112	22.2179	23.4682	21.7596	23.5607	23.9834	22.2541
Q9UIF9	BAZ2A	16.7985	16.7985	16.7985	20.5197	22.3541	20.5197
Q9UIG0	BAZ1B	26.6613	27.0568	27.1695	27.7256	27.7143	27.7506
Q9UIS9	MBD1	22.4421	22.7961	22.4421	22.7447	22.7447	23.308
Q9UJS0	SLC25A13	27.1123	27.2543	27.121	27.7721	27.6308	27.8424
Q9UJU6	DBNL	23.6727	22.8761	22.8761	23.8145	22.7616	22.7616
Q9UJV9	DDX41	20.3925	20.8401	20.2906	20.5426	21.4025	21.4689
Q9UJX3	ANAPC7	21.1865	22.0504	22.4098	21.8857	21.8857	22.7592
Q9UJZ1	STOML2	28.5324	28.7723	28.6548	28.7991	29.0191	29.0519
Q9UK61	TASOR	20.0984	20.0984	21.4707	22.367	22.367	26.8841
Q9UKD2	MRTO4	25.3349	25.4941	25.1702	25.454	25.6681	25.6268
Q9UKK3	PARP4	23.3076	23.2309	23.2489	22.8598	23.5409	23.8172
Q9UKK9	NUDT5	19.7372	19.8241	19.8654	19.9722	20.2835	20.3836
Q9UKM7	MAN1B1	19.3191	20.1533	21.109	20.2556	20.7388	22.0323
Q9UKM9	RALY	29.1383	29.2493	28.7623	29.0405	29.3547	28.8191
Q9UKN8	GTF3C4	16.7985	19.3753	16.7985	19.8581	20.194	19.0348
Q9UKS6	PACSIN3	22.6661	22.1755	22.1755	22.9145	22.8413	22.8413
Q9UKV3	ACIN1	25.9182	25.8404	25.4138	25.9358	26.2021	25.79
Q9UKX5	ITGA11	25.2259	26.1176	25.8582	25.829	26.2745	25.9607
Q9UKX7	NUP50	26.7621	26.7985	26.2213	26.6387	27.1902	26.8669
Q9ULC3	RAB23	20.7628	21.5142	20.169	21.1164	21.8353	20.6974
Q9ULG1	INO80	16.7985	16.7985	16.7985	19.6936	20.0169	19.6936
Q9ULG6	CCPG1	28.097	28.4353	28.1482	28.6663	28.943	28.8669
Q9ULH0	KIDINS220	22.266	24.1638	23.5867	22.534	24.5769	24.2719
Q9ULV4	CORO1C	27.7275	28.5725	27.6566	28.456	29.0959	28.6953
Q9ULW0	TPX2	23.2133	23.2405	23.9299	23.0284	23.5991	24.1972
Q9ULX6	AKAP8L	20.0916	20.718	19.9475	20.5118	21.4724	20.2301
Q9UM00	TMCO1	27.6992	27.2925	28.2071	27.7665	27.7844	28.5738
Q9UMS4	PRPF19	27.7196	27.9179	27.0567	27.9929	28.4249	27.9988
Q9UN37	VPS4A	22.1708	21.3768	21.3768	22.1599	21.8286	21.8286
Q9UN86	G3BP2	25.0197	25.2831	24.9294	25.5919	25.6706	25.0952
Q9UNE7	STUB1	23.6881	24.7687	24.0935	23.8557	24.2523	23.8977
Q9UNF1	MAGED2	21.9778	21.1847	21.1847	22.1888	21.7038	21.7038
Q9UNL2	SSR3	25.6675	25.9976	25.7899	26.254	26.6628	26.3012
Q9UNM6	PSMD13	27.7521	28.0144	28.3763	27.795	28.3134	28.4052
Q9UNX4	WDR3	26.3569	26.3301	23.8818	26.6516	26.6077	24.7803
Q9UP95	SLC12A4	23.5063	23.4909	23.979	23.3266	23.2881	23.562
Q9UPN4	CEP131	20.9761	19.1112	19.1112	20.9317	20.8166	20.8166
Q9UPQ0	LIMCH1	23.7935	23.9633	24.2306	24.5445	24.2246	24.1733
Q9UPY3	DICER1	24.1147	23.5679	23.5679	24.7335	24.4633	24.4633
Q9UQ35	SRRM2	27.3572	27.9525	27.3928	27.7125	28.1065	27.1559
Q9UQ80	PA2G4	23.6225	24.0223	24.3793	24.1269	24.5718	24.4995
Q9UQ90	SPG7	20.3156	21.2157	20.3156	20.9488	21.8702	20.9488
Q9UQE7	SMC3	25.5008	26.1712	26.2085	26.4672	27.1859	26.7706
Q9UQR1	ZNF148	20.5235	20.7541	20.5235	20.5778	20.5778	21.1015
Q9Y224	RTRAF	24.7584	25.5238	25.1058	24.7515	25.2898	25.1543
Q9Y230	RUVBL2	27.3998	27.811	27.323	28.0817	28.3566	28.08
Q9Y241	HIGD1A	24.89	25.3401	24.5296	25.4301	25.9675	25.3838
Q9Y262	EIF3L	16.7985	16.7985	16.7985	20.0609	20.3836	20.0609
Q9Y263	PLAA	21.3184	21.259	21.259	22.5754	22.5754	23.0927
Q9Y265	RUVBL1	26.8787	27.1099	27.2223	27.4771	27.532	27.7242
Q9Y266	NUDC	24.8093	24.8464	24.7713	24.7947	24.9241	24.3275
Q9Y276	BCS1L	23.2936	23.3527	23.2936	23.1901	22.8726	23.5744
Q9Y277	VDAC3	27.2189	27.7987	27.5904	28.0822	28.5734	28.2536
Q9Y281	CFL2	25.4916	25.5275	25.7903	25.5733	25.7545	25.5454
Q9Y287	ITM2B	23.6964	24.0767	24.0623	24.2537	24.6412	24.2802
Q9Y295	DRG1	16.7985	16.7985	16.7985	20.2271	22.2126	21.8988
Q9Y2B0	CNPY2	22.7656	23.0857	25.0568	23.2697	23.6357	24.9523
Q9Y2C4	EXOG	20.5881	20.339	20.339	21.1218	21.0317	21.0317
Q9Y2D5	PALM2AKAP2	26.6125	26.8229	25.9924	26.7363	26.94	26.2952
Q9Y2H6	FNDC3A	21.5804	22.1339	22.1299	22.0193	22.5467	21.8718
Q9Y2P8	RCL1	23.8207	24.3957	24.1357	24.2558	24.7616	24.7127
Q9Y2Q3	GSTK1	16.7985	16.7985	16.7985	21.7239	22.8464	20.1067
Q9Y2Q5	LAMTOR2	22.5698	23.9794	22.5698	22.8841	22.2308	22.2308
Q9Y2R0	COA3	26.4068	26.0993	25.4638	26.6203	26.506	25.6479
Q9Y2R4	DDX52	17.288	16.7985	16.7985	18.9148	18.9148	19.9854
Q9Y2R9	MRPS7	22.3921	22.1404	22.1404	22.5691	18.3253	18.3253
Q9Y2U8	LEMD3	23.4525	23.4009	24.0641	24.2889	24.5391	24.4162
Q9Y2W1	THRAP3	28.1737	28.3801	28.1364	28.2742	28.1312	28.2729
Q9Y2X3	NOP58	27.4109	27.5005	27.3489	27.9045	28.1136	28.0458
Q9Y2X9	ZNF281	23.3257	22.2074	22.2074	21.6767	21.8511	21.6767
Q9Y320	TMX2	18.8406	18.8406	23.8219	24.7382	24.7382	25.0105
Q9Y333	LSM2	19.9215	19.872	19.872	22.0535	22.6995	21.0476
Q9Y383	LUC7L2	23.8263	23.2667	22.8397	24.2491	24.3972	22.79
Q9Y3A4	RRP7A	23.5504	23.8616	23.5504	23.801	24.4577	23.801
Q9Y3B2	EXOSC1	24.188	23.5005	22.9055	23.8725	23.8559	23.741
Q9Y3B3	TMED7	25.2406	25.3994	25.7144	25.7244	25.896	26.0227
Q9Y3B4	SF3B6	20.5783	23.1376	22.132	21.7105	23.8351	23.739
Q9Y3B7	MRPL11	22.9255	24.0072	23.7739	24.0964	24.4353	24.1184
Q9Y3B9	RRP15	24.6752	25.2621	24.4237	24.7525	25.1718	24.6945
[truncated: 50 more rows]

## Sheet: erastin-cytoplasm
Uniprot accession	Gene name	Log2(Intensity.ferroptosis-induced.S1)	Log2(Intensity.ferroptosis-induced.S2)	Log2(Intensity.ferroptosis-induced.S3)	Log2(Intensity.non-induced.S1)	Log2(Intensity.non-induced.S2)	Log2(Intensity.non-induced.S3)
A0AVT1	UBA6	23.828	25.4428	24.8808	24.6064	24.7542	24.4002
A0FGR8	ESYT2	24.003	25.881	24.1008	25.0632	26.1907	24.6735
A0PJK1	SLC5A10	23.3717	22.853	22.1134	22.5585	22.1334	22.5117
A1KXE4	FAM168B	21.388	21.5876	21.388	21.8416	22.0093	21.8416
A1L0T0	ILVBL	23.8082	24.0739	24.3598	23.6946	24.3375	24.3178
A1X283	SH3PXD2B	21.0724	21.6981	23.5574	21.2798	21.6233	23.3207
A5YKK6	CNOT1	25.3162	25.3894	25.1534	25.7195	25.6841	25.0799
A6NCE7	MAP1LC3B2	26.045	26.5406	26.1905	25.856	25.9104	26.188
A6NDG6	PGP	25.601	25.8628	26.0366	25.3851	25.5795	25.553
A6NDU8	RIMOC1	19.346	20.1739	19.346	19.1818	19.834	19.1818
A8K0Z3	WASHC1	22.1084	22.434	22.6301	21.9929	22.216	22.6977
A8MQ03	CYSRT1	24.1965	25.0844	24.5481	24.3772	24.8823	24.6237
P62308	SNRPG	22.1079	21.6578	21.1831	22.4064	21.9225	21.072
Q99613	EIF3C	28.3829	28.614	28.4646	28.1891	28.4596	28.4672
E9PAV3	NACA	28.3982	28.5601	28.501	28.376	28.6319	28.8328
E9PRG8	C11orf98	23.9875	24.1502	24.3253	23.5055	23.9347	24.1083
O00116	AGPS	27.578	27.5407	27.5603	27.4411	27.5622	27.1528
O00139	KIF2A	21.6488	21.6488	22.9299	22.6055	22.6055	22.831
O00148	DDX39A	27.2746	28.6686	28.972	27.7051	28.078	28.3885
O00151	PDLIM1	27.3901	27.7299	27.6917	27.6991	28.0076	27.6598
O00154	ACOT7	26.828	27.509	27.4383	26.7475	27.063	27.705
O00159	MYO1C	20.7636	21.9939	21.9092	18.4005	20.0667	18.4005
O00161	SNAP23	24.8455	24.5781	24.7488	24.8785	24.5362	24.6411
O00170	AIP	25.9853	26.1372	25.6711	26.1842	26.2895	25.9622
O00178	GTPBP1	21.9239	22.84	22.0913	21.6145	23.1629	22.3922
O00186	STXBP3	21.0821	21.0821	22.3338	23.1988	22.5842	23.9887
O00193	SMAP	25.5582	25.7136	25.0743	25.4867	25.512	24.9073
O00203	AP3B1	25.6391	25.8007	25.0328	24.7664	24.9386	25.078
O00231	PSMD11	27.7371	27.9487	27.8286	27.5959	27.8899	27.7311
O00232	PSMD12	26.4828	26.3046	26.4772	26.3309	26.4813	26.3757
O00233	PSMD9	26.3069	26.1217	26.4472	25.7467	26.1754	26.3506
O00244	ATOX1	24.3672	24.5244	24.4087	24.5591	24.4445	24.7633
O00264	PGRMC1	25.9296	25.5558	25.3943	25.922	25.9392	26.2152
O00267	SUPT5H	25.1523	25.1006	25.9316	24.6158	25.0878	24.3877
O00273	DFFA	23.0925	23.2468	23.7679	22.775	23.2387	24.1781
O00299	CLIC1	29.8141	30.1665	30.1168	29.7263	30.0836	29.9809
O00303	EIF3F	26.858	27.2015	27.0141	25.3296	25.5771	26.0804
O00330	PDHX	22.8958	22.9298	23.0988	23.9024	22.729	23.0282
O00410	IPO5	28.8646	29.1931	29.215	28.7544	29.1364	29.0079
O00425	IGF2BP3	26.1629	26.6956	27.3702	25.8007	26.798	27.2043
O00429	DNM1L	26.7496	27.3937	27.3583	26.7631	27.2971	27.3364
O00458	IFRD1	22.9699	23.483	22.8971	22.0126	22.7675	22.258
O00468	AGRN	24.5152	23.8914	24.5288	24.2279	23.7063	25.0566
O00469	PLOD2	26.7747	27.5984	27.5723	27.2296	27.3345	27.0586
O00471	EXOC5	22.2149	21.9614	22.2071	22.0202	22.879	22.3834
O00483	NDUFA4	25.1265	24.8444	24.3938	24.8868	24.7664	25.1139
O00487	PSMD14	26.3945	26.6703	26.5274	25.8536	26.3262	26.6994
O00499	BIN1	24.8163	25.6334	25.0313	25.1472	25.3157	25.1213
O00505	KPNA3	22.8847	22.9777	23.4396	23.1626	23.7712	23.3609
O00560	SDCBP	28.0117	28.2854	28.6986	28.0088	28.4231	28.6282
O00571	DDX3X	29.52	29.4106	29.3148	29.3055	29.4052	29.2063
O00592	PODXL	28.1898	28.1392	28.0974	28.0637	28.0952	27.9047
O00622	CCN1	24.0464	25.6135	25.5631	22.7095	24.303	22.9035
O00625	PIR	25.4675	25.9185	25.0939	25.3018	25.4722	24.8786
O00743	PPP6C	25.9843	26.1019	26.4505	25.6922	25.7642	26.2757
O00762	UBE2C	21.9993	22.0598	22.2153	22.0389	22.242	23.0662
O00764	PDXK	24.196	25.3736	25.3094	23.9595	24.9131	25.1329
O00767	SCD	24.2336	24.4425	20.2973	24.4664	24.3389	20.2532
O14530	TXNDC9	23.7691	23.0204	24.7792	23.796	22.9708	24.4246
O14562	UBFD1	24.5252	24.6899	24.9966	25.2455	25.039	25.2423
O14579	COPE	26.5851	26.864	26.5668	26.5456	26.8147	26.7591
O14617	AP3D1	22.8324	22.8288	22.8907	22.5671	22.4312	22.9678
O14656	TOR1A	22.417	22.417	24.4313	22.5056	22.5056	24.4029
O14672	ADAM10	25.5138	25.3691	25.4018	24.8726	24.9108	25.0835
O14684	PTGES	26.5432	26.5757	26.7936	26.3412	26.5138	26.8601
O14732	IMPA2	24.3782	24.6141	24.8291	24.5026	24.8992	22.8304
O14734	ACOT8	20.9875	21.7526	21.7938	22.5429	21.866	22.2887
O14737	PDCD5	27.1741	27.4551	27.5915	27.1084	27.4696	27.6336
O14744	PRMT5	25.5381	25.5203	25.355	25.638	25.4283	24.9634
O14745	NHERF1	27.626	27.6258	27.765	27.6644	27.9293	28.2418
O14763	TNFRSF10B	23.2774	22.8284	22.8284	23.2145	23.3888	23.2145
O14776	TCERG1	25.2254	25.7708	25.1784	24.5245	25.3451	24.4539
O14818	PSMA7	28.805	28.8119	28.2786	28.3342	28.8755	28.846
O14828	SCAMP3	27.8085	28.1485	28.012	27.6596	27.9035	28.0612
O14879	IFIT3	23.2216	23.0933	23.4608	22.8202	22.8202	23.3122
O14907	TAX1BP3	24.1818	24.286	24.7068	24.9345	25.0136	24.6804
O14908	GIPC1	23.662	22.0572	22.0572	18.4005	23.0952	18.4005
O14920	IKBKB	21.952	21.952	21.9589	21.1058	24.2085	21.9632
O14929	HAT1	26.1634	26.2672	26.4103	26.129	26.1705	26.5191
O14950	MYL12B	26.4315	26.611	26.4722	26.6439	26.6172	26.8006
O14965	AURKA	20.2308	20.2308	20.5311	19.0607	19.0607	20.5689
O14972	VPS26C	22.1996	20.7799	21.3712	21.9879	20.5281	21.1847
O14975	SLC27A2	18.2207	18.2207	18.2207	21.9967	21.9967	22.0281
O14979	HNRNPDL	24.5315	25.5467	25.7111	24.7051	25.5921	25.8297
O14980	XPO1	27.0753	26.1914	26.7662	25.354	26.2333	26.9342
O15027	SEC16A	25.1887	24.7756	26.222	25.2154	25.1052	26.1403
O15031	PLXNB2	24.4584	24.9926	23.8582	25.2131	24.9646	25.1775
O15067	PFAS	27.5162	27.6942	27.5971	27.3501	27.4423	27.7184
O15116	LSM1	18.2361	19.9067	18.2361	18.9221	19.5691	18.9221
O15118	NPC1	23.5274	25.2295	25.5939	24.4908	25.1878	25.5593
O15126	SCAMP1	25.0003	25.0883	24.7172	25.0912	25.1217	23.2564
O15127	SCAMP2	23.2835	25.4759	25.7095	24.7466	24.8502	24.7466
O15143	ARPC1B	28.6298	28.5881	27.9444	28.7198	28.4184	27.7745
O15144	ARPC2	28.7026	29.0831	28.8395	28.8004	29.0679	28.6463
O15145	ARPC3	26.3812	26.6823	26.3239	26.5911	26.747	26.6074
O15162	PLSCR1	24.654	24.5055	24.3864	24.8301	24.7204	25.4834
O15173	PGRMC2	26.1491	26.1753	26.3404	26.1299	26.117	26.3927
O15212	PFDN6	25.1072	25.1072	25.7254	21.8039	25.0394	25.631
O15254	ACOX3	22.5292	23.4253	23.2574	23.2132	24.3909	22.7482
O15258	RER1	25.6449	25.5162	25.204	25.4449	25.5945	25.0172
O15260	SURF4	26.5151	26.5785	26.1309	26.6034	26.5601	26.6641
O15269	SPTLC1	24.575	25.5031	26.0169	22.9377	23.8684	24.4149
O15305	PMM2	26.0514	26.3706	26.4903	26.0535	26.1571	26.541
O15347	HMGB3	26.546	26.6871	26.4673	26.4658	26.5141	26.6566
O15355	PPM1G	27.2461	27.184	27.2688	27.3481	27.5277	27.3324
O15357	INPPL1	27.8684	27.9815	27.4009	27.2521	27.7615	27.062
O15371	EIF3D	28.3243	27.8532	27.0522	28.0492	27.8953	26.8338
O15372	EIF3H	27.1995	27.0151	26.8457	26.9416	27.0397	26.7521
O15397	IPO8	24.5258	24.7905	24.3374	21.204	21.5938	21.204
O15400	STX7	23.1921	18.2207	18.2207	23.1563	23.1299	23.4083
O15427	SLC16A3	27.6916	27.8848	27.0458	27.6451	28.0499	27.185
O15438	ABCC3	22.5145	22.8471	22.5145	22.0638	22.4017	22.2601
O15460	P4HA2	27.4176	27.5428	26.8866	27.0195	26.5919	26.8476
O15498	YKT6	25.1843	25.7659	25.9359	25.3942	25.8498	25.9644
O15511	ARPC5	26.9852	27.0607	26.6913	26.7266	26.3262	26.4623
O15533	TAPBP	24.235	24.6147	23.4404	24.5967	24.4616	24.3292
O43143	DHX15	27.0603	26.7538	25.8865	27.0913	27.1666	26.9487
O43148	RNMT	24.4552	24.8136	24.8832	24.4534	24.3332	24.0212
O43151	TET3	24.8034	24.3392	24.4488	24.7659	24.0029	24.1138
O43172	PRPF4	24.5802	24.5802	24.7374	24.2968	24.5835	24.2968
O43175	PHGDH	31.3356	31.6186	31.4817	31.4248	31.6164	31.5726
O43237	DYNC1LI2	25.3009	25.799	26.3496	24.8532	25.7902	25.8312
O43242	PSMD3	28.0966	27.9322	28.2655	27.7475	28.1859	28.2779
O43252	PAPSS1	23.2684	25.6379	24.3504	22.8431	24.1157	24.7329
O43264	ZW10	18.2207	18.2207	18.2207	20.3521	20.4153	21.1218
O43294	TGFB1I1	21.2294	24.2373	22.0851	22.0274	22.0349	22.2567
O43314	PPIP5K2	21.1997	21.7457	21.1118	20.9751	21.6352	21.7575
O43324	EEF1E1	26.4757	26.7604	27.5382	26.3685	26.7623	27.5141
O43390	HNRNPR	23.4969	24.876	25.1267	23.0283	24.2431	24.1479
O43396	TXNL1	26.0751	26.6256	26.4301	26.168	26.6109	26.5387
O43399	TPD52L2	28.0746	28.3589	28.1559	27.5561	27.8612	28.0386
O43432	EIF4G3	26.7082	26.733	26.3058	26.377	26.3933	26.0352
O43447	PPIH	21.9402	22.4519	22.8104	23.956	24.4013	24.9263
O43488	AKR7A2	25.219	25.4955	25.9939	25.3761	25.3886	25.9884
O43491	EPB41L2	26.1859	26.2658	25.9562	26.4198	26.4522	26.1038
O43504	LAMTOR5	23.2412	23.3588	23.4179	22.9844	23.7914	23.7862
O43516	WIPF1	21.8746	21.8746	22.2827	22.4935	22.4935	22.5028
O43570	CA12	24.214	24.1981	23.6708	23.7925	23.8293	23.607
O43583	DENR	25.4518	25.8499	22.5532	25.4449	25.585	25.0333
O43592	XPOT	23.4196	23.6313	21.3409	23.5031	23.706	24.1652
O43598	DNPH1	22.9106	24.2062	22.1937	23.2601	23.7747	22.2706
O43615	TIMM44	26.6539	26.8327	26.9749	26.6847	27.2509	26.5763
O43660	PLRG1	21.6189	21.1476	21.9525	21.2003	22.0991	21.9647
O43670	ZNF207	24.8535	25.6357	25.237	25.3536	25.6821	25.0034
O43681	GET3	24.1357	25.6648	26.0552	24.9256	25.8281	26.097
O43684	BUB3	27.6008	27.9275	27.7104	27.9929	27.9988	27.9667
O43707	ACTN4	32.6006	32.6916	32.5902	32.5601	32.6362	32.4399
O43709	BUD23	22.2874	22.2874	22.8799	18.4005	18.4005	18.4005
O43715	TRIAP1	22.4304	18.2207	18.2207	23.3679	22.0273	22.0273
Q99418	CYTH2	22.188	22.3903	22.848	21.9889	22.3282	22.6079
O43765	SGTA	26.7969	26.7064	26.7274	26.391	26.3612	26.5382
O43776	NARS1	27.5325	28.0748	28.4415	27.5819	27.5844	28.3718
O43805	SSNA1	23.3616	23.1354	23.1354	23.3527	24.3134	23.3527
O43809	NUDT21	26.4115	27.0538	27.1436	26.9324	27.2882	26.9604
O43813	LANCL1	24.9717	25.7081	25.2885	24.7088	25.5482	25.7099
O43815	STRN	21.5906	21.9658	21.805	21.4414	21.7175	21.4414
O43837	IDH3B	24.9957	25.0534	25.2531	25.1234	25.0882	25.1692
O43847	NRDC	24.8032	25.6111	25.6447	25.7681	25.5606	25.1778
O43852	CALU	29.7929	29.9078	29.6546	29.5727	29.7137	29.6387
O43854	EDIL3	28.5332	28.8714	28.6351	28.5901	28.8093	28.6479
O43865	AHCYL1	27.7698	28.1617	27.7622	27.7029	27.8205	27.7975
O43897	TLL1	24.7126	24.52	24.6355	24.5021	24.7467	24.6884
O43913	ORC5	19.1708	19.6473	19.7408	18.6883	19.2231	19.4941
O60220	TIMM8A	24.7258	25.4016	24.6955	25.0956	25.3761	25.539
O60231	DHX16	23.6505	22.1036	22.1036	23.1715	22.6197	22.1649
O60232	ZNRD2	23.4775	22.9384	23.0409	23.3578	23.1775	23.5547
O60245	PCDH7	22.1488	24.7668	24.1725	22.4341	24.0017	23.44
O60256	PRPSAP2	22.0576	23.5115	22.0796	22.0979	23.2376	22.0648
O60271	SPAG9	26.3213	26.3418	26.3871	26.0913	26.2057	26.1961
O60313	OPA1	24.7487	24.8612	25.0712	25.4374	24.9649	25.3627
O60343	TBC1D4	22.7356	23.0092	23.4841	22.9414	23.448	23.3817
O60427	FADS1	22.911	23.0748	23.8793	23.0434	22.7808	23.7682
O60437	PPL	21.3592	21.3783	22.1545	23.2288	21.3378	21.3378
O60443	GSDME	22.1396	19.8762	22.2673	21.8393	22.3391	22.353
O60488	ACSL4	26.7579	26.661	26.7882	26.7806	26.5013	26.6223
O60493	SNX3	26.1592	26.2929	26.6306	25.7479	26.099	26.3418
O60502	OGA	23.8976	22.9665	24.6144	22.9939	23.6483	23.807
O60506	SYNCRIP	28.3101	28.7339	28.5051	28.4921	28.5516	28.693
O60524	NEMF	25.5882	25.5882	25.8193	25.3023	25.3023	25.7087
O60568	PLOD3	27.9529	28.3104	28.1089	27.8391	28.0757	28.209
O60610	DIAPH1	26.1611	26.852	26.5317	26.3735	26.6476	26.8517
O60645	EXOC3	23.2266	22.587	24.1366	23.3641	22.6135	24.14
O60664	PLIN3	28.5489	28.7155	28.6816	28.3066	28.5981	28.4988
O60684	KPNA6	25.4841	26.2838	24.3622	25.3639	25.6169	23.9841
O60701	UGDH	28.0907	28.0066	27.8214	28.1181	27.9244	27.9197
O60716	CTNND1	27.698	27.6325	27.8489	27.7387	27.7314	27.7334
O60749	SNX2	26.0606	26.1258	23.8413	26.0206	26.2016	25.9815
O60762	DPM1	25.8988	26.0552	26.9154	26.0314	26.3187	27.0726
O60763	USO1	26.6399	26.8264	27.0879	26.4766	26.9064	26.8138
O60784	TOM1	24.7041	24.8764	24.1366	24.5268	24.8029	23.9392
Q99880	H2BC13	28.6769	28.8136	29.0596	28.7606	28.9012	29.0932
O60826	CCDC22	24.4023	24.5454	24.8758	24.3124	24.2771	24.9919
O60831	PRAF2	24.8993	25.0993	25.2069	24.7637	25.2538	25.1244
O60832	DKC1	21.8985	22.4477	22.684	21.8821	22.2361	22.8605
O60841	EIF5B	24.963	25.1982	25.3735	24.6968	25.0483	26.338
O60869	EDF1	28.2365	28.205	27.9534	27.9985	28.1077	28.0099
O60884	DNAJA2	24.5327	25.3374	25.3624	23.8326	25.1749	25.1485
O60925	PFDN1	27.9513	28.0181	27.9023	27.7016	27.9805	27.9168
O75083	WDR1	29.8351	29.8444	30.1724	29.7392	29.7889	29.8618
O75116	ROCK2	25.7924	26.06	26.0239	25.6636	26.2186	26.0714
O75131	CPNE3	26.8361	27.1006	26.7512	26.9048	27.1917	26.3644
O75146	HIP1R	24.7241	24.7893	23.0094	24.8613	24.5201	24.5201
O75150	RNF40	25.2309	24.9986	25.2933	24.888	25.4502	25.3542
O75153	CLUH	24.448	25.5381	24.6064	24.1632	24.6976	24.1921
O75223	GGCT	22.2886	23.1209	23.1956	18.4005	18.4005	18.4005
O75340	PDCD6	28.3091	28.5284	27.7744	28.1148	28.3436	27.9599
O75347	TBCA	27.9822	28.0912	28.2451	27.8214	28.0684	28.0495
O75348	ATP6V1G1	24.4472	25.236	25.7029	24.3128	25.2444	24.8914
O75368	SH3BGRL	27.2932	27.659	27.6738	27.2162	27.3801	27.4476
O75369	FLNB	32.5313	32.7882	32.7385	32.4465	32.6814	32.6781
O75380	NDUFS6	24.304	24.7499	24.304	24.3124	24.3124	24.4798
O75390	CS	29.7885	29.9495	29.7557	29.6851	29.8441	29.668
O75396	SEC22B	28.6865	28.6329	28.914	28.9824	29.1326	29.2352
O75414	NME6	21.7407	21.6514	21.4828	21.7639	22.3315	22.3165
O75436	VPS26A	18.2207	18.2207	23.0553	22.9817	24.4598	22.9817
O75439	PMPCB	27.5283	27.4535	27.6729	27.5381	27.4503	27.5131
O75475	PSIP1	22.4909	23.6321	23.9766	22.3965	23.7136	24.8627
O75489	NDUFS3	24.2219	24.1613	24.973	24.3963	24.6713	24.8464
O75521	ECI2	24.5541	24.6357	25.1573	25.0215	24.4704	24.7855
O75533	SF3B1	25.6339	26.0161	26.509	26.0741	26.0761	26.2302
O75534	CSDE1	27.022	26.8563	27.346	26.9098	26.8248	27.1632
O75569	PRKRA	24.2941	24.5846	25.0939	24.3598	23.3468	24.8131
O75608	LYPLA1	23.2567	23.8104	23.2567	23.6978	23.4948	23.4948
O75643	SNRNP200	24.6811	23.3337	24.807	24.5742	25.2427	24.8927
O75663	TIPRL	23.796	24.3049	23.796	23.3594	24.0645	23.3594
O75694	NUP155	26.667	26.75	26.6106	26.6355	26.6619	26.4873
O75718	CRTAP	24.5077	25.3716	25.5472	24.5314	25.4332	25.4311
O75781	PALM	23.3909	23.4521	23.3909	23.1091	23.1584	23.1091
O75821	EIF3G	24.9633	25.0535	25.5072	25.5857	23.6993	25.0184
O75822	EIF3J	27.0468	27.3173	27.3182	27.0793	26.9654	26.844
O75832	PSMD10	21.5468	21.5468	22.0849	21.4634	22.0616	21.9268
O75874	IDH1	29.7202	29.5895	29.8956	29.6996	29.6547	29.4691
O75915	ARL6IP5	28.2584	28.4067	27.8656	27.9903	28.0757	27.8105
O75934	BCAS2	21.553	21.8128	21.553	18.4005	18.4005	21.6239
O75935	DCTN3	25.1878	25.0193	25.4274	25.4429	24.4566	25.4434
O75937	DNAJC8	27.3644	27.5208	26.3766	27.0798	27.3936	26.6061
O75947	ATP5PD	26.4413	26.3344	24.4269	25.7567	24.8775	25.075
O75962	TRIO	21.802	20.8414	21.8417	20.3349	21.0383	22.3293
O75964	ATP5MG	25.4909	26.085	25.7347	26.0531	26.1203	25.9486
O75976	CPD	23.8165	23.8912	23.4432	23.6003	23.9345	23.2432
O76031	CLPX	24.9173	25.0141	25.5072	23.1162	25.2761	25.5333
O76094	SRP72	26.447	26.7099	26.2364	26.3492	26.4139	26.1562
O94760	DDAH1	24.2708	24.5365	24.2968	24.0897	24.3541	24.7516
O94776	MTA2	22.287	24.0866	23.4717	24.2225	23.8868	24.7893
O94808	GFPT2	24.9083	25.6764	25.499	25.2022	26.0978	25.6072
O94826	TOMM70	22.9851	24.2671	24.2966	23.3151	23.3255	25.0405
O94855	SEC24D	22.0676	22.6253	22.4556	22.1712	20.458	22.6756
O94875	SORBS2	22.6941	22.6369	23.2156	23.1415	23.3564	23.3063
O94915	FRYL	25.6604	25.7977	25.7309	25.1029	25.3576	25.3704
O94925	GLS	29.6088	29.8274	29.6345	29.4823	29.7536	29.5064
O94979	SEC31A	27.9612	27.2831	27.7636	27.6687	26.2381	27.7874
O94992	HEXIM1	24.6333	24.7402	23.9854	25.0175	24.8413	23.7556
O95070	YIF1A	25.5861	24.238	25.3163	25.5696	24.0114	25.3771
O95155	UBE4B	24.1646	24.1646	24.5107	23.4404	23.9823	23.4404
O95163	ELP1	24.4982	24.6985	24.9191	24.46	24.6334	24.3967
O95166	GABARAP	24.3996	24.3996	25.3914	23.679	24.0417	25.5887
O95197	RTN3	22.5241	18.2207	18.2207	22.4394	23.0408	22.4394
O95202	LETM1	24.7727	24.7699	24.9798	24.8441	25.0715	25.6005
O95218	ZRANB2	25.7857	25.1877	23.0881	25.5246	25.1238	22.9808
O95232	LUC7L3	22.6223	22.6281	22.8005	22.7914	23.7674	22.822
O95239	KIF4A	21.5757	21.337	21.5857	20.8829	21.6019	22.8085
O95292	VAPB	25.8073	25.8194	26.2759	26.6384	25.9183	26.0382
O95295	SNAPIN	22.7654	23.3433	23.4935	22.9095	23.3884	23.46
O95297	MPZL1	26.6353	26.7068	26.7369	26.5605	26.4942	26.7844
O95302	FKBP9	25.0523	25.9128	26.278	25.9008	25.9265	26.1607
O95340	PAPSS2	25.3299	25.7548	25.7769	24.8113	25.2633	25.6454
O95347	SMC2	26.8187	26.8306	27.106	26.9278	27.0343	27.0041
O95361	TRIM16	24.2673	24.2673	25.3084	24.0894	24.0894	25.7995
O95372	LYPLA2	24.9502	24.4357	25.0312	25.4788	25.2044	24.3935
O95373	IPO7	27.6839	27.4507	26.6216	27.8415	27.3811	26.9887
O95376	ARIH2	23.8243	23.3337	23.4793	23.1465	23.3045	22.7378
O95394	PGM3	19.4076	20.2176	20.56	19.5498	20.3138	19.9982
O95433	AHSA1	23.6771	24.2113	24.3544	22.3405	23.7521	24.2312
O95453	PARN	21.8626	26.0212	25.3432	21.9127	25.2637	25.4308
O95456	PSMG1	25.4334	25.8605	25.609	25.9129	26.8476	26.5612
O95470	SGPL1	23.1329	23.1329	23.6192	18.4005	18.4005	18.4005
O95486	SEC24A	23.0577	22.7056	23.5652	22.6755	22.8816	23.1504
O95571	ETHE1	25.3999	25.7292	24.8302	25.5391	25.4714	24.6186
O95573	ACSL3	28.6522	28.9446	28.7997	28.4742	28.7562	28.6225
O95696	BRD1	25.4688	25.6241	25.4688	25.9097	26.1762	25.9097
O95721	SNAP29	22.256	21.6256	22.7247	21.6879	21.1766	21.1766
O95747	OXSR1	24.7495	25.3293	25.9528	23.4985	24.4092	26.3182
O95757	HSPA4L	26.5955	27.0951	27.3157	26.4095	26.4803	27.259
O95782	AP2A1	26.0465	26.2042	25.3259	26.1419	25.9142	26.2707
O95786	RIGI	22.2581	23.0493	22.7242	21.2507	22.6003	23.0317
O95793	STAU1	20.9203	21.7001	22.7818	21.5514	21.582	21.5514
O95816	BAG2	26.9187	26.1059	26.9788	26.8352	26.1592	26.8827
O95817	BAG3	25.498	25.5082	25.3991	24.7552	25.2462	25.0842
O95819	MAP4K4	20.6934	20.6606	20.6606	20.6328	21.2801	20.1294
O95831	AIFM1	25.4927	24.6989	25.4483	25.4446	26.6879	26.6651
O95861	BPNT1	25.7072	26.0994	25.9846	25.4476	25.6704	25.9177
O95864	FADS2	23.506	23.8406	23.859	23.8938	23.7247	24.7612
O95881	TXNDC12	27.2746	27.3815	27.5603	26.8329	27.2421	27.3654
O96019	ACTL6A	23.2411	23.4054	23.0245	23.0094	23.3347	22.6053
P00338	LDHA	32.9051	32.9026	32.663	32.7883	32.8046	32.5879
P00367	GLUD1	28.6202	28.6568	28.4142	28.5611	28.7234	28.5796
P00374	DHFR	23.3485	23.2096	24.3498	23.713	22.9929	24.2706
P00387	CYB5R3	27.7135	27.9878	27.47	27.9726	28.1674	27.5054
P00441	SOD1	25.1466	24.9664	25.4227	24.6316	25.0216	25.7541
P00492	HPRT1	26.3647	26.7098	26.7375	26.8862	26.4518	26.9324
P00533	EGFR	24.2569	26.3085	26.1664	24.6012	26.2669	25.7408
P00558	PGK1	32.7927	33.0816	33.1504	32.7441	32.952	32.9523
P00568	AK1	26.6203	26.5739	26.5303	26.6561	26.7728	26.8016
P00966	ASS1	22.5229	22.8913	23.1704	22.6224	22.906	24.0632
P01024	C3	21.6525	21.6525	22.032	22.1174	18.4005	18.4005
P01111	NRAS	26.2234	26.8789	26.747	26.0038	26.7709	26.7159
P01130	LDLR	25.1561	24.9124	25.6651	22.9993	24.362	25.9123
P01889	HLA-B	28.3291	27.969	27.3108	28.2726	27.8659	27.0484
P01893	HLA-H	23.3892	23.9615	24.5988	23.757	24.6375	24.9218
P02511	CRYAB	23.24	23.8119	23.9121	23.7961	23.4485	23.1299
P02545	LMNA	28.5876	28.9681	29.2189	29.4044	29.1364	29.2991
P02656	APOC3	27.0917	27.0461	27.034	26.9102	26.9247	26.7685
P02751	FN1	21.9545	22.8996	21.9545	18.4005	22.1402	18.4005
P02786	TFRC	30.0627	30.2281	30.1194	30.0499	30.1517	30.1509
P02794	FTH1	24.736	23.0656	23.0656	24.7244	24.3802	23.4532
P02795	MT2A	29.1652	29.5977	29.0867	29.093	29.28	28.678
P04040	CAT	24.642	25.4372	24.8365	24.2773	25.457	24.4179
P04062	GBA1	26.8591	27.7739	27.278	27.3026	27.8753	27.5884
P04075	ALDOA	33.7453	33.9242	33.9763	33.5978	33.7946	33.8792
P04083	ANXA1	31.1781	31.3533	31.428	31.0777	31.2308	31.3672
P04114	APOB	25.7555	26.1598	26.1067	25.743	25.9036	25.9386
P04150	NR3C1	23.8047	23.1095	22.5456	22.354	18.4005	18.4005
P04179	SOD2	25.6134	25.8403	26.0359	25.9223	25.8719	26.4139
P04181	OAT	25.6779	26.2114	26.2309	25.5653	25.6408	25.8846
P04183	TK1	22.5704	22.8874	23.4308	22.4379	22.9671	23.1025
P04275	VWF	26.0821	24.9525	25.445	26.1421	24.7077	25.1095
P04406	GAPDH	34.6253	34.7994	35.0059	34.5641	34.715	34.972
P04424	ASL	24.7312	24.6267	25.5793	24.2187	24.3067	25.2672
P04439	HLA-A	26.7466	26.4247	27.8123	26.6535	27.1344	27.8026
P04632	CAPNS1	28.0339	28.0994	28.2706	27.8637	27.926	27.9721
P04732	MT1E	26.1191	26.2662	24.3774	25.5583	25.6286	24.5118
P04792	HSPB1	31.4832	31.9297	31.8052	31.3119	31.4674	31.5753
P04818	TYMS	23.0455	23.7491	23.3738	23.981	22.9247	22.9247
P04843	RPN1	28.4917	29.1085	29.166	28.8431	29.2818	29.5363
P04844	RPN2	26.6186	27.3116	26.4424	26.7757	27.4041	26.8646
P04899	GNAI2	28.4251	28.741	28.599	28.3688	28.6449	28.581
P04920	SLC4A2	24.443	24.2977	24.4157	24.066	24.8251	24.3861
P05023	ATP1A1	30.7486	31.1999	31.043	30.8661	31.1759	31.0333
P05026	ATP1B1	27.7577	27.898	27.8423	27.6998	27.8419	27.9982
P05067	APP	28.6622	28.6183	28.1531	28.4335	28.6129	28.0669
P05091	ALDH2	26.5403	26.7374	26.6722	26.5517	26.9146	27.0672
P05106	ITGB3	23.3099	22.9201	23.8945	23.5753	23.5795	22.9697
P05141	SLC25A5	26.909	27.1457	27.0344	26.7991	27.0647	26.9306
P05161	ISG15	29.7965	29.8616	29.6954	29.4142	29.5337	29.2287
P05198	EIF2S1	28.5074	28.6697	28.5772	28.5719	28.6487	28.3308
P05362	ICAM1	24.7068	23.8672	24.6364	24.7973	23.6648	23.8937
P05387	RPLP2	27.4834	28.278	28.4776	27.5449	28.4177	28.4901
P05388	RPLP0	30.5238	30.5443	30.3697	30.3957	30.4726	30.599
P05455	SSB	27.9583	28.0395	28.1867	28.054	27.9618	27.8351
P05556	ITGB1	30.947	31.0046	31.0217	30.878	30.9596	31.0405
P05783	KRT18	28.0987	27.8096	28.4309	27.9725	27.6456	28.3993
P08590	MYL3	27.4877	26.7656	26.4569	27.3834	26.7538	26.6839
P06132	UROD	22.5926	25.0059	24.7026	22.4629	21.9412	24.4819
P06454	PTMA	29.1511	29.292	28.8283	29.2371	29.4439	28.8559
P06493	CDK1	28.3787	27.9631	28.4591	28.3336	28.3027	28.5543
P06576	ATP5F1B	29.2544	29.5036	29.6465	29.5418	29.6981	30.0906
P06703	S100A6	30.1731	31.2479	30.7441	30.1904	31.008	30.7416
P06730	EIF4E	27.7234	27.587	27.3817	27.6761	27.5763	27.1647
P06733	ENO1	34.6307	34.8516	34.8928	34.3892	34.6088	34.5527
P06737	PYGL	27.7816	26.9643	27.6193	27.7833	27.2928	27.6848
P06744	GPI	26.9994	26.6234	26.0536	26.6014	26.7439	26.1083
P06748	NPM1	30.0014	29.9871	29.8433	29.9771	30.1361	29.8598
P06753	TPM3	29.1525	29.4833	29.3125	29.2106	29.2606	29.6242
P06756	ITGAV	27.5317	27.6808	27.7386	27.435	27.8741	27.8633
P06858	LPL	24.2766	24.74	23.1229	23.9429	24.8606	24.3698
P06865	HEXA	26.3305	25.8863	26.0741	25.311	25.3065	25.5285
P07099	EPHX1	27.2119	27.2096	26.9478	27.2206	27.5946	27.3715
P07108	DBI	25.698	25.8675	25.8143	25.423	25.7195	25.7818
P07195	LDHB	31.1663	31.2797	31.1129	31.1458	31.2982	30.9335
P07203	GPX1	26.4802	26.7323	26.3309	26.2676	26.4294	26.7724
P07237	P4HB	32.3148	32.3956	32.302	32.5464	32.6249	32.4994
P07339	CTSD	28.42	28.8451	29.1711	28.5501	29.0068	29.3059
P07355	ANXA2	33.9417	34.099	34.1453	33.8422	33.933	34.0673
P07384	CAPN1	27.5055	27.824	27.912	27.4436	27.699	27.6631
P07437	TUBB	31.3795	31.6556	31.6923	31.2978	31.6093	31.6671
P07602	PSAP	28.9108	29.2887	29.5395	29.2098	29.4931	29.4183
P07686	HEXB	24.9738	25.248	25.0415	24.6633	25.793	24.3498
P07711	CTSL	26.0018	25.5762	26.0042	25.0859	25.5091	25.841
P07737	PFN1	32.7482	32.8433	32.9161	32.5778	32.7104	32.7017
P07741	APRT	27.2034	27.3887	27.5039	26.5829	27.216	27.459
P07814	EPRS1	30.3531	30.4624	30.2832	30.2375	30.2785	30.3406
P07858	CTSB	25.9196	25.5415	26.2744	26.1945	25.6259	25.625
P07900	HSP90AA1	31.4791	31.8506	31.9048	31.3359	31.6507	31.778
P07910	HNRNPC	21.6666	23.0856	21.6666	22.1293	23.7617	22.1293
P07942	LAMB1	22.1741	22.3985	23.1482	22.4124	22.9676	22.9295
P07951	TPM2	21.8954	22.4884	22.5935	18.4005	18.4005	22.4612
P07954	FH	27.6944	27.756	27.726	27.444	27.3471	27.7679
P08047	SP1	22.9323	22.1071	22.1071	22.7074	23.4279	22.7074
P08133	ANXA6	27.8029	28.157	28.1169	27.6998	28.0666	27.9117
P08134	RHOC	24.067	24.067	24.4971	24.1395	24.1395	24.5076
P08195	SLC3A2	30.6042	30.865	31.0704	30.4747	30.7692	30.4704
P08237	PFKM	26.1049	26.4363	26.6276	25.9425	26.4763	26.7763
P08238	HSP90AB1	33.9417	33.9677	34.13	33.8042	33.8422	33.9677
P08240	SRPRA	25.7214	26.1883	25.2724	26.2942	26.0131	25.1607
P08243	ASNS	27.8721	27.7735	28.4716	27.8547	27.6201	28.3474
P08559	PDHA1	27.7591	27.7155	27.7312	27.8658	27.7729	27.9631
P08572	COL4A2	23.9456	24.214	23.8204	24.2476	24.2129	23.4635
P08581	MET	23.0399	23.8767	25.7303	23.6261	23.2047	24.3146
P08621	SNRNP70	27.4215	27.5496	27.4669	27.5474	27.7664	27.7657
P08648	ITGA5	27.3753	27.885	27.5106	27.9292	27.973	28.1561
P08670	VIM	30.4308	30.5606	30.4446	30.366	30.5407	30.6835
P08708	RPS17	29.4365	29.6377	29.2978	29.0509	29.2938	29.1051
P08754	GNAI3	25.9043	26.2843	26.2559	25.7371	26.081	26.239
P08758	ANXA5	28.9274	29.1426	29.208	28.9314	29.2282	29.5088
P08865	RPSA	31.045	31.3536	31.5423	30.9738	31.1664	31.4335
P09012	SNRPA	26.7969	27.0406	27.0253	26.8822	27.0923	27.2034
P09104	ENO2	30.1725	25.2414	24.4351	30.0986	24.6244	24.4811
P09110	ACAA1	25.3229	25.2531	25.1027	25.3856	25.2078	25.1302
P09211	GSTP1	28.7948	29.1498	29.2835	28.8541	29.1795	29.3371
P09234	SNRPC	26.0574	26.2772	26.0947	26.2748	26.3462	26.3571
P09382	LGALS1	31.8521	31.8843	31.7794	31.6326	31.7141	31.7138
P09417	QDPR	25.5701	25.345	25.5877	25.6978	25.7496	25.69
P09429	HMGB1	30.7926	30.8594	30.6875	30.736	30.7387	30.5044
P09488	GSTM1	24.8997	24.5393	24.5393	24.7135	25.0538	22.9828
P09493	TPM1	27.9371	28.4872	28.1485	27.6294	27.9251	27.7976
P09496	CLTA	28.3182	28.3827	28.3476	28.0956	28.2436	28.3553
P09497	CLTB	26.2411	27.0468	27.1932	26.4758	26.9281	27.3157
P09525	ANXA4	28.1364	28.2928	28.1939	27.851	27.7411	27.8221
P09543	CNP	26.8743	27.0035	25.9773	26.5898	26.7873	26.3956
P09601	HMOX1	23.0567	22.7424	23.4795	22.6768	23.0538	22.7459
P09651	HNRNPA1	29.6435	29.8459	29.5119	29.514	30.0149	29.5327
P09758	TACSTD2	22.7033	23.2919	24.5163	23.9285	23.1002	23.7353
P09874	PARP1	28.613	28.9229	28.7368	28.6845	28.6961	28.9369
P09884	POLA1	22.8277	23.2095	23.4953	22.8208	23.0911	23.7002
P09914	IFIT1	24.0649	23.2659	23.5859	22.9854	23.5064	22.9854
P09960	LTA4H	23.2757	23.2804	23.2757	23.0827	22.8097	22.8097
P09972	ALDOC	29.3156	29.5876	29.4454	29.3018	29.5883	29.4651
P0C221	CCDC175	23.6369	23.634	23.7868	24.0169	24.2455	24.0098
P0DMV8	HSPA1A	31.1115	31.386	31.455	31.1336	31.2482	31.341
P0DP25	CALM3	30.8562	30.8421	30.8975	30.754	30.8211	30.8369
P10155	RO60	23.1507	23.4593	23.1507	23.4296	23.64	23.4296
P62070	RRAS2	25.0441	25.2639	25.2635	25.3404	25.5726	25.3811
P10321	HLA-C	28.8673	28.9316	28.649	28.6445	28.7203	28.4732
P10515	DLAT	20.4911	24.4672	25.5738	20.5516	25.01	25.6825
P10586	PTPRF	22.6722	22.0469	23.0035	23.0214	23.0214	23.1288
P10599	TXN	30.5756	30.7336	30.8323	30.5844	30.6959	30.8085
P10606	COX5B	25.6723	26.2654	25.9132	25.6332	26.2486	25.784
P10619	CTSA	23.1376	23.52	23.7868	25.4997	26.0535	25.9855
P10620	MGST1	25.4413	25.361	25.1957	25.6211	25.7889	26.026
P10644	PRKAR1A	26.5257	27.136	26.8707	26.4848	27.0584	26.6466
P10768	ESD	27.4695	28.1144	27.7256	27.829	28.172	28.0035
P10809	HSPD1	33.3828	33.5412	33.5296	33.2071	33.3698	33.4209
P10909	CLU	26.2082	26.3124	26.8254	26.1536	26.341	26.5427
P11021	HSPA5	33.0112	33.0747	33.1285	32.8578	32.9932	33.0095
P11047	LAMC1	24.5451	24.448	24.3498	24.1333	24.1329	23.9373
P11117	ACP2	24.958	25.416	25.1712	24.8602	25.3192	24.8912
P11142	HSPA8	33.3828	33.4083	33.4581	33.0714	33.2478	33.3436
P11166	SLC2A1	28.3323	28.3415	28.3103	28.4563	28.4655	28.5119
P11172	UMPS	24.823	23.6296	24.8166	25.5934	25.1268	23.7148
P11177	PDHB	28.8271	28.6039	28.9994	28.8005	28.6921	28.8501
P11216	PYGB	22.2923	24.6499	20.103	23.0242	23.1315	24.8274
P11233	RALA	26.6202	26.8564	26.4113	26.5654	26.8164	26.495
P11279	LAMP1	28.8125	29.0606	28.9254	28.7502	29.0863	28.7891
P11310	ACADM	26.1804	26.3725	26.9119	26.0485	26.6088	26.2109
P11387	TOP1	25.5487	26.0769	25.7683	24.7822	25.7454	25.8329
P11413	G6PD	30.8606	31.0202	30.932	30.867	30.9677	30.8874
P11441	UBL4A	21.7143	21.2991	21.2991	18.4005	21.7763	18.4005
P11498	PC	28.4696	28.8043	28.918	28.5603	28.7469	28.8092
P11532	DMD	27.8722	28.2179	28.3772	27.6836	27.86	28.1126
P11586	MTHFD1	30.3669	30.5117	30.5211	30.2704	30.4173	30.2932
P11717	IGF2R	28.6634	28.8062	28.6034	28.5339	28.8406	28.5765
P11766	ADH5	25.2864	25.2607	24.9936	25.5114	25.6017	25.5653
P11802	CDK4	21.3963	24.9665	22.8391	21.9802	24.9427	24.6737
P11908	PRPS2	26.978	27.3082	27.2725	26.7684	27.2582	27.1423
P11940	PABPC1	29.6507	29.8804	29.9892	29.6495	29.8104	29.956
P12004	PCNA	29.3416	29.5194	29.6168	29.2813	29.3669	29.4599
P12081	HARS1	28.3231	28.3582	28.5545	28.239	28.4476	28.6545
P12236	SLC25A6	23.4769	23.9891	23.1624	23.9506	24.2365	23.2344
P12268	IMPDH2	28.6992	28.9008	28.9843	28.5676	28.7136	28.6952
P12270	TPR	20.4676	20.615	20.5113	20.4149	22.1034	21.0515
P12277	CKB	28.6035	28.9427	29.1292	28.6472	28.7186	28.963
P12429	ANXA3	27.6119	28.4705	28.5968	27.5313	28.2645	28.1771
P12814	ACTN1	29.3873	29.4926	29.626	29.2219	29.323	29.5419
P12955	PEPD	24.2089	23.8597	24.1732	24.0552	23.8056	24.0049
P12956	XRCC6	31.0804	31.3098	31.2817	31.0274	31.3543	31.2252
P13010	XRCC5	30.2919	30.5481	30.4226	30.3134	30.4742	30.4258
P13073	COX4I1	26.8459	27.5466	27.0923	26.0893	26.0646	26.5741
P13489	RNH1	27.2395	27.2852	27.2795	27.0128	26.9297	27.3953
P13639	EEF2	32.3371	32.4971	32.5754	32.3536	32.5911	32.4823
P13667	PDIA4	29.5631	29.9261	30.093	29.5813	29.7421	30.2379
P13674	P4HA1	23.4569	23.9707	25.2714	24.5336	24.4965	24.9219
P13693	TPT1	28.1454	28.3367	28.7494	28.0563	28.2943	28.6245
P13797	PLS3	28.4376	28.6407	28.2983	28.4956	28.6798	28.6619
P13798	APEH	28.0744	27.6931	27.8367	27.7718	27.6063	28.0366
P13804	ETFA	29.0021	29.2347	29.2494	28.9997	29.1257	28.8019
P13861	PRKAR2A	27.4253	27.0137	26.6607	26.1991	26.5199	26.6027
P13929	ENO3	25.1511	25.4084	25.185	25.0137	25.2422	24.9873
P13987	CD59	28.6776	28.7833	28.6455	28.8078	28.915	28.8518
P13995	MTHFD2	25.8504	25.6012	26.4301	25.6421	25.4919	26.2377
P14209	CD99	22.3898	22.3898	23.0685	22.6478	22.6478	22.7965
P14314	PRKCSH	30.5743	30.6629	30.1428	30.4823	30.5667	29.981
P14324	FDPS	30.0084	30.2277	30.1239	29.9864	30.0797	30.2085
P14550	AKR1A1	28.4892	28.5599	28.5714	28.4387	28.5589	28.4165
P14618	PKM	34.7849	34.9197	34.9417	34.5698	34.6839	34.7553
P14625	HSP90B1	31.7099	31.8319	31.9356	31.739	31.8762	31.9668
P14678	SNRPB	25.8664	26.4883	26.2088	25.8463	26.5124	26.6315
P14735	IDE	24.6623	25.2059	25.0892	24.4769	25.2924	25.5932
P14854	COX6B1	23.5328	23.5705	23.5328	23.6394	23.1356	22.7433
P14866	HNRNPL	24.7403	24.2471	23.5871	25.2161	24.1874	23.8399
P14868	DARS1	28.8864	29.2387	29.2163	28.694	28.8667	29.0377
P14923	JUP	27.7982	29.0087	28.327	27.7046	28.8005	28.4267
P15104	GLUL	18.2207	18.2207	18.2207	22.8343	22.8343	23.0358
P15121	AKR1B1	27.9504	28.3119	28.3869	27.8421	28.406	28.3888
P15144	ANPEP	18.2207	18.2207	18.2207	20.4355	20.7238	21.462
P15151	PVR	26.1629	26.1712	25.6929	25.9149	25.9908	25.7282
P15170	GSPT1	27.5545	27.4481	27.8903	26.7572	26.4067	27.1035
P15311	EZR	31.0504	31.3702	31.2075	30.8974	31.2246	30.9577
P15328	FOLR1	28.2842	27.8406	28.0334	28.4365	28.1966	28.1497
P15531	NME1	26.6869	26.4211	27.2922	26.2861	26.7794	26.5603
P15559	NQO1	29.9077	30.1431	29.7912	29.921	30.1772	29.6476
P15586	GNS	25.7409	25.9619	25.4588	25.5072	25.6648	25.6888
P15880	RPS2	31.1699	31.2416	31.031	31.0156	30.995	30.9057
P15924	DSP	22.7042	22.7042	26.1393	22.3141	22.3141	25.4378
P15927	RPA2	25.162	25.9307	26.4417	25.3201	25.628	26.6524
P15941	MUC1	25.3844	25.6614	25.6686	25.1785	25.7214	25.4598
P16035	TIMP2	24.0749	24.1061	23.9095	23.5284	24.2611	24.4193
P16070	CD44	28.3704	28.2537	29.2247	28.3554	28.5424	28.6126
P16083	NQO2	25.3945	25.4315	25.1699	24.8123	24.9525	24.786
P16144	ITGB4	25.6996	25.0982	25.3056	25.4003	25.1491	24.8865
P16152	CBR1	27.6808	28.0441	27.9192	27.9451	27.947	27.8736
P16278	GLB1	20.7394	21.0431	20.7394	20.8311	23.1224	21.1074
P16401	H1-5	26.1365	26.3838	25.9586	26.3605	25.6254	25.748
P16403	H1-2	28.9745	29.1984	29.1518	29.1132	29.4435	29.153
P16435	POR	24.5032	24.7774	25.0625	25.3896	24.8212	25.1546
P16615	ATP2A2	28.604	28.8004	28.7465	28.7787	28.89	28.8636
P16949	STMN1	27.0007	28.3387	28.4898	28.5407	28.5321	28.5054
P16989	YBX3	26.0827	25.992	25.4744	26.0708	25.9132	25.3942
P17066	HSPA6	30.2801	30.3111	30.4234	29.9875	30.1707	30.2911
P17174	GOT1	25.7993	25.8635	26.3828	25.8588	25.995	26.5424
P17252	PRKCA	22.548	22.7708	23.4936	22.4456	22.8125	22.928
P17301	ITGA2	24.2733	24.9559	24.4437	24.3237	25.0056	24.6962
P17302	GJA1	23.4403	18.2207	18.2207	22.6693	23.3973	22.6693
P17342	NPR3	24.5677	26.4698	25.7643	24.5779	26.3032	25.6026
P17480	UBTF	23.227	23.5914	23.227	18.4581	19.0911	18.4581
P22694	PRKACB	26.2489	26.71	26.6462	25.9286	26.3883	26.2732
P17655	CAPN2	28.8374	28.9773	28.5819	28.6591	28.74	28.4184
P17812	CTPS1	27.4963	27.7857	28.1189	27.4455	27.7621	27.3995
P17813	ENG	25.6436	25.9857	25.7651	25.4228	25.8923	25.9275
P17844	DDX5	28.8783	29.2921	29.3972	29.0159	29.1387	29.3841
P17858	PFKL	24.3611	23.5998	23.9939	24.2572	23.9903	23.7725
P17931	LGALS3	26.0372	25.7063	25.41	25.6451	25.9063	25.7614
P17980	PSMC3	27.25	27.2314	27.5025	27.23	27.2183	27.5103
P17987	TCP1	30.1037	30.3157	30.262	29.9117	30.218	30.0585
P18031	PTPN1	25.4676	25.341	24.9131	25.6099	25.0293	25.3452
P18077	RPL35A	29.6428	29.7917	29.9177	29.2664	29.5132	29.6925
P18085	ARF4	28.5266	28.7366	28.7121	28.5999	28.7526	28.846
P18124	RPL7	30.2223	30.4235	30.7408	30.2107	30.4343	30.6896
P18206	VCL	30.0364	30.1298	29.869	30.0226	29.9807	29.7601
P18615	NELFE	22.9275	24.2203	22.7874	23.4496	23.5631	22.6509
P18621	RPL17	28.6005	28.8201	28.9717	28.7911	28.8731	28.5528
P18669	PGAM1	30.2845	30.3395	30.1648	30.2077	30.3912	30.0781
P18754	RCC1	23.5077	24.0403	23.441	20.7891	23.6807	23.1109
P18859	ATP5PF	23.1694	23.3822	24.3537	23.602	23.5859	22.7017
P19022	CDH2	24.5049	24.9554	24.6387	24.9983	25.2489	24.7613
P19174	PLCG1	20.8919	21.4731	20.8919	20.2815	18.4005	18.4005
P19338	NCL	31.1673	31.4033	31.4965	31.2077	31.3626	31.5572
P19367	HK1	29.2628	29.4842	29.4836	29.2654	29.5738	29.6675
P19525	EIF2AK2	26.646	26.7829	27.0003	26.4046	26.5691	26.8693
[truncated: 1,790 more rows]

## Sheet: RSL3-cytoplasm
Uniprot accession	Gene name	Log2(Intensity.ferroptosis-induced.S1)	Log2(Intensity.ferroptosis-induced.S2)	Log2(Intensity.ferroptosis-induced.S3)	Log2(Intensity.non-induced.S1)	Log2(Intensity.non-induced.S2)	Log2(Intensity.non-induced.S3)
[truncated: 2,243 more rows]

[truncated: 1 more sheets: DAT-cytoplasm]
