# Supplementary material for: Nuclear and cytoplasmic specific RNA binding proteome enrichment and its changes upon ferroptosis induction
Source: Nat Commun. 2024 Jan 29;15:852. doi: 10.1038/s41467-024-44987-9 (PMC10825125; doi:10.1038/s41467-024-44987-9)
Supplement: Supplementary file 7 — Dataset 4 [file 41467_2024_44987_MOESM7_ESM.xlsx]

## Sheet: BLTF+erastin-upregulation
Supplementary Data 4. Datasets of differential nuclear and cytoplasmic RBPs between the ferroptosis inducer treated and non-treated cells.
Protein ID	Log2(Intensity.ferroptosis-induced.S1)	Log2(Intensity.ferroptosis-induced.S2)	Log2(Intensity.ferroptosis-induced.S3)	Log2(Intensity.non-induced.S1)	Log2(Intensity.non-induced.S2)	Log2(Intensity.non-induced.S3)
sp|O00116|ADAS_HUMAN	26.7818	28.5911	28.183	25.2187	24.4907	24.4907
sp|O00170|AIP_HUMAN	24.6186	25.0174	24.6186	20.5593	20.5593	20.5593
sp|O00231|PSD11_HUMAN	27.8617	27.7704	26.7137	23.816	20.5593	20.5593
sp|O00303|EIF3F_HUMAN	28.1051	28.876	28.4419	26.4497	25.8451	25.8451
sp|O00429|DNM1L_HUMAN	25.3573	26.0972	25.832	20.5593	20.5593	20.5593
sp|O00487|PSDE_HUMAN	26.983	26.9549	26.9777	24.2431	24.1258	24.4827
sp|O00560|SDCB1_HUMAN	26.241	27.2149	27.7818	23.5885	20.5593	20.5593
sp|O14562|UBFD1_HUMAN	24.7177	26.7826	26.3457	20.5593	20.5593	20.5593
sp|O14818|PSA7_HUMAN	28.3613	27.6649	27.8043	23.6912	20.5593	20.5593
sp|O15347|HMGB3_HUMAN	26.0297	26.0297	27.3013	20.5593	20.5593	20.5593
sp|O43324|MCA3_HUMAN	25.0632	25.2927	25.8281	20.5593	20.5593	20.5593
sp|O43447|PPIH_HUMAN	24.9079	25.6414	24.9079	20.5593	20.5593	20.5593
sp|O43598|DNPH1_HUMAN	23.9474	24.4122	23.9474	20.5593	20.5593	20.5593
sp|O60220|TIM8A_HUMAN	25.7557	25.0739	24.8319	20.5593	20.5593	20.5593
sp|O60341|KDM1A_HUMAN	25.7513	26.484	25.2081	20.5593	20.5593	20.5593
sp|O60568|PLOD3_HUMAN	25.04	25.04	25.8245	20.5593	20.5593	20.5593
sp|O60610|DIAP1_HUMAN	22.9482	23.2775	22.9482	20.5593	20.5593	20.5593
sp|O60749|SNX2_HUMAN	22.9648	24.5625	24.9897	20.5593	20.5593	20.5593
sp|O75390|CISY_HUMAN	28.3311	28.1726	28.1726	24.5442	24.5442	25.7997
sp|O75439|MPPB_HUMAN	25.3099	26.0666	25.3099	20.5593	20.5593	20.5593
sp|O94826|TOM70_HUMAN	26.4653	26.9183	26.9407	23.4054	20.5593	20.5593
sp|O94874|UFL1_HUMAN	26.0087	24.1408	24.693	20.5593	20.5593	20.5593
sp|O94979|SC31A_HUMAN	25.6157	27.6737	26.2438	20.5593	20.5593	20.5593
sp|O95071|UBR5_HUMAN	22.3023	23.6528	23.7684	20.5593	20.5593	20.5593
sp|O95373|IPO7_HUMAN	27.5491	28.6973	28.6045	26.3276	25.5798	25.5798
sp|O95785|WIZ_HUMAN	23.671	25.1072	26.1214	20.5593	20.5593	20.5593
sp|P00492|HPRT_HUMAN	26.099	24.5427	24.5427	20.5593	20.5593	20.5593
sp|P00505|AATM_HUMAN	26.0179	26.435	26.4435	20.5593	20.5593	20.5593
sp|P04406|G3P_HUMAN	33.9153	34.2897	34.2897	32.0789	30.2799	31.781
sp|P04632|CPNS1_HUMAN	24.344	24.6448	26.3167	20.5593	20.5593	20.5593
sp|P05386|RLA1_HUMAN	30.5007	30.6042	30.6746	26.73	26.6371	26.5244
sp|P06703|S10A6_HUMAN	26.9904	26.1988	26.4631	20.5593	20.5593	20.5593
sp|P07384|CAN1_HUMAN	25.8778	25.8778	26.2226	23.0957	23.0957	24.5048
sp|P07954|FUMH_HUMAN	26.8957	25.9272	27.4918	20.5593	20.5593	20.5593
sp|P08195|4F2_HUMAN	31.648	31.7432	32.1387	30.2954	29.1788	28.9985
sp|P08237|PFKAM_HUMAN	25.3213	26.6193	25.6927	20.5593	20.5593	20.5593
sp|P08559|ODPA_HUMAN	28.1465	27.5631	27.4874	21.7916	21.3061	24.1685
sp|P08758|ANXA5_HUMAN	28.3573	27.5921	25.7988	23.4744	20.5593	20.5593
sp|P09132|SRP19_HUMAN	23.5955	24.2745	23.2042	20.5593	20.5593	20.5593
sp|P09417|DHPR_HUMAN	23.9786	25.2359	22.7743	20.5593	20.5593	20.5593
sp|P09960|LKHA4_HUMAN	25.1753	26.2424	25.7956	20.5593	20.5593	20.5593
sp|P09972|ALDOC_HUMAN	27.4941	27.6009	27.4773	20.5593	20.5593	20.5593
sp|P10768|ESTD_HUMAN	26.4353	25.0102	24.0288	20.5593	20.5593	20.5593
sp|P11172|UMPS_HUMAN	25.642	25.0714	25.1514	20.5593	20.5593	20.5593
sp|P11310|ACADM_HUMAN	26.7759	24.4889	26.4235	20.5593	20.5593	20.5593
sp|P11586|C1TC_HUMAN	29.2364	28.8062	29.3837	25.7882	27.0565	25.3731
sp|P11766|ADHX_HUMAN	25.262	25.164	24.9377	20.5593	20.5593	20.5593
sp|P12270|TPR_HUMAN	29.2939	28.2533	29.3055	26.0438	25.0538	25.0906
sp|P12277|KCRB_HUMAN	27.4901	27.8694	27.4518	20.5593	20.5593	20.5593
sp|P13797|PLST_HUMAN	27.4315	25.4288	25.5656	20.5593	20.5593	20.5593
sp|P14314|GLU2B_HUMAN	26.6308	25.6176	25.7173	20.5593	20.5593	20.5593
sp|P14324|FPPS_HUMAN	26.1651	25.1297	26.4774	22.8256	20.5593	20.5593
sp|P14550|AK1A1_HUMAN	26.9977	26.8875	26.3662	23.094	20.5593	20.5593
sp|P16435|NCPR_HUMAN	26.0928	27.7813	26.1537	23.7592	23.439	23.439
sp|P17655|CAN2_HUMAN	26.2798	24.4171	26.0887	20.5593	20.5593	20.5593
sp|P17676|CEBPB_HUMAN	25.5873	26.246	27.051	20.5593	20.5593	23.2078
sp|P18206|VINC_HUMAN	28.4939	28.2136	28.216	24.1657	20.5593	20.5593
sp|P18615|NELFE_HUMAN	22.5215	24.1113	23.9243	20.5593	20.5593	20.5593
sp|P18858|DNLI1_HUMAN	23.5643	23.4481	23.4481	20.5593	20.5593	20.5593
sp|P21281|VATB2_HUMAN	27.2317	26.1491	26.5803	20.5593	20.5593	20.5593
sp|P21291|CSRP1_HUMAN	29.2977	28.9873	28.6871	26.7699	26.3739	26.3739
sp|P22234|PUR6_HUMAN	28.4415	28.0364	27.4058	25.1588	24.5318	24.5318
sp|P22314|UBA1_HUMAN	29.2282	29.1789	29.0326	25.9736	25.6213	25.217
sp|P22695|QCR2_HUMAN	29.9227	29.7825	29.3772	27.6063	27.1687	25.9756
sp|P24666|PPAC_HUMAN	23.3781	24.4719	24.9501	20.5593	20.5593	20.5593
sp|P24752|THIL_HUMAN	25.3351	25.9375	25.9915	20.5593	20.5593	20.5593
sp|P25685|DNJB1_HUMAN	26.7574	27.2881	27.2132	23.1389	20.5593	20.5593
sp|P25786|PSA1_HUMAN	28.1034	27.9537	28.3346	24.3224	20.5593	20.5593
sp|P27694|RFA1_HUMAN	27.3834	27.5889	26.7331	24.5696	24.5696	24.7711
sp|P29992|GNA11_HUMAN	27.1111	26.0892	26.9005	20.5593	20.5593	20.5593
sp|P30046|DOPD_HUMAN	25.5806	26.1094	25.6024	20.5593	20.5593	20.5593
sp|P30084|ECHM_HUMAN	26.5198	27.2679	26.9866	23.7354	23.6063	23.6063
sp|P30626|SORCN_HUMAN	27.2896	24.661	24.0559	20.5593	20.5593	20.5593
sp|P31939|PUR9_HUMAN	28.57	28.5789	28.2989	22.3145	21.17	25.19
sp|P33316|DUT_HUMAN	28.1049	27.9172	28.0676	25.2341	25.4412	25.2341
sp|P33991|MCM4_HUMAN	29.091	28.6812	28.7173	26.8631	24.5618	25.4151
sp|P33993|MCM7_HUMAN	29.9134	30.3626	30.0193	27.7022	26.766	27.6972
sp|P35237|SPB6_HUMAN	25.6184	24.3498	23.7192	20.5593	20.5593	20.5593
sp|P35249|RFC4_HUMAN	26.4308	23.9893	25.9402	20.5593	20.5593	20.5593
sp|P35270|SPRE_HUMAN	22.9105	24.1926	22.9105	20.5593	20.5593	20.5593
sp|P36507|MP2K2_HUMAN	26.4257	26.1927	23.7207	20.5593	20.5593	20.5593
sp|P36952|SPB5_HUMAN	29.0053	29.3847	29.1757	25.8195	25.3312	25.1316
sp|P37198|NUP62_HUMAN	26.1665	27.3011	26.5678	20.5593	20.5593	20.5593
sp|P37235|HPCL1_HUMAN	25.9927	24.7067	24.7067	20.5593	20.5593	20.5593
sp|P37837|TALDO_HUMAN	26.9612	27.1191	24.7857	20.5593	20.5593	20.5593
sp|P38606|VATA_HUMAN	27.2633	28.1252	28.0978	25.4194	24.9367	25.1186
sp|P40926|MDHM_HUMAN	29.0651	29.6315	28.5336	25.2492	25.2492	25.504
sp|P42224|STAT1_HUMAN	23.9341	25.6637	25.2979	20.5593	20.5593	20.5593
sp|P42771|CDN2A_HUMAN	25.657	25.4838	25.4838	20.5593	20.5593	20.5593
sp|P43487|RANG_HUMAN	24.2104	24.2104	25.2825	20.5593	20.5593	20.5593
sp|P43490|NAMPT_HUMAN	26.738	27.0473	26.942	23.1466	20.5593	20.5593
sp|P43686|PRS6B_HUMAN	26.646	26.8862	26.646	20.5593	20.5593	21.9322
sp|P49189|AL9A1_HUMAN	24.3023	24.3023	24.7375	20.5593	20.5593	20.5593
sp|P49720|PSB3_HUMAN	26.8433	26.6479	26.8455	23.561	23.561	25.1782
sp|P49736|MCM2_HUMAN	29.6642	28.9505	29.0442	26.5564	26.0778	24.8487
sp|P49748|ACADV_HUMAN	27.0913	27.7954	27.0404	24.148	24.148	25.0858
sp|P49770|EI2BB_HUMAN	22.8459	22.8459	24.258	20.5593	20.5593	20.5593
sp|P49773|HINT1_HUMAN	27.4912	27.7394	28.0566	20.5593	20.5593	20.5593
sp|P50502|F10A1_HUMAN	24.8415	26.4972	26.57	20.5593	20.5593	20.5593
sp|P50570|DYN2_HUMAN	24.897	27.7834	26.0869	20.5593	20.5593	20.5593
sp|P50991|TCPD_HUMAN	28.6272	29.2542	29.2866	25.1985	25.1985	26.3585
sp|P51114|FXR1_HUMAN	25.0382	26.3864	24.6148	20.5593	20.5593	20.5593
sp|P51398|RT29_HUMAN	26.0973	26.7347	26.098	20.5593	20.5593	20.5593
sp|P52292|IMA1_HUMAN	29.0932	29.7752	29.5394	25.8105	23.6825	23.5203
sp|P52789|HXK2_HUMAN	24.0218	24.42	24.0218	20.5593	20.5593	20.5593
sp|P54578|UBP14_HUMAN	24.9944	22.9689	25.121	20.5593	20.5593	20.5593
sp|P55010|IF5_HUMAN	23.4862	23.3871	23.3871	20.5593	20.5593	20.5593
sp|P55209|NP1L1_HUMAN	28.0973	25.5267	26.9564	20.5593	20.5593	20.5593
sp|P55263|ADK_HUMAN	23.3712	23.081	23.8301	20.5593	20.5593	20.5593
sp|P55795|HNRH2_HUMAN	28.3268	28.3156	28.3778	24.3101	23.8068	23.6885
sp|P55809|SCOT1_HUMAN	27.2725	27.182	27.3156	20.5593	20.5593	20.5593
sp|P56192|SYMC_HUMAN	28.3714	28.9281	28.8978	25.6442	24.4543	24.4543
sp|P60891|PRPS1_HUMAN	25.3238	26.3967	26.4478	20.5593	20.5593	20.5593
sp|P61026|RAB10_HUMAN	26.0574	25.4338	25.4338	20.5593	20.5593	20.5593
sp|P61081|UBC12_HUMAN	24.2576	24.9818	24.2466	20.5593	20.5593	20.5593
sp|P61289|PSME3_HUMAN	26.696	23.8456	25.0794	20.5593	20.5593	20.5593
sp|P62333|PRS10_HUMAN	27.2385	26.4699	27.1701	25.2098	24.7	23.8854
sp|P62633|CNBP_HUMAN	27.5014	25.646	25.7277	23.3388	22.3591	22.3591
sp|P63010|AP2B1_HUMAN	28.5127	29.292	28.6087	26.5234	26.4495	26.3169
sp|P67870|CSK2B_HUMAN	23.5892	24.1592	23.5892	20.5593	20.5593	20.5593
sp|P78316|NOP14_HUMAN	25.238	25.0984	25.0984	20.5593	20.5593	20.5593
sp|P78344|IF4G2_HUMAN	26.68	27.6237	26.6438	20.5593	20.5593	20.5593
sp|P78347|GTF2I_HUMAN	28.9178	28.2825	28.8458	26.2364	24.9013	26.4067
sp|P78371|TCPB_HUMAN	29.5951	29.582	29.0332	20.5593	20.5593	20.5593
sp|P98175|RBM10_HUMAN	25.5666	25.3242	25.3007	20.5593	20.5593	20.5593
sp|P99999|CYC_HUMAN;CON__P62894	27.4768	25.974	25.8952	22.5081	22.1248	22.1248
sp|Q00688|FKBP3_HUMAN	26.7456	24.0498	24.0498	20.5593	20.5593	20.5593
sp|Q00796|DHSO_HUMAN	26.5978	26.3248	26.3248	20.5593	20.5593	20.5593
sp|Q01844|EWS_HUMAN	27.0086	23.7517	25.9793	20.5593	20.5593	20.5593
sp|Q02790|FKBP4_HUMAN	26.6874	27.4875	27.2722	23.1672	24.09	23.8893
sp|Q03252|LMNB2_HUMAN	26.9714	26.9965	26.9813	23.6762	20.5593	20.5593
sp|Q04760|LGUL_HUMAN	26.934	25.8297	25.8055	20.5593	20.5593	20.5593
sp|Q06210|GFPT1_HUMAN	23.6932	25.9196	23.6932	20.5593	20.5593	20.5593
sp|Q06323|PSME1_HUMAN	26.599	25.5237	25.5237	20.5593	20.5593	20.5593
sp|Q07960|RHG01_HUMAN	22.7714	25.1997	24.9145	20.5593	20.5593	20.5593
sp|Q10567|AP1B1_HUMAN	25.1049	26.4692	25.9508	20.5593	20.5593	20.5593
sp|Q12769|NU160_HUMAN	27.5604	29.0148	28.0342	24.2828	24.0443	23.6416
sp|Q13200|PSMD2_HUMAN	28.1652	28.4142	28.3741	26.4637	25.6584	25.34
sp|Q13206|DDX10_HUMAN	25.639	25.639	26.1666	20.5593	20.5593	20.5593
sp|Q13310|PABP4_HUMAN	27.9058	28.0027	27.9134	20.5593	20.5593	20.5593
sp|Q13561|DCTN2_HUMAN	25.1955	23.8035	23.8035	20.5593	20.5593	20.5593
sp|Q13636|RAB31_HUMAN	26.194	25.1896	25.1896	20.5593	20.5593	20.5593
sp|Q13724|MOGS_HUMAN	25.3924	27.0578	25.3924	20.5593	20.5593	20.5593
sp|Q13813|SPTN1_HUMAN	30.1727	29.6915	29.2474	27.5641	26.1132	26.1132
sp|Q14126|DSG2_HUMAN	28.7567	28.5325	28.5534	27.0331	25.9057	25.9057
sp|Q14137|BOP1_HUMAN	27.1214	26.8965	28.074	20.5593	20.5593	23.6637
sp|Q14318|FKBP8_HUMAN	27.2254	27.4722	27.5028	24.8888	24.0674	24.0674
sp|Q14677|EPN4_HUMAN	25.1364	24.7881	23.2013	20.5593	20.5593	20.5593
sp|Q14914|PTGR1_HUMAN	25.0268	23.0246	23.0246	20.5593	20.5593	20.5593
sp|Q15006|EMC2_HUMAN	25.5293	25.7652	25.5293	20.5593	20.5593	20.5593
sp|Q15046|SYK_HUMAN	25.7699	26.0773	25.5608	20.5593	20.5593	20.5593
sp|Q15155|NOMO1_HUMAN;sp|P69849|NOMO3_HUMAN	27.7083	26.621	26.5459	23.73	23.73	24.5138
sp|Q15369|ELOC_HUMAN	26.7907	25.1896	25.1926	20.5593	20.5593	20.5593
sp|Q15428|SF3A2_HUMAN	27.6495	27.129	26.936	24.2467	24.2467	25.4137
sp|Q15646|OASL_HUMAN	23.8235	23.8235	24.3126	20.5593	20.5593	20.5593
sp|Q16181|SEPT7_HUMAN	27.3812	27.5562	27.9062	24.453	24.453	24.9374
sp|Q16513|PKN2_HUMAN	26.0408	26.1729	25.4317	20.5593	20.5593	23.3378
sp|Q16543|CDC37_HUMAN	23.8657	26.2168	26.1254	20.5593	20.5593	20.5593
sp|Q16643|DREB_HUMAN	25.1721	26.6917	25.1721	20.5593	20.5593	20.5593
sp|Q16666|IF16_HUMAN	24.4063	24.7228	24.4063	20.5593	20.5593	22.4454
sp|Q16891|MIC60_HUMAN	30.4401	31.2045	31.0051	28.9047	28.5137	27.8297
sp|Q27J81|INF2_HUMAN	23.6624	25.5598	25.1725	20.5593	20.5593	20.5593
sp|Q32P28|P3H1_HUMAN	24.7689	25.5402	24.7689	20.5593	20.5593	20.5593
sp|Q53EL6|PDCD4_HUMAN	24.3582	22.9377	23.3073	20.5593	20.5593	20.5593
sp|Q5RKV6|EXOS6_HUMAN	24.6993	24.8529	24.6993	20.5593	20.5593	20.5593
sp|Q68E01|INT3_HUMAN	23.4368	24.4868	24.8594	20.5593	20.5593	20.5593
sp|Q6NUK1|SCMC1_HUMAN	28.101	28.3296	28.9933	25.3312	23.6815	23.6815
sp|Q6P2E9|EDC4_HUMAN	25.2414	26.5941	26.1586	20.5593	20.5593	20.5593
sp|Q6PD62|CTR9_HUMAN	26.2584	25.6976	25.6976	20.5593	20.5593	20.5593
sp|Q6YN16|HSDL2_HUMAN	26.0099	25.127	24.8583	20.5593	22.8021	20.5593
sp|Q7RTV0|PHF5A_HUMAN	25.1051	23.4282	23.4282	20.5593	20.5593	20.5593
sp|Q7Z434|MAVS_HUMAN	23.5215	26.2787	24.4031	20.5593	20.5593	20.5593
sp|Q8IZL8|PELP1_HUMAN	23.6863	26.4969	26.2045	20.5593	20.5593	20.5593
sp|Q8N163|CCAR2_HUMAN	28.3797	28.8472	28.7918	26.1021	24.1496	24.2042
sp|Q8N1G4|LRC47_HUMAN	26.1741	25.956	25.284	20.5593	20.5593	20.5593
sp|Q8N8A6|DDX51_HUMAN	24.3188	27.184	24.0909	20.5593	20.5593	20.5593
sp|Q8NBU5|ATAD1_HUMAN	27.4884	27.2785	26.8467	24.4946	24.8829	24.8369
sp|Q8TAT6|NPL4_HUMAN	23.417	23.417	24.2815	20.5593	20.5593	20.5593
sp|Q8WU90|ZC3HF_HUMAN	25.5996	25.5996	26.1798	20.5593	20.5593	20.5593
sp|Q8WUY1|THEM6_HUMAN	24.066	26.7252	25.5684	20.5593	20.5593	20.5593
sp|Q8WVC0|LEO1_HUMAN	24.8755	25.5891	24.3623	20.5593	22.253	20.5593
sp|Q8WWY3|PRP31_HUMAN	27.0917	27.2545	27.0917	20.5593	20.5593	20.5593
sp|Q92597|NDRG1_HUMAN	25.861	24.1458	24.2429	20.5593	20.5593	20.5593
sp|Q92598|HS105_HUMAN	28.4535	28.3614	28.5525	24.3495	24.3495	26.1431
sp|Q92797|SYMPK_HUMAN	24.9701	24.0256	24.0256	20.5593	20.5593	20.5593
sp|Q92890|UFD1_HUMAN	26.2204	24.8147	24.8147	20.5593	20.5593	20.5593
sp|Q96AE4|FUBP1_HUMAN	28.2274	27.6204	26.9673	24.6155	24.7385	24.6155
sp|Q96I24|FUBP3_HUMAN	28.9957	29.0856	28.4404	26.8693	25.548	24.8085
sp|Q96P70|IPO9_HUMAN	24.989	28.6827	27.5403	20.5593	20.5593	20.5593
sp|Q96QK1|VPS35_HUMAN	24.779	25.9622	25.3696	20.5593	20.5593	20.5593
sp|Q96TA1|NIBA2_HUMAN	25.8975	25.8698	26.7248	23.4546	20.5593	20.5593
sp|Q99439|CNN2_HUMAN	25.9948	25.8816	27.3168	23.338	20.5593	20.5593
sp|Q99536|VAT1_HUMAN	24.0217	25.5919	25.2869	20.5593	20.5593	21.5957
sp|Q99567|NUP88_HUMAN	24.7267	25.0687	25.4613	21.9977	20.5593	20.5593
sp|Q99627|CSN8_HUMAN	26.4609	26.1215	25.3614	22.9256	20.5593	20.5593
sp|Q99798|ACON_HUMAN	26.5261	26.1978	25.7913	22.7085	21.7605	21.7605
sp|Q9BQ75|CMS1_HUMAN	24.7373	23.1786	23.1786	20.5593	20.5593	20.5593
sp|Q9BTD8|RBM42_HUMAN	25.1666	23.9339	26.034	20.5593	20.5593	20.5593
sp|Q9BVJ6|UT14A_HUMAN	26.2586	26.6812	26.0181	24.0017	23.6148	23.568
sp|Q9BXJ9|NAA15_HUMAN	25.8183	27.2069	25.54	20.5593	20.5593	20.5593
sp|Q9BYD3|RM04_HUMAN	25.6128	25.8222	24.4241	20.5593	20.5593	20.5593
sp|Q9BZJ0|CRNL1_HUMAN	23.2703	25.23	24.9062	20.5593	20.5593	20.5593
sp|Q9BZK7|TBL1R_HUMAN	27.1264	26.2149	26.1498	23.8873	23.0513	23.0513
sp|Q9BZZ5|API5_HUMAN	28.3062	28.42	28.2481	20.5593	20.5593	20.5593
sp|Q9H0U3|MAGT1_HUMAN	28.2528	28.5497	28.2528	25.085	25.085	26.1735
sp|Q9H7Z7|PGES2_HUMAN	24.0116	24.1834	24.0116	20.5593	20.5593	20.5593
sp|Q9H9A6|LRC40_HUMAN	23.2724	23.2724	23.9682	20.5593	20.5593	20.5593
sp|Q9H9B4|SFXN1_HUMAN	29.5745	30.409	30.124	27.6303	27.0904	27.4297
sp|Q9HAV4|XPO5_HUMAN	22.8861	23.7423	22.752	20.5593	20.5593	20.5593
sp|Q9NPD3|EXOS4_HUMAN	25.3066	25.3066	25.7429	20.5593	20.5593	20.5593
sp|Q9NSD9|SYFB_HUMAN	26.1844	28.128	27.2806	24.1575	24.3733	24.527
sp|Q9NUU7|DD19A_HUMAN	26.1903	25.0019	26.3319	20.5593	20.5593	20.5593
sp|Q9NVH2|INT7_HUMAN	24.5416	25.0068	24.5416	20.5593	20.5593	20.5593
sp|Q9P287|BCCIP_HUMAN	25.5968	25.7161	25.6742	20.5593	20.5593	20.5593
sp|Q9UBQ5|EIF3K_HUMAN	26.6458	25.8908	25.6243	20.5593	20.5593	20.5593
sp|Q9UBQ7|GRHPR_HUMAN	26.4653	24.5835	24.5835	20.5593	20.5593	20.5593
sp|Q9UHB6|LIMA1_HUMAN	24.3844	25.363	24.3844	20.5593	20.5593	20.5593
sp|Q9UHD1|CHRD1_HUMAN	23.4485	23.011	23.711	20.5593	20.5593	20.5593
sp|Q9UHG3|PCYOX_HUMAN	24.3779	23.4416	24.1158	20.5593	20.5593	20.5593
sp|Q9UHV9|PFD2_HUMAN	27.5393	26.9347	26.8614	20.5593	20.5593	20.5593
sp|Q9UJZ1|STML2_HUMAN	27.2641	28.282	27.9185	24.3972	24.9115	24.3972
sp|Q9UKK9|NUDT5_HUMAN	25.3889	24.6115	24.6115	20.5593	20.5593	20.5593
sp|Q9UKS6|PACN3_HUMAN	26.2452	24.1526	23.8649	20.5593	20.5593	20.5593
sp|Q9UMX0|UBQL1_HUMAN	26.2893	25.3571	25.5407	20.5593	20.5593	20.5593
sp|Q9UNM6|PSD13_HUMAN	26.3783	24.6242	26.7737	20.5593	20.5593	20.5593
sp|Q9UQE7|SMC3_HUMAN	27.8434	28.7752	29.005	26.2945	25.5786	25.8786
sp|Q9Y262|EIF3L_HUMAN	27.1447	28.306	25.0099	22.5666	22.1704	22.1704
sp|Q9Y263|PLAP_HUMAN	23.8712	24.437	25.276	20.5593	20.5593	20.5593
sp|Q9Y265|RUVB1_HUMAN	29.6174	28.9407	28.8395	26.9054	25.975	24.7003
sp|Q9Y285|SYFA_HUMAN	24.7736	24.3234	24.6847	20.5593	20.5593	20.5593
sp|Q9Y295|DRG1_HUMAN	26.7291	28.2647	27.8352	25.2584	24.984	24.6565
sp|Q9Y3A5|SBDS_HUMAN	25.2164	26.0662	25.6044	22.0596	20.5593	20.5593
sp|Q9Y490|TLN1_HUMAN	29.9185	30.3926	30.2648	26.0952	26.4131	25.0719
sp|Q9Y4L1|HYOU1_HUMAN	25.7942	24.6074	25.4365	20.5593	20.5593	20.5593
sp|Q9Y5K5|UCHL5_HUMAN	25.1721	25.2583	25.5477	20.5593	20.5593	20.5593
sp|Q9Y5L4|TIM13_HUMAN	26.6861	26.5576	26.4461	20.5593	20.5593	20.5593
sp|Q9Y5Q9|TF3C3_HUMAN	24.7096	26.3232	24.5921	20.5593	20.5593	20.5593
sp|Q9Y617|SERC_HUMAN	26.01	24.4511	25.0027	20.5593	20.5593	20.5593

## Sheet: BLTF+erastin-downregulation
Protein ID	Log2(Intensity.ferroptosis-induced.S1)	Log2(Intensity.ferroptosis-induced.S2)	Log2(Intensity.ferroptosis-induced.S3)	Log2(Intensity.non-induced.S1)	Log2(Intensity.non-induced.S2)	Log2(Intensity.non-induced.S3)
sp|O95757|HS74L_HUMAN	24.1841	25.6522	23.661	29.2399	29.9063	30.2903
sp|P06454|PTMA_HUMAN	21.6601	21.6601	21.6601	24.2843	24.2843	25.3818
sp|P22307|SCP2_HUMAN	23.953	23.0067	23.0067	29.1507	29.1507	30.7956
sp|P24928|RPB1_HUMAN	25.5199	25.7111	25.6927	29.753	29.753	30.8788
sp|P62328|TYB4_HUMAN	21.6601	21.6601	21.6601	26.4801	26.3211	26.3211
sp|Q13443|ADAM9_HUMAN	25.1189	24.4952	25.251	27.1947	27.5217	27.1947

## Sheet: BLTF+RSL3-upregulation
Protein ID	Log2(Intensity.ferroptosis-induced.S1)	Log2(Intensity.ferroptosis-induced.S2)	Log2(Intensity.ferroptosis-induced.S3)	Log2(Intensity.non-induced.S1)	Log2(Intensity.non-induced.S2)	Log2(Intensity.non-induced.S3)
sp|P00450|CERU_HUMAN	24.2536	23.5643	23.5643	21.0624	21.0624	21.0624
sp|P00505|AATM_HUMAN	23.8362	23.8362	25.4616	21.0624	21.0624	21.0624
sp|P13798|ACPH_HUMAN	23.9377	23.9377	24.9273	21.0624	21.0624	21.0624
sp|P17275|JUNB_HUMAN	25.3311	23.8194	24.975	21.0624	21.0624	21.0624
sp|P26196|DDX6_HUMAN	28.6467	28.0141	29.0308	24.4158	21.0624	21.0624
sp|P30520|PURA2_HUMAN;sp|Q8N142|PURA1_HUMAN	24.9108	23.7252	24.8432	21.0624	21.0624	21.0624
sp|P41567|EIF1_HUMAN	24.1963	25.7646	24.1963	21.0624	21.0624	21.0624
sp|P49588|SYAC_HUMAN	23.6419	23.6419	24.1189	21.0624	21.0624	21.0624
sp|Q01469|FABP5_HUMAN	24.1311	24.1311	26.1384	21.0624	21.0624	21.0624
sp|Q13123|RED_HUMAN	23.9933	23.3785	23.3785	21.0624	21.0624	21.0624
sp|Q14137|BOP1_HUMAN	24.3772	23.8995	24.6243	21.0624	21.0624	22.3389
sp|Q14247|SRC8_HUMAN	25.5655	25.5655	26.733	21.0624	21.0624	21.0624
sp|Q15942|ZYX_HUMAN	25.2585	25.2585	27.0992	21.0624	21.0624	21.0624
sp|Q8WU90|ZC3HF_HUMAN	24.1061	24.1061	24.2909	21.0624	21.0624	21.0624
sp|Q92597|NDRG1_HUMAN	23.46	23.46	24.7966	21.0624	21.0624	21.0624
sp|Q92922|SMRC1_HUMAN	28.7909	27.8719	29.2295	23.6729	23.0667	23.0667
sp|Q96EY1|DNJA3_HUMAN	23.4659	23.4659	24.5057	21.0624	21.0624	21.0624
sp|Q96IX5|ATPMK_HUMAN	24.5372	24.5372	25.8705	21.0624	21.0624	21.0624
sp|Q9HB07|MYG1_HUMAN	24.1338	24.1338	25.3489	21.0624	21.0624	21.0624
sp|Q9NRX2|RM17_HUMAN	24.3947	25.59	24.3947	21.0624	21.0624	21.0624
sp|Q9UHD1|CHRD1_HUMAN	23.8843	23.8843	26.0226	21.0624	21.0624	21.0624
sp|Q9UKY7|CDV3_HUMAN	25.8807	25.8807	26.9066	21.0624	21.0624	21.0624
sp|Q9Y2Q3|GSTK1_HUMAN	24.8368	24.1875	25.3605	21.0624	21.0624	21.0624
sp|Q9Y2Z0|SGT1_HUMAN	24.9928	24.9928	25.8186	21.0624	22.7027	21.0624
sp|Q9Y305|ACOT9_HUMAN	24.7326	24.0595	24.0595	21.0624	21.0624	21.0624
sp|Q9Y5K5|UCHL5_HUMAN	23.7476	23.7476	25.4827	21.0624	21.0624	21.0624

## Sheet: BLTF+RSL3-downregulation
Protein ID	Log2(Intensity.ferroptosis-induced.S1)	Log2(Intensity.ferroptosis-induced.S2)	Log2(Intensity.ferroptosis-induced.S3)	Log2(Intensity.non-induced.S1)	Log2(Intensity.non-induced.S2)	Log2(Intensity.non-induced.S3)
sp|O00541|PESC_HUMAN	20.897	21.6293	20.897	25.9239	25.3286	25.3286
sp|O75131|CPNE3_HUMAN	20.897	20.897	20.897	25.9782	24.2938	25.9974
sp|P06132|DCUP_HUMAN	20.897	20.897	20.897	24.2486	23.2954	23.2954
sp|P07602|SAP_HUMAN	20.897	20.897	20.897	25.2344	25.2344	27.1399
sp|P10155|RO60_HUMAN	20.897	20.897	20.897	25.8003	23.5322	24.4631
sp|P24928|RPB1_HUMAN	22.3279	22.3279	25.5139	30.2339	29.6415	30.3262
sp|Q00765|REEP5_HUMAN	20.897	20.897	21.4403	23.6925	23.6925	24.6046
sp|Q13451|FKBP5_HUMAN	20.897	20.897	20.897	23.6043	23.5225	23.5225
sp|Q14683|SMC1A_HUMAN	23.4643	23.4643	24.9095	27.6667	26.7323	26.7323
sp|Q15061|WDR43_HUMAN	20.897	20.897	20.897	25.3804	26.0849	25.1029
sp|Q70UQ0|IKIP_HUMAN	20.897	20.897	20.897	25.308	24.8215	24.8215
sp|Q8TDN6|BRX1_HUMAN	20.897	20.897	20.897	25.0724	23.7919	23.7919
sp|Q8TEQ6|GEMI5_HUMAN	20.897	20.897	20.897	24.0441	24.0441	24.485
sp|Q93008|USP9X_HUMAN	20.897	20.897	20.897	29.4086	30.5405	29.4086
sp|Q9BTE3|MCMBP_HUMAN	20.897	20.897	20.897	23.7934	23.7934	24.3492
sp|Q9UIG0|BAZ1B_HUMAN	20.897	20.897	20.897	23.2681	22.9838	24.0149
sp|Q9UMS0|NFU1_HUMAN	20.897	20.897	23.1247	25.0688	25.0688	25.7583

## Sheet: BLTF+DAT-upregulation
Protein ID	Log2(Intensity.ferroptosis-induced.S1)	Log2(Intensity.ferroptosis-induced.S2)	Log2(Intensity.ferroptosis-induced.S3)	Log2(Intensity.non-induced.S1)	Log2(Intensity.non-induced.S2)	Log2(Intensity.non-induced.S3)
sp|O60341|KDM1A_HUMAN	23.6498	23.9829	24.1207	20.3566	20.3566	20.3566
sp|O95373|IPO7_HUMAN	23.3378	24.8149	23.3378	20.3566	20.3566	20.3566
sp|O96019|ACL6A_HUMAN	23.5241	23.5478	23.5241	20.3566	20.3566	20.3566
sp|P11586|C1TC_HUMAN	22.8299	22.8299	23.7994	20.3566	20.3566	20.3566
sp|P21281|VATB2_HUMAN	23.5799	26.0446	24.119	20.3566	20.3566	20.3566
sp|P27105|STOM_HUMAN	25.9372	26.1685	25.9372	20.3566	23.124	20.3566
sp|P30419|NMT1_HUMAN	24.7408	23.143	24.5088	20.3566	20.3566	20.3566
sp|P40121|CAPG_HUMAN	22.6669	24.1762	22.6669	20.3566	20.3566	20.3566
sp|P43487|RANG_HUMAN	24.4308	24.4308	24.7175	20.3566	21.8203	20.3566
sp|P43686|PRS6B_HUMAN	24.2997	24.6482	25.2169	22.5481	21.5294	21.5294
sp|P60903|S10AA_HUMAN	25.6499	25.6499	26.6366	20.3566	20.3566	20.3566
sp|P60981|DEST_HUMAN	23.6894	23.6894	23.8011	20.3566	20.3566	20.3566
sp|P61006|RAB8A_HUMAN	24.972	24.6703	24.9694	20.3566	20.3566	20.3566
sp|P61353|RL27_HUMAN	24.4979	24.4979	24.5371	20.3566	20.3566	22.3073
sp|P63279|UBC9_HUMAN	22.862	23.4671	22.862	20.3566	20.3566	20.3566
sp|Q10471|GALT2_HUMAN	24.0638	24.2044	24.0638	20.3566	20.3566	20.3566
sp|Q14134|TRI29_HUMAN	24.0204	25.8667	24.8472	20.3566	20.3566	20.3566
sp|Q14204|DYHC1_HUMAN	23.1474	23.1474	23.19	20.3566	20.3566	20.3566
sp|Q15056|IF4H_HUMAN	27.5215	28.1572	27.4693	24.4315	25.4038	23.4403
sp|Q15382|RHEB_HUMAN	23.0807	23.2061	23.0807	20.3566	20.3566	20.3566
sp|Q15942|ZYX_HUMAN	24.0807	26.7206	24.0807	20.3566	20.3566	20.3566
sp|Q5JTV8|TOIP1_HUMAN	22.9275	22.9275	23.4676	20.3566	20.3566	20.3566
sp|Q8NFH5|NUP35_HUMAN	23.5304	24.1906	23.5304	20.3566	20.3566	20.3566
sp|Q8TDN6|BRX1_HUMAN	23.1343	23.1343	23.2039	20.3566	20.3566	20.3566
sp|Q9BYD3|RM04_HUMAN	22.9583	24.2706	22.9583	20.3566	20.3566	20.3566
sp|Q9NYF8|BCLF1_HUMAN	22.6268	22.9152	24.3687	20.3566	20.3566	20.3566
sp|Q9UM00|TMCO1_HUMAN	23.384	24.0837	23.384	20.3566	20.3566	20.3566
sp|Q9UMX0|UBQL1_HUMAN	23.5207	24.7428	23.5207	20.3566	20.3566	20.3566
sp|Q9Y2W1|TR150_HUMAN	24.9003	24.1769	24.1769	20.3566	20.3566	20.3566

## Sheet: BLTF+DAT-downregulation
Protein ID	Log2(Intensity.ferroptosis-induced.S1)	Log2(Intensity.ferroptosis-induced.S2)	Log2(Intensity.ferroptosis-induced.S3)	Log2(Intensity.non-induced.S1)	Log2(Intensity.non-induced.S2)	Log2(Intensity.non-induced.S3)
sp|O60506|HNRPQ_HUMAN	21.4378	21.4378	22.0349	25.4823	25.2291	25.2291
sp|P24928|RPB1_HUMAN	23.3806	24.258	23.3806	27.9425	29.3743	28.8001
sp|P25786|PSA1_HUMAN	19.4941	19.4941	19.4941	24.0507	24.5344	24.0507
sp|P30048|PRDX3_HUMAN	19.4941	19.4941	19.4941	24.5662	25.0975	24.5662
sp|P60228|EIF3E_HUMAN	19.4941	19.4941	19.4941	22.0001	22.9089	22.0001
sp|P63313|TYB10_HUMAN	19.4941	19.4941	19.4941	25.0164	29.2044	27.3954
sp|Q15185|TEBP_HUMAN	19.4941	19.4941	19.4941	23.6204	25.7911	23.6204
sp|Q8TCS8|PNPT1_HUMAN	22.2665	24.9126	23.8923	27.4676	29.0824	28.0925
sp|Q8WYA6|CTBL1_HUMAN	19.4941	19.4941	19.4941	24.3147	24.768	23.1624
sp|Q9H583|HEAT1_HUMAN	21.691	22.8115	21.691	25.4899	26.2047	25.4899
sp|Q9UHD8|SEPT9_HUMAN	19.4941	19.4941	19.4941	23.1959	23.7379	23.1959
sp|Q9UNX4|WDR3_HUMAN	19.4941	19.4941	19.4941	22.2299	23.1778	22.2299
sp|Q9Y6D6|BIG1_HUMAN	19.4941	19.4941	19.4941	27.8203	27.3573	26.5959

## Sheet: BETF+erastin-upregulation
Protein ID	Log2(Intensity.ferroptosis-induced.S1)	Log2(Intensity.ferroptosis-induced.S2)	Log2(Intensity.ferroptosis-induced.S3)	Log2(Intensity.non-induced.S1)	Log2(Intensity.non-induced.S2)	Log2(Intensity.non-induced.S3)
sp|P00450|CERU_HUMAN	22.9444	24.0465	24.7509	19.5467	19.5467	19.5467

## Sheet: BETF+erastin-downregulation
Protein ID	Log2(Intensity.ferroptosis-induced.S1)	Log2(Intensity.ferroptosis-induced.S2)	Log2(Intensity.ferroptosis-induced.S3)	Log2(Intensity.non-induced.S1)	Log2(Intensity.non-induced.S2)	Log2(Intensity.non-induced.S3)
sp|A1L0T0|HACL2_HUMAN	19.7178	19.7178	19.7178	24.4573	26.7192	24.4573
sp|O00151|PDLI1_HUMAN	19.7178	19.7178	19.7178	25.9595	26.886	25.9595
sp|O00170|AIP_HUMAN	19.7178	19.7178	19.7178	24.9884	25.1925	25.6764
sp|O00232|PSD12_HUMAN	19.7178	19.7178	19.7178	22.8504	25.4118	25.5954
sp|O00303|EIF3F_HUMAN	22.8674	22.8674	24.8319	26.9714	27.6017	26.7799
sp|O00410|IPO5_HUMAN	24.5358	25.4356	25.2471	28.5193	29.9975	28.5907
sp|O00469|PLOD2_HUMAN	19.7178	19.7178	19.7178	23.166	25.6614	23.166
sp|O00487|PSDE_HUMAN	23.9178	23.4922	23.4922	26.6525	26.9537	26.4321
sp|O00505|IMA4_HUMAN	19.7178	19.7178	19.7178	23.8281	24.8448	22.7948
sp|O00629|IMA3_HUMAN	19.7178	19.7178	19.7178	25.3798	24.8344	23.0078
sp|O14737|PDCD5_HUMAN	19.7178	19.7178	19.7178	26.4802	27.9802	25.0979
sp|O14744|ANM5_HUMAN	21.7545	19.7178	19.7178	25.3411	25.6053	23.8654
sp|O14929|HAT1_HUMAN	22.6066	22.6066	23.0337	25.6697	27.2602	26.0921
sp|O14980|XPO1_HUMAN	19.7178	19.7178	22.672	27.1379	29.2165	27.8643
sp|O15067|PUR4_HUMAN	19.7178	19.7178	19.7178	27.0244	28.8734	26.4711
sp|O15116|LSM1_HUMAN	19.7178	19.7178	19.7178	23.5007	24.015	23.5007
sp|O15143|ARC1B_HUMAN	22.4755	22.1742	22.907	26.1407	28.0532	25.2418
sp|O15355|PPM1G_HUMAN	19.7178	19.7178	19.7178	22.9823	24.3913	24.4003
sp|O15371|EIF3D_HUMAN	19.7178	19.7178	19.7178	23.7678	26.1738	23.7678
sp|O15372|EIF3H_HUMAN	19.7178	19.7178	19.7178	23.7301	25.2685	23.7301
sp|O43390|HNRPR_HUMAN	19.7178	19.7178	19.7178	23.8393	25.7583	23.8393
sp|O43447|PPIH_HUMAN	19.7178	19.7178	19.7178	23.2369	25.2049	23.2369
sp|O43592|XPOT_HUMAN	19.7178	19.7178	19.7178	22.8748	22.8748	23.7109
sp|O43681|GET3_HUMAN	19.7178	19.7178	19.7178	25.7355	27.2977	26.3864
sp|O43684|BUB3_HUMAN	19.7178	19.7178	19.7178	24.6214	23.4229	23.4229
sp|O43776|SYNC_HUMAN	23.3286	23.3286	24.4292	25.8733	27.9839	27.5675
sp|O43847|NRDC_HUMAN	19.7178	19.7178	19.7178	24.4167	27.214	25.3119
sp|O60256|KPRB_HUMAN	19.7178	19.7178	19.7178	23.5837	25.3869	23.9782
sp|O60506|HNRPQ_HUMAN	22.0325	22.005	23.713	27.12	27.713	25.7866
sp|O60610|DIAP1_HUMAN	19.7178	19.7178	19.7178	24.6175	24.5877	24.5877
sp|O60749|SNX2_HUMAN	19.7178	19.7178	19.7178	24.2935	24.9528	24.2935
sp|O60762|DPM1_HUMAN	19.7178	19.7178	19.7178	23.6596	25.566	23.6596
sp|O60925|PFD1_HUMAN	21.9783	22.5511	21.9783	24.7528	26.2578	25.0928
sp|O75131|CPNE3_HUMAN	19.7178	19.7178	19.7178	24.1288	26.3922	24.4534
sp|O75340|PDCD6_HUMAN	19.7178	19.7178	19.7178	26.8007	27.1457	23.1931
sp|O75436|VP26A_HUMAN	19.7178	19.7178	19.7178	22.8472	24.6048	22.8472
sp|O75439|MPPB_HUMAN	19.7178	19.7178	19.7178	24.6688	25.0202	24.6688
sp|O75475|PSIP1_HUMAN	19.7178	19.7178	19.7178	23.0891	23.507	23.0891
sp|O75489|NDUS3_HUMAN	19.7178	19.7178	19.7178	22.3366	22.5318	22.3366
sp|O75533|SF3B1_HUMAN	19.7178	19.7178	19.7178	21.7709	23.2946	24.1607
sp|O75534|CSDE1_HUMAN	19.7178	20.6775	19.7178	24.2145	27.0906	24.7475
sp|O75694|NU155_HUMAN	19.7178	19.7178	19.7178	25.1568	27.2252	23.6081
sp|O75821|EIF3G_HUMAN	19.7178	19.7178	19.7178	24.9983	25.8487	23.8061
sp|O75832|PSD10_HUMAN	21.9266	22.2556	21.9266	24.7073	24.9039	23.9609
sp|O75915|PRAF3_HUMAN	19.7178	19.7178	19.7178	26.009	25.0768	26.6792
sp|O75937|DNJC8_HUMAN	19.7178	19.7178	19.7178	23.8645	25.7674	23.8645
sp|O94925|GLSK_HUMAN	19.7178	19.7178	19.7178	25.3657	27.8038	23.4761
sp|O94979|SC31A_HUMAN	19.7178	19.7178	19.7178	26.9447	26.5229	24.1135
sp|O95302|FKBP9_HUMAN	19.7178	19.7178	19.7178	22.6087	23.7865	23.3296
sp|O95336|6PGL_HUMAN	19.7178	19.7178	19.7178	24.7115	25.2767	24.7115
sp|O95373|IPO7_HUMAN	22.9297	23.1356	22.9297	27.5576	29.2179	27.6779
sp|O95394|AGM1_HUMAN	19.7178	19.7178	19.7178	22.2465	22.0515	22.0515
sp|O95433|AHSA1_HUMAN	19.7178	19.7178	19.7178	26.7858	28.1493	25.7492
sp|O95817|BAG3_HUMAN	19.7178	19.7178	19.7178	23.3786	25.4329	23.3786
sp|O95831|AIFM1_HUMAN	19.7178	19.7178	19.7178	23.201	26.6963	24.2666
sp|P00966|ASSY_HUMAN	21.7243	19.7178	19.7178	25.9093	27.4958	26.5333
sp|P04075|ALDOA_HUMAN	30.3258	30.5822	30.5312	32.5715	33.4209	32.4871
sp|P04181|OAT_HUMAN	19.7178	19.7178	19.7178	22.5842	23.7798	22.3877
sp|P04844|RPN2_HUMAN	19.7178	19.7178	19.7178	24.472	25.4813	24.472
sp|P06493|CDK1_HUMAN	19.7178	19.7178	19.7178	24.2891	23.7719	25.21
sp|P06576|ATPB_HUMAN	22.4116	22.4891	22.6158	27.1144	28.6692	27.5593
sp|P06756|ITAV_HUMAN	19.7178	19.7178	19.7178	24.562	23.9014	22.4621
sp|P06865|HEXA_HUMAN	19.7178	19.7178	19.7178	24.135	26.2965	23.7081
sp|P07355|ANXA2_HUMAN	29.702	29.4075	29.5858	31.6373	32.3332	31.7838
sp|P07741|APT_HUMAN	19.7178	19.7178	19.7178	24.0035	28.5645	26.2053
sp|P07910|HNRPC_HUMAN	19.7178	19.7178	19.7178	22.8788	23.3448	22.8788
sp|P07954|FUMH_HUMAN	24.7496	23.9931	23.9931	28.1443	28.7882	28.3662
sp|P08133|ANXA6_HUMAN	24.2543	22.6006	23.389	27.321	28.1437	26.2491
sp|P08243|ASNS_HUMAN	19.7178	19.7178	19.7178	24.8163	25.93	24.8163
sp|P08758|ANXA5_HUMAN	27.3443	27.7255	27.5996	30.1793	30.8616	29.8903
sp|P08865|RSSA_HUMAN	27.9583	27.833	27.8492	30.0909	30.885	30.0748
sp|P09012|SNRPA_HUMAN;sp|P08579|RU2B_HUMAN	19.7178	19.7178	19.7178	22.9359	22.6037	22.6037
sp|P09382|LEG1_HUMAN	27.607	28.5611	29.1052	30.4919	31.6793	30.8614
sp|P09496|CLCA_HUMAN	19.7178	19.7178	19.7178	24.6014	26.5017	23.6579
sp|P09525|ANXA4_HUMAN	19.7178	19.7178	19.7178	24.0099	25.494	24.6565
sp|P09884|DPOLA_HUMAN	19.7178	19.7178	19.7178	24.5496	23.948	23.948
sp|P0DP25|CALM3_HUMAN;sp|P0DP24|CALM2_HUMAN;sp|P0DP23|CALM1_HUMAN	27.2762	26.4973	27.424	28.8418	30.1361	29.7995
sp|P10155|RO60_HUMAN	19.7178	19.7178	19.7178	23.5847	24.6532	24.4587
sp|P11310|ACADM_HUMAN	19.7178	19.7178	19.7178	25.4678	27.2038	25.1704
sp|P12004|PCNA_HUMAN	27.1689	27.1176	26.5334	28.7993	29.6021	29.6715
sp|P12081|HARS1_HUMAN	19.7178	19.7178	19.7178	27.1812	27.5489	25.759
sp|P12956|XRCC6_HUMAN	28.0404	26.9505	28.3667	29.915	30.664	30.1067
sp|P13010|XRCC5_HUMAN	27.4625	27.6664	27.3057	29.8199	30.4011	29.4297
sp|P13987|CD59_HUMAN	19.7178	19.7178	19.7178	26.2076	25.3027	25.3391
sp|P14625|ENPL_HUMAN	27.7689	28.2157	28.4331	30.1036	31.1879	30.2109
sp|P14735|IDE_HUMAN	19.7178	19.7178	19.7178	22.7671	25.1976	24.9026
sp|P15170|ERF3A_HUMAN	24.0692	23.8673	23.9756	27.1103	27.4006	25.5303
sp|P15328|FOLR1_HUMAN	19.7178	19.7178	19.7178	23.4541	23.9519	23.4541
sp|P15531|NDKA_HUMAN	25.9674	25.4086	24.8359	28.148	28.2686	27.1842
sp|P15586|GNS_HUMAN	19.7178	19.7178	19.7178	22.481	22.8778	22.481
sp|P15927|RFA2_HUMAN	19.7178	19.7178	19.7178	25.0334	25.4649	24.7274
sp|P16083|NQO2_HUMAN	19.7178	19.7178	19.7178	25.446	25.446	25.5862
sp|P17812|PYRG1_HUMAN	24.9376	24.9376	25.2556	27.4658	28.5536	27.5282
sp|P17858|PFKAL_HUMAN	19.7178	19.7178	19.7178	23.0594	24.0604	23.0594
sp|P17931|LEG3_HUMAN	19.7178	19.7178	19.7178	26.0516	28.278	26.0516
sp|P19105|ML12A_HUMAN	23.5792	24.5086	23.5792	27.3603	27.5519	26.4499
sp|P19367|HXK1_HUMAN	21.5335	19.7178	19.7178	25.5256	27.0842	26.3087
sp|P20290|BTF3_HUMAN	24.5836	24.6085	24.5836	27.2012	26.8092	27.0935
sp|P20810|ICAL_HUMAN	22.7963	22.7963	24.5728	27.0838	28.669	27.3465
sp|P21283|VATC1_HUMAN	19.7178	19.7178	19.7178	23.6454	23.9155	23.6454
sp|P21399|ACOHC_HUMAN	26.0601	26.257	26.2862	28.3727	30.2422	28.5025
sp|P21796|VDAC1_HUMAN	19.7178	19.7178	19.7178	24.3782	24.8905	24.3782
sp|P21964|COMT_HUMAN	19.7178	19.7178	19.7178	26.5863	27.6063	25.2659
sp|P22307|SCP2_HUMAN	22.701	22.701	24.5959	26.4772	26.8964	26.4772
sp|P22695|QCR2_HUMAN	19.7178	19.7178	19.7178	24.0147	25.1336	22.9645
sp|P23588|IF4B_HUMAN	24.345	25.2745	24.345	26.5851	27.5552	27.2792
sp|P25205|MCM3_HUMAN	21.4543	19.7178	19.7178	26.8833	27.7813	25.2723
sp|P26196|DDX6_HUMAN	19.7178	19.7178	19.7178	22.2128	24.2031	22.2128
sp|P26639|SYTC_HUMAN	27.2074	26.8278	27.4794	29.1905	30.3634	29.5872
sp|P26640|SYVC_HUMAN	19.7178	19.7178	19.7178	24.7309	26.333	25.9603
sp|P27694|RFA1_HUMAN	22.7605	23.2957	25.0876	27.2216	28.6619	27.3577
sp|P27708|PYR1_HUMAN	23.1909	23.6093	24.3337	27.2103	28.7129	27.6898
sp|P28072|PSB6_HUMAN	22.5228	19.7178	19.7178	25.3194	24.7439	26.1957
sp|P28482|MK01_HUMAN	19.7178	19.7178	19.7178	24.8259	26.0799	24.8259
sp|P29144|TPP2_HUMAN	19.7178	19.7178	19.7178	24.0554	25.5812	24.2636
sp|P29692|EF1D_HUMAN	25.9847	25.6557	26.316	28.0637	29.0294	28.4438
sp|P30043|BLVRB_HUMAN	19.7178	19.7178	19.7178	27.1665	27.53	25.5536
sp|P30048|PRDX3_HUMAN	24.7486	24.7486	25.3724	28.0828	28.7187	27.1471
sp|P30084|ECHM_HUMAN	22.9669	22.9669	24.67	27.041	27.5698	26.264
sp|P30153|2AAA_HUMAN	19.7178	22.9051	19.7178	27.5382	28.8466	28.0153
sp|P31150|GDIA_HUMAN	19.7178	19.7178	19.7178	24.1678	25.3222	23.0953
sp|P31937|3HIDH_HUMAN	19.7178	19.7178	19.7178	23.9697	25.4733	23.9697
sp|P31939|PUR9_HUMAN	25.9435	26.8232	26.989	29.2658	30.725	29.9445
sp|P31943|HNRH1_HUMAN	19.7178	19.7178	23.9335	28.7536	29.9677	28.3344
sp|P33316|DUT_HUMAN	24.6201	24.6201	25.6278	28.3093	28.9501	28.7705
sp|P33991|MCM4_HUMAN	19.7178	19.7178	19.7178	25.3102	27.6013	25.1314
sp|P33993|MCM7_HUMAN	19.7178	22.5468	19.7178	26.5475	28.1144	26.0151
sp|P34896|GLYC_HUMAN	19.7178	19.7178	19.7178	24.8605	26.1013	24.5299
sp|P34897|GLYM_HUMAN	24.4021	24.5548	26.0045	28.0033	28.8704	27.512
sp|P34932|HSP74_HUMAN	25.7381	26.6691	26.1382	28.3494	29.7511	29.0026
sp|P35241|RADI_HUMAN	19.7178	19.7178	19.7178	22.6063	24.6585	22.6063
sp|P35244|RFA3_HUMAN	19.7178	19.7178	19.7178	25.6095	27.1669	25.6095
sp|P35268|RL22_HUMAN	19.7178	19.7178	19.7178	25.4978	27.6915	27.7285
sp|P35579|MYH9_HUMAN	26.428	26.7964	26.9512	30.1579	31.196	30.0383
sp|P36404|ARL2_HUMAN	19.7178	19.7178	19.7178	23.6382	25.8559	23.6382
sp|P36776|LONM_HUMAN	19.7178	19.7178	19.7178	24.1001	26.3577	24.9656
sp|P37235|HPCL1_HUMAN	19.7178	19.7178	19.7178	24.0612	24.7399	24.0294
sp|P38606|VATA_HUMAN	19.7178	19.7178	19.7178	24.1759	27.0911	25.3049
sp|P38919|IF4A3_HUMAN	21.6673	19.7178	19.7178	25.2185	26.3862	23.9086
sp|P39656|OST48_HUMAN	19.7178	19.7178	19.7178	22.0953	23.8329	22.9637
sp|P40121|CAPG_HUMAN	21.498	23.3522	21.498	26.6473	27.578	26.7437
sp|P40261|NNMT_HUMAN	22.8734	19.7178	19.7178	25.8993	27.7049	26.6285
sp|P40763|STAT3_HUMAN	19.7178	19.7178	19.7178	25.4713	27.0128	23.6727
sp|P41091|IF2G_HUMAN	22.0449	24.717	24.8563	27.9639	28.8052	28.2281
sp|P41250|GARS_HUMAN	23.8454	23.8454	24.3065	26.1288	27.9784	27.2468
sp|P41567|EIF1_HUMAN	19.7178	19.7178	19.7178	22.8076	26.1841	24.8941
sp|P42224|STAT1_HUMAN	19.7178	19.7178	19.7178	25.6383	27.5983	24.9548
sp|P42765|THIM_HUMAN	22.8345	22.6835	23.8679	26.7253	27.3237	26.2528
sp|P43034|LIS1_HUMAN	19.7178	19.7178	19.7178	25.9769	25.7324	25.0809
sp|P43897|EFTS_HUMAN	19.7178	19.7178	19.7178	22.8226	24.5875	23.8975
sp|P45974|UBP5_HUMAN	24.5831	24.3171	24.3171	27.8078	28.2197	26.5699
sp|P46926|GNPI1_HUMAN	19.7178	19.7178	19.7178	25.0023	26.8674	26.0227
sp|P46940|IQGA1_HUMAN	26.1708	24.2104	24.2232	27.7381	28.932	28.223
sp|P47813|IF1AX_HUMAN	19.7178	19.7178	19.7178	24.8275	25.416	24.8275
sp|P47897|SYQ_HUMAN	19.7178	19.7178	19.7178	23.308	25.9674	24.5968
sp|P48147|PPCE_HUMAN	19.7178	19.7178	19.7178	25.0285	26.6026	24.7051
sp|P48643|TCPE_HUMAN	26.6095	27.0712	27.3651	29.8338	30.5585	29.4955
sp|P48735|IDHP_HUMAN	19.7178	19.7178	19.7178	23.4251	25.3577	23.4251
sp|P48739|PIPNB_HUMAN	19.7178	19.7178	19.7178	25.1661	26.5537	25.1661
sp|P49321|NASP_HUMAN	25.6046	26.0159	24.9698	28.3282	28.3686	27.7231
sp|P49327|FAS_HUMAN	28.0814	27.5274	28.0849	30.9954	31.71	30.8318
sp|P49411|EFTU_HUMAN	27.1248	27.4032	27.1626	29.8524	30.947	29.5307
sp|P49591|SYSC_HUMAN	19.7178	19.7178	19.7178	25.8578	25.8549	26.2102
sp|P49736|MCM2_HUMAN	22.9256	21.9513	21.9513	26.2043	27.2501	25.0823
sp|P49915|GUAA_HUMAN	21.9369	21.9369	23.0201	26.5703	27.6518	26.7081
sp|P50395|GDIB_HUMAN	26.7301	26.6587	27.2752	28.9097	30.2075	29.7058
sp|P50990|TCPQ_HUMAN	27.5904	28.2129	28.424	30.0212	31.0759	30.6515
sp|P50995|ANX11_HUMAN	19.7178	19.7178	19.7178	23.116	24.6793	23.5308
sp|P51571|SSRD_HUMAN	19.7178	19.7178	19.7178	24.0286	26.4718	25.1326
sp|P51572|BAP31_HUMAN	19.7178	19.7178	19.7178	24.7001	23.77	23.77
sp|P51648|AL3A2_HUMAN	19.7178	19.7178	19.7178	23.0029	23.8604	23.0029
sp|P51659|DHB4_HUMAN	24.283	23.3636	23.4145	28.162	28.4334	29.1221
sp|P51858|HDGF_HUMAN	24.7344	23.8918	23.3041	26.6761	26.6857	26.1324
sp|P51991|ROA3_HUMAN	19.7178	19.7178	19.7178	22.5464	24.4986	25.1075
sp|P52209|6PGD_HUMAN	26.893	26.5819	26.9395	29.1339	29.8351	28.6256
sp|P52565|GDIR1_HUMAN	24.7776	24.7776	25.8421	27.3245	28.9064	27.9605
sp|P52788|SPSY_HUMAN	19.7178	19.7178	19.7178	24.3433	25.6585	24.3433
sp|P52789|HXK2_HUMAN	19.7178	19.7178	19.7178	22.2281	23.5361	22.2281
sp|P53396|ACLY_HUMAN	28.2851	27.5718	28.2644	30.3919	31.4415	29.9106
sp|P53992|SC24C_HUMAN	19.7178	19.7178	19.7178	24.0714	26.7429	24.0714
sp|P54136|SYRC_HUMAN	20.9591	19.7178	19.7178	25.6731	27.3739	25.6731
sp|P55036|PSMD4_HUMAN	23.4969	23.0193	23.5512	26.3492	26.7956	26.0098
sp|P55084|ECHB_HUMAN	21.8216	19.7178	19.7178	26.4861	27.4834	26.3264
sp|P55735|SEC13_HUMAN	19.7178	19.7178	19.7178	25.2331	25.8912	25.2331
sp|P55786|PSA_HUMAN	24.6455	25.8588	24.1116	28.2736	29.3654	27.8516
sp|P56556|NDUA6_HUMAN	19.7178	19.7178	19.7178	23.9108	25.397	23.9108
sp|P58107|EPIPL_HUMAN	19.7178	19.7178	19.7178	24.611	26.8677	27.0998
sp|P59998|ARPC4_HUMAN	23.9416	24.3374	23.9416	26.9642	28.6034	27.6969
sp|P60228|EIF3E_HUMAN	19.7178	19.7178	19.7178	25.3332	25.9117	23.7839
sp|P60842|IF4A1_HUMAN	28.5611	29.3431	28.8299	31.2903	32.2087	31.0783
sp|P60891|PRPS1_HUMAN	25.301	24.6258	25.1412	26.8658	27.9319	27.7864
sp|P61011|SRP54_HUMAN	19.7178	19.7178	19.7178	22.271	23.9084	22.271
sp|P61088|UBE2N_HUMAN	24.2166	24.2166	24.6377	26.2333	27.2628	27.3204
sp|P61158|ARP3_HUMAN	23.863	25.6096	23.863	28.1255	28.356	28.0878
sp|P61163|ACTZ_HUMAN	21.1959	19.7178	19.7178	24.1346	27.4168	24.7335
sp|P61221|ABCE1_HUMAN	22.1582	19.7178	19.7178	26.1346	27.174	25.4682
sp|P61353|RL27_HUMAN	24.9708	24.647	25.2058	27.632	27.2296	27.8639
sp|P61619|S61A1_HUMAN	19.7178	19.7178	19.7178	25.7467	26.3973	25.7284
sp|P61970|NTF2_HUMAN	19.7178	19.7178	19.7178	24.3399	24.3399	24.546
sp|P61981|1433G_HUMAN	25.8166	25.7067	25.5583	27.9126	28.8537	28.0088
sp|P62140|PP1B_HUMAN	19.7178	19.7178	19.7178	25.8612	27.2798	25.5715
sp|P62191|PRS4_HUMAN	23.1063	22.5513	23.3393	26.7073	27.25	26.9905
sp|P62195|PRS8_HUMAN	21.7414	23.4619	24.4092	27.4507	28.384	27.0832
sp|P62241|RS8_HUMAN	25.0871	26.6667	26.6751	28.7732	29.3975	28.4774
sp|P62244|RS15A_HUMAN	19.7178	19.7178	19.7178	26.3324	27.7633	25.6251
sp|P62249|RS16_HUMAN	25.975	26.5057	25.975	28.6872	29.6583	28.6997
sp|P62314|SMD1_HUMAN	19.7178	19.7178	19.7178	24.0749	25.6689	24.0749
sp|P62495|ERF1_HUMAN	24.148	24.7517	22.6042	26.5665	27.3108	27.508
sp|P62633|CNBP_HUMAN	24.5436	24.2248	24.2274	27.1913	28.4139	26.8813
sp|P62701|RS4X_HUMAN	27.0198	26.7294	27.35	29.2651	30.2765	29.2208
sp|P62847|RS24_HUMAN	24.7278	23.8662	24.5923	26.98	27.5663	26.5644
sp|P62857|RS28_HUMAN	19.7178	19.7178	19.7178	23.9935	24.327	23.722
sp|P62873|GBB1_HUMAN;sp|P62879|GBB2_HUMAN	19.7178	19.7178	19.7178	25.7591	24.5413	24.5413
sp|P63010|AP2B1_HUMAN	19.7178	19.7178	19.7178	23.5678	26.3027	25.23
sp|P63151|2ABA_HUMAN	19.7178	19.7178	19.7178	26.3751	25.3791	25.3791
sp|P63220|RS21_HUMAN	19.7178	19.7178	19.7178	24.0979	25.5831	23.561
sp|P63244|RACK1_HUMAN	26.468	27.4921	26.4051	29.2783	30.3173	28.886
sp|P67870|CSK2B_HUMAN	19.7178	19.7178	19.7178	23.9484	25.4153	23.9484
sp|P68366|TBA4A_HUMAN	25.1651	26.3476	26.5537	28.4599	29.2372	28.2703
sp|P78330|SERB_HUMAN	19.7178	19.7178	19.7178	24.1532	24.332	24.1532
sp|P78347|GTF2I_HUMAN	19.7178	20.1686	19.7178	23.4994	24.2938	23.8629
sp|P78371|TCPB_HUMAN	27.4398	27.4528	27.9021	30.097	31.0826	29.9424
sp|P78527|PRKDC_HUMAN	25.7476	26.5132	26.3369	29.0551	30.8131	29.091
sp|P83881|RL36A_HUMAN;sp|Q969Q0|RL36L_HUMAN	19.7178	19.7178	22.6241	26.7268	28.5112	27.9386
sp|Q00610|CLH1_HUMAN	28.301	28.3567	28.5725	30.6371	31.9029	30.6521
sp|Q00765|REEP5_HUMAN	19.7178	19.7178	19.7178	22.7075	25.4313	23.0801
sp|Q00796|DHSO_HUMAN	23.1159	23.1159	23.5566	27.7532	28.4547	27.0103
sp|Q01082|SPTB2_HUMAN	24.6842	23.655	26.09	28.0769	29.1882	28.6182
sp|Q01813|PFKAP_HUMAN	26.0857	25.4963	24.9941	28.5712	29.9438	28.4999
sp|Q02790|FKBP4_HUMAN	26.707	26.1281	26.2097	28.7272	29.0653	28.6379
sp|Q02809|PLOD1_HUMAN	21.3429	19.7178	19.7178	24.525	25.6398	24.525
sp|Q02818|NUCB1_HUMAN	19.7178	19.7178	19.7178	24.5	26.2235	24.5207
sp|Q04837|SSBP_HUMAN	19.7178	19.7178	19.7178	24.4089	24.8751	23.2236
sp|Q04917|1433F_HUMAN	22.7937	22.7937	24.2445	25.8624	26.8012	26.1549
sp|Q06124|PTN11_HUMAN	19.7178	19.7178	19.7178	22.5712	23.6924	22.5712
sp|Q06203|PUR1_HUMAN	19.7178	19.7178	19.7178	22.9635	23.0304	22.9635
sp|Q06323|PSME1_HUMAN	25.1368	25.2763	24.6489	26.8013	28.1561	27.4615
sp|Q07955|SRSF1_HUMAN	19.7178	19.7178	19.7178	23.2251	26.3962	24.6452
sp|Q07960|RHG01_HUMAN	22.689	23.7545	22.689	25.977	27.6713	26.4656
sp|Q08257|QOR_HUMAN	21.2648	19.7178	19.7178	25.9055	27.0519	26.2557
sp|Q09666|AHNK_HUMAN	25.3457	25.3457	25.6347	27.4299	29.1599	27.888
sp|Q12769|NU160_HUMAN	19.7178	19.7178	19.7178	22.5704	23.0581	23.2696
sp|Q12904|AIMP1_HUMAN	19.7178	19.7178	19.7178	23.1728	23.1728	23.3969
sp|Q13045|FLII_HUMAN	19.7178	19.7178	19.7178	22.2371	24.4644	23.6665
sp|Q13057|COASY_HUMAN	22.1068	19.7178	19.7178	24.2376	25.1489	24.2376
sp|Q13144|EI2BE_HUMAN	19.7178	19.7178	19.7178	22.5069	22.5069	22.9577
sp|Q13177|PAK2_HUMAN	21.0105	19.7178	19.7178	25.2371	27.5926	25.3737
sp|Q13263|TIF1B_HUMAN	19.7178	19.7178	19.7178	23.6282	27.5688	25.5512
sp|Q13310|PABP4_HUMAN	19.7178	19.7178	19.7178	23.7282	25.6122	23.7282
sp|Q13409|DC1I2_HUMAN	19.7178	19.7178	19.7178	23.7667	26.4889	23.2005
sp|Q13418|ILK_HUMAN	19.7178	19.7178	19.7178	24.4738	24.7018	22.2956
sp|Q13442|HAP28_HUMAN	19.7178	19.7178	19.7178	24.2817	22.4856	22.4856
sp|Q13492|PICAL_HUMAN	19.7178	19.7178	19.7178	22.5256	23.8136	25.061
sp|Q13813|SPTN1_HUMAN	23.0574	23.0574	23.6827	28.2115	29.4029	27.3984
sp|Q13838|DX39B_HUMAN	19.7178	22.3742	19.7178	25.7756	26.7343	24.9629
sp|Q14019|COTL1_HUMAN	19.7178	19.7178	19.7178	25.4402	25.0151	23.6571
sp|Q14103|HNRPD_HUMAN	25.4106	24.4799	25.104	27.2029	28.0196	27.6174
sp|Q14152|EIF3A_HUMAN	19.7178	19.7178	19.7178	25.9772	27.6311	26.4865
sp|Q14166|TTL12_HUMAN	19.7178	19.7178	19.7178	26.3533	27.263	25.1749
sp|Q14232|EI2BA_HUMAN	19.7178	19.7178	19.7178	24.8807	24.4593	24.2222
sp|Q14258|TRI25_HUMAN	20.6465	19.7178	19.7178	24.2458	25.6069	24.7144
sp|Q14444|CAPR1_HUMAN	19.7178	19.7178	19.7178	23.5653	25.02	25.2713
sp|Q14558|KPRA_HUMAN	19.7178	19.7178	19.7178	24.3604	26.5046	24.3604
sp|Q14566|MCM6_HUMAN	19.7178	19.7178	19.7178	25.6072	27.5654	24.2672
sp|Q14677|EPN4_HUMAN	19.7178	19.7178	19.7178	24.6688	24.1138	24.1138
sp|Q14847|LASP1_HUMAN	24.4471	23.0447	24.6979	26.3521	27.7234	27.3646
sp|Q14914|PTGR1_HUMAN	24.7992	24.6855	24.6855	27.2568	28.0707	27.1187
sp|Q15008|PSMD6_HUMAN	22.4652	19.7178	19.7178	26.2028	27.0496	26.2028
sp|Q15019|SEPT2_HUMAN	19.7178	19.7178	19.7178	24.6855	25.3704	24.0707
sp|Q15029|U5S1_HUMAN	21.9462	19.7178	19.7178	25.1531	26.8185	25.0342
sp|Q15046|SYK_HUMAN	19.7178	19.7178	19.7178	22.4179	23.1472	22.4179
sp|Q15084|PDIA6_HUMAN	24.7177	25.1653	25.9066	28.0605	29.6795	28.5557
sp|Q15125|EBP_HUMAN	19.7178	19.7178	19.7178	22.6613	23.7181	23.1613
sp|Q15155|NOMO1_HUMAN;sp|P69849|NOMO3_HUMAN	19.7178	19.7178	19.7178	23.2974	25.4866	23.2974
sp|Q15165|PON2_HUMAN	22.645	19.7178	19.7178	26.1327	26.5124	25.9123
sp|Q15181|IPYR_HUMAN	23.1595	23.3058	25.088	27.3246	27.8464	27.1455
sp|Q15382|RHEB_HUMAN	22.2341	19.7178	19.7178	25.0133	26.7747	25.0133
sp|Q15436|SC23A_HUMAN	22.4947	22.4947	22.81	25.5778	26.9416	25.1362
sp|Q15631|TSN_HUMAN	19.7178	19.7178	19.7178	24.8642	24.9581	24.8642
sp|Q15654|TRIP6_HUMAN	19.7178	19.7178	19.7178	24.0256	26.5032	24.0256
sp|Q15942|ZYX_HUMAN	24.3546	23.2316	24.377	26.29	28.1831	27.3887
sp|Q16222|UAP1_HUMAN	19.7178	19.7178	19.7178	22.8002	23.4664	23.1932
sp|Q16531|DDB1_HUMAN	19.7178	19.7178	19.7178	25.5731	27.1211	24.8989
sp|Q16543|CDC37_HUMAN	23.0486	21.9229	22.922	26.205	26.205	26.4015
sp|Q16658|FSCN1_HUMAN	27.2316	27.1493	25.878	29.6842	30.7075	29.21
sp|Q16698|DECR_HUMAN	19.7178	19.7178	19.7178	25.3319	27.13	25.4818
sp|Q16719|KYNU_HUMAN	27.4111	27.616	27.6077	29.8066	29.9649	29.9365
sp|Q16836|HCDH_HUMAN	24.5114	23.4427	23.4427	27.0798	27.6843	27.0798
sp|Q3ZCM7|TBB8_HUMAN	28.5271	28.644	28.0799	30.2321	31.61	30.4116
sp|Q53EL6|PDCD4_HUMAN	19.7178	19.7178	19.7178	24.9981	27.0808	24.0293
sp|Q5T4S7|UBR4_HUMAN	19.7178	19.7178	19.7178	23.0307	25.722	23.5539
sp|Q5T6F2|UBAP2_HUMAN	19.7178	19.7178	19.7178	24.2405	26.6079	24.2405
sp|Q6DD88|ATLA3_HUMAN	23.5043	22.3134	22.3134	25.2611	25.684	25.2488
sp|Q6FI81|CPIN1_HUMAN	19.7178	19.7178	19.7178	24.2364	26.3804	24.2364
sp|Q6PKG0|LARP1_HUMAN	19.7178	19.7178	19.7178	24.5821	26.6465	26.1579
sp|Q6UB35|C1TM_HUMAN	22.2248	22.2248	22.9715	26.0924	26.691	25.2651
sp|Q6XQN6|PNCB_HUMAN	19.7178	19.7178	19.7178	23.2818	25.3187	23.2818
sp|Q6YN16|HSDL2_HUMAN	22.7081	22.8958	24.4606	26.0669	26.5563	25.9126
sp|Q7KZF4|SND1_HUMAN	25.0502	23.8821	24.5853	27.8568	29.5448	28.0225
sp|Q7Z2W4|ZCCHV_HUMAN	19.7178	19.7178	19.7178	23.506	24.4586	23.6766
sp|Q7Z6Z7|HUWE1_HUMAN	21.7666	19.7178	19.7178	24.7759	27.5997	26.9096
sp|Q86VP6|CAND1_HUMAN	26.3924	25.1051	26.5061	29.3074	28.9659	29.9644
sp|Q8N1G4|LRC47_HUMAN	19.7178	19.7178	19.7178	26.0013	26.2208	25.38
sp|Q8TAT6|NPL4_HUMAN	19.7178	19.7178	19.7178	24.1364	25.6458	24.1364
sp|Q8TEX9|IPO4_HUMAN	19.7178	19.7178	21.7477	25.3848	25.2775	25.1013
sp|Q8WUM4|PDC6I_HUMAN	25.4254	24.652	24.8282	27.8963	29.1767	27.5896
sp|Q8WW12|PCNP_HUMAN	19.7178	19.7178	19.7178	22.4223	25.1537	23.5174
sp|Q92499|DDX1_HUMAN	19.7178	19.7178	19.7178	26.54	26.6632	24.5504
sp|Q92552|RT27_HUMAN	19.7178	19.7178	19.7178	22.759	24.34	22.759
sp|Q92734|TFG_HUMAN	19.7178	19.7178	19.7178	23.5489	26.1132	24.7639
sp|Q92879|CELF1_HUMAN	19.7178	19.7178	19.7178	22.4922	24.2513	23.277
sp|Q92905|CSN5_HUMAN	19.7178	19.7178	19.7178	24.5631	26.9744	24.9649
sp|Q92973|TNPO1_HUMAN	24.8254	25.9648	24.9236	28.2511	29.2198	27.5217
sp|Q93008|USP9X_HUMAN	19.7178	19.7178	19.7178	25.6761	26.741	26.4645
sp|Q96AG4|LRC59_HUMAN	25.6808	25.6497	24.4805	27.3241	28.6661	27.6707
sp|Q96EP5|DAZP1_HUMAN	19.7178	19.7178	19.7178	25.8025	26.3693	24.729
sp|Q96HE7|ERO1A_HUMAN	19.7178	19.7178	19.7178	24.7795	26.454	24.5272
sp|Q96I24|FUBP3_HUMAN	19.7178	19.7178	19.7178	22.9384	23.0874	22.9384
sp|Q96I99|SUCB2_HUMAN	19.7178	19.7178	19.7178	24.0642	26.7593	26.9064
sp|Q96KB5|TOPK_HUMAN	19.7178	19.7178	19.7178	24.8222	25.4405	24.2176
sp|Q96QK1|VPS35_HUMAN	19.7178	19.7178	19.7178	24.7427	26.7349	25.3997
sp|Q96RP9|EFGM_HUMAN	19.7178	19.7178	19.7178	23.1221	25.5689	24.8707
sp|Q99613|EIF3C_HUMAN	19.7178	19.7178	19.7178	26.0003	26.8214	26.0003
sp|Q99733|NP1L4_HUMAN	23.2412	23.2412	24.0768	26.1465	26.3644	26.3116
sp|Q99798|ACON_HUMAN	19.7178	19.7178	22.3384	25.9891	27.4443	26.6521
sp|Q99832|TCPH_HUMAN	27.191	27.6003	27.7484	29.8889	30.9212	29.9117
sp|Q9BQ52|RNZ2_HUMAN	19.7178	19.7178	19.7178	24.0305	25.9358	24.2951
sp|Q9BQA1|MEP50_HUMAN	19.7178	19.7178	19.7178	24.0058	24.5521	25.6108
sp|Q9BUF5|TBB6_HUMAN	23.2157	25.0219	23.4822	29.106	29.8872	28.7972
sp|Q9BUP3|HTAI2_HUMAN	19.7178	19.7178	19.7178	24.7818	26.1006	24.7818
sp|Q9BV57|MTND_HUMAN	19.7178	19.7178	19.7178	22.9247	24.8648	22.9247
sp|Q9BWD1|THIC_HUMAN	25.3127	23.5737	23.5858	28.7262	29.747	28.2517
sp|Q9BY44|EIF2A_HUMAN	19.7178	19.7178	19.7178	23.807	24.9226	24.1429
sp|Q9BZX2|UCK2_HUMAN	19.7178	19.7178	19.7178	23.0439	25.5409	23.0439
sp|Q9GZT3|SLIRP_HUMAN	19.7178	19.7178	19.7178	25.3567	25.8809	25.3567
sp|Q9H2M9|RBGPR_HUMAN	19.7178	19.7178	19.7178	23.4209	22.7313	22.7313
sp|Q9H3K6|BOLA2_HUMAN	19.7178	19.7178	19.7178	27.2566	27.8332	26.0578
sp|Q9H3N1|TMX1_HUMAN	19.7178	19.7178	19.7178	24.4092	26.0211	23.9782
sp|Q9HAV7|GRPE1_HUMAN	19.7178	19.7178	19.7178	23.8422	25.2278	25.1801
sp|Q9HB07|MYG1_HUMAN	19.7178	19.7178	19.7178	24.6633	26.766	25.3217
sp|Q9HCC0|MCCB_HUMAN	19.7178	19.7178	19.7178	23.535	24.6647	23.535
sp|Q9HDC9|APMAP_HUMAN	19.7178	19.7178	19.7178	23.5723	25.7654	23.5723
sp|Q9NP97|DLRB1_HUMAN	19.7178	19.7178	19.7178	24.6125	25.8159	25.3221
sp|Q9NPJ3|ACO13_HUMAN	19.7178	19.7178	19.7178	23.7076	26.0299	23.7076
sp|Q9NQR4|NIT2_HUMAN	19.7178	19.7178	19.7178	24.4941	25.436	24.4941
sp|Q9NSE4|SYIM_HUMAN	19.7178	19.7178	19.7178	24.3647	26.9898	24.7734
sp|Q9NUQ9|CYRIB_HUMAN	19.7178	19.7178	19.7178	23.0912	25.1682	23.6526
sp|Q9NUU7|DD19A_HUMAN	22.4031	22.4031	23.3843	25.8057	26.6659	25.485
sp|Q9NY33|DPP3_HUMAN	19.7178	21.6718	19.7178	24.4067	26.3209	24.7055
sp|Q9NYL9|TMOD3_HUMAN	19.7178	19.7178	19.7178	24.3084	26.0901	26.5387
sp|Q9NZ01|TECR_HUMAN	19.7178	19.7178	19.7178	23.9964	23.9964	25.0272
sp|Q9NZL9|MAT2B_HUMAN	19.7178	19.7178	19.7178	24.9786	27.2504	26.4452
sp|Q9P2J5|SYLC_HUMAN	19.7178	19.7178	19.7178	23.6351	26.3578	23.479
sp|Q9UBQ5|EIF3K_HUMAN	19.7178	19.7178	19.7178	25.7996	25.032	25.032
sp|Q9UBQ7|GRHPR_HUMAN	25.3869	25.5789	24.9607	27.2929	28.5612	27.2345
sp|Q9UHD1|CHRD1_HUMAN	24.1996	23.905	24.3149	26.7933	27.7238	26.4733
sp|Q9UHV9|PFD2_HUMAN	19.7178	19.7178	19.7178	26.1503	26.4723	26.4314
sp|Q9UHX1|PUF60_HUMAN	19.7178	19.7178	19.7178	23.5984	24.6302	23.5984
sp|Q9UI30|TR112_HUMAN	19.7178	19.7178	19.7178	22.5996	25.414	24.4828
sp|Q9UJU6|DBNL_HUMAN	19.7178	19.7178	19.7178	24.6391	26.8738	24.8964
sp|Q9UKD2|MRT4_HUMAN	19.7178	19.7178	19.7178	23.3585	23.1036	23.1036
sp|Q9UKK9|NUDT5_HUMAN	19.7178	19.7178	19.7178	25.221	25.221	25.3198
sp|Q9UKY7|CDV3_HUMAN	19.7178	19.7178	19.7178	24.2828	25.7965	24.2828
sp|Q9UL46|PSME2_HUMAN	19.7178	19.7178	19.7178	24.6893	23.3729	23.3325
sp|Q9UNH7|SNX6_HUMAN	21.012	19.7178	19.7178	25.2471	25.0067	22.7735
sp|Q9Y230|RUVB2_HUMAN	22.6401	22.6401	24.8218	27.0297	28.1199	26.9163
sp|Q9Y262|EIF3L_HUMAN	19.7178	19.7178	19.7178	24.8827	24.9703	24.8827
sp|Q9Y2B0|CNPY2_HUMAN	19.7178	19.7178	19.7178	25.0671	26.0943	26.4958
sp|Q9Y490|TLN1_HUMAN	27.4048	28.2026	28.64	30.1475	31.6181	30.649
sp|Q9Y4L1|HYOU1_HUMAN	19.7178	19.7178	19.7178	26.2554	26.8621	23.2343
sp|Q9Y570|PPME1_HUMAN	22.633	22.2639	22.2639	24.9964	26.5061	25.1095
sp|Q9Y5K5|UCHL5_HUMAN	19.7178	19.7178	19.7178	24.0808	24.0808	24.4178
sp|Q9Y5L0|TNPO3_HUMAN	19.7178	19.7178	19.7178	23.0181	24.6534	23.0181
sp|Q9Y5M8|SRPRB_HUMAN	19.7178	19.7178	19.7178	23.9494	25.4021	23.9494
sp|Q9Y5S9|RBM8A_HUMAN	19.7178	19.7178	19.7178	22.7023	22.098	22.098
sp|Q9Y696|CLIC4_HUMAN	19.7178	19.7178	19.7178	24.7863	28.1377	24.7863
sp|Q9Y6E2|5MP1_HUMAN	19.7178	19.7178	19.7178	25.1168	25.3829	24.1542

## Sheet: BETF+RSL3-upregulation
Protein ID	Log2(Intensity.ferroptosis-induced.S1)	Log2(Intensity.ferroptosis-induced.S2)	Log2(Intensity.ferroptosis-induced.S3)	Log2(Intensity.non-induced.S1)	Log2(Intensity.non-induced.S2)	Log2(Intensity.non-induced.S3)
sp|P04080|CYTB_HUMAN	25.9793	26.6458	26.7087	20.5739	20.5739	20.5739
sp|Q14134|TRI29_HUMAN	25.9414	25.6693	25.4775	20.5739	20.5739	20.5739
sp|Q5T8P6|RBM26_HUMAN	25.3064	25.3064	26.3246	21.2987	20.5739	20.5739

## Sheet: BETF+RSL3-downregulation
Protein ID	Log2(Intensity.ferroptosis-induced.S1)	Log2(Intensity.ferroptosis-induced.S2)	Log2(Intensity.ferroptosis-induced.S3)	Log2(Intensity.non-induced.S1)	Log2(Intensity.non-induced.S2)	Log2(Intensity.non-induced.S3)
sp|O00154|BACH_HUMAN	27.1336	26.7081	27.745	29.9613	29.5559	29.1294
sp|O00159|MYO1C_HUMAN	26.2017	26.8963	25.8283	29.9393	29.6801	29.5451
sp|O00425|IF2B3_HUMAN	20.0114	20.0114	20.0114	27.0273	27.1917	26.4147
sp|O00505|IMA4_HUMAN	24.9901	25.7563	24.9901	27.4551	28.3648	28.0299
sp|O00625|PIR_HUMAN	27.1381	25.6823	27.5587	30.3385	30.1982	29.8736
sp|O14737|PDCD5_HUMAN	27.1661	27.3924	27.7542	30.6469	30.2972	29.9762
sp|O14744|ANM5_HUMAN	26.942	26.9553	28.4229	30.2577	30.1517	29.9057
sp|O14828|SCAM3_HUMAN	20.0114	20.0114	21.68	24.5455	23.782	23.432
sp|O15027|SC16A_HUMAN	20.0114	20.0114	20.0114	24.6537	25.6269	28.4034
sp|O15067|PUR4_HUMAN	28.7386	28.7854	29.7547	31.6492	31.8113	31.1817
sp|O15116|LSM1_HUMAN	20.0114	20.0114	20.0114	27.6659	27.3247	27.0869
sp|O15371|EIF3D_HUMAN	26.1356	25.9267	26.6751	29.5439	28.8589	28.7231
sp|O43143|DHX15_HUMAN	20.0114	20.0114	20.0114	27.6693	27.3516	25.0885
sp|O43237|DC1L2_HUMAN	20.0114	20.0114	20.0114	26.6387	25.6028	24.236
sp|O43264|ZW10_HUMAN	20.0114	20.0114	20.0114	26.5709	24.1528	24.1528
sp|O43592|XPOT_HUMAN	20.0114	20.0114	20.0114	27.5791	27.1099	26.8623
sp|O43615|TIM44_HUMAN	20.0114	20.0114	20.0114	24.9225	24.5468	24.5468
sp|O43684|BUB3_HUMAN	21.9835	21.9835	23.5086	28.4767	28.229	27.8921
sp|O43847|NRDC_HUMAN	27.8075	27.2773	27.6164	31.1031	29.8648	29.844
sp|O43865|SAHH2_HUMAN	27.3983	26.6954	28.4872	30.4828	30.2215	30.2931
sp|O60443|GSDME_HUMAN	20.0114	20.0114	20.0114	25.9749	27.3984	26.0301
sp|O60488|ACSL4_HUMAN	25.9699	25.6783	26.7246	28.5364	28.7493	28.6068
sp|O60610|DIAP1_HUMAN	26.1475	26.0316	26.867	28.9463	28.8372	28.541
sp|O60678|ANM3_HUMAN	25.2792	25.1411	26.6569	28.6671	29.0194	28.6773
sp|O60749|SNX2_HUMAN	25.0144	25.2088	25.0144	27.2851	27.6626	27.8364
sp|O60841|IF2P_HUMAN	20.0114	20.0114	20.0114	26.1517	23.8506	23.8506
sp|O75131|CPNE3_HUMAN	20.0114	20.0114	20.0114	27.0114	26.9617	26.5333
sp|O75153|CLU_HUMAN	24.1423	24.8313	26.1579	28.8407	28.7665	27.5831
sp|O75390|CISY_HUMAN	27.2127	26.8889	27.9768	30.1199	30.4319	29.5182
sp|O75608|LYPA1_HUMAN	24.6641	25.6381	24.6641	27.6043	29.1033	28.6888
sp|O75821|EIF3G_HUMAN	26.2538	26.7048	26.7365	29.1283	29.3273	29.0415
sp|O75874|IDHC_HUMAN	29.7013	29.2668	30.3283	32.6333	32.4259	31.9806
sp|O76094|SRP72_HUMAN	20.0114	20.0114	20.0114	25.6598	25.7095	25.6598
sp|O94925|GLSK_HUMAN	23.8351	23.4619	23.4619	27.0404	26.1444	25.7015
sp|O95347|SMC2_HUMAN	25.3384	25.4957	26.6125	29.2276	28.8857	28.3291
sp|O95394|AGM1_HUMAN	20.0114	20.0114	24.3482	28.5222	28.4738	28.2733
sp|O95433|AHSA1_HUMAN	27.6813	27.2799	27.9795	30.1873	30.4032	30.2662
sp|O95782|AP2A1_HUMAN	20.0114	20.0114	20.0114	24.1359	25.7732	24.3659
sp|O95817|BAG3_HUMAN	24.6742	24.1005	26.2282	29.1198	29.0538	28.0929
sp|P02545|LMNA_HUMAN	26.3521	24.6969	25.2859	28.1264	28.0963	27.7391
sp|P04632|CPNS1_HUMAN	25.8428	26.0203	26.2109	30.6939	30.8579	30.4387
sp|P05783|K1C18_HUMAN;CON__H-INV:HIT000015463	26.7294	27.3704	27.5558	30.2464	29.315	29.7493
sp|P06493|CDK1_HUMAN	26.4513	27.2065	26.9475	30.1624	30.0641	29.8331
sp|P06576|ATPB_HUMAN	20.0114	20.0114	22.9445	26.8957	28.3824	26.3095
sp|P06737|PYGL_HUMAN	28.3407	26.9967	28.1161	31.6514	31.106	30.2187
sp|P07858|CATB_HUMAN	20.0114	20.0114	20.0114	27.3347	26.7638	26.8009
sp|P08133|ANXA6_HUMAN	27.8934	28.6846	29.5633	31.3084	31.1695	30.7542
sp|P08243|ASNS_HUMAN	26.417	26.5892	27.5553	29.9749	29.7258	29.3544
sp|P08621|RU17_HUMAN	20.0114	20.0114	20.0114	24.3979	24.235	23.9587
sp|P09012|SNRPA_HUMAN	20.0114	20.0114	20.0114	25.4778	25.4058	24.7511
sp|P09104|ENOG_HUMAN	25.4967	24.6346	24.6346	33.1613	32.3672	32.507
sp|P09417|DHPR_HUMAN	26.3363	25.0041	25.4401	29.1009	28.8802	27.7619
sp|P09525|ANXA4_HUMAN	24.3058	24.3058	26.1435	27.6907	28.2369	28.2287
sp|P09874|PARP1_HUMAN	20.0114	20.0114	20.0114	24.3832	23.9918	23.9918
sp|P0DPI2|GAL3A_HUMAN;sp|A0A0B4J2D5|GAL3B_HUMAN	20.0114	20.0114	20.0114	26.2389	26.2389	26.5082
sp|P10768|ESTD_HUMAN	28.7651	28.6457	29.2559	31.6261	31.1979	30.9117
sp|P10909|CLUS_HUMAN	25.5548	25.9278	24.9993	28.9161	28.2469	28.071
sp|P11172|UMPS_HUMAN	27.0396	27.0418	28.3355	30.6064	30.341	29.658
sp|P11802|CDK4_HUMAN;sp|Q9NYV4|CDK12_HUMAN	25.6047	25.6047	26.3772	29.0707	28.1773	27.8996
sp|P12004|PCNA_HUMAN	28.205	27.2839	28.2239	30.7561	30.6044	30.5815
sp|P15374|UCHL3_HUMAN	23.2809	23.7151	25.1151	27.6741	27.4856	26.723
sp|P17655|CAN2_HUMAN	28.1303	29.024	29.4935	31.2944	31.4068	31.1604
sp|P19367|HXK1_HUMAN	25.6227	26.5262	27.1716	29.7895	29.7143	29.0722
sp|P19525|E2AK2_HUMAN	24.3366	24.5361	24.3366	27.274	27.1751	26.901
sp|P19784|CSK22_HUMAN	20.0114	20.0114	20.0114	26.0036	26.8769	25.8935
sp|P21281|VATB2_HUMAN	20.0114	20.0114	20.0114	27.4335	27.3556	24.9808
sp|P21399|ACOHC_HUMAN	27.6542	28.8048	27.8304	31.2276	31.5894	31.7995
sp|P22059|OSBP1_HUMAN	23.6699	22.9153	22.9153	26.5904	26.1632	26.3919
sp|P24666|PPAC_HUMAN	25.4491	24.2431	26.5087	29.2037	28.9193	29.3866
sp|P25685|DNJB1_HUMAN	25.1825	24.79	25.946	27.9012	28.0454	27.581
sp|P26196|DDX6_HUMAN	25.7119	25.5445	25.988	29.0332	28.6396	27.9056
sp|P26640|SYVC_HUMAN	20.0114	20.0114	23.4973	27.2997	26.676	26.471
sp|P27144|KAD4_HUMAN	20.0114	20.0114	20.0114	27.692	27.6043	27.4947
sp|P27694|RFA1_HUMAN	26.2897	26.0581	27.3838	29.8032	29.4042	28.9038
sp|P27708|PYR1_HUMAN	29.3034	29.2946	29.7968	32.3846	32.3827	32.0048
sp|P29144|TPP2_HUMAN	26.1611	26.0831	27.7196	30.4222	30.121	29.1384
sp|P29218|IMPA1_HUMAN	20.0114	20.0114	20.0114	25.9329	25.9485	24.7925
sp|P30085|KCY_HUMAN	28.4438	27.975	27.975	31.0816	31.1396	30.3013
sp|P30626|SORCN_HUMAN	27.9518	28.0104	27.8638	30.5647	30.4951	29.8694
sp|P30876|RPB2_HUMAN	20.0114	20.0114	20.0114	27.9174	28.2586	27.9174
sp|P31040|SDHA_HUMAN	26.3347	25.5209	27.4537	29.6033	29.8084	29.8554
sp|P31150|GDIA_HUMAN	24.729	24.729	25.674	29.128	28.661	28.438
sp|P32119|PRDX2_HUMAN	31.1804	31.0417	32.0298	34.0266	33.8608	33.4334
sp|P32320|CDD_HUMAN	24.7096	25.576	24.7096	28.6179	28.7765	28.7769
sp|P33316|DUT_HUMAN	28.484	29.6381	29.956	32.0117	31.7951	31.5697
sp|P33992|MCM5_HUMAN	20.0114	20.0114	20.0114	27.0273	27.0848	24.8268
sp|P33993|MCM7_HUMAN	20.0114	20.0114	23.7684	28.0648	27.7736	27.3633
sp|P35244|RFA3_HUMAN	20.0114	20.0114	20.0114	29.1775	29.2031	28.895
sp|P35249|RFC4_HUMAN	20.0114	20.0114	20.0114	25.6628	24.7708	24.9586
sp|P35270|SPRE_HUMAN	25.1413	25.6719	25.3889	29.1615	28.7304	28.4771
sp|P35658|NU214_HUMAN	20.0114	20.0114	20.0114	25.8441	25.9088	25.7314
sp|P37198|NUP62_HUMAN	20.0114	20.0114	20.0114	26.4881	25.6488	25.6488
sp|P38117|ETFB_HUMAN	20.0114	20.0114	20.0114	27.8514	26.4715	27.5399
sp|P38606|VATA_HUMAN	26.8584	27.1537	27.5366	30.4349	30.6377	29.4695
sp|P39748|FEN1_HUMAN	26.2282	26.2465	26.2886	29.3763	29.3974	29.4019
sp|P40616|ARL1_HUMAN	23.9737	23.9737	24.8297	26.8621	26.3806	27.211
sp|P40763|STAT3_HUMAN	27.7727	27.5794	27.2513	30.1207	30.1526	29.7889
sp|P40938|RFC3_HUMAN	20.0114	20.0114	20.0114	26.2319	25.2883	25.2883
sp|P41223|BUD31_HUMAN	20.0114	20.0114	20.0114	24.1638	25.0888	24.1638
sp|P42166|LAP2A_HUMAN;sp|P42167|LAP2B_HUMAN	20.0114	20.0114	20.0114	24.3222	24.3827	23.8232
sp|P42224|STAT1_HUMAN	26.0038	26.3189	26.3927	29.5468	29.649	29.2907
sp|P42704|LPPRC_HUMAN	20.0114	20.0114	20.0114	25.7766	26.6626	26.352
sp|P42765|THIM_HUMAN	20.0114	20.0114	20.0114	24.6764	27.231	26.638
sp|P43243|MATR3_HUMAN	20.0114	20.0114	20.0114	23.8126	23.6277	23.6277
sp|P46937|YAP1_HUMAN	20.0114	20.0114	20.0114	26.5669	25.7723	23.4294
sp|P48147|PPCE_HUMAN	24.1954	26.3704	25.8536	29.2938	28.8277	28.5006
sp|P48507|GSH0_HUMAN	26.98	27.1017	27.8949	29.7016	29.583	29.6707
sp|P48556|PSMD8_HUMAN	26.9053	25.9964	25.9465	28.6527	29.4007	28.8155
sp|P48735|IDHP_HUMAN	20.0114	20.0114	20.0114	26.3581	26.3581	26.6182
sp|P49327|FAS_HUMAN	32.6843	32.5179	33.5062	35.4733	35.2897	35.0142
sp|P49411|EFTU_HUMAN	28.64	28.5114	29.7055	31.5172	31.0768	31.3447
sp|P49419|AL7A1_HUMAN	26.5252	27.304	27.9848	30.5296	30.0783	30.0117
sp|P49736|MCM2_HUMAN	20.0114	22.9178	20.0114	27.7582	25.9532	27.0027
sp|P51648|AL3A2_HUMAN	20.0114	20.0114	20.0114	27.5589	27.243	26.0862
sp|P51665|PSMD7_HUMAN	27.511	27.358	28.3572	30.5109	30.7106	30.1396
sp|P51812|KS6A3_HUMAN	20.0114	20.6553	20.0114	26.5056	26.3957	26.5621
sp|P52272|HNRPM_HUMAN	24.6126	24.6126	25.2037	28.1681	28.0105	27.3976
sp|P52292|IMA1_HUMAN	28.3072	28.1654	29.4789	31.3542	31.1264	31.0101
sp|P52732|KIF11_HUMAN	20.0114	20.0114	20.0114	24.7903	23.5378	23.7682
sp|P52735|VAV2_HUMAN	20.0114	20.0114	20.0114	24.8354	24.5716	24.5716
sp|P52788|SPSY_HUMAN	26.3108	26.3108	27.2837	29.7699	29.7804	29.1468
sp|P52789|HXK2_HUMAN	25.5903	24.2675	26.7153	29.3652	29.3809	29.032
sp|P53621|COPA_HUMAN	28.338	28.4367	28.6917	31.3328	31.3518	30.8869
sp|P53992|SC24C_HUMAN	23.8361	24.7608	25.5414	28.9172	28.8214	28.3155
sp|P54105|ICLN_HUMAN	25.8904	25.8904	26.7124	29.042	29.0961	28.5827
sp|P54578|UBP14_HUMAN	27.1637	26.5544	28.0592	29.9474	29.7858	29.3608
sp|P54727|RD23B_HUMAN	27.6819	27.4468	27.7598	30.1873	30.3053	29.6838
sp|P55039|DRG2_HUMAN	24.601	24.601	25.8704	27.7803	27.8115	28.0263
sp|P55263|ADK_HUMAN	24.4759	24.0413	24.0413	28.9054	28.8748	28.0365
sp|P55769|NH2L1_HUMAN	20.0114	20.0114	20.0114	27.2835	25.7679	26.1854
sp|P55795|HNRH2_HUMAN	20.0114	20.0114	20.0114	25.9124	26.4502	25.5732
sp|P57678|GEMI4_HUMAN	20.0114	20.0114	20.0114	24.4109	25.6335	23.6575
sp|P60891|PRPS1_HUMAN	28.5704	28.3787	29.4197	31.8181	31.3503	30.6974
sp|P61019|RAB2A_HUMAN	20.0114	20.0114	20.0114	25.1075	25.1075	25.5118
sp|P61224|RAP1B_HUMAN	25.468	25.9125	25.8777	28.7268	28.3226	28.3048
sp|P61289|PSME3_HUMAN	24.8335	24.5376	26.0506	27.694	27.6653	27.4328
sp|P62140|PP1B_HUMAN	20.0114	20.0114	20.0114	29.1055	28.8148	27.5254
sp|P62195|PRS8_HUMAN	27.9839	27.9629	29.5264	31.072	30.9964	30.9038
sp|P62304|RUXE_HUMAN	20.0114	20.0114	20.0114	25.6451	24.4328	24.4328
sp|P62310|LSM3_HUMAN	20.0114	20.0114	20.0114	26.3081	26.4494	25.9539
sp|P62314|SMD1_HUMAN	20.0114	20.0114	20.0114	27.5263	25.7657	27.3185
sp|P62993|GRB2_HUMAN	20.0114	20.0114	20.0114	26.0186	25.4776	26.2988
sp|P63010|AP2B1_HUMAN	24.7672	25.6871	25.7506	28.169	28.3535	27.8344
sp|P63151|2ABA_HUMAN	24.8834	25.2557	26.8644	28.5458	28.7112	28.5769
sp|P63162|RSMN_HUMAN	20.0114	20.0114	20.0114	25.9825	25.9825	26.2446
sp|P63167|DYL1_HUMAN	23.8727	25.3096	25.7494	29.9775	29.52	27.7979
sp|P63173|RL38_HUMAN	27.3792	27.3561	26.1401	30.7229	30.4983	29.696
sp|P63279|UBC9_HUMAN	27.869	28.0304	28.5203	30.5094	30.8682	30.3244
sp|P67775|PP2AA_HUMAN;sp|P62714|PP2AB_HUMAN	27.9241	27.6743	28.2529	30.6829	30.5844	30.0133
sp|P78344|IF4G2_HUMAN	25.014	24.8086	25.2061	28.0626	28.1239	27.6236
sp|P78417|GSTO1_HUMAN	27.7432	27.6811	28.2297	30.6754	30.4019	29.9068
sp|P83881|RL36A_HUMAN;sp|Q969Q0|RL36L_HUMAN	20.0114	20.0114	22.699	30.0343	29.5768	29.4198
sp|P84090|ERH_HUMAN	20.0114	20.0114	20.0114	25.7154	25.7841	25.2745
sp|Q01130|SRSF2_HUMAN	20.0114	20.0114	20.0114	24.8375	24.2212	24.3884
sp|Q02809|PLOD1_HUMAN	26.3459	26.3022	27.3242	29.7418	29.2288	29.0647
sp|Q04446|GLGB_HUMAN	28.6773	28.3227	29.058	31.2885	31.3043	30.8463
sp|Q05048|CSTF1_HUMAN	20.0114	20.0114	20.0114	26.4823	26.7468	25.6346
sp|Q05682|CALD1_HUMAN	24.2838	24.2838	25.5013	28.4306	27.9958	27.0931
sp|Q06124|PTN11_HUMAN	20.0114	20.0114	20.0114	27.8511	27.1405	25.6071
sp|Q06203|PUR1_HUMAN	25.2474	25.969	26.3611	29.2377	28.7349	27.6666
sp|Q08257|QOR_HUMAN	26.2217	25.9346	26.8838	28.8933	29.1918	28.6626
sp|Q08J23|NSUN2_HUMAN	24.2466	24.3387	24.4273	30.3321	29.8366	28.7333
sp|Q09028|RBBP4_HUMAN	26.352	25.2856	25.9645	27.9825	28.9265	27.7774
sp|Q10471|GALT2_HUMAN	20.0114	20.0114	20.0114	23.5352	23.5352	24.2917
sp|Q12792|TWF1_HUMAN	25.7815	25.6703	26.7634	29.0502	28.3047	28.1264
sp|Q12906|ILF3_HUMAN	20.0114	20.0114	20.0114	26.2234	25.0137	24.7033
sp|Q13045|FLII_HUMAN	24.5849	24.5849	25.5069	29.3588	28.8724	28.3326
sp|Q13177|PAK2_HUMAN	27.6272	27.2029	28.3362	30.4368	30.0832	29.8251
sp|Q13247|SRSF6_HUMAN;sp|Q13243|SRSF5_HUMAN	20.0114	20.0114	20.0114	26.0106	25.887	25.9456
sp|Q13263|TIF1B_HUMAN	20.0114	20.0114	20.0114	27.5112	25.0261	25.0261
sp|Q13310|PABP4_HUMAN	24.8288	25.1156	25.8326	28.3015	27.3142	27.9916
sp|Q13501|SQSTM_HUMAN	20.0114	20.0114	20.0114	28.6841	28.3141	27.582
sp|Q13509|TBB3_HUMAN	20.0114	24.7328	20.0114	29.4747	29.1973	28.3544
sp|Q13617|CUL2_HUMAN	22.4787	22.246	22.5905	27.0367	25.9627	25.3822
sp|Q14126|DSG2_HUMAN	20.0114	20.0114	20.0114	23.9971	25.3236	24.1485
sp|Q14152|EIF3A_HUMAN	26.5381	27.3674	27.8805	30.1147	30.1095	29.839
sp|Q14157|UBP2L_HUMAN	25.8994	25.1158	25.379	28.5743	27.9199	27.7818
sp|Q14204|DYHC1_HUMAN	29.5626	29.6054	30.853	32.4727	32.6834	31.9857
sp|Q14240|IF4A2_HUMAN	20.0114	20.0114	20.0114	27.9936	27.2702	24.4646
sp|Q14244|MAP7_HUMAN	20.0114	20.0114	20.0114	25.4519	25.8031	25.726
sp|Q14258|TRI25_HUMAN	20.0114	20.0114	20.0114	27.0427	26.7283	23.3932
sp|Q14558|KPRA_HUMAN	25.5148	25.0627	26.8708	29.7933	29.3305	28.7103
sp|Q14697|GANAB_HUMAN	30.5621	30.9259	31.7137	33.8608	33.6735	33.4702
sp|Q14C86|GAPD1_HUMAN	25.9867	24.0167	26.6648	29.8457	29.3827	29.0701
sp|Q15008|PSMD6_HUMAN	26.1514	26.7325	25.8366	29.4378	28.9602	28.7633
sp|Q15029|U5S1_HUMAN	25.9317	26.7046	26.8598	29.8972	29.4556	28.5991
sp|Q15056|IF4H_HUMAN	26.629	26.518	28.1462	31.9444	31.8594	31.0443
sp|Q15067|ACOX1_HUMAN	20.0114	20.0114	20.0114	28.0997	27.5707	26.8955
sp|Q15155|NOMO1_HUMAN;sp|P69849|NOMO3_HUMAN	20.0114	20.0114	20.0114	25.1462	24.952	24.952
sp|Q15165|PON2_HUMAN	20.0114	20.0114	20.0114	24.601	24.601	24.9046
sp|Q15393|SF3B3_HUMAN	20.0114	20.0114	20.0114	25.8713	23.8229	23.8229
sp|Q15404|RSU1_HUMAN	23.6775	23.6775	24.3893	26.9824	26.6048	26.7698
sp|Q15418|KS6A1_HUMAN	26.4947	26.3896	26.7054	29.8307	29.5164	28.487
sp|Q15477|SKI2_HUMAN	23.716	23.716	24.5109	27.8658	27.9659	27.6215
sp|Q15637|SF01_HUMAN	21.947	21.947	22.6518	25.6839	26.9108	25.8926
sp|Q15785|TOM34_HUMAN	25.2523	25.5441	25.8177	28.6276	27.8344	27.8933
sp|Q16222|UAP1_HUMAN	26.3494	24.9623	26.8647	29.4897	29.1295	28.8376
sp|Q16576|RBBP7_HUMAN	26.192	26.192	27.5548	29.9015	29.7911	29.5629
sp|Q2NL82|TSR1_HUMAN	20.0114	20.0114	20.0114	26.512	24.6318	24.6318
sp|Q2TAY7|SMU1_HUMAN	20.0114	20.0114	20.0114	24.0804	23.3744	23.3744
sp|Q5VT79|AXA81_HUMAN	26.0491	26.4208	25.6609	28.6747	28.6637	27.989
sp|Q6FI81|CPIN1_HUMAN	24.1482	24.1482	25.1193	28.5519	28.9431	28.1105
sp|Q6NXS1|IPP2B_HUMAN	25.3047	25.3047	25.687	28.4778	29.286	29.2417
sp|Q6P2E9|EDC4_HUMAN	20.0114	20.0114	20.0114	24.8057	24.3749	24.3749
sp|Q6P2Q9|PRP8_HUMAN	20.0114	20.0114	20.0114	25.9742	24.5258	25.8406
sp|Q6UB35|C1TM_HUMAN	20.0114	20.0114	20.0114	26.7053	26.9069	25.0796
sp|Q6XQN6|PNCB_HUMAN	20.0114	20.0114	24.5409	28.89	28.4226	28.3744
sp|Q7Z2W4|ZCCHV_HUMAN	23.1911	23.4333	23.7463	28.914	28.7997	28.7534
sp|Q86Y56|DAAF5_HUMAN	23.4561	23.8301	24.5234	27.0383	25.8974	27.1357
sp|Q8N1G4|LRC47_HUMAN	24.0449	23.8013	24.6922	29.6461	28.9633	28.8246
sp|Q8N543|OGFD1_HUMAN	20.0114	20.0114	20.0114	24.0325	26.2248	25.6945
sp|Q8NB16|MLKL_HUMAN	20.0114	20.0114	20.0114	26.0034	26.0505	26.3964
sp|Q8NBJ5|GT251_HUMAN	24.9802	25.0644	24.9802	28.086	28.3473	27.1284
sp|Q8NCW5|NNRE_HUMAN	20.0114	20.0114	20.0114	25.1911	25.0042	25.0042
sp|Q8NEV1|CSK23_HUMAN	20.0114	20.0114	20.0114	28.5625	28.7978	27.3446
sp|Q8TC12|RDH11_HUMAN	20.0114	20.0114	20.0114	24.4347	25.844	24.4347
sp|Q8TEQ6|GEMI5_HUMAN	22.5759	22.5759	22.844	27.3488	25.2392	25.2392
sp|Q8WUM4|PDC6I_HUMAN	29.4046	28.841	29.7698	32.035	31.6693	31.4109
sp|Q8WW12|PCNP_HUMAN	20.0114	20.0114	20.0114	26.7903	26.6451	26.1694
sp|Q8WWM7|ATX2L_HUMAN	20.8971	20.0114	20.0114	27.1935	27.6282	26.9037
sp|Q92597|NDRG1_HUMAN	27.7866	27.9667	28.9315	31.2019	31.0017	30.8787
sp|Q92616|GCN1_HUMAN	28.4569	29.4107	30.1361	31.4834	32.257	32.0491
sp|Q92688|AN32B_HUMAN	28.5342	28.3704	29.0045	31.9091	31.5668	31.3705
sp|Q92769|HDAC2_HUMAN	20.0114	20.0114	20.0114	26.1603	24.8652	24.8652
sp|Q92890|UFD1_HUMAN	20.0114	20.0114	20.0114	24.4019	26.2904	25.4707
sp|Q93008|USP9X_HUMAN	20.0114	20.0114	23.832	27.7818	27.4998	27.6594
sp|Q96A49|SYAP1_HUMAN	25.5644	24.4031	24.9736	27.5087	27.2165	27.1835
sp|Q96A72|MGN2_HUMAN	25.6742	24.4626	25.8513	27.5116	27.9746	27.6417
sp|Q96AE4|FUBP1_HUMAN	24.619	24.5458	24.5458	29.0436	28.1289	27.5443
sp|Q96C01|F136A_HUMAN	20.0114	20.0114	20.0114	24.6646	23.7791	23.7728
sp|Q96D46|NMD3_HUMAN	25.3419	25.8411	25.8381	28.3592	28.4584	27.6153
sp|Q96DG6|CMBL_HUMAN	25.9811	27.7803	27.2532	30.0046	29.7501	29.4912
sp|Q96E11|RRFM_HUMAN	20.0114	20.0114	20.0114	26.1187	24.6991	24.6991
sp|Q96H79|ZCCHL_HUMAN	20.0114	20.0114	20.0114	26.2582	23.9921	26.4525
sp|Q96HC4|PDLI5_HUMAN	28.4605	28.7717	29.564	31.7481	31.5412	31.2827
sp|Q96I99|SUCB2_HUMAN	20.0114	20.0114	20.0114	25.595	25.3478	24.1766
sp|Q96KB5|TOPK_HUMAN	25.5357	25.9632	26.0273	29.3427	29.3177	27.8179
sp|Q96QK1|VPS35_HUMAN	27.1491	27.244	28.2573	30.6582	29.951	29.3143
sp|Q96SB4|SRPK1_HUMAN	20.0114	20.0114	20.0114	27.0265	26.005	24.4133
sp|Q99460|PSMD1_HUMAN	25.8137	26.9079	28.3444	30.8253	30.6711	30.3638
sp|Q99598|TSNAX_HUMAN	20.0114	20.0114	20.0114	27.3387	27.5772	26.793
sp|Q99613|EIF3C_HUMAN	26.8247	26.6238	27.3355	30.0528	29.2555	28.8681
sp|Q99798|ACON_HUMAN	23.4809	23.4809	24.5268	26.8425	26.9503	26.414
sp|Q9BQ52|RNZ2_HUMAN	20.0114	20.0114	20.0114	27.0612	27.6863	25.9102
sp|Q9BRA2|TXD17_HUMAN	26.4002	26.7106	28.102	30.0747	29.5198	29.5785
sp|Q9BS40|LXN_HUMAN	20.0114	20.0114	20.0114	27.184	27.0913	27.0913
sp|Q9BSJ8|ESYT1_HUMAN	20.0114	20.0114	20.0114	23.6598	23.6598	25.604
sp|Q9BTT0|AN32E_HUMAN	27.1585	27.083	28.0861	30.0581	29.9373	29.6495
sp|Q9BTW9|TBCD_HUMAN	23.3022	24.6998	24.227	28.14	28.5339	28.0398
sp|Q9BUP3|HTAI2_HUMAN	23.9055	23.5723	24.826	27.9	27.3915	27.4644
sp|Q9BV57|MTND_HUMAN	20.0114	20.0114	20.0114	27.4683	27.5971	27.4168
sp|Q9BVA1|TBB2B_HUMAN	26.5647	26.0625	26.3456	29.0351	28.592	28.3572
sp|Q9BWD1|THIC_HUMAN	27.9631	28.4787	29.2692	31.5014	31.0445	30.5795
sp|Q9BY44|EIF2A_HUMAN	26.2686	27.4684	26.9744	29.3118	29.3506	29.046
sp|Q9BZX2|UCK2_HUMAN	25.1906	25.3159	25.1906	28.6201	28.4397	28.0873
sp|Q9BZZ5|API5_HUMAN	20.0114	20.0114	20.0114	25.5847	24.3095	24.3095
sp|Q9H2J4|PDCL3_HUMAN	20.0114	20.0114	20.0114	24.6443	25.1628	24.8369
sp|Q9H4A3|WNK1_HUMAN	20.0114	20.0114	20.0114	27.5097	26.4374	24.8815
sp|Q9H4A4|AMPB_HUMAN	28.0256	27.3741	27.7627	30.9005	30.7847	30.2157
sp|Q9H773|DCTP1_HUMAN	20.0114	20.0114	20.0114	27.3098	27.7961	27.6237
sp|Q9H9A6|LRC40_HUMAN	20.0114	20.0114	23.3558	27.629	27.8434	26.9968
sp|Q9HA64|KT3K_HUMAN	20.0114	20.0114	20.0114	24.2583	24.5032	25.2509
sp|Q9HAV4|XPO5_HUMAN	24.0126	26.1514	24.679	28.5257	27.9365	27.7237
sp|Q9HAV7|GRPE1_HUMAN	20.0114	20.0114	20.0114	25.8853	25.6949	25.4959
sp|Q9HC38|GLOD4_HUMAN	27.0147	26.1293	27.5061	29.5874	29.438	29.3167
sp|Q9NQR4|NIT2_HUMAN	25.6375	26.3441	25.3155	29.0099	29.378	28.2563
sp|Q9NQW7|XPP1_HUMAN	22.7839	23.2079	22.7839	29.1055	27.7925	27.4715
sp|Q9NR33|DPOE4_HUMAN	20.0114	20.0114	20.0114	25.2374	24.1488	24.1488
sp|Q9NRF9|DPOE3_HUMAN	20.0114	20.0114	20.0114	27.7997	26.2854	25.0002
sp|Q9NTK5|OLA1_HUMAN	27.5941	26.1741	28.2321	30.6802	30.9717	30.341
sp|Q9NY33|DPP3_HUMAN	25.4823	25.3937	26.4812	28.972	28.7914	28.5723
sp|Q9NZL9|MAT2B_HUMAN	25.5665	25.5665	27.4881	29.9445	29.4468	28.943
sp|Q9P258|RCC2_HUMAN	28.4394	27.4885	28.9184	30.9535	30.7606	30.3265
sp|Q9P287|BCCIP_HUMAN	20.0114	20.0114	20.0114	27.0022	26.8916	25.7811
sp|Q9UBT2|SAE2_HUMAN	25.9845	25.4971	26.2116	28.6654	29.2106	28.9202
sp|Q9UBW8|CSN7A_HUMAN	24.621	23.0956	23.0956	26.118	26.6626	25.93
sp|Q9UGI8|TES_HUMAN	26.3205	26.7187	27.3172	29.5781	29.6368	28.9936
sp|Q9UJU6|DBNL_HUMAN	26.1287	25.3653	24.2343	29.5478	28.9897	28.276
sp|Q9UKD2|MRT4_HUMAN	20.0114	20.0114	20.0114	26.1669	23.946	23.946
sp|Q9ULV4|COR1C_HUMAN	20.0114	20.0114	20.0114	28.1035	27.5157	26.4172
sp|Q9UMS0|NFU1_HUMAN	20.0114	20.0114	20.0114	25.1523	24.6278	25.6246
sp|Q9UMS4|PRP19_HUMAN	20.0114	20.0114	20.0114	27.3009	27.2524	25.1913
sp|Q9UMX0|UBQL1_HUMAN	26.6371	26.8395	26.7257	30.186	30.2316	29.9647
sp|Q9UMX5|NENF_HUMAN	20.0114	20.0114	20.0114	25.8333	25.9872	24.8711
sp|Q9UN86|G3BP2_HUMAN	24.4522	24.4522	25.4226	27.6806	27.0317	26.7763
sp|Q9UNH7|SNX6_HUMAN	24.9616	22.9187	24.3898	28.4559	28.4608	28.1474
sp|Q9Y263|PLAP_HUMAN	25.7589	25.4469	27.2043	29.7849	29.8761	29.2645
sp|Q9Y295|DRG1_HUMAN	24.5687	24.5687	26.024	28.464	27.824	27.4547
sp|Q9Y2T3|GUAD_HUMAN	26.0459	25.6315	26.0808	29.5773	29.5529	28.4755
sp|Q9Y315|DEOC_HUMAN	20.0114	20.0114	20.0114	26.1996	27.4725	26.5733
sp|Q9Y333|LSM2_HUMAN	20.0114	20.0114	20.0114	26.868	26.3454	26.7584
sp|Q9Y376|CAB39_HUMAN	24.4626	25.7871	25.8334	28.3546	28.3802	28.3
sp|Q9Y3C6|PPIL1_HUMAN	20.0114	20.0114	20.0114	27.8544	27.8262	27.3126
sp|Q9Y5L4|TIM13_HUMAN	20.0114	20.0114	20.0114	28.177	28.2977	27.9633
sp|Q9Y678|COPG1_HUMAN	27.5278	27.6008	29.0056	30.7933	30.611	30.1806

[truncated: 3 more sheets: BETF+DAT-upregulation, BETF+DAT-downregulation, 59 translocation candidates]
