# Supplementary material for: Nuclear and cytoplasmic specific RNA binding proteome enrichment and its changes upon ferroptosis induction
Source: Nat Commun. 2024 Jan 29;15:852. doi: 10.1038/s41467-024-44987-9 (PMC10825125; doi:10.1038/s41467-024-44987-9)
Supplement: Supplementary file 8 — Dataset 5 [file 41467_2024_44987_MOESM8_ESM.xlsx]

## Sheet: PPI network
Supplementary Data 5. Dataset of the protein-protein interaction (PPI) network
#node1	node2	interaction score
ACTL6A	H4C6	0.87
ACTL6A	SMARCC1	0.999
ACTL6A	HCFC1	0.72
ACTL6A	RUVBL1	0.998
ACTL6A	SMARCE1	0.999
ACTL6A	SMARCA4	0.999
ACTL6A	WDR5	0.72
ACTL6A	RUVBL2	0.999
ACTN1	ACTN4	0.998
ACTN1	PDLIM1	0.772
ACTN4	PDLIM1	0.704
ADNP	CHD4	0.958
AHCTF1	NUP98	0.983
APEX1	PARP1	0.744
APEX1	NPM1	0.748
APEX1	H4C6	0.8
APEX1	YBX1	0.813
APEX1	TXN	0.962
ATAD2	H4C6	0.924
BAZ1B	SMARCC1	0.773
BAZ1B	SMARCA5	0.999
BAZ1B	RBBP4	0.72
BAZ1B	DEK	0.909
BAZ2A	SMARCA5	0.999
BAZ2A	DNMT1	0.81
BCLAF1	THRAP3	0.973
BCLAF1	SNW1	0.742
BLM	MSH6	0.863
BUD31	PHF5A	0.9
BUD31	TCERG1	0.8
BUD31	CDC5L	0.997
BUD31	PLRG1	0.997
BUD31	SNW1	0.998
CALR	NCL	0.952
CBX3	CBX5	0.891
CBX3	H4C6	0.716
CBX3	TRIM28	0.767
CBX3	H1-4	0.973
CBX3	WDR5	0.756
CBX3	XRCC6	0.801
CBX3	KDM1A	0.952
CBX3	RING1	0.955
CBX5	DNMT1	0.713
CBX5	TRIM28	0.941
CCAR1	DDX5	0.8
CCAR1	RBM39	0.83
CCAR1	DHX9	0.8
CCAR1	TCERG1	0.8
CCAR2	HSPA8	0.734
CCAR2	ZNF326	0.963
CDC5L	PHF5A	0.899
CDC5L	TCERG1	0.83
CDC5L	TOP1	0.752
CDC5L	RBMX	0.798
CDC5L	PQBP1	0.8
CDC5L	HSPA8	0.984
CDC5L	PLRG1	0.999
CDC5L	SNW1	0.999
CDC73	SUPT16H	0.763
CDC73	PAF1	0.999
CDC73	H4C6	0.871
CDC73	SSRP1	0.747
CDC73	LEO1	0.999
CDC73	CTR9	0.999
CDC73	RNF20	0.839
CDC73	TCEA1	0.868
CDC73	POLR2B	0.871
CDC73	NELFE	0.9
CDC73	ELOC	0.9
CDC73	SUPT5H	0.997
CEBPZ	NOC2L	0.827
CHD4	H4C6	0.944
CHD4	TRIM28	0.764
CHD4	MTA2	0.999
CHD4	GATAD2B	0.985
CHD4	RBBP4	0.999
CHD4	RBBP7	0.999
CHD4	SIN3A	0.705
CHD4	KDM1A	0.973
CHD4	GATAD2A	0.998
CHD4	MBD3	0.941
CHD4	HDAC2	0.999
CHD4	SAP18	0.763
CHTOP	DDX39B	0.997
CSDE1	HNRNPD	0.754
CSDE1	DHX9	0.9
CSDE1	YBX1	0.956
CSDE1	STRAP	0.767
CSDE1	HNRNPU	0.9
CTR9	SUPT16H	0.913
CTR9	PAF1	0.999
CTR9	H4C6	0.866
CTR9	SSRP1	0.896
CTR9	LEO1	0.999
CTR9	TCEA1	0.852
CTR9	POLR2B	0.898
CTR9	NELFE	0.9
CTR9	ELOC	0.93
CTR9	SUPT5H	0.997
DDX17	DDX5	0.978
DDX17	HDAC2	0.714
DDX39B	DDX5	0.872
DDX39B	RBM39	0.879
DDX39B	PRPF6	0.838
DDX39B	TCERG1	0.8
DDX39B	DHX9	0.823
DDX39B	PQBP1	0.8
DDX5	HDGF	0.715
DDX5	HNRNPK	0.795
DDX5	TCERG1	0.8
DDX5	PQBP1	0.8
DDX5	PRPF6	0.8
DDX5	HNRNPC	0.8
DDX5	SF1	0.839
DDX5	RBM39	0.879
DDX5	DHX9	0.987
DEK	SMARCA5	0.861
DHX9	RBM39	0.874
DHX9	PRPF6	0.8
DHX9	SSRP1	0.848
DHX9	TCERG1	0.8
DHX9	ILF2	0.904
DHX9	SF1	0.8
DHX9	PQBP1	0.8
DHX9	HNRNPC	0.954
DHX9	YBX1	0.986
DHX9	EWSR1	0.988
DHX9	HNRNPU	0.996
DNAJB1	HSPA8	0.996
DNMT1	TRIM28	0.955
DNMT1	SMARCA5	0.78
DNMT1	HNRNPD	0.95
DNMT1	PARP1	0.804
DNMT1	SIN3A	0.806
DNMT1	PCNA	0.966
DNMT1	KDM1A	0.988
DNMT1	HDAC2	0.997
DNTTIP2	NOL11	0.8
DNTTIP2	HEATR1	0.916
ELOC	PAF1	0.9
ELOC	LEO1	0.9
ELOC	SMARCA4	0.8
ELOC	WDR5	0.8
ELOC	WDHD1	0.8
ELOC	NELFE	0.9
ELOC	SUPT5H	0.9
EWSR1	FUS	0.871
EWSR1	PARP1	0.735
EWSR1	YBX1	0.909
EWSR1	KDM1A	0.711
FLNA	RHOA	0.743
FUBP1	PUF60	0.99
FUS	HNRNPU	0.746
FUS	HNRNPD	0.76
FUS	SRSF2	0.773
FUS	RBMX	0.782
FUS	SMARCA4	0.787
FUS	PRMT1	0.797
FUS	NONO	0.846
FUS	HNRNPC	0.884
FUS	YBX1	0.894
FUS	SFPQ	0.921
GATAD2A	MTA2	0.998
GATAD2A	GATAD2B	0.983
GATAD2A	RBBP4	0.999
GATAD2A	RBBP7	0.999
GATAD2A	KDM1A	0.71
GATAD2A	MBD3	0.932
GATAD2A	HDAC2	0.998
GATAD2B	MTA2	0.986
GATAD2B	MBD3	0.887
GATAD2B	HDAC2	0.99
GATAD2B	RBBP4	0.994
GATAD2B	RBBP7	0.995
H1-0	H4C6	0.894
H1-0	NCL	0.715
H1-10	H4C6	0.854
H1-2	H1-4	0.769
H1-4	H4C6	0.888
H2AZ2	H4C6	0.968
H4C6	SUPT16H	0.956
H4C6	PAF1	0.885
H4C6	SIN3A	0.716
H4C6	RAD21	0.716
H4C6	TCEA1	0.807
H4C6	PSIP1	0.852
H4C6	SMARCE1	0.852
H4C6	LEO1	0.873
H4C6	SUPT5H	0.884
H4C6	TAF6	0.886
H4C6	RUVBL2	0.892
H4C6	NPM1	0.925
H4C6	RUVBL1	0.931
H4C6	SMARCA4	0.939
H4C6	POLR2B	0.939
H4C6	WDR5	0.943
H4C6	MACROH2A1	0.947
H4C6	SMARCA5	0.957
H4C6	SSRP1	0.958
H4C6	RBBP7	0.97
H4C6	RBBP4	0.994
HCFC1	WDR82	0.948
HCFC1	PELP1	0.9
HCFC1	RUVBL2	0.9
HCFC1	TAF6	0.9
HCFC1	RUVBL1	0.9
HCFC1	WDR5	0.998
HDAC2	MTA2	0.999
HDAC2	SMARCA5	0.851
HDAC2	NPM1	0.765
HDAC2	SMARCA4	0.988
HDAC2	RBBP4	0.999
HDAC2	RING1	0.902
HDAC2	RBBP7	0.999
HDAC2	SIN3A	0.999
HDAC2	KDM1A	0.994
HDAC2	NCOR2	0.979
HDAC2	MBD3	0.941
HDAC2	MACROH2A1	0.801
HDAC2	SNW1	0.7
HDAC2	SAP18	0.99
HEATR1	NOL11	0.948
HMGB1	HMGB2	0.945
HMGB2	NCL	0.758
HNRNPC	RALY	0.762
HNRNPC	SSRP1	0.743
HNRNPC	HNRNPD	0.795
HNRNPC	ILF2	0.856
HNRNPC	RBMX	0.897
HNRNPC	YBX1	0.741
HNRNPC	HNRNPU	0.898
HNRNPD	HNRNPK	0.784
HNRNPD	HNRNPU	0.844
HNRNPD	HSPA8	0.906
HNRNPD	NCL	0.92
HNRNPK	NCL	0.968
HNRNPK	RBMX	0.792
HNRNPK	YBX1	0.755
HNRNPK	HNRNPU	0.815
HNRNPK	PUF60	0.945
HNRNPU	YBX1	0.995
HSPA8	PLRG1	0.97
HSPA8	PQBP1	0.8
ILF2	YBX1	0.77
KDM1A	MSH6	0.9
KDM1A	MTA2	0.807
KDM1A	SMARCA4	0.763
KDM1A	XRCC6	0.9
KDM1A	RBBP4	0.965
KDM1A	RBBP7	0.939
KDM1A	SIN3A	0.884
KDM1A	MBD3	0.829
LEO1	SUPT16H	0.905
LEO1	PAF1	0.999
LEO1	SSRP1	0.891
LEO1	NELFE	0.9
LEO1	TCEA1	0.908
LEO1	POLR2B	0.934
LEO1	SUPT5H	0.993
LYAR	PA2G4	0.8
MACROH2A1	PARP1	0.742
MBD3	MTA2	0.961
MBD3	RBBP4	0.943
MBD3	RBBP7	0.96
MSH6	PCNA	0.887
MSH6	XRCC6	0.977
MTA2	RBBP7	0.999
MTA2	RBBP4	0.999
NAP1L1	NPM1	0.701
NCL	TRIM28	0.76
NCL	NPM1	0.993
NCL	XRCC6	0.725
NCL	PARK7	0.829
NCL	YBX1	0.86
NCOR2	RBM15	0.75
NCOR2	SIN3A	0.996
NCOR2	SNW1	0.752
NCOR2	TBL1XR1	0.925
NELFE	PAF1	0.9
NELFE	POLR2B	0.709
NELFE	SUPT5H	0.94
NONO	RBM14	0.975
NONO	SFPQ	0.999
NPM1	RUVBL1	0.8
NPM1	RBBP7	0.8
NPM1	RBBP4	0.933
NPM1	PARP1	0.945
NUP98	TPR	0.948
PAF1	SUPT16H	0.899
PAF1	SSRP1	0.892
PAF1	TCEA1	0.903
PAF1	RNF20	0.93
PAF1	POLR2B	0.934
PAF1	SUPT5H	0.994
PARP1	SMARCA4	0.983
PARP1	XRCC6	0.981
PARP1	TOP1	0.763
PELP1	TAF6	0.9
PELP1	RUVBL2	0.9
PELP1	WDR5	0.912
PELP1	RUVBL1	0.918
PHF5A	TCERG1	0.8
PHF5A	PUF60	0.8
PHF5A	SNW1	0.862
PHF5A	PLRG1	0.917
PHF5A	YBX1	0.919
PHF5A	PRPF6	0.987
PLRG1	TCERG1	0.83
PLRG1	PQBP1	0.8
PLRG1	SNW1	0.999
POLR2B	SUPT16H	0.854
POLR2B	SSRP1	0.721
POLR2B	RPRD1B	0.841
POLR2B	TAF6	0.895
POLR2B	TCEA1	0.96
POLR2B	SUPT5H	0.997
PQBP1	PRPF6	0.8
PQBP1	TCERG1	0.8
PRPF6	TCERG1	0.8
RAD21	SMARCA5	0.808
RAN	RCC1	0.988
RBBP4	SMARCA5	0.986
RBBP4	RUVBL1	0.81
RBBP4	RING1	0.9
RBBP4	SAP18	0.996
RBBP4	SIN3A	0.997
RBBP4	RBBP7	0.999
RBBP7	SMARCA5	0.769
RBBP7	RUVBL1	0.8
RBBP7	RING1	0.9
RBBP7	SIN3A	0.993
RBBP7	SAP18	0.996
RBM14	SFPQ	0.963
RBM39	SAP18	0.73
RBM39	TCERG1	0.83
RBM39	SF1	0.886
RBMX	TOP1	0.879
RBMX	SAFB	0.775
RING1	WDR5	0.808
RNF20	WDR82	0.753
RUVBL1	TAF6	0.9
RUVBL1	WDR5	0.912
RUVBL1	RUVBL2	0.999
RUVBL2	WDR5	0.912
RUVBL2	TAF6	0.9
SAP18	SIN3A	0.991
SFPQ	SIN3A	0.797
SIN3A	SMARCA5	0.743
SMARCA4	TRIM28	0.788
SMARCA4	SMARCC1	0.999
SMARCA4	SMARCA5	0.808
SMARCA4	SMARCE1	0.999
SMARCC1	SMARCE1	0.999
SNW1	TCERG1	0.83
SSRP1	SUPT16H	0.999
SSRP1	SUPT5H	0.782
SUPT16H	SUPT5H	0.892
SUPT5H	TCEA1	0.962
TAF15	TAF6	0.8
TAF6	WDR5	0.912
TAF6	TCEA1	0.9
TOX4	WDR82	0.99
TRIM28	TRIM33	0.838
WDR5	WDR82	0.998
