# Supplementary material for: Nuclear and cytoplasmic specific RNA binding proteome enrichment and its changes upon ferroptosis induction
Source: Nat Commun. 2024 Jan 29;15:852. doi: 10.1038/s41467-024-44987-9 (PMC10825125; doi:10.1038/s41467-024-44987-9)
Supplement: Supplementary file 10 — Source Data [file 41467_2024_44987_MOESM10_ESM.xlsx]

## Sheet: Fig. 1f
BLTF	BLF	BL3F
Q9H501	Q92922	P62942
P36871	Q99439	Q9Y4L1
Q96I25	O75683	P49588
P78316	Q07666	P37802
P13797	Q7L1Q6	P23526
Q92665	Q8IX12	O15027
Q96EV2	P10515	P15328
O43823	Q9Y3F4	P13797
Q01518	Q8TCS8	Q01130
P35237	P04792	Q9NYU2
P55884	O00629	Q16576
P49189	Q14676	P62140
P05187	Q15287	P27105
O15213	P04075	Q2TAY7
Q8WUM0	Q15646	O75489
O15446	P37198	O43709
Q06587	P08047	P67809
Q6PD62	P62942	Q02543
Q96T37	P04844	P40925
Q9BRJ6	P62753	P62280
P47813	Q9Y4P3	P42166
Q13283	P07814	P35268
Q9UKL0	P39748	P18858
P25685	Q01130	Q92841
O00442	Q2TAY7	Q09666
P60174	P46087	Q6ZN17
O00264	P16989	A1KXE4
P21589	P31943	P37108
Q6NUM9	O15126	O14979
Q96TC7	Q6DD88	Q14697
Q9Y266	Q01081	P62316
Q92597	Q02978	P48047
P56192	P49720	Q99832
P16435	P61586	Q9HA38
O75489	P68104	P68371
P49848	P61978	Q16658
Q07666	P37108	Q92567
Q92598	P31689	Q9Y6E2
Q9BTD8	Q9BTD8	Q6PIU2
Q05048	P06748	Q14444
Q9Y3B9	P35251	Q92688
Q9NX40	Q71U36	Q00839
Q27J81	P62249	Q13011
Q9NZ01	P62913	Q13435
O75717	O75694	O14818
P07305	P12236	Q68E01
Q8NBS9	O95429	Q13310
Q9NTZ6	P30041	P35232
P23528	O14684	P11387
Q8WVC0	P09661	P25815
Q9NS69	Q9Y5B9	O43324
P22234	P19388	P28074
Q99460	P63104	P10253
Q99584	P61604	P55265
P62195	O00148	Q92466
Q9NR30	P38646	P55327
O76094	Q07021	Q9UKY7
Q15388	Q96AE4	P09661
P23470	P33240	P39656
Q9Y6E2	Q9ULM6	P00450
Q86U06	O94826	P62847
Q9H078	P80723	P62328
Q6PL18	Q96J87	P12956
Q99459	P04843	P35658
P60228	P18754	P06730
P62745	P62241	Q9UHD8
P06703	Q99714	P63162
P30041	Q9UJV9	P42766
P82979	P78371	P17844
Q96EY7	P13073	Q14126
Q05707	Q9BY77	P11586
Q92905	P52272	P26368
P42766	P07900	O14776
Q9NQG5	P62979	P36578
Q96P63	P23528	P62899
Q99536	Q92804	P49903
Q9NPE3	P05023	P26599
Q9NQT5	P02545	Q9UPT8
P07910	P52292	P50991
Q15366	P11021	P14314
Q14318	P54709	O95817
Q9UNX4	P52907	Q15165
P28070	Q9H0S4	Q92597
P35579	P08648	P02545
Q15436	P42766	P63244
Q9Y2S6	P83731	P23284
P61009	Q14978	Q04760
O75976	P62424	P31153
Q9UHD8	P42167	Q14974
O15347	P51571	Q16881
O00461	Q14562	P35244
P26358	Q15365	P80723
Q99714	P49321	P62888
Q9H0S4	P62158	P62995
P09012	Q8IVF2	Q02818
P19388	P07355	P50502
Q8N684	P62750	P52907
Q9H0U4	Q6NZI2	Q00610
P61019	P62081	P26583
Q7Z2W4	P62917	P49458
P49915	Q96PK6	Q9HCC0
P41567	P63244	P23246
P54709	P10412	P53999
P05362	Q13263	O75367
P62269	P61289	P50990
Q01650	Q5F1R6	P49411
O75083	P08865	P42765
Q12905	P84098	Q9UQ80
P49720	P61513	P34897
P26006	Q07955	P30101
Q6PKG0	P49736	P06454
P62995	P30040	Q9NRX1
Q9UN86	O60216	P33993
P53999	P05388	Q16762
Q7RTV0	P0DMV9	P45974
P04844	Q13247	P20700
Q16629	P22695	Q09028
O75844	P46783	P62249
Q13442	P02786	Q13085
P13861	P61106	P14384
P50502	O60832	Q8WUH6
Q9P2X0	P78347	P30040
O95573	P35232	P01891
Q9Y5L4	P27797	Q16740
O75306	O43707	P51991
O95816	P15924	Q9UMS0
P17655	P62826	P82979
Q9H307	Q15459	Q96AE4
P11166	P17844	Q02790
Q13724	Q08945	P02786
P38159	P21796	P54727
Q9Y3B2	P22087	Q86UU0
Q9NQS7	P13639	P24534
Q9BYG3	P35659	P06744
Q9BQ04	P00338	P63104
O95785	Q92499	Q9NQC3
Q9Y4Y9	P29692	Q99536
P27338	O43390	P32119
Q96AE4	P27105	Q8N257
P06756	P25789	Q6UVK1
P04075	P20700	P17987
P25789	Q14331	P60660
P46781	Q12906	P49720
O14647	P61019	Q15233
P63241	Q15029	P30419
Q6UXN9	P08195	Q8NBS9
P25788	P62263	Q13641
P23634	O00299	P61353
P11310	P52701	O75390
O95602	Q1KMD3	Q9BY77
O75525	P22626	Q86UP2
Q9BTL3	Q15233	P45880
P30101	P42704	P99999
Q9NSI8	P60900	Q92804
P49327	P12956	P13010
P61106	P20042	Q9Y265
P30876	P46781	O00299
Q7KZF4	P55265	P09012
P63267	O14979	O43390
Q12962	Q96I24	P11940
P07237	P50502	P84090
P61619	Q9NS69	Q9Y230
Q5JTV8	Q16629	P61289
P13804	P61224	O95373
P20073	Q99623	P46783
Q13620	Q9H0U3	Q9UK76
P55809	Q9Y2S6	P07954
Q13616	P00387	Q5SSJ5
O43395	A4D1E9	O00170
P30084	Q96AG4	Q5JRA6
Q92499	P07910	Q13428
P51148	O75955	P20618
P67870	P62701	O60568
Q9GZT3	Q06830	Q7KZF4
Q15459	P55072	P36776
P31942	P05387	Q5VTE0
P15880	P53999	Q86V81
P43307	O75525	O94905
P53396	Q9Y4Y9	P17980
Q8N7H5	Q9BZZ5	Q9UHV9
Q96FV9	O43143	P30086
Q9UKX7	Q00839	P53396
P61247	P63162	P30084
Q96GM8	P08670	P22061
Q6P1J9	Q14165	P05198
P12236	P12270	P27824
P48960	Q99547	Q14103
O75400	Q07065	Q14244
P05783	P62333	Q96PK6
P26196	P04406	O14561
Q14498	O75369	Q9Y4Y9
P00338	P67809	P35237
P62070	P39019	Q7Z5L9
Q15287	Q15019	Q8N1F7
P40261	P26599	P78346
Q96PK6	Q05707	P40121
P0DMV9	P19338	Q14914
Q9UGP8	P39023	P13804
Q8WWY3	P61204	P42167
P60903	P55769	P25788
P06493	Q9NPE3	P30043
P27105	P28072	P55795
P62829	P30050	Q9BXF6
Q9BY77	P21333	O00151
P38646	O75367	P43121
P27797	Q99880	P49419
P17480	P02795	Q13126
Q9P2E9	Q99497	Q13200
Q8TAS1	Q02543	Q14204
O75554	Q71DI3	Q9Y3U8
P62316	P62805	Q1KMD3
Q8TAE8	P23396	O43399
P61604	Q5JVF3	P35637
P60468	P18124	P31948
Q9NX58	P26038	P63241
Q8IY81	Q9UMS4	P16152
P18615	Q9BUJ2	Q99623
Q8NFJ5	P43307	P52597
P18669	Q15393	P67936
Q9NVU7	Q9GZV8	P18206
O94826	P05141	P31939
Q9Y3E5	Q13838	Q5SW79
P08758	P30048	O00571
P47756	P08238	P21796
Q96D46		P28066
P42704		P26641
Q9H583		P48634
P11802		P49790
Q16181		O43684
Q9Y5Q9		P07602
P39687		Q05519
P15328		P40227
O15042		P32320
P83731		Q01082
Q9UQ88		P31937
P37837		P17096
Q8NFH5		P37198
P51665		Q04917
P01111		Q9BUJ2
P61006		P20810
P26447		P22314
P32969		Q9UKS6
Q9NW13		P62266
Q96KC8		Q92522
Q8IWA0		P33316
P12270		P05455
Q16576		Q07955
O95429		P11142
Q8N1G4		P11498
Q9NVH2		P49189
P30050		Q08J23
Q12769		P19105
P22087		P04083
Q15393		O14745
O00422		P62318
P62633		Q14566
Q9GZL7		Q04637
P49721		P07910
Q14241		P00338
Q9H8H0		P31040
P17987		P11413
Q8NCV1		P39748
P05198		Q71UI9
Q9BZI7		Q16555
P62333		Q99567
Q8IUX4		Q01813
P11387		P51148
Q14573		P00966
Q9UIF9		P56182
P54727		P46777
P13987		Q8NFH5
Q8TDD1		P55809
O60264		Q13561
P09884		Q13442
P61981		P60891
Q9Y5J1		Q9UHG3
P05549		Q12931
Q14103		Q9NYF8
Q9H9Y6		Q6XQN6
O75643		P22695
P24534		Q9Y224
Q9Y5M8		P05388
P57088		Q13838
Q13148		P15121
P08559		P20290
Q9P2I0		Q16629
Q15022		P22102
Q13765		P52292
Q04637		P46937
O43707		Q08211
Q13263		O15371
Q15067		P08238
P35251		O43670
Q15369		P13667
Q8N8A6		P26196
Q9H6R4		P22307
Q29RF7		P68402
Q14566		Q9H7S9
Q9BZJ0		Q9Y3Y2
Q99729		P00558
Q00610		Q9BWF3
Q9Y230		P27816
Q92621		P04080
P62851		Q7Z2W4
Q8NBJ4		P27797
P19338		Q969G3
P50914		P30044
P62328		P06753
P80723		Q15366
Q9P258		Q15717
P84098		O75533
O60828		Q9UMX0
Q9UK59		O43719
O75937		P26640
P07437		Q9C005
Q9UHX1		Q9Y266
P99999		A4D1E9
Q9BQ52		P78347
P30519		P04406
Q92804		P62714
P22626		P18669
Q9UKY7		Q16836
Q15907		P55769
P18124		Q6YN16
Q9UNM6		P60953
P09651		Q15293
P55769		Q99880
P62910		Q9Y490
P35658		Q9Y2T3
P62266		P62857
Q96HC4		P61247
Q9NTJ5		P19338
Q96QD9		P11279
P11388		O75347
P31040		Q9UNX3
P62857		Q15056
Q9Y5S9		Q15029
P51572		Q9H0L4
Q2TAY7		Q13162
Q9H0U3		P61106
O60341		P06576
Q9UMY1		P62910
Q9NUP9		P38159
O75367		P51149
P04899		Q15287
Q9Y5B9		P62308
P60866		P00367
Q15029		Q9UI30
Q9UHA3		Q9Y3F4
P33240		Q08257
O75396		Q00688
P09874		P55209
P63010		P0CW22
O00541		Q15046
Q14444		Q9BWD1
P39019		P40926
Q86U42		Q9P0L0
P27348		P12004
Q07065		P13639
Q9NTI5		P12236
Q15024		P42330
Q92841		Q15459
P52907		Q07021
Q9NRZ9		Q15369
P29084		Q96EP5
P40227		P62333
P53597		P62826
Q8IZL8		P23396
Q32P51		P27695
Q9ULW0		P37837
Q03701		P05187
Q99623		P50395
P42285		Q9H0U4
Q10570		Q13247
P05141		Q99584
P04792		P12814
Q9NZI8		P21333
P55072		O75525
Q07021		Q16531
Q9BV40		P49005
Q68CQ4		O75396
Q5QJE6		P31947
Q9Y3C6		P52565
Q9NX24		Q14152
P62701		Q13492
P12956		P20042
Q6ZN17		Q16543
O43143		Q8N163
P63104		O15067
Q86W50		P62750
Q9NYH9		Q16719
Q9BZK7		O15320
Q9Y3T9		Q96CT7
O00148		P06733
Q01105		Q96RQ3
Q5T653		P50402
Q92878		Q8WU79
Q9Y2P8		Q14847
O94906		Q9BTD8
O00567		Q15691
O75533		Q9Y2W1
P00387		P41091
Q9NR56		P30046
Q12792		Q9BTT0
Q15061		Q13347
P04843		Q96AY3
P08238		P40429
P46778		Q00796
Q96GQ7		P30041
P60842		P05387
P49756		P25789
Q13435		P62861
P13073		P22392
Q9P0V9		Q86W50
P46060		Q9BZZ5
Q9NPD3		P15311
P39023		Q8ND56
P11177		P14618
Q14980		P31327
P23396		P00491
Q13428		Q9H0E2
Q99873		P26373
Q92797		P09382
O00232		P36957
P62081		P09972
Q5JTH9		P32004
P14866		P10599
Q7Z417		Q12904
Q13636		P26447
P26368		P46782
P13693		P33991
P55735		P84098
Q9P0L0		Q71DI3
Q8NEJ9		P05166
P78371		P16435
P40938		P05165
Q9UM00		Q13573
Q6NZI2		P62805
P62424		P51532
P51149		Q9ULM6
P35637		Q06830
P51610		Q8WUM4
P05387		P38117
P31948		Q15019
P08865		P61978
P23193		P62191
Q15637		P08670
P26038		P62277
O75340		P08758
Q07955		Q16630
P09661		P0DMV9
O95232		Q15393
Q9HCD5		Q01105
P13010		Q14498
Q01085		P09622
O95347		P61604
Q9NQ55		P60174
Q86VP6		Q15907
P46776		P25786
Q9UQ80		P25205
P51571		Q96S55
Q15397		P14625
Q9BQ75		P43243
P57740		P25787
P50991		P39023
Q8NI27		P31946
Q76FK4		Q07065
Q9NVP1		Q12906
P53007		P56192
Q9NRX1		P84085
Q92552		P62937
Q15050		P49736
P05556		P62304
Q7Z3Z4		Q99933
O60506		Q9P2I0
P62158		Q9HAV7
P84095		P78371
Q71DI3		Q9UQE7
Q00839		O95336
P22392		P17931
O95071		P04792
Q9H2P0		P22626
Q15717		P48643
Q9BV38		P14324
O60231		P27635
P07737		O75643
Q2NL82		P62263
Q96N66		Q15149
P62805		P04075
Q8WUY1		P35613
Q9Y5K5		P09651
Q14134		P06703
Q9Y2S7		P05783
Q99878		P07437
P62280		P51659
Q14690		P29401
P67936		P31943
Q9BYN8		Q9NZL9
P29401		Q99714
Q3ZCQ8		O00469
P68871		Q7Z6Z7
P62937		P23588
Q8TB61		O43143
P40121		P30048
Q01081		P78527
Q99590		P49915
Q9Y3U8		P07355
Q9NXV6		P56537
P61313		P25398
P11940		Q15637
Q96KR1		P50454
P28072		Q99729
P35241		P00492
P30153		P46781
Q7Z6Z7		P60842
O00592		O76021
P49321		Q8IY67
P57721		P49368
P62249		P30050
O60664		P49748
Q08J23		Q96AG4
P11413		P14866
Q06830		Q92945
Q5BKZ1		Q99547
P61586		Q8NC51
Q8N5K1		P62158
Q8N163		P62258
Q14839		P12270
P46783		P10412
O94776		Q9Y3I0
Q96FQ6		P11177
P53985		Q07020
P46777		P18124
P36578
P31689
P34932
P52209
O94905
Q6P2E9
P12277
P19784
P57105
P51659
Q92522
O15226
Q00688
O94874
P20618
P38919
O15144
Q9H6R0
P62140
P00966
P11498
Q14683
Q02543
P08579
Q13123
P42167
O94842
P41223
Q8IVT2
P51858
P22695
P47914
Q15691
P52948
Q9H0D6
O75475
Q9NUU7
P35268
Q9HDC9
Q16643
Q16513
O95983
Q8TB72
O43172
Q5UIP0
P78346
P62241
P10620
O75694
Q92922
P60900
P63244
P50990
P06753
Q13838
P23229
Q13421
Q15019
Q12996
Q09028
P49790
Q6IAN0
Q13247
O15533
O75955
P26599
Q15084
Q08945
Q14676
Q15942
Q9NU22
P01891
P30048
Q9Y262
Q969X6
Q9HB71
Q15006
P40925
O14980
Q99880
Q562R1
Q86UU0
Q15056
P14625
Q16790
P43246
P43243
Q96DI7
P46063
P63000
P63279
Q96C36
Q9NYV4
Q05682
Q9NZ45
O43242
Q70UQ0
Q9Y2W1
Q9C0J8
Q5T8P6
O95292
P28074
O96019
Q7Z434
Q9Y2W2
Q12788
P17844
O75150
Q15269
P18621
Q01082
Q9Y4W2
O60488
P52789
P25787
O14684
P30040
Q10471
P10515
Q9UKM9
Q13425
Q93009
O75691
Q86WX3
P21912
P0CW22
P37108
P84103
P62906
Q14152
Q9Y277
P38432
O75494
P14868
Q12907
P08574
Q9BXS6
P78362
P25786
O14737
O14548
P21397
Q9NQZ2
Q9Y3Y2
Q13444
P52292
Q9BWF3
Q14344
Q8TDN6
P62913
P55265
O43290
Q96CS3
P56182
P46779
P61964
O43809
Q9NV06
P07814
Q13492
Q00341
Q96A26
P62308
P28066
Q5F1R6
Q5VTR2
P21796
Q14137
Q16778
Q9BUQ8
Q9BSC4
P09132
O95782
P61956
P11717
P16070
P82914
O95297
P62191
P13667
Q8NBU5
P51398
P78347
P63173
Q12872
Q8WUA4
Q96PZ0
P18754
O75821
Q15517
P07858
Q9BWJ5
O75934
Q6UVK1
Q96B26
Q99439
O75531
Q9Y6D6
P08648
Q14677
Q9ULM6
Q13443
Q7Z2T5
Q13617
P35250
O94901
P60660
P51532
O60216
Q05519
O00267
Q8IX12
P14618
Q9NR31
O75822
Q09666
Q9NZJ7
O60762
O60884
Q5VWP2
Q99805
P62750
Q9BUJ2
P39748
O60437
Q9UPN9
P07355
P61289
Q99497
P62318
Q99598
P43121
P62263
Q86YP4
O00116
Q9UMS4
Q9BVJ6
Q96QK1
Q9GZR7
P10412
Q6P2Q9
P15924
Q8IYB3
P51991
Q15149
Q14151
O15371
P50454
P35613
O00629
P51114
O43447
Q96ST3
P27635
P51153
P06748
Q12874
P05023
Q99627
P61254
P68104
Q13813
Q9NY93
Q68E01
O43660
O00231
Q96JB5
P20700
Q13895
Q9BUN8
Q08211
Q15233
Q02218
P17676
Q9UNQ2
Q9UBU9
Q8WVV9
Q13185
O43175
P17980
P84090
P17931
P56537
Q9Y3F4
P61158
Q7L014
Q5JVF3
Q86VM9
Q13347
P33992
Q8TED0
Q9Y3A5
Q9H7E2
P05165
P63162
Q14247
Q13451
P61513
P49257
P43686
P61204
Q9Y6C9
P41091
Q6PJT7
B0I1T2
O60832
P09429
P40429
Q7L1Q6
Q9BXP5
Q99567
Q15428
P45973
Q92945
P34897
P06733
P27816
Q96EY1
Q9UKV3
Q9BVK6
Q8WTT2
P55036
P31943
P31949
Q92769
P18031
Q6DD88
P00367
O60563
Q9H910
P49755
O75369
O14979
P20340
Q1KMD3
P07108
O75683
Q9NXF1
P25815
Q01844
P68371
A4D1E9
Q8WXI9
Q99986
Q8IVS2
P61978
Q8WYP5
P16401
P13639
Q14694
Q9UGR2
P08754
Q13573
Q16543
Q86WR7
P31946
P37802
P02786
P27694
P61769
P43487
P62854
P27695
P98175
P55060
Q12906
Q5RKV6
Q9UKD2
P25205
P20020
Q9UIG0
P62314
P52701
Q7Z6E9
Q16658
P36957
Q8NI36
P39656
O15427
P62277
Q8N5M9
P61224
O75940
Q16630
Q15155
P05388
Q9HAV4
P18583
P18085
Q15424
Q9Y2X3
P62979
P07900
P20042
Q14165
Q969V3
P26373
P62753
P16403
P11142
P63167
Q71UI9
Q9UBI6
Q96AG4
Q8TCS8
P05455
Q9Y2L1
Q5SSJ5
P58107
P62888
Q13601
O00299
P46782
Q9NWH9
P62917
Q9Y3C1
Q13206
Q9NYF8
P04406
P08670
P61353
P35659
Q03252
P54132
Q8NC56
Q02878
P83881
Q9Y618
P11233
O75534
Q16531
Q8N1F7
Q14254
O76021
Q13200
Q96S55
Q13085
P27824
Q9NWT1
P55145
Q9H0A0
P04083
A6NHR9

## Sheet: Fig. 1g
BETF	BELF	BLEF
P10644	P35232	Q27J81
P38919	Q13492	P49257
Q99584	P62942	Q05682
Q13162	Q9BTT0	Q96PU8
P20618	P56182	Q9Y230
P18669	Q15029	P29992
Q14974	P26006	P10515
Q15084	Q96AY3	P51571
Q99613	Q96E11	P49321
Q15293	P78527	Q6PIU2
P46778	Q9Y265	P30040
P30086	P62851	Q9Y5S9
P55060	P49588	O43678
O60664	Q86V81	Q9Y5M8
P62979	Q15942	P12236
P05198	P05166	Q9Y241
P23921	P45974	O60832
P43487	P06454	P16070
P49321	P34897	P62328
P17812	Q13011	P00491
P25325	Q8IYB5	Q92804
P19105	P47985	P34897
P14868	Q01085	Q5JRA6
P08238	P10599	O75940
P07737	O43399	Q13347
Q9H3K6	P37198	Q9BY43
P27797	Q9P0L0	Q8TAE8
Q9NR45	P42330	Q99627
P14550	P24752	Q9Y3D9
P26038	P62191	P21291
P61604	O14776	P08670
P16152	P28066	P31943
P00966	P63162	P19338
Q9UBQ5	P09496	Q12905
P63162	P17844	P11279
O95336	P30041	P37108
P09651	P18754	Q96C01
Q9UGI8	O60547	Q9NUU7
O94905	P06744	Q9NRX4
Q15165	Q15393	Q9Y2B0
Q00610	Q01130	P42765
P67870	P20618	P07814
Q16222	P30086	O43776
Q14C86	P31153	P63241
Q9HA64	Q13200	P30566
P25787	Q9NR30	P61964
O75390	P12956	Q53EL6
P30041	P00492	P35658
P28066	P13010	Q9BWF3
Q01105	O96019	P63173
A0FGR8	O75643	Q07021
P60842	P06753	P00966
Q96HE7	P15586	P32004
P61978	Q8WW12	P01891
P62258	P37837	Q14914
P31947	Q9Y2W2	Q15019
P15170	P07954	P20618
P24534	P11413	P35613
P49411	P01891	P54105
P16401	P12277	Q8WUH6
P05455	P20810	P16949
P00492	O43175	Q96E11
Q9BRX8	Q9Y224	P25788
Q9UBT2	Q99798	Q8NC51
Q9BRA2	O15355	P32119
P62888	Q27J81	P24534
Q9H773	Q9Y2T3	P80723
P12956	A1KXE4	P36542
P25789	Q15293	Q13263
Q15046	Q9UMS4	Q14697
Q9UQ80	P39687	Q9UMS0
P14174	P49411	O43852
P14625	Q92597	P39748
P52209	Q14157	Q12906
P11766	P42766	P61289
Q08211	P62328	P43243
P11940	O00764	Q9NWH9
Q12906	P09012	P25815
P13693	P35658	P50454
P61956	Q9UK76	Q5JTV8
P25398	Q13185	Q12907
P62917	P08865	P63279
P53396	P10909	P01111
P05386	P99999	Q9Y266
Q00688	P62136	Q9BRP8
P35520	P30084	Q9UHB6
Q15393	P62995	Q04323
P54577	Q09028	Q5RKV6
P78344	P48960	Q9BZK7
P28072	P09661	O95816
P52565	Q15459	Q92945
P18085	P41091	Q969H8
P63244	P04083	Q86V81
Q06210	P40926	O43169
P48147	P62857	Q9Y2Q3
P23528	P52565	P22234
P56192	Q8IWX8	O00151
P06744	P27708	Q15293
P63241	Q9UHB6	Q15165
Q02790	Q08J23	P83731
P37837	Q9Y3F4	P55145
P07954	P0CW22	P28482
P20042	Q08211	P61970
P23396	P36578	P04083
Q15181	P23396	O15160
Q9HAV4	P62304	P13804
P06132	Q7Z6Z7	Q9BYD3
P35579	Q13243	P13667
Q8NC51	P54886	P31151
Q13347	Q96EP5	P28070
P30153	P15311	P54578
P60174	Q14247	Q6XQN6
P53597	P29692	Q01844
P47914	P55809	P08621
P11413	Q99714	Q6YHK3
P39687	O60664	P56192
P63173	Q14684	P23284
Q16719	Q15428	Q13123
P09972	P19105	Q9Y3B9
O14744	P10809	P48643
Q14103	Q12905	O60506
P00491	P31946	O14737
P49773	P42704	O60220
Q9H9A6	Q9Y230	P55209
P61970	P14866	Q15746
Q99497	P26599	P62873
O75534	Q02818	Q96TA1
P46777	P14384	P54136
P55809	P50914	P18085
P51858	P18206	P27105
O75531	P55209	P00390
P27105	O00299	P52815
P67775	P09382	P27348
P42765	Q99829	P13995
P11586	P09972	O00560
P53634	P02545	P62910
O00487	P24534	P38919
Q08J23	P50991	Q99497
P46782	Q01518	Q8WW12
Q15185	P31947	P09382
P29692	Q13442	P31942
O43399	O75369	O75396
Q9Y490	Q5T6F2	Q99623
P25815	P35613	P14406
P61160	P62316	P10412
P80723	P63241	P12277
Q15477	Q9Y3Y2	P17275
P13804	Q9Y2B0	Q16698
P47756	Q9UQ35	P35606
Q96FQ6	P04075	Q15388
P61163	P47756	Q14126
P0CW22	Q8WUM4	P26368
Q7L1Q6	P08758	P52888
Q02878	P68363	P63000
P33993	O75347	P62906
Q9UKY7	P84103	Q14498
P62910	P22314	Q07955
P62854	P40227	P68366
O76003	Q9H910	Q86XP3
P51149	P84090	Q14257
P60900	P43243	P08237
P22234	Q99497	P06753
Q14166	P27348	P35998
P52907	Q00325	O43172
Q07021	P61978	Q8NCW5
O95433	P05556	P52597
Q01813	P26641	Q9UHV9
P05387	Q86UU0	P21796
P50991	O15371	Q8NBJ5
P02545	P61224	P08754
P29508	P10253	P23381
P26373	Q9Y4L1	O43395
P60903	P40121	Q96C19
P60866	P00450	Q9NR31
P36551	P11498	P35237
P15311	Q9UQE7	Q9UKK9
Q13057	Q15907	P31689
P09104	P31948	P30044
P06865	Q01844	P99999
P04083	P31942	P16403
Q9HB71	P15927	P62310
P50395	Q16531	P54886
Q14019	P05165	O00193
P61313	Q15366	O00592
P16435	P38117	P28066
Q01082	Q96I24	P24752
O14737	P35579	Q9UJZ1
Q15847	P46940	P49915
P46779	Q92945	Q9BXP5
O95831	Q16555	P54577
Q96SB4	P15121	P12956
P55957	P62750	Q9NRX2
P62310	P49368	P47813
O60841	P30049	Q13185
P51648	P31937	Q9NPA0
O95456	P62258	Q14165
P07814	Q9NYF8	P00492
P06748	P25786	Q9NR28
Q9Y639	P15880	P42166
P55786	P26447	Q96I99
O14773	P25787	P11233
Q9Y376	P08670	P08195
P17931	P52815	Q9H3K6
Q09666	Q5SW79	P33316
P61088	Q99832	Q99729
O43852	Q9UHV9	P23921
Q07955	P54727	Q15070
P84098	P61289	Q1KMD3
P08195	P33992	P17096
Q04446	Q12906	P13987
P25685	P27694	P00568
P31153	P30040	O75822
Q96TA1	Q14204	Q96JB5
P31939	P52272	P30520
P61289	Q9BS40	P42766
P09960	Q92688	Q9Y224
Q14697	P60900	O15144
P04040	Q13247	Q9Y265
P36578	P11940	P12004
P12277	P29401	O00116
P68366	Q16658	Q6NUK1
P32119	P67809	O95202
P18124	P49756	Q16576
P29401	P22626	P09874
O95747	P26373	Q9UHD8
Q92890	P54819	P05455
Q9Y2S6	P50395	P46776
P07437	Q92841	P09012
Q9Y2T3	P05187	P26447
P50502	Q8WUH6	Q9Y6C9
Q9NR31	Q6NUK1	P23588
O75694	Q9BWF3	P08174
Q10567	P05386	P40261
Q02952	P32119	P25205
P49720	P33316	P30419
O60762	P12270	Q13283
P04818	Q04760	P08574
Q04917	P20674	Q15691
P61586	P40939	P12081
P35237	Q02790	Q00796
P40429	Q99567	P61019
P30740	Q9BTD8	Q9Y2R0
Q16531	Q96PK6	P62633
P07741	Q9H6Z4	Q9H0U4
P37235	Q13765	P39656
Q00169	P61247	Q02218
P11234	Q15637	P18754
O43847	Q9Y3U8	P30041
P41252	P49903	P26038
P24666	P51148	Q9Y262
P61106	Q14444	Q01130
Q13155	P49736	O95336
O95394	O43143	P09661
Q16658	Q12931	Q9BRA2
Q8TAT6	Q6YN16	P05187
Q9Y2L1	O75533	O75439
P43897	P22234	O43399
P09874	P09234	Q9UMX5
Q15366	P12268	P20962
P09496	P62910	Q15056
Q01469	P07237	P06454
P06733	P43307	P36957
P13010	P55084	Q00610
P33316	P05387	P10809
P49327	Q9Y617	O75153
O60547	P08195	P63162
Q15056	P08238	P62847
Q8WYA6	P14868	O00264
P13797	Q14974	P23246
O60869	Q07955	Q9NYU2
P62820	Q09666	P43121
P12268	O43707	Q9Y6E2
Q9NP79	P35237	P24928
P17987	P55072	P61513
Q15459	O60506	Q02790
P25205	P68371	P23193
Q9Y2Z0	P11142	Q15181
P42771	P13667	Q96KC8
Q9Y2Q3	P25205	Q9NZL9
Q04206	Q99623	Q9UNM6
P41091	P17931	P00505
P09429	Q15717	P51858
P43307	P31040	P82979
P08133	P62805	P46777
Q9Y2V2	P06748	P40926
P54727	P51991	Q92598
O95340	Q9HCC0	P43307
Q96AG4	P09651	P62277
P00505	Q15019	O43390
P63151	P51858	Q09028
P22059	P48643	Q08J23
P45974	P05455	Q15637
P51571	P27824	P48637
Q9H4A4	Q13435	Q9NPJ3
O75131	Q8TCS8	O14975
P30084	P14625	Q00688
Q9NP97	P62701	P50991
P34897	Q02543	O95831
Q9Y6E2	P53999	Q9HDC9
Q92499	Q9UKV3	Q9BTT0
P62913	P23284	P31946
Q14914	P0DMV9	P62241
P50454	P60842	P25398
Q92973	P31327	P62191
P37108	P25705	P19105
P62495	P07737	P51572
Q13765	P23528	P14866
P53999	P61160	P40855
O15145	P09622	Q9H3N1
Q9P2J5	P51610	Q13442
P51659	Q00610	O75694
Q96C19	P05783	Q92688
O60488	Q01082	P14314
Q96Q06	P00338	Q6UB35
P04406	Q9NQC3	P53396
P52434	P14314	Q96RP9
O76094	P05388	P08134
P04632	Q96C19	Q9BTD8
Q14232	P07355	P10909
P00558	P06576	P17987
Q6NUM9	P46087	P46060
P14324	P80723	Q9Y3Y2
P26599	Q9Y3I0	O14745
P60510	P78371	Q9H9B4
Q16851	O95400	P62304
Q9BV86	P49327	Q01082
P54136	P21333	P68104
P54819	P51659	P33991
Q92616	Q13085	P11940
P05362	P23588	Q13247
P13667	Q9H6F5	P20340
Q9Y265	Q96AE4	P49748
O00303	Q71UI9	P48960
Q9Y5K6	P46777	P55036
Q9Y3U8	Q16719	P28331
P48507	Q07021	P55786
P39656	P07437	P25789
P42766	Q13838	P15586
Q86Y56	Q13263	Q6PI48
P68104	P49915	P84090
Q15631	P38159	P51665
P62633	P50990	P05388
P62841	P04843	O95881
P35998	P37802	P30740
P48739	P36776	P10253
Q14847	Q14697	Q05519
P14735	Q5JRA6	Q15424
O00571	P35268	Q9UBW8
Q9NRX4	Q16576	P49720
Q15691	P61604	P62280
P49721	P62826	P49207
P58546	P60174	O75832
Q99536	P12814	O60568
Q04760	P68104	P11177
P05388	P10606	P52209
Q8NBS9	P07910	Q99873
Q9BZG1	P67936	Q86SX6
P38117	Q8WWM7	P45973
P30044		Q9ULV4
P49915		O43865
P52788		Q08945
O00469		Q13596
Q04837		P84098
P31948		Q14847
P62333		Q99714
Q99460		P39023
Q6XQN6		Q9Y3F4
Q9NR33		Q15185
O15372		P46783
P55010		P07195
P08648		Q9BVK6
O75223		Q9NZM1
P62829		Q04837
P22392		P49736
O15260		Q02543
P51991		Q96A72
P04844		P13073
O15143		Q9P258
P26583		P12429
P61769		Q9NVI7
P61026		P62753
Q13126		Q16543
P27824		P09496
P63208		P20020
Q9Y4L1		O43143
P17858		Q9NQR4
P08237		P26639
P49748		Q9UMS4
Q96HC4		Q9UNZ2
Q9P258		O75643
Q96KC8		O14828
P27144		O15355
P55263		P25787
O95816		Q9UJS0
P34932		P23434
Q9Y394		P33993
Q15008		O14929
A6NDG6		Q15717
P62750		Q13641
Q5T4S7		P14927
Q6NXS1		P24666
Q15067		Q9NX63
Q12965		P39687
O14929		P20042
P39023		Q13813
P61224		Q68E01
P61758		P55265
Q7KZF4		P49591
P18621		P49419
P31943		Q8NBS9
P09525		P35270
O43175		P55769
Q8WU90		Q14320
Q9Y5S9		O76031
Q9BV57		P50995
Q8NBJ5		P23396
Q9Y3F4		Q99460
P11177		O43809
Q9NUU7		Q8IZL8
P62899		O60749
P61204		Q15393
Q00796		Q15233
P20810		Q5RI15
P23141		P78371
P14314		P38606
P36873		Q8IVT2
O15144		Q16531
Q15717		Q16719
P25786		O95218
P35268		Q99459
P00387		Q92979
P17096		Q9NSE4
P36404		P18621
Q6PKG0		P15559
P08243		O96008
P49005		Q04446
Q15382		Q8N5K1
Q07065		Q9BY77
P62826		P45974
P46926		Q9UHX1
P43246		Q13435
P04179		P38117
P24752		Q13148
Q9BT78		P61081
P56537		Q9BSJ8
P67936		P00441
P21291		P61158
O75663		Q16881
Q16576		Q9NZ45
P35249		P30153
P62873		Q9Y617
P62314		P34932
P10253		P31939
P07108		Q9Y5B9
P58107		P07954
Q4VC31		P36776
Q96I99		P22102
Q02543		P61313
Q9BTT0		Q16891
Q13418		P55809
O60701		P40763
P10155		P35659
O43598		P22695
Q92945		Q9H6F5
O43707		Q9UKD2
Q99471		P18206
P30040		Q6P2Q9
P49770		O94826
P15531		P11310
Q6FI81		O00231
Q13148		P31040
P60891		P12814
P54105		P07305
O75347		Q15785
O75874		Q92522
Q99426		O00469
P27635		P09960
Q9Y262		P50990
O60884		Q9Y4L1
P60228		Q9H2U2
Q9NYL9		P49411
P60981		P42167
Q9BWD1		Q13310
Q32P28		Q9Y2R9
Q96KB5		Q00839
Q99436		Q9P0L0
P40939		P31153
P20839		Q969X5
P61981		P55884
Q9Y3I0		P31327
Q14204		P12268
P15927		P11717
P15374		O75347
P06753		P27144
P52735		Q9NS69
Q8TC12		Q52LJ0
P62857		Q9H4A4
Q8NB16		P28072
P12814		P62888
Q15738		P06748
O75083		P16615
Q13085		Q9BUP3
P30085		P78347
Q13409		Q14566
P27694		Q13162
P62328		O15143
P22061		Q03252
P20020		Q9NTJ5
O75369		Q9Y2X3
P61353		P49588
Q13838		Q13423
P21333		P46087
P62195		P56556
P61201		O75306
P46776		O60869
P40261		P04406
Q9UMX0		P07602
Q15654		O00232
P23284		P54709
Q9UG63		P37802
P07858		Q9BZZ5
P27348		Q86VM9
P21399		Q07666
P41250		P42704
O75608		P0DMV9
Q15907		P05556
Q96AC1		Q9BT78
O00410		O60701
O00273		P53597
P61960		Q9UMX0
P54709		P53999
O00232		P07437
P14618		O75976
P19623		P31948
P61247		O00148
Q9NQW7		P28074
Q14444		Q96IX5
Q5VYK3		P78527
P05783		P46782
Q9Y570		O95168
P42330		Q13561
P62805		P42285
P52597		P24539
P30566		Q92499
P31040		P63220
P35613		Q16718
Q9Y5L0		Q99829
P20290		P33240
Q15418		P04179
Q13561		P13489
P62942		O75874
Q09028		P04844
P07602		Q05707
Q9UK76		O76003
Q9NRF9		P00338
O95573		P21266
P62244		P10599
Q27J81		P27695
P33991		O43615
O43615		P08238
P30520		Q9UQ80
Q5VT79		P62316
P52292		O95573
P23381		P13639
O95302		P62333
P55327		P62495
Q9H7Z7		P61163
P63000		P11142
P49189		Q12931
Q969H8		P67809
Q8WX92		P62701
P69849		P23528
P08621		Q96DG6
O43670		O43684
P36507		P62937
P16949		P30046
Q99880		P09972
Q9H2U2		Q00059
Q9BUF5		Q7L1Q6
P07305		P62829
P62081		Q14683
Q9UKK9		P11498
Q9NSE4		P38646
Q13177		P29401
P62277		P10620
Q96P70		Q9HB71
Q9NQC3		P63244
P28482		Q96I24
P43490		P15880
P40227		P61247
P50990		P29692
O15427		P16401
P05023		P05141
Q9UHX1		O95400
Q9UNH7		Q14103
P61221		Q9BY44
Q01130		P02786
Q8N1F7		P11388
P13798		Q13501
Q9BXW7		P14625
P52701		Q15365
Q9H2J4		P14174
P42126		P60900
P47813		Q96AE4
Q13617		Q96RQ3
O15371		P54819
P62701		Q14157
P78330		P30086
Q99439		P22314
O95757		Q9Y490
Q96IU4		Q13838
O00231		Q9GZU8
P22626		P48444
P61158		P27694
P54578		P61604
Q92688		P11021
P00367		P38159
P21283		P35232
P62847		Q15084
O60678		P61978
Q08257		P14618
O75475		Q9HCC0
Q12792		O14818
Q15369		Q01650
P48735		P18124
Q9Y295		P63313
P47897		Q9NR30
P49419		Q08211
Q02750		Q16762
O15067		Q99832
Q9Y678		P62424
Q9NZM1		P62263
P19525		P25786
Q13867		P07237
P55036		P62249
P28074		Q16658
Q14247		P55084
Q9UL46		P43246
O75439		Q06830
P61513		Q8N163
Q15257
Q5M9N0
O60925
P61011
O15355
Q16543
P40855
P11498
Q9BS40
Q13509
Q96AY3
P62753
P31949
O95372
Q12905
O00203
O43681
P04843
P26196
Q13620
O60506
P62424
Q9Y3A5
P00338
Q13310
Q9H9P8
O75822
Q9BTE3
Q9BVA1
P30626
O95197
Q14566
Q15833
P00450
P51572
Q16401
Q9Y333
Q14240
Q06830
P57678
O43795
P53621
Q9H3N1
Q00839
P63167
Q9BPX5
P07195
O95881
P09382
P26641
Q13144
Q15637
Q06203
P07099
P07384
P62330
P27816
O00743
Q9ULV4
P61619
Q8NCW5
P16615
P30419
Q9BRT9
O60888
Q9Y2B0
Q99829
Q7Z4Q2
O15116
O95373
P13639
O75915
Q13442
Q13641
O00148
P04792
O95782
Q92905
P43034
Q99729
P48444
Q3ZCM7
Q16822
Q15436
P61081
O00154
Q9Y315
Q10713
Q15645
Q9H2M9
P15924
O15212
Q00059
P55884
O75153
Q13492
P49903
P49755
P15121
Q8N543
O15160
P63104
Q12904
O94979
P55084
P62269
Q15365
Q92734
P59998
P04080
Q15404
P48643
Q9BTW9
O14562
P47755
P11310
P54886
P62993
Q06124
A1L0T0
P35270
P13995
Q14258
Q5JRX3
Q8NI27
P62318
P07355
O75832
P13674
Q53EL6
Q93008
Q7Z6Z7
Q7L0Y3
P19388
P41227
Q9BX68
P62280
P68402
Q92879
P46783
P63220
P06737
P12429
P21281
Q00765
Q96Q11
P30050
P07711
P40616
Q01081
P78417
Q9Y224
O75937
P14384
O00425
O14579
Q96QK1
Q9P2R7
Q6P2Q9
O60256
Q9UNN5
P78318
P21266
O00764
Q04637
P49368
P01111
P05165
Q9HB07
Q96RQ3
P43686
O60610
P62879
P31689
Q14558
Q969Q0
P20339
P23193
P48594
O00429
O00625
Q9ULC4
Q99733
P21964
Q9Y285
Q9UBC2
Q9UII2
Q8N1G4
Q96DG6
O60749
Q7L5N1
P10301
O60936
P42224
Q9UBQ0
O43264
O00629
Q9NQR4
Q96G03
Q96H79
Q05209
Q8NEV1
Q9P287
P09622
P29144
P52789
P49591
O75643
O43143
P31150
O00116
P11279
Q16666
P31944
Q16181
P09012
P23588
Q92882
Q01518
Q13451
Q96EP5
P36776
Q9UMY4
P00568
Q8N142
P35241
P40763
Q86UP2
Q6P2E9
P63010
O43242
Q13045
Q9BZZ5
Q9UBQ7
P20073
P38606
Q15019
O14561
P31327
O43592
P11021
P39019
Q9UHV9
Q9Y696
P32004
Q9BZX2
O00159
O00505
P26368
P62266
P19367
Q96PZ0
O75821
Q8NCF5
P15880
P55039
P25788
P48556
Q9UNZ2
O60443
Q9NUQ9
O95347
P09417
Q02809
P46060
Q8TEX9
P83731
P19338
Q8NE71
P33240
Q9NYU2
Q13200
Q9UHD1
Q9UBE0
P61923
P34896
Q99832
P17980
P60660
P63279
P78371
Q9Y263
Q13813
P62906
Q9HC38
P06703
P53992
Q9BXS5
P11142
P33121
O14818
Q07960
Q6ZNE9
P31946
Q99627
P22314
P04181
P42025
P26447
O95163
P04075
Q99873
Q9NPJ3
Q96A49
P51812
P46940
P38646
Q96RP9
Q9BQ52
Q9NSD9
P62241
Q9BQA1
P52732
P11172
Q8TCS8
Q15942
O94925
Q9Y305
P46781
P30042
Q9H993
P10768
P61086
P18206
O15296
P08670
Q05707
P16083
P62191
P62308
P62937
P11387
O43237
P78527
P12004
Q99956
P08865
O00560
Q9NTK5
P26640
Q07020
P99999
P54725
P22307
P0DMV9
P30046
P42704
Q8WUM4
P22102
P40925
P37802
Q9BQE3
O75436
P07900
P06493
Q9BXJ9
Q6YN16
Q9H0U4
Q9H4A3
P05556
P67809
Q15125
P62249
P08758
P62158
P27708
Q8TEQ6
P55072
P61254
P29218
Q9BRX5
Q6DD88
Q9P0L0
P07237
Q96AE4
P10599
P30101
P62851
P39748
Q9Y266
P52815
Q06323
P32969
P62263
P30043
Q99798
P50570
Q9UJU6
Q13283
O43684
Q12931
P07339
Q16555
P60953
P36952
P31937
P52272
P28070
Q9NY33
P55209
Q99714
P33992

## Sheet: Fig. 2a
pathway	-LOG10 P value
Metabolism of RNA	148.748
Major pathway of rRNA processing in the nucleolus and cytosol	68.9496
GTP hydrolysis and joining of the 60S ribosomal subunit	65.5367
L13a-mediated translational silencing of Ceruloplasmin expression	64.6925
mRNA Splicing - Major Pathway	59.4928
Formation of a pool of free 40S subunits	56.3031
SRP-dependent cotranslational protein targeting to membrane	50.6359
Eukaryotic Translation Termination	48.1581
Peptide chain elongation	47.8974
Nonsense Mediated Decay (NMD) enhanced by the Exon Junction Complex (EJC)	46.8747

## Sheet: Fig. 2b
biological process	-LOG10 P value
Translation	90.1005
Translational initiation	87
rRNA processing	83.7212
mRNA splicing, via spliceosome	77.1308
Cytoplasmic translation	75.2066

## Sheet: Fig. 2c
molecular function	-LOG10 P value
RNA binding	294.886
Cadherin binding	68.4559
mRNA binding	49.8377
Structural constituent of ribosome	32.91
Translation regulator activity	26.8877

## Sheet: Fig. 2d
cellular component	-LOG10 P value
Cytoplasm	191.792
Cytosol	187.09
Extracellular exosome	173.84
Membrane	107.081
Focal adhesion	61.6021

## Sheet: Fig. 2e
cellular component	-LOG10 P value
Nucleoplasm	133.11
Nucleolus	88.74
Membrane	85.2573
Nucleus	81.699
Ribonucleoprotein complex	54.1675

## Sheet: Fig. 3a
RNA type	count	percentage
protein_coding	180209	0.856165
misc_RNA	21472	0.102013
miRNA	2858	0.0135782
snoRNA	2826	0.0134262
lincRNA	1422	0.00675586
antisense	571	0.0027128
processed_transcript	209	0.00099295
snRNA	200	0.000950191
processed_pseudogene	172	0.000817164
other	545	0.002589

## Sheet: Fig. 3b
RNA type	count	percentage
protein_coding	384893	0.878198
misc_RNA	31385	0.0716101
lincRNA	6698	0.0152826
antisense	3426	0.00781699
miRNA	2975	0.00678796
snoRNA	2925	0.00667388
processed_transcript	1292	0.00294791
sense_intronic	858	0.00195767
processed_pseudogene	740	0.00168843
other	3084	0.007037

## Sheet: Fig. 3c
RNA type	count	percentage
protein_coding	527229	0.98078
misc_RNA	3559	0.00662064
lincRNA	2517	0.00468226
antisense	1247	0.00231974
processed_transcript	836	0.00155517
processed_pseudogene	594	0.00110499
unprocessed_pseudogene	560	0.00104174
transcribed_unprocessed_pseudogene	194	0.000360889
miRNA	161	0.000299501
other	664	0.001235

[truncated: 79 more sheets: Fig. 3d, Fig. 3e, Fig. 3f, Fig. 4a, Fig. 4b, Fig. 4c, Fig. 4d, Fig. 4e, Fig. 4f, Fig. 5a, Fig. 5b, Fig. 5c, Fig. 6a, Fig. 6b, Fig. 7d, Fig. 8b, Fig. 8c, Fig. 8d, Fig. 8e, Fig. S2a …]
